# Supplementary material for: Understanding Brassicaceae evolution through ancestral genome reconstruction
Source: Genome Biol. 2015 Dec 10;16:262. doi: 10.1186/s13059-015-0814-y (PMC4675067; doi:10.1186/s13059-015-0814-y)
Supplement: Additional file 1: Table S1. — ABK (eight chromosomes and 36,892 genes) gene repertoire. (XLS 11537 kb) [file 13059_2015_814_MOESM1_ESM.xls]

## Sheet: Table S1
									Table S1: ABK (8 chromosomes and 36 892 genes) gene repertoire. The table provides the ABK genes (in row) with their ancestral chromosomes, positions, start-end coordinates, strands, ABC-AK blocks, A.lyrata- A.thaliana- C.rubella-B.rapa -T.parvula modern gene nomenclatures (in columns).
Chr	Pos	Scaffolds	start	End	Strand	ABC	AK	AncGene	A.lyrata	A.thaliana	C.rubella	B.rapa	T.parvula
1	1	1	0	1	-1	A	AK2	TreeBeST000364.E.b				Bra004859/A05:2158462-2159370	Tp4g26780/ch4-6:7148181-7149596
1	2	1	1	2	1	A	AK2	TreeBeST001518.D.b				Bra004860/A05:2160277-2160909
1	3	1	2	3	-1	A	AK2	TreeBeST000601.O	918720/1:47-2523	AT1G02205/1:418748-422258	Carubv10008547m.g/scaffold_1:17639-21460	Bra032670/A09:37112282-37116691
1	4	1	3	4	-1	A	AK2	TreeBeST000601.K.b.b	470048/1:3311-6198	AT1G02190/1:415079-418010	Carubv10008574m.g/scaffold_1:14315-16819		Tp_un1737_001/un1737:562-1078
1	5	1	4	5	1	A	AK2	TreeBeST003429.B	470049/1:9512-10567	AT1G02180/1:413522-414645		Bra033213/A10:4855472-4856332	Tp1g00060/ch1-1:23851-25080
1	6	1	5	6	-1	A	AK2	TreeBeST000454.H	909750/1:10652-11944	AT1G02170/1:411779-413554	Carubv10011418m.g/scaffold_1:10995-13393	Bra032430/A09:36024954-36029070	Tp1g00070/ch1-1:25055-26917
1	7	1	6	7	-1	A	AK2	TreeBeST006468	470051/1:12552-13416	AT1G02160/1:410748-411597	Carubv10011359m.g/scaffold_1:9669-10283	Bra033214/A10:4854058-4854498	Tp1g00090/ch1-1:27327-28330
1	8	1	7	8	-1	A	AK2	TreeBeST000100.J	918726/1:13702-15386	AT1G02150/1:408622-410611	Carubv10011354m.g/scaffold_1:7595-9248	Bra033215/A10:4852219-4853823	Tp1g00100/ch1-1:28604-30257
1	9	1	8	9	-1	A	AK2	TreeBeST004865.B	918727/1:15665-19464	AT1G02145/1:404600-408619	Carubv10011809m.g/scaffold_1:3369-7199	Bra032669/A09:37103995-37108935, Bra033216/A10:4848514-4851907	Tp1g00110/ch1-1:30489-34465
1	10	1	9	10	1	A	AK2	TreeBeST003338	918728/1:19692-20609	AT1G02140/1:403190-404456	Carubv10010485m.g/scaffold_1:768-3181	Bra032668/A09:37100918-37103638, Bra033217/A10:4847421-4848111	Tp1g00120/ch1-1:34636-35299
1	11	1	10	11	1	A	AK2	TreeBeST008809.E.b	918732/1:33055-34772	AT1G02130/1:400035-401882	Carubv10010169m.g/scaffold_1:22156-24454		Tp1g00150/ch1-1:39102-42056
1	12	1	11	12	-1	A	AK2	TreeBeST003249.b.b	470058/1:35461-39593	AT1G02120/1:395761-399897	Carubv10008556m.g/scaffold_1:24656-28823	Bra033218/A10:4842830-4846529	Tp1g00160/ch1-1:41900-49360
1	13	1	12	13	1	A	AK2	TreeBeST003068.b.b.a	470065/1:46396-48761	AT1G02090/1:387281-389647	Carubv10009724m.g/scaffold_1:35350-38235	Bra033219/A10:4841438-4842476
1	14	1	13	14	-1	A	AK2	TreeBeST000048.G.a.b.a	470059/1:39949-42531	AT1G02110/1:392831-395528	Carubv10008455m.g/scaffold_1:29034-31723
1	15	1	14	15	-1	A	AK2	TreeBeST003736.b	918735/1:43130-46178	AT1G02100/1:389821-392796	Carubv10009548m.g/scaffold_1:31798-35344	Bra032667/A09:37097256-37100086	Tp1g00170/ch1-1:49515-53944
1	16	1	15	16	1	A	AK2	TreeBeST003068.b.b.b				Bra012303/A07:8680919-8682413, Bra032666/A09:37095050-37096997	Tp1g00180/ch1-1:53478-56197
1	17	1	16	17	-1	A	AK2	TreeBeST009573.B.a.b.b.b.b.b	943766/6:25088911-25089443		Carubv10005868m.g/scaffold_7:14760035-14761086	Bra032665/A09:37094274-37094753	Tp6g00040/ch6-1:9021-9660
1	18	1	17	18	1	A	AK2	TreeBeST000125.D.b.a	490566/6:25082151-25084932	AT1G05940/1:1801162-1803984	Carubv10003609m.g/scaffold_6:16593465-16596302		Tp6g00060/ch6-1:14008-15120
1	19	1	18	19	-1	A	AK2	TreeBeST009540.D.d.a.b.b	470069/1:74785-76652	AT1G02065/1:365567-367340		Bra033221/A10:4830421-4832038	Tp1g00240/ch1-1:76571-78340
1	20	1	19	20	1	A	AK2	TreeBeST003251.B	311240/1:78367-80505	AT1G02060/1:360918-363094	Carubv10011958m.g/scaffold_1:63801-66934		Tp1g00250/ch1-1:81217-83661
1	21	1	20	21	1	A	AK2	TreeBeST008823.C.d	470071/1:80941-82330	AT1G02050/1:359117-360518		Bra017147/A04:16323460-16327496	Tp1g00260/ch1-1:82686-85129
1	22	1	21	22	1	A	AK2	TreeBeST008900.N	333453/1:82573-83367	AT1G02040/1:358104-359078	Carubv10011272m.g/scaffold_1:67426-69836	Bra032661/A09:37061324-37062100, Bra033220/A10:4837253-4841141	Tp1g00270/ch1-1:85432-86455
1	23	1	22	23	1	A	AK2	TreeBeST008900.D		AT1G02030/1:355321-357258			Tp1g00280/ch1-1:87417-87770
1	24	1	23	24	1	A	AK2	TreeBeST005937	333455/1:87206-90301	AT1G02020/1:352637-354969	Carubv10008571m.g/scaffold_1:70355-72498	Bra018853/A06:1600200-1602166	Tp1g37340/ch1-2:3411290-3413506
1	25	1	24	25	-1	A	AK2	TreeBeST000594.A.a.b	470074/1:90714-113497	AT1G02010/1:347974-352303	Carubv10008507m.g/scaffold_1:73044-77685	Bra032660/A09:37055841-37059246	Tp1g00290/ch1-1:87881-91732
1	26	1	25	26	-1	A	AK2	TreeBeST000004.B.a.j	918756/1:113969-115315	AT1G02000/1:345812-347592			Tp1g00300/ch1-1:91915-93803
1	27	1	26	27	1	A	AK2	TreeBeST007645	470075/1:118008-119066	AT1G01990/1:343166-344341	Carubv10011557m.g/scaffold_1:77004-78622	Bra033223/A10:4801290-4802015	Tp1g00310/ch1-1:94605-95506
1	28	1	27	28	1	A	AK2	TreeBeST008743.E.a.b.b.b.b.b.a.f.b.a	470076/1:122468-124310	AT1G01980/1:340172-341999	Carubv10011221m.g/scaffold_1:84741-86345	Bra028530/A02:893460-895073	Tp1g00320/ch1-1:95790-97551
1	29	1	28	29	-1	A	AK2	TreeBeST003158.B.b	470077/1:124594-126229	AT1G01970/1:338291-340077	Carubv10009324m.g/scaffold_1:86554-88381	Bra033224/A10:4799502-4800782	Tp1g00330/ch1-1:97437-99581
1	30	1	29	30	1	A	AK2	TreeBeST000374.T.a.a	470078/1:127652-134697	AT1G01960/1:330588-337582	Carubv10008079m.g/scaffold_1:88980-97663
1	31	1	30	31	-1	A	AK2	TreeBeST009514.G.b.b	470079/1:134679-139817	AT1G01950/1:325379-330619	Carubv10008265m.g/scaffold_1:93215-101659	Bra032658/A09:37042681-37046889	Tp1g00350/ch1-1:106711-112268
1	32	1	31	32	-1	A	AK2	TreeBeST008564.L	333465/1:140619-142191	AT1G01940/1:323027-324917	Carubv10012351m.g/scaffold_1:102213-103469	Bra032657/A09:37040830-37042059	Tp1g00360/ch1-1:112415-114249
1	33	1	32	33	1	A	AK2	TreeBeST005349	470081/1:142389-145631	AT1G01930/1:319836-322860	Carubv10008663m.g/scaffold_1:103540-107503	Bra032656/A09:37038109-37040532	Tp1g00370/ch1-1:114394-117689
1	34	1	33	34	-1	A	AK2	TreeBeST005682.b	470083/1:146361-149918	AT1G01920/1:316187-319644	Carubv10008771m.g/scaffold_1:104660-110859	Bra032655/A09:37034528-37037674	Tp1g00380/ch1-1:117441-121881
1	35	1	34	35	1	A	AK2	TreeBeST001607.A.a	470088/1:150165-152787	AT1G01910/1:313229-315902	Carubv10009581m.g/scaffold_1:110960-113627	Bra032654/A09:37032572-37034297	Tp1g00390/ch1-1:121907-125435
1	36	1	35	36	-1	A	AK2	TreeBeST000078.C.b.a.b.d.b	935061/4:20551730-20556840	AT2G42010/2:17532813-17538400		Bra033225/A10:4787820-4792743
1	37	1	36	37	-1	A	AK2	TreeBeST008704.L	909785/1:152834-155670	AT1G01900/1:310316-313130	Carubv10008379m.g/scaffold_1:113731-116614	Bra033226/A10:4783916-4786490	Tp1g00410/ch1-1:131264-134301
1	38	1	37	38	1	A	AK2	TreeBeST000602.F	311256/1:156948-159348	AT1G01880/1:306480-309109	Carubv10011785m.g/scaffold_1:117966-120392	Bra032653/A09:37029498-37031877	Tp1g00420/ch1-1:134852-137659
1	39	1	38	39	1	A	AK2	TreeBeST001434.C	470090/1:159615-161800	AT1G01860/1:304133-306287		Bra032652/A09:37025255-37029099
1	40	1	39	40	-1	A	AK2	TreeBeST006920	918770/1:161789-162258	AT1G01840/1:303537-304358	Carubv10011703m.g/scaffold_1:122917-123363	Bra033227/A10:4777962-4778426	Tp1g00440/ch1-1:140402-140884
1	41	1	40	41	1	A	AK2	TreeBeST000870.D.b	470092/1:164416-168249	AT1G01830/1:298535-300729	Carubv10008707m.g/scaffold_1:126209-129234	Bra033229/A10:4770788-4772623	Tp1g00450/ch1-1:144626-146679
1	42	1	41	42	-1	A	AK2	TreeBeST008435	470095/1:173573-174151	AT1G01810/1:295221-295859	Carubv10012511m.g/scaffold_1:136577-137020		Tp1g00470/ch1-1:148739-149291
1	43	1	42	43	-1	A	AK2	TreeBeST000203.H.b.b.b	918775/1:175723-177344	AT1G01800/1:293342-295040		Bra032567/A09:36650335-36651222, Bra032573/A09:36681437-36682135, Bra033230/A10:4768832-4770562	Tp1g00480/ch1-1:149420-151148
1	44	1	43	44	-1	A	AK2	TreeBeST000754.I.h	311263/1:178456-184533	AT1G01790/1:284610-291094	Carubv10011770m.g/scaffold_1:137241-143017	Bra032572/A09:36674882-36680857, Bra032651/A09:37019321-37024859, Bra033231/A10:4762747-4768252, Bra033232/A10:4754576-4759970	Tp1g00490/ch1-1:151450-157694, Tp1g00500/ch1-1:157925-164981
1	45	1	44	45	-1	A	AK2	TreeBeST000576.G.b.c	918777/1:185231-186495	AT1G01780/1:282761-284245		Bra032650/A09:37017341-37018472, Bra033233/A10:4752496-4753637
1	46	1	45	46	-1	A	AK2	TreeBeST005470.D	470098/1:186514-191052	AT1G01770/1:278615-282891	Carubv10012179m.g/scaffold_1:145704-149372	Bra032649/A09:37012006-37016609	Tp1g00530/ch1-1:168210-171743
1	47	1	46	47	1	A	AK2	TreeBeST003607	909796/1:191251-193076	AT1G01760/1:276266-278448	Carubv10011834m.g/scaffold_1:149754-151948	Bra033235/A10:4745507-4747285	Tp1g00540/ch1-1:171114-173665
1	48	1	47	48	-1	A	AK2	TreeBeST000347.G.b	918780/1:193425-194152	AT1G01750/1:275366-276310		Bra033236/A10:4744422-4745015
1	49	1	48	49	1	A	AK2	TreeBeST000525.G.b.b		AT1G01740/1:272111-274569	Carubv10012619m.g/scaffold_1:154125-156264	Bra033237/A10:4740898-4743029	Tp1g00560/ch1-1:175566-177901
1	50	1	49	50	-1	A	AK2	TreeBeST004814.b	470101/1:197601-198678	AT1G01730/1:270956-272061	Carubv10010200m.g/scaffold_1:153612-157639	Bra032648/A09:37010779-37011482	Tp1g00570/ch1-1:177145-179011
1	51	1	50	51	1	A	AK2	TreeBeST006933.b	470102/1:198837-204518	AT1G01725/1:269792-270775		Bra033238/A10:4739985-4740535	Tp1g00580/ch1-1:179019-180324
1	52	1	51	52	-1	A	AK2	TreeBeST008799.F.a.b	918785/1:204808-205917	AT1G01720/1:268330-269819	Carubv10009926m.g/scaffold_1:158391-160488	Bra033239/A10:4736102-4737149	Tp1g00590/ch1-1:179737-182612
1	53	1	52	53	-1	A	AK2	TreeBeST002839.A.c	470104/1:206707-211900, 909767/1:72255-72617	AT1G01710/1:262828-267771	Carubv10009215m.g/scaffold_1:160723-164510	Bra033240/A10:4729503-4733436	Tp1g00600/ch1-1:181637-186853
1	54	1	53	54	1	A	AK2	TreeBeST000243.D.a.b		AT1G01700/1:259495-261474	Carubv10011721m.g/scaffold_1:166923-168845
1	55	1	54	55	-1	A	AK2	TreeBeST002065.b.b.a.b		AT1G01695/1:252947-254495	Carubv10009199m.g/scaffold_1:169372-171452	Bra032647/A09:37008541-37010211	Tp1g00610/ch1-1:186947-188412
1	56	1	55	56	-1	A	AK2	TreeBeST005249.B	909803/1:220193-225616	AT1G01690/1:249141-252462	Carubv10009137m.g/scaffold_1:171702-175382	Bra024921/A06:24256020-24261246, Bra033241/A10:4724989-4727357	Tp1g00620/ch1-1:189222-192676
1	57	1	56	57	1	A	AK2	TreeBeST008824.C	909804/1:226539-228679	AT1G01680/1:246411-248367	Carubv10009781m.g/scaffold_1:176369-178892	Bra000412/A03:10990262-10992094, Bra033242/A10:4716665-4718110	Tp1g00630/ch1-1:193264-196476
1	58	1	57	58	1	A	AK2	TreeBeST008824.B		AT1G01670/1:242843-245988	Carubv10009194m.g/scaffold_1:180052-182944	Bra033243/A10:4713288-4716328	Tp1g00640/ch1-1:196386-199971
1	59	1	58	59	1	A	AK2	TreeBeST008824.D.a	333489/1:229820-235338	AT1G01660/1:240057-242608	Carubv10008712m.g/scaffold_1:183207-186240		Tp1g00650/ch1-1:200037-201760
1	60	1	59	60	1	A	AK2	TreeBeST000498.R	470110/1:236778-241721	AT1G01650/1:232841-237817	Carubv10008675m.g/scaffold_1:187611-192097	Bra032646/A09:37001808-37004928, Bra033245/A10:4702483-4705590	Tp1g00670/ch1-1:203523-209495
1	61	1	60	61	1	A	AK2	TreeBeST000757.H.a	918795/1:242562-243321	AT1G01640/1:230994-232322	Carubv10012544m.g/scaffold_1:193141-194043	Bra033246/A10:4700661-4701290	Tp1g00680/ch1-1:208828-211145
1	62	1	61	62	-1	A	AK2	TreeBeST000265.C.b	470113/1:243695-245459	AT1G01630/1:229013-230917	Carubv10010070m.g/scaffold_1:193014-196228	Bra032645/A09:36999368-37000893, Bra033247/A10:4698901-4700280	Tp1g00690/ch1-1:211124-213940
1	63	1	62	63	1	A	AK2	TreeBeST000103.A.b.d.a.b	470115/1:246920-248384	AT1G01620/1:225665-227302	Carubv10009929m.g/scaffold_1:198824-200288	Bra032644/A09:36996122-36997186, Bra033248/A10:4695745-4696784	Tp1g00700/ch1-1:214418-216083
1	64	1	63	64	1	A	AK2	TreeBeST000175.A.b	918798/1:249785-252308	AT1G01610/1:221691-224340	Carubv10008926m.g/scaffold_1:201245-204221	Bra032643/A09:36990325-36992815, Bra033249/A10:4691689-4694025	Tp1g00710/ch1-1:217101-220648
1	65	1	64	65	-1	A	AK2	TreeBeST008648.H.b.b.c.b	918799/1:253000-254805	AT1G01600/1:218994-221286	Carubv10010662m.g/scaffold_1:222771-223426, Carubv10011562m.g/scaffold_1:228167-229301	Bra032642/A09:36987619-36989535, Bra033251/A10:4685326-4687333	Tp1g00720/ch1-1:220116-223163
1	66	1	65	66	-1	A	AK2	TreeBeST000248.A.b.a.b.b	909816/1:274075-276522	AT1G01570/1:205176-207435	Carubv10008901m.g/scaffold_1:236761-239278	Bra033253/A10:4660498-4662903	Tp1g00750/ch1-1:235386-238302
1	67	1	66	67	-1	A	AK2	TreeBeST008620.D.b.a.g	918805/1:281840-283744	AT1G01560/1:202136-204189	Carubv10009488m.g/scaffold_1:240042-242239		Tp1g00760/ch1-1:238444-240460
1	68	1	67	68	-1	A	AK2	TreeBeST002631.B.c.b	470124/1:284339-286433	AT1G01550/1:199791-201775	Carubv10009625m.g/scaffold_1:242342-245059	Bra033254/A10:4657904-4658956	Tp1g00770/ch1-1:240674-241892
1	69	1	68	69	-1	A	AK2	TreeBeST000274.I.b.b	470125/1:287793-290675	AT1G01540/1:195812-198635	Carubv10011595m.g/scaffold_1:246174-248635	Bra032639/A09:36968113-36970154, Bra033255/A10:4653687-4655716	Tp1g00780/ch1-1:243803-247387
1	70	1	69	70	-1	A	AK2	TreeBeST000400.E.d		AT1G01520/1:190596-192139	Carubv10011679m.g/scaffold_1:252912-254442	Bra033257/A10:4641531-4642993	Tp1g00790/ch1-1:247184-249560
1	71	1	70	71	-1	A	AK2	TreeBeST003018.A.b	311286/1:295990-304406	AT1G01510/1:187211-190056	Carubv10011468m.g/scaffold_1:255191-257949	Bra033258/A10:4638198-4640714	Tp1g00800/ch1-1:249273-253124
1	72	1	71	72	-1	A	AK2	TreeBeST001865.A.b.c.b		AT1G01500/1:185133-186923	Carubv10009744m.g/scaffold_1:258130-260195	Bra032638/A09:36965253-36966233, Bra033259/A10:4636678-4637693	Tp1g00810/ch1-1:252961-255734
1	73	1	72	73	1	A	AK2	TreeBeST000361.H	918814/1:308924-310761	AT1G01490/1:180059-182293		Bra033260/A10:4628927-4630332	Tp1g00820/ch1-1:257493-259866
1	74	1	73	74	-1	A	AK2	TreeBeST000152.F.b.b.a	918815/1:313347-315496	AT1G01480/1:176141-178400	Carubv10009396m.g/scaffold_1:267771-269519	Bra033261/A10:4623797-4626355	Tp1g00830/ch1-1:261816-264237
1	75	1	74	75	1	A	AK2	TreeBeST001211.G.b.b	333508/1:318441-319257	AT1G01470/1:172146-172948	Carubv10010557m.g/scaffold_1:273100-276839	Bra030494/A08:21590412-21591148	Tp1g00840/ch1-1:267035-267992
1	76	1	75	76	-1	A	AK2	TreeBeST000790.I	909828/1:321884-322760
1	77	1	76	77	-1	A	AK2	TreeBeST000018.J.b	311290/1:324353-326366	AT1G01460/1:168723-171165	Carubv10009221m.g/scaffold_1:281880-284095	Bra033262/A10:4614744-4616731	Tp1g00850/ch1-1:270936-273088
1	78	1	77	78	1	A	AK2	TreeBeST000367.B.a.b		AT1G01453/1:166618-167842	Carubv10010006m.g/scaffold_1:285608-286656	Bra033263/A10:4612640-4613461	Tp1g00860/ch1-1:274234-275795
1	79	1	78	79	1	A	AK2	TreeBeST001107.a	909830/1:330470-334264	AT1G01450/1:164105-165517	Carubv10010980m.g/scaffold_1:287483-289429	Bra032636/A09:36938781-36940919	Tp1g00870/ch1-1:275845-278426
1	80	1	79	80	1	A	AK2	TreeBeST001705.b.c.b	918823/1:339353-341720	AT1G01440/1:159856-162572	Carubv10008546m.g/scaffold_1:291319-294377	Bra033264/A10:4608552-4610557	Tp1g00880/ch1-1:280097-285751
1	81	1	80	81	1	A	AK2	TreeBeST000038.H.b.c	470137/1:343263-345197	AT1G01430/1:156801-158655	Carubv10009105m.g/scaffold_1:295695-297585	Bra033265/A10:4605245-4606890
1	82	1	81	82	1	A	AK2	TreeBeST000278.D.b.a.a.i.b	470140/1:362930-364545, 470138/1:354524-356040	AT1G01390/1:148120-149806, AT1G01420/1:154492-156011	Carubv10011054m.g/scaffold_1:299919-301329	Bra033266/A10:4602164-4604179	Tp1g00890/ch1-1:286035-287553
1	83	1	82	83	-1	A	AK2	TreeBeST002310.G.a.b	909838/1:365041-365523	AT1G01380/1:147153-147942	Carubv10011382m.g/scaffold_1:302043-302523	Bra032635/A09:36937512-36937975	Tp1g00910/ch1-1:289286-289764
1	84	1	83	84	-1	A	AK2	TreeBeST002512.A.a.b.b			Carubv10010436m.g/scaffold_1:304445-306501		Tp1g00920/ch1-1:290829-293758
1	85	1	84	85	-1	A	AK2	TreeBeST000259.G.b.b.e.b	909750530/1:27107901-27108650, 909840/1:370308-371114	AT1G01360/1:141971-143183	Carubv10010391m.g/scaffold_1:307042-308224	Bra033267/A10:4592779-4593604	Tp1g00930/ch1-1:293710-295351
1	86	1	85	86	-1	A	AK2	TreeBeST003385.B.a.b	930488/3:11441850-11442152			Bra033268/A10:4588854-4590051
1	87	1	86	87	1	A	AK2	TreeBeST000898.I.b	470142/1:389375-398395	AT1G01320/1:121124-130570	Carubv10011109m.g/scaffold_1:318377-327060	Bra033269/A10:4572381-4580922	Tp1g00960/ch1-1:304076-312812
1	88	1	87	88	-1	A	AK2	TreeBeST008601.F.b	470143/1:398516-399359	AT1G01310/1:120154-121130	Carubv10012656m.g/scaffold_1:327682-328386	Bra032633/A09:36929677-36930408, Bra033270/A10:4570991-4571710	Tp1g00980/ch1-1:313535-314369
1	89	1	88	89	-1	A	AK2	TreeBeST008681.L.b.b.i	470145/1:400727-402402	AT1G01300/1:116943-118764	Carubv10009005m.g/scaffold_1:330225-332099	Bra033271/A10:4563291-4564736	Tp1g00990/ch1-1:315204-316919
1	90	1	89	90	-1	A	AK2	TreeBeST004731.A	311305/1:404199-405288	AT1G01290/1:114286-115549	Carubv10009994m.g/scaffold_1:332794-334969	Bra032632/A09:36928143-36928945	Tp1g01000/ch1-1:317532-319900
1	91	1	90	91	-1	A	AK2	TreeBeST008646.D	470146/1:405437-407120	AT1G01280/1:112263-113947	Carubv10011315m.g/scaffold_1:335149-336776	Bra032631/A09:36926355-36927944, Bra033272/A10:4560161-4561733	Tp1g01010/ch1-1:320025-321614
1	92	1	91	92	-1	A	AK2	TreeBeST008923.F.g	470147/1:412556-415094	AT1G01260/1:109076-111535	Carubv10008640m.g/scaffold_1:337366-340264	Bra033273/A10:4557373-4559127	Tp1g01020/ch1-1:322331-324667
1	93	1	92	93	1	A	AK2	TreeBeST009587.D.b		AT1G01250/1:104491-105330		Bra033274/A10:4552386-4552952	Tp1g01030/ch1-1:328719-329552
1	94	1	93	94	-1	A	AK2	TreeBeST002925.A.b.c.a	470152/1:422231-424117	AT1G01240/1:100031-101834	Carubv10009708m.g/scaffold_1:347346-349300	Bra032629/A09:36919452-36920468	Tp1g01040/ch1-1:332118-333354
1	95	1	94	95	-1	A	AK2	TreeBeST001877.A.a	470153/1:425719-427483	AT1G01230/1:97456-99240	Carubv10010529m.g/scaffold_1:350011-352129	Bra032628/A09:36917095-36917948, Bra033276/A10:4546533-4547699	Tp1g01050/ch1-1:334332-336625
1	96	1	95	96	-1	A	AK2	TreeBeST001085.C.b.c	470154/1:430280-431563	AT1G01225/1:95987-97407	Carubv10010395m.g/scaffold_1:352188-353485, Carubv10028051m.g/scaffold_8:6843891-6845065	Bra032627/A09:36915653-36916683	Tp1g01060/ch1-1:336771-338541
1	97	1	96	97	-1	A	AK2	TreeBeST005356.A	470155/1:431965-435824	AT1G01220/1:91376-95651	Carubv10028118m.g/scaffold_8:6838886-6842812	Bra032626/A09:36911605-36915193	Tp1g01070/ch1-1:338652-343485
1	98	1	97	98	-1	A	AK2	TreeBeST004213	311313/1:436171-436800	AT1G01210/1:88898-89745, AT4G07950/4:4798044-4799795	Carubv10014975m.g/scaffold_3:12652598-12654500, Carubv10015575m.g/scaffold_3:12660005-12661253	Bra006662/A03:4513011-4513681, Bra024774/A09:22837469-22838190, Bra032625/A09:36908346-36911218	Tp1g01080/ch1-1:342902-345188
1	99	1	98	99	1	A	AK2	TreeBeST008845.J	470156/1:438129-439861	AT1G01200/1:86515-88213	Carubv10010167m.g/scaffold_1:356763-358244	Bra033277/A10:4543121-4544098	Tp1g01090/ch1-1:345214-346925
1	100	1	99	100	1	A	AK2	TreeBeST000568.B.b.b.a	311315/1:441904-443720	AT1G01190/1:83045-84864	Carubv10008749m.g/scaffold_1:360063-362058	Bra032624/A09:36900096-36901787, Bra033278/A10:4529857-4531538	Tp1g01100/ch1-1:348402-350561
1	101	1	100	101	-1	A	AK2	TreeBeST004959	909860/1:454219-455331	AT1G01180/1:75583-76758	Carubv10009834m.g/scaffold_1:366816-368038	Bra033279/A10:4519610-4520476	Tp1g01110/ch1-1:355566-356600
1	102	1	101	102	-1	A	AK2	TreeBeST001617.C.b.b	918854/1:457529-459100	AT1G01160/1:72357-74096	Carubv10010354m.g/scaffold_1:368991-371495	Bra032623/A09:36890414-36891634, Bra033281/A10:4516319-4517377	Tp1g01130/ch1-1:358991-361153
1	103	1	102	103	1	A	AK2	TreeBeST002545.C.c	311317/1:457115-457459	AT1G01170/1:73931-74731	Carubv10010775m.g/scaffold_1:368991-371705	Bra033280/A10:4517585-4517928
1	104	1	103	104	1	A	AK2	TreeBeST008735.G	470161/1:464358-467635	AT1G01140/1:64167-67625	Carubv10009130m.g/scaffold_1:378526-382361	Bra032622/A09:36884014-36887127, Bra033282/A10:4506196-4512229	Tp1g01140/ch1-1:363593-368208
1	105	1	104	105	1	A	AK2	TreeBeST008614.Q	918858/1:475576-477203	AT1G01120/1:57269-59167	Carubv10012263m.g/scaffold_1:384710-386296	Bra032621/A09:36876819-36878381, Bra033283/A10:4501154-4502743	Tp1g01150/ch1-1:371023-372728
1	106	1	105	106	-1	A	AK2	TreeBeST008596.D.a.b.a.d	333544/1:479138-481385	AT1G01110/1:52869-54685	Carubv10008796m.g/scaffold_1:390110-392770	Bra033284/A10:4497094-4499320	Tp1g01160/ch1-1:374241-377673
1	107	1	106	107	1	A	AK2	TreeBeST008841.A.a.b	311324/1:483425-484126, 330665/8:80679-81264	AT1G01100/1:50090-51108, AT5G47700/5:19327804-19328940		Bra030495/A08:21584763-21585356, Bra033285/A10:4494961-4496191	Tp1g01170/ch1-1:377790-380038
1	108	1	107	108	1	A	AK2	TreeBeST000720.B	470171/1:485273-487146	AT1G01090/1:47485-49286	Carubv10009201m.g/scaffold_1:395320-397501	Bra032619/A09:36872603-36874111, Bra033286/A10:4492855-4494389	Tp1g01190/ch1-1:380682-382386
1	109	1	108	109	1	A	AK2	TreeBeST000270.I	909871/1:494740-496028	AT1G01080/1:45296-47019	Carubv10009913m.g/scaffold_1:398476-399956	Bra033287/A10:4491508-4492247	Tp1g01200/ch1-1:382376-384214
1	110	1	109	110	1	A	AK2	TreeBeST008729.D.b.h.b.b.a	918864/1:501318-503489, 334438/1:4593421-4595459, 919961/1:4587673-4589624	AT1G01070/1:38752-40927, AT1G11460/1:3857005-3859268, AT1G11450/1:3853467-3855385	Carubv10009303m.g/scaffold_1:403342-405949, Carubv10012636m.g/scaffold_1:3956753-3958633	Bra032617/A09:36855428-36859215, Bra033290/A10:4459334-4461677	Tp1g01230/ch1-1:393235-396356
1	111	1	110	111	1	A	AK2	TreeBeST000400.G.b	470177/1:504510-508725	AT1G01060/1:33967-37871	Carubv10008551m.g/scaffold_1:406542-410666	Bra030496/A08:21579864-21582579, Bra033291/A10:4454880-4457684	Tp1g01250/ch1-1:399884-403827
1	112	1	111	112	1	A	AK2	TreeBeST000546.O.c.a	909874/1:509479-510755	AT1G01050/1:31170-33153		Bra032616/A09:36850484-36851684, Bra033292/A10:4452564-4453754
1	113	1	112	113	-1	A	AK2	TreeBeST000482.S	333551/1:511272-518844	AT1G01040/1:23416-31120	Carubv10008073m.g/scaffold_1:411759-421952	Bra033293/A10:4445070-4452145	Tp1g01270/ch1-1:406986-415969
1	114	1	113	114	1	A	AK2	TreeBeST000216.D.b.b.a.a.b.a	470180/1:527878-530499	AT1G01030/1:11649-13714	Carubv10009540m.g/scaffold_1:430358-432082	Bra030497/A08:21573914-21575100, Bra033294/A10:4433176-4434210	Tp1g01280/ch1-1:423758-425514
1	115	1	114	115	1	A	AK2	TreeBeST004242.A.h	470181/1:533525-535284	AT1G01020/1:6790-8737	Carubv10011984m.g/scaffold_1:434886-436496	Bra033295/A10:4427114-4428685	Tp1g01290/ch1-1:427986-429737
1	116	1	115	116	-1	A	AK2	TreeBeST000015.FB.b.a.b.b	333554/1:536480-538514	AT1G01010/1:3631-5899	Carubv10009049m.g/scaffold_1:439780-442093		Tp1g01300/ch1-1:429798-432154
1	117	1	116	117	-1	A	AK2	TreeBeST000015.FB.b.b.b.b.a	333558/1:558177-558994, 909883/1:555254-556901	AT1G02230/1:435174-436776, AT1G02250/1:437951-439559	Carubv10009727m.g/scaffold_1:456576-458033	Bra033298/A10:4403396-4404938, Bra033302/A10:4382280-4383309, Bra033305/A10:4367147-4368347, Bra033300/A10:4393105-4395224, Bra033303/A10:4378698-4380330, Bra033308/A10:4346413-4348039, Bra033306/A10:4356511-4358094	Tp1g01320/ch1-1:436970-439182
1	118	1	117	118	-1	A	AK2	TreeBeST001260.B	470187/1:560362-562206	AT1G02260/1:440441-442877	Carubv10008913m.g/scaffold_1:458891-461279	Bra032614/A09:36843098-36844694	Tp1g01330/ch1-1:440688-443882
1	119	1	118	119	-1	A	AK2	TreeBeST003200.A.a	470188/1:562997-566008	AT1G02270/1:443149-446235	Carubv10008987m.g/scaffold_1:461482-464674	Bra032613/A09:36839995-36842238, Bra033309/A10:4339989-4342892	Tp1g01340/ch1-1:443936-447440
1	120	1	119	120	1	A	AK2	TreeBeST005844		AT2G41610/2:17347157-17348239	Carubv10011793m.g/scaffold_1:466039-466992	Bra033310/A10:4337674-4338615	Tp1g01350/ch1-1:448358-449599
1	121	1	120	121	-1	A	AK2	TreeBeST002507.B.b.b.a			Carubv10010930m.g/scaffold_1:469658-471297		Tp1g01360/ch1-1:448774-454101
1	122	1	121	122	-1	A	AK2	TreeBeST002465.B	918879/1:573275-574678	AT1G02290/1:450527-452737	Carubv10012070m.g/scaffold_1:471748-473154		Tp1g01370/ch1-1:451588-453163
1	123	1	122	123	1	A	AK2	TreeBeST001824.d.d.a.b.b	918881/1:578374-580449	AT1G02305/1:455688-458164	Carubv10009537m.g/scaffold_1:474009-476539	Bra030498/A08:21562606-21564755	Tp1g01380/ch1-1:454220-457354
1	124	1	123	124	-1	A	AK2	TreeBeST000428.C	470192/1:580593-583503	AT1G02310/1:458133-460696		Bra033312/A10:4331496-4333849
1	125	1	124	125	-1	A	AK2	TreeBeST004472	918883/1:584904-586271	AT1G02330/1:462075-463612	Carubv10009977m.g/scaffold_1:481825-483558	Bra033313/A10:4313792-4315065	Tp1g01410/ch1-1:463473-465254
1	126	1	125	126	-1	A	AK2	TreeBeST008578.I.b.g	470194/1:586907-588010	AT1G02335/1:463855-464924	Carubv10010261m.g/scaffold_1:483703-484795	Bra033314/A10:4312354-4313496	Tp1g01420/ch1-1:465294-466984
1	127	1	126	127	-1	A	AK2	TreeBeST000252.L.a.a.b.a	333565/1:589088-590693	AT1G02340/1:465718-467844	Carubv10009652m.g/scaffold_1:485605-487710	Bra033315/A10:4309263-4311412	Tp1g01430/ch1-1:467301-470469
1	128	1	127	128	1	A	AK2	TreeBeST002431.A.f	333566/1:594032-595496			Bra033317/A10:4298909-4301586	Tp1g01440/ch1-1:470672-474711
1	129	1	128	129	-1	A	AK2	TreeBeST000065.Z.a	918888/1:596769-597999	AT1G02360/1:471990-473160	Carubv10010007m.g/scaffold_1:492541-493845	Bra033318/A10:4296402-4297664
1	130	1	129	130	1	A	AK2	TreeBeST000100.I.b.b	470196/1:599259-601154	AT1G02370/1:474500-476511	Carubv10008848m.g/scaffold_1:494692-496714	Bra033321/A10:4284669-4286572	Tp1g01450/ch1-1:475390-477710
1	131	1	130	131	1	A	AK2	TreeBeST002482.B.f.a	918891/1:602514-603658	AT1G02380/1:477000-478971	Carubv10010187m.g/scaffold_1:497977-500069	Bra032607/A09:36811976-36812806	Tp1g01460/ch1-1:478096-480141
1	132	1	131	132	1	A	AK2	TreeBeST000175.E.b.b	470198/1:605536-607891	AT1G02390/1:480852-483292	Carubv10008716m.g/scaffold_1:502657-505307	Bra033323/A10:4269086-4271269	Tp1g01470/ch1-1:482405-485713
1	133	1	132	133	1	A	AK2	TreeBeST000667.A.a	909901/1:612831-615239	AT1G02400/1:486801-489577	Carubv10009706m.g/scaffold_1:512463-515052	Bra030500/A08:21550651-21553011, Bra033324/A10:4258684-4261059	Tp1g01480/ch1-1:490875-494008
1	134	1	133	134	-1	A	AK2	TreeBeST002613.A.b.b	470200/1:615826-616316	AT1G02405/1:489979-490505		Bra032604/A09:36794289-36794708	Tp1g01490/ch1-1:494359-494949
1	135	1	134	135	1	A	AK2	TreeBeST004420	918895/1:617112-618613	AT1G02410/1:490925-492926	Carubv10009922m.g/scaffold_1:516450-518516	Bra030501/A08:21548377-21549885, Bra032603/A09:36792226-36793658, Bra033325/A10:4255443-4256431	Tp1g01500/ch1-1:495245-497433
1	136	1	135	136	1	A	AK2	TreeBeST000024.M	470202/1:620062-621534	AT1G02420/1:493683-495158	Carubv10012086m.g/scaffold_1:519076-520560	Bra030502/A08:21546547-21547686	Tp1g01510/ch1-1:498619-500693
1	137	1	136	137	-1	A	AK2	TreeBeST008617.JB	8962447/5:16039130-16039910, 909905/1:621551-622441	AT1G02430/1:495050-496062, AT1G02440/1:496586-497479	Carubv10011316m.g/scaffold_1:520567-521484	Bra032602/A09:36791143-36792044
1	138	1	137	138	-1	A	AK2	TreeBeST007304.B	470205/1:622888-623335	AT1G02450/1:497976-498516	Carubv10010607m.g/scaffold_1:522034-522625	Bra032601/A09:36790058-36790501	Tp1g01520/ch1-1:500746-501357
1	139	1	138	139	-1	A	AK2	TreeBeST008859.A.b.b	918899/1:628623-630888	AT1G02460/1:504673-507204	Carubv10008847m.g/scaffold_1:527223-529907	Bra033328/A10:4227423-4229652, Bra032600/A09:36782252-36784754	Tp1g01530/ch1-1:505976-508459
1	140	1	139	140	-1	A	AK2	TreeBeST003798.d.b	470207/1:635225-636856	AT1G02470/1:511765-513611	Carubv10011810m.g/scaffold_1:533715-534919	Bra032599/A09:36775598-36777630, Bra033329/A10:4214233-4215492	Tp1g01540/ch1-1:512280-514165
1	141	1	140	141	-1	A	AK2	TreeBeST003798.d.a	311357/1:637376-638578	AT1G02475/1:513843-515404	Carubv10010960m.g/scaffold_1:535461-536720	Bra033330/A10:4212384-4213609	Tp1g01550/ch1-1:514187-515823
1	142	1	141	142	1	A	AK2	TreeBeST001008.B.b.b.a.a	470210/1:650407-652252	AT1G02500/1:518254-520437	Carubv10009376m.g/scaffold_1:537840-539998
1	143	1	142	143	-1	A	AK2	TreeBeST000937.A	470212/1:652374-653539	AT1G02510/1:520498-521668	Carubv10011333m.g/scaffold_1:540379-541301		Tp1g01560/ch1-1:515863-517194
1	144	1	143	144	1	A	AK2	TreeBeST008697.F.a.a	470213/1:655997-667583	AT1G02530/1:529795-534677, AT1G02520/1:523651-528745	Carubv10008098m.g/scaffold_1:543171-548634	Bra030503/A08:21537224-21541866, Bra033331/A10:4204896-4209847	Tp1g01570/ch1-1:518928-524665
1	145	1	144	145	1	A	AK2	TreeBeST000153.D	918907/1:670715-672588	AT1G02560/1:537860-540109	Carubv10009892m.g/scaffold_1:552657-554936	Bra030504/A08:21534591-21536678, Bra033332/A10:4202255-4203969	Tp1g01580/ch1-1:524542-527570
1	146	1	145	146	1	A	AK2	TreeBeST006224.a	311362/1:673517-676258	AT1G02570/1:541335-542240, AT1G02575/1:543110-544007	Carubv10009964m.g/scaffold_1:555449-556514	Bra033333/A10:4199324-4200142	Tp1g01590/ch1-1:528918-529844
1	147	1	146	147	1	A	AK2	TreeBeST000023.CB	470218/1:677676-682114	AT1G02580/1:544783-549202	Carubv10012183m.g/scaffold_1:556874-560771	Bra033334/A10:4190926-4195619, Bra032592/A09:36751484-36755701	Tp1g01600/ch1-1:530253-535092
1	148	1	147	148	-1	A	AK2	TreeBeST000527.F.f	909919/1:684011-686672	AT1G02610/1:553050-555994	Carubv10010204m.g/scaffold_1:561491-564523	Bra030505/A08:21530075-21533324, Bra033335/A10:4172914-4184104	Tp1g01610/ch1-1:535655-538949
1	149	1	148	149	1	A	AK2	TreeBeST000653.A.b.b.a.b.b			Carubv10010357m.g/scaffold_1:566404-568152		Tp1g01620/ch1-1:539313-541569
1	150	1	149	150	-1	A	AK2	TreeBeST000709.R.b.a.a.a	470221/1:695602-697254	AT1G02630/1:560610-562382	Carubv10009401m.g/scaffold_1:579577-580859	Bra030506/A08:21527940-21529365	Tp1g01630/ch1-1:543302-545225
1	151	1	150	151	1	A	AK2	TreeBeST008654.A.a.a.a.a.a.b.a			Carubv10008371m.g/scaffold_1:582604-586451		Tp1g01640/ch1-1:547036-550875
1	152	1	151	152	-1	A	AK2	TreeBeST002269.B.a.c	918918/1:706878-709509	AT1G02660/1:571955-574981	Carubv10011093m.g/scaffold_1:590608-593156	Bra030507/A08:21524949-21527445	Tp1g01650/ch1-1:550700-554518
1	153	1	152	153	1	A	AK2	TreeBeST004266	918919/1:712841-713720	AT1G02680/1:580625-582310	Carubv10010486m.g/scaffold_1:597046-598477	Bra033338/A10:4154283-4155131, Bra030508/A08:21520513-21521352	Tp1g01660/ch1-1:555936-557634
1	154	1	153	154	-1	A	AK2	TreeBeST003630.j	918920/1:713924-714511	AT5G38700/5:15489594-15490399	Carubv10010400m.g/scaffold_1:598778-599329	Bra032590/A09:36743950-36744489, Bra033339/A10:4153462-4154007	Tp1g01670/ch1-1:557771-558425
1	155	1	154	155	1	A	AK2	TreeBeST006535.a	470227/1:717526-718284	AT5G61710/5:24799878-24800680	Carubv10011230m.g/scaffold_1:601835-602500	Bra033340/A10:4150373-4150990
1	156	1	155	156	1	A	AK2	TreeBeST008251	909929/1:718741-719617			Bra033341/A10:4149338-4149931
1	157	1	156	157	1	A	AK2	TreeBeST000504.W.c	918924/1:720824-722852	AT1G02690/1:584260-587219	Carubv10008795m.g/scaffold_1:604753-607463	Bra033342/A10:4139171-4141830
1	158	1	157	158	1	A	AK2	TreeBeST005390	470228/1:724801-726076	AT1G02700/1:588329-589480	Carubv10010109m.g/scaffold_1:607809-608971	Bra033343/A10:4137504-4138767	Tp1g01680/ch1-1:561487-563597
1	159	1	158	159	1	A	AK2	TreeBeST000471.C.e.b	470231/1:728324-730532	AT1G02720/1:591826-593289	Carubv10009529m.g/scaffold_1:616381-618882	Bra032589/A09:36740279-36741373	Tp1g01700/ch1-1:566001-567809
1	160	1	159	160	-1	A	AK2	TreeBeST008572.Q.d.b	918929/1:733323-737232	AT1G02730/1:594573-598657	Carubv10008123m.g/scaffold_1:627526-631711	Bra033344/A10:4133261-4136979	Tp1g01710/ch1-1:568084-571893
1	161	1	160	161	-1	A	AK2	TreeBeST002370.B.a	470233/1:738034-740477	AT1G02740/1:599416-602038	Carubv10009970m.g/scaffold_1:631903-634890	Bra032588/A09:36736336-36738376	Tp1g01720/ch1-1:572476-576151
1	162	1	161	162	1	A	AK2	TreeBeST000744.A.b.b.b.b.d	470234/1:740944-742742	AT1G02750/1:602601-604272	Carubv10010253m.g/scaffold_1:638448-640579	Bra032587/A09:36734539-36735832, Bra033345/A10:4130746-4131724	Tp1g01730/ch1-1:576215-577971
1	163	1	162	163	-1	A	AK2	TreeBeST001436.A.b.b.b.b.a	470235/1:744394-745999	AT1G02780/1:607808-609465	Carubv10010281m.g/scaffold_1:640767-642590	Bra030509/A08:21517255-21518296, Bra032586/A09:36732482-36733585	Tp1g01740/ch1-1:578765-580425
1	164	1	163	164	-1	A	AK2	TreeBeST000043.J.a.b.a	918933/1:747054-748712	AT1G02790/1:610391-612324		Bra010872/A08:16876518-16878077, Bra010873/A08:16880906-16882471, Bra030510/A08:21514537-21516254, Bra033347/A10:4125677-4127203
1	165	1	164	165	-1	A	AK2	TreeBeST000011.A.b.b.b.a.b.b.a.a.a.a			Carubv10012094m.g/scaffold_1:643553-645100		Tp1g01760/ch1-1:582961-584794
1	166	1	165	166	-1	A	AK2	TreeBeST008622.I.f	918934/1:750076-752884	AT1G02800/1:613216-616191	Carubv10011914m.g/scaffold_1:646463-649127	Bra032584/A09:36723113-36727820	Tp1g01770/ch1-1:585439-588519
1	167	1	166	167	1	A	AK2	TreeBeST008871.U.b.b.b.a.b	333607/1:756485-758576	AT1G02810/1:618265-620480	Carubv10011654m.g/scaffold_1:652045-654098	Bra033348/A10:4120581-4123251, Bra030511/A08:21509695-21511678	Tp1g01780/ch1-1:591210-593381
1	168	1	167	168	1	A	AK2	TreeBeST000115.A.b.a.c	470239/1:759019-759536	AT1G02813/1:620678-621289
1	169	1	168	169	1	A	AK2	TreeBeST008871.A.b.b.b.b.b.b.b			Carubv10012198m.g/scaffold_1:654579-655031		Tp1g14200/ch1-1:5102352-5102847
1	170	1	169	170	1	A	AK2	TreeBeST008871.A.b.b.b.b.b.a.a.b			Carubv10010322m.g/scaffold_1:655454-656157		Tp1g01790/ch1-1:593776-594471
1	171	1	170	171	1	A	AK2	TreeBeST000115.A.b.b.b.a.c	470240/1:759661-760663	AT1G02816/1:621461-622469		Bra032583/A09:36720642-36721163, Bra033349/A10:4118542-4119042
1	172	1	171	172	-1	A	AK2	TreeBeST004431.A.h	918938/1:762378-762803	AT1G02820/1:623765-624475	Carubv10010737m.g/scaffold_1:657420-658102	Bra033350/A10:4115761-4116164	Tp1g01800/ch1-1:596042-597134
1	173	1	172	173	-1	A	AK2	TreeBeST001412.A.b	470241/1:763612-764069	AT1G02830/1:625145-625608	Carubv10012583m.g/scaffold_1:664504-664734	Bra032582/A09:36719741-36720295, Bra033351/A10:4114510-4115027	Tp1g01810/ch1-1:597561-598568
1	174	1	173	174	1	A	AK2	TreeBeST000130.G.b.b	311385/1:768374-770507	AT1G02840/1:626780-629819	Carubv10011968m.g/scaffold_1:667132-669654		Tp1g01820/ch1-1:597591-601664
1	175	1	174	175	1	A	AK2	TreeBeST008650.H	909946/1:771817-774951	AT1G02850/1:630505-633259	Carubv10008974m.g/scaffold_1:670349-672910	Bra033352/A10:4109809-4114050
1	176	1	175	176	1	A	AK2	TreeBeST002726.A	470251/1:777262-779272	AT1G02860/1:635144-637262	Carubv10009650m.g/scaffold_1:675058-678444	Bra032581/A09:36715782-36717575, Bra033353/A10:4105314-4106941	Tp1g01840/ch1-1:602444-604964, Tp1g01850/ch1-1:606189-609145
1	177	1	176	177	-1	A	AK2	TreeBeST006018	470252/1:779234-780531	AT1G02870/1:637214-638677	Carubv10010371m.g/scaffold_1:676873-678444	Bra033354/A10:4104029-4104982	Tp1g01860/ch1-1:609054-610610
1	178	1	177	178	-1	A	AK2	TreeBeST001615.C.e	909949/1:781148-782414			Bra033355/A10:4102072-4103252
1	179	1	178	179	-1	A	AK2	FAM9686.A	470256/1:784225-786151	AT1G02880/1:642752-644521, AT2G44750/2:18451426-18452875		Bra030512/A08:21507173-21508692
1	180	1	179	180	-1	A	AK2	TreeBeST008668.I.d	470259/1:789508-796443	AT1G02890/1:645092-651907	Carubv10008107m.g/scaffold_1:686380-693851	Bra032579/A09:36704214-36711989, Bra033356/A10:4085907-4094462	Tp1g01890/ch1-1:615614-622654
1	181	1	180	181	-1	A	AK2	TreeBeST000451.F.a.a.b.b.b.b.a	470261/1:798586-799140	AT1G02900/1:653765-654343	Carubv10012118m.g/scaffold_1:694944-695315, Carubv10016532m.g/scaffold_33:25552-25925	Bra030513/A08:21506016-21506381	Tp1g01900/ch1-1:624167-624872
1	182	1	181	182	-1	A	AK2	TreeBeST002814.A	918952/1:800563-803042	AT1G02910/1:655577-658148	Carubv10009110m.g/scaffold_1:696539-699276, Carubv10016536m.g/scaffold_33:21606-24210	Bra030514/A08:21502971-21505008	Tp1g01910/ch1-1:625905-628757
1	183	1	182	183	-1	A	AK2	TreeBeST000160.B.a.a.f.a.a	470263/1:803529-804614, 470264/1:806284-807466	AT1G02920/1:658657-659771, AT1G02930/1:661309-662456	Carubv10010300m.g/scaffold_1:699622-700912, Carubv10012427m.g/scaffold_1:14227526-14228352, Carubv10012455m.g/scaffold_1:702570-703399	Bra030515/A08:21501199-21502012, Bra033358/A10:4081249-4082209	Tp1g01920/ch1-1:628786-630012
1	184	1	183	184	-1	A	AK2	TreeBeST000160.B.a.b.a	333621/1:808213-809208	AT1G02940/1:663079-664128	Carubv10012405m.g/scaffold_1:704308-705626	Bra033359/A10:4079324-4080615, Bra033360/A10:4075078-4076303	Tp1g01930/ch1-1:630633-632143
1	185	1	184	185	-1	A	AK2	TreeBeST000160.B.a.b.b.a.a	470268/1:810333-811616	AT1G02950/1:665168-666451	Carubv10010097m.g/scaffold_1:706305-707749	Bra024517/A06:16363726-16364373	Tp1g01940/ch1-1:633013-634583
1	186	1	185	186	-1	A	AK2	TreeBeST005938.b	470271/1:812207-815218	AT1G02960/1:666872-669805	Carubv10012349m.g/scaffold_1:708194-711127	Bra030516/A08:21497343-21499889	Tp1g01950/ch1-1:634925-637739
1	187	1	186	187	1	A	AK2	TreeBeST002294.A	918959/1:817056-820017	AT1G02970/1:673306-676378	Carubv10008963m.g/scaffold_1:711871-714865, Carubv10016540m.g/scaffold_33:17807-19616	Bra030517/A08:21490044-21495095, Bra032577/A09:36693456-36695895	Tp1g01960/ch1-1:638169-641805
1	188	1	187	188	1	A	AK2	TreeBeST000263.HB.b	311398/1:825038-828780	AT1G43140/1:16232785-16236109, AT1G02980/1:677869-681310	Carubv10010979m.g/scaffold_1:716005-719755	Bra032570/A09:36665000-36668152, Bra033362/A10:4067996-4070820, Bra033363/A10:4062589-4066064, Bra032576/A09:36689671-36692670, Bra034597/A08:12603232-12606144	Tp1g01970/ch1-1:642278-645362
1	189	1	188	189	-1	A	AK2	TreeBeST001751.C.a.b.b.a	9097675/1:829172-834582	AT1G02990/1:681396-687315		Bra032575/A09:36686318-36689183, Bra033364/A10:4053838-4062172
1	190	1	189	190	-1	A	AK2	TreeBeST009564.P	470277/1:835648-840282	AT1G03000/1:687890-692560		Bra032565/A09:36636137-36644828
1	191	1	190	191	1	A	AK2	TreeBeST009528.F.b	311401/1:841280-844038	AT1G03010/1:693480-696382	Carubv10008601m.g/scaffold_1:733429-736648	Bra032564/A09:36631446-36634838, Bra033365/A10:4049711-4052719	Tp1g02000/ch1-1:657230-660844
1	192	1	191	192	-1	A	AK2	TreeBeST008795.A.a.a.a.b.d.c.a	918965/1:845110-845459	AT1G03020/1:698207-698515	Carubv10010921m.g/scaffold_1:736265-736573	Bra033366/A10:4048625-4048933
1	193	1	192	193	1	A	AK2	TreeBeST005927.A	470280/1:849099-851591	AT1G03030/1:701478-703864	Carubv10009873m.g/scaffold_1:739788-743925	Bra033367/A10:4040041-4042000	Tp1g02020/ch1-1:664983-668461
1	194	1	193	194	-1	A	AK2	TreeBeST009570.E.f.b	470281/1:851718-854466	AT1G03040/1:703906-706630	Carubv10009831m.g/scaffold_1:740351-745248	Bra033368/A10:4037666-4039589	Tp1g02030/ch1-1:667865-672092
1	195	1	194	195	1	A	AK2	TreeBeST000146.E.d	470282/1:855547-857859	AT1G03050/1:707726-710041	Carubv10008628m.g/scaffold_1:746229-748378	Bra030518/A08:21487481-21489411, Bra032561/A09:36620598-36622950, Bra033369/A10:4034261-4036208	Tp1g02040/ch1-1:672585-675236
1	196	1	195	196	-1	A	AK2	TreeBeST001764.D	470283/1:857844-859616	AT1G03055/1:710063-711803	Carubv10010025m.g/scaffold_1:748483-750339	Bra032560/A09:36618696-36620272	Tp1g02050/ch1-1:674786-676912
1	197	1	196	197	1	A	AK2	TreeBeST000714.D.b.b.b.b	470286/1:878780-880389	AT1G03070/1:729935-731557	Carubv10011301m.g/scaffold_1:768743-770053	Bra033373/A10:4000910-4002093	Tp1g02070/ch1-1:695221-699117
1	198	1	197	198	-1	A	AK2	TreeBeST000257.K.a.d	470287/1:880540-886200	AT1G03080/1:731611-738056	Carubv10008080m.g/scaffold_1:769515-776807	Bra032558/A09:36594491-36599412	Tp1g02080/ch1-1:698121-706063
1	199	1	198	199	1	A	AK2	TreeBeST000813.C	470289/1:890089-894796	AT1G03090/1:739679-744184	Carubv10008397m.g/scaffold_1:779443-787217	Bra032557/A09:36585647-36592160	Tp1g02090/ch1-1:706213-712457
1	200	1	199	200	-1	A	AK2	TreeBeST001367.C		AT1G03100/1:743885-746479	Carubv10011829m.g/scaffold_1:784385-786769	Bra031836/A02:27619256-27625577	Tp1g02100/ch1-1:710957-713729
1	201	1	200	201	1	A	AK2	TreeBeST008846.E.a	311412/1:897857-898568	AT1G03103/1:747197-748057			Tp1g02110/ch1-1:714480-715446
1	202	1	201	202	1	A	AK2	TreeBeST000813.A			Carubv10009228m.g/scaffold_1:787530-790040		Tp1g02120/ch1-1:715457-718346
1	203	1	202	203	1	A	AK2	TreeBeST001186.B.a	909976/1:903002-903965	AT1G03120/1:752271-753140	Carubv10010425m.g/scaffold_1:790461-791417	Bra033375/A10:3983210-3984067	Tp1g02130/ch1-1:718361-719362
1	204	1	203	204	-1	A	AK2	TreeBeST004239.A.b.b.a	918978/1:904253-904913	AT1G03130/1:753307-754198	Carubv10012376m.g/scaffold_1:791986-792606		Tp1g02150/ch1-1:720724-721471
1	205	1	204	205	-1	A	AK2	TreeBeST002288.C.f	918979/1:905189-906974	AT1G03140/1:754371-756303	Carubv10011298m.g/scaffold_1:792945-794660	Bra030520/A08:21482867-21484611, Bra032556/A09:36583714-36585465	Tp1g02160/ch1-1:721683-723609, Tp5g11480/ch5-1:4263335-4264688, Tp_un0083_002/un0083:8055-10289
1	206	1	205	206	1	A	AK2	TreeBeST008920.F	918980/1:907163-909323	AT1G03150/1:756414-758612	Carubv10010452m.g/scaffold_1:796691-799118	Bra033377/A10:3976651-3980069
1	207	1	206	207	1	A	AK2	TreeBeST005004.E	470295/1:915290-920350	AT1G03160/1:761282-766153	Carubv10008235m.g/scaffold_1:799206-804525	Bra030522/A08:21472059-21476371	Tp1g02180/ch1-1:724599-731795
1	208	1	207	208	1	A	AK2	TreeBeST001596.b.a.h	918982/1:923754-924537	AT1G03170/1:769632-770684	Carubv10012407m.g/scaffold_1:807353-808832	Bra030523/A08:21468469-21469122, Bra033378/A10:3973087-3973734	Tp1g02190/ch1-1:734932-736137
1	209	1	208	209	1	A	AK2	TreeBeST000874.A			Carubv10009697m.g/scaffold_1:811465-813678		Tp1g02200/ch1-1:737481-741127
1	210	1	209	210	1	A	AK2	TreeBeST000874.B.e	470299/1:930976-935010	AT1G03190/1:775622-780062	Carubv10008351m.g/scaffold_1:813892-818469	Bra030524/A08:21460903-21466568	Tp1g02210/ch1-1:741068-745805
1	211	1	210	211	-1	A	AK2	TreeBeST000390.G.e.a	470302/1:947348-948799, 484681/5:5430685-5432017	AT1G03220/1:787122-788651, AT1G03230/1:790091-791592	Carubv10011636m.g/scaffold_1:818918-820222, Carubv10025694m.g/scaffold_4:6054949-6056262	Bra032555/A09:36581425-36582723	Tp1g02220/ch1-1:745693-747069
1	212	1	211	212	-1	A	AK2	TreeBeST001839.A.o.b	311422/1:938460-939704	AT1G03210/1:782948-784240	Carubv10009900m.g/scaffold_1:822768-824149, Carubv10018678m.g/scaffold_5:7114447-7115771	Bra033379/A10:3968747-3970060
1	213	1	212	213	-1	A	AK2	TreeBeST004513	470303/1:949709-951670	AT1G03250/1:793353-795368	Carubv10010119m.g/scaffold_1:824455-826484	Bra033380/A10:3966930-3968387	Tp1g02240/ch1-1:750628-752990
1	214	1	213	214	-1	A	AK2	TreeBeST000797.C.a	918991/1:951936-954255	AT1G03260/1:795532-798463	Carubv10009985m.g/scaffold_1:826661-829614	Bra032553/A09:36574839-36577314	Tp1g02260/ch1-1:753509-756836
1	215	1	214	215	1	A	AK2	TreeBeST000486.A			Carubv10008943m.g/scaffold_1:830288-834054	Bra032552/A09:36570576-36573765
1	216	1	215	216	1	A	AK2	TreeBeST000486.P.c			Carubv10009067m.g/scaffold_1:834452-838433		Tp1g02280/ch1-1:761369-766112
1	217	1	216	217	1	A	AK2	TreeBeST003339.A.c.b	470307/1:970279-973622	AT1G03290/1:807396-810690	Carubv10008752m.g/scaffold_1:839933-845455	Bra033382/A10:3954406-3956610	Tp1g02290/ch1-1:765826-770232
1	218	1	217	218	1	A	AK2	TreeBeST000956.K	470308/1:976879-979676	AT1G03310/1:813486-816749	Carubv10012076m.g/scaffold_1:846629-849277	Bra033388/A10:3918268-3920814, Bra030528/A08:21449015-21451225	Tp1g02300/ch1-1:771228-774454
1	219	1	218	219	1	A	AK2	TreeBeST008009	470310/1:979972-980689	AT1G03320/1:817027-817767	Carubv10012047m.g/scaffold_1:849697-850403	Bra033389/A10:3916865-3917914	Tp1g02310/ch1-1:774345-775364
1	220	1	219	220	-1	A	AK2	TreeBeST003996	470311/1:980962-982500	AT1G03330/1:817983-819563	Carubv10010754m.g/scaffold_1:849850-852010	Bra030529/A08:21447746-21448644	Tp1g02320/ch1-1:775356-776837
1	221	1	220	221	1	A	AK2	TreeBeST005206.b	919001/1:982624-984244	AT1G03340/1:819662-821317	Carubv10011433m.g/scaffold_1:852296-853868	Bra033390/A10:3913981-3915325	Tp1g02330/ch1-1:776843-779222
1	222	1	221	222	-1	A	AK2	TreeBeST000059.H.a.b.a.e	909999/1:984534-986948		Carubv10009649m.g/scaffold_1:853247-856695		Tp1g02340/ch1-1:778745-781667
1	223	1	222	223	-1	A	AK2	TreeBeST002213.a	470313/1:987314-988809	AT1G03350/1:822638-824393	Carubv10009113m.g/scaffold_1:856958-858643	Bra030530/A08:21446155-21447348, Bra033391/A10:3912476-3913774	Tp1g02350/ch1-1:781716-783369
1	224	1	223	224	1	A	AK2	TreeBeST003602.a	470314/1:989104-990861	AT1G03360/1:824537-826358	Carubv10009740m.g/scaffold_1:858801-860707
1	225	1	224	225	1	A	AK2	TreeBeST001585.B.a.d.b		AT1G03365/1:826569-830383	Carubv10008257m.g/scaffold_1:860828-864594	Bra033393/A10:3906910-3907988	Tp1g02370/ch1-1:785982-789685
1	226	1	225	226	1	A	AK2	TreeBeST001960.B.b	333664/1:1000541-1004955	AT1G03380/1:835785-840940	Carubv10008219m.g/scaffold_1:870092-875538	Bra033394/A10:3900958-3905369	Tp1g02380/ch1-1:789984-795510
1	227	1	226	227	-1	A	AK2	TreeBeST008739.B	919007/1:1005642-1007070	AT1G03390/1:841033-842418	Carubv10011653m.g/scaffold_1:875571-876959	Bra033395/A10:3899357-3900748	Tp1g02390/ch1-1:795837-797254
1	228	1	227	228	1	A	AK2	TreeBeST000682.A.b.d	919008/1:1007685-1008842	AT1G03430/1:847873-849500	Carubv10010558m.g/scaffold_1:884015-885831	Bra033398/A10:3877830-3878920	Tp1g02400/ch1-1:797623-800071
1	229	1	228	229	1	A	AK2	TreeBeST000950.D.d.b	470318/1:1012017-1013648	AT1G03440/1:852366-854032	Carubv10009374m.g/scaffold_1:888706-890700	Bra033399/A10:3872177-3873037, Bra030532/A08:21438834-21440021	Tp1g02410/ch1-1:802241-803966
1	230	1	229	230	-1	A	AK2	TreeBeST008575.A	470319/1:1015118-1020354	AT1G03445/1:854410-859701	Carubv10012319m.g/scaffold_1:891946-897110	Bra030478/A05:11691503-11696140	Tp1g37490/ch1-2:3468672-3471124
1	231	1	230	231	-1	A	AK2	TreeBeST001193.E.d	470321/1:1021964-1025404	AT1G03457/1:860788-864075	Carubv10009093m.g/scaffold_1:898423-901805	Bra033400/A10:3868984-3871426	Tp1g02420/ch1-1:803776-807844
1	232	1	231	232	-1	A	AK2	TreeBeST000257.D.b.b.a	470323/1:1027125-1028690	AT1G03470/1:865915-867674		Bra033401/A10:3866352-3867207	Tp1g02430/ch1-1:809218-811096
1	233	1	232	233	-1	A	AK2	TreeBeST003406.f	919013/1:1030216-1032110	AT1G03475/1:869051-871211	Carubv10009383m.g/scaffold_1:906623-908836	Bra032550/A09:36566435-36568195, Bra033402/A10:3857375-3859095	Tp1g02440/ch1-1:811942-814595
1	234	1	233	234	1	A	AK2	TreeBeST000179.A.b.b.b.a.c.a	470369/1:1234505-1236139, 919016/1:1035263-1036672	AT1G03495/1:873184-874935, AT1G03940/1:1009542-1011056	Carubv10011644m.g/scaffold_1:1063986-1065386	Bra030550/A08:21367910-21370692	Tp_un0788_001/un0788:45-2291
1	235	1	234	235	-1	A	AK2	TreeBeST009022.D	919017/1:1038080-1039409	AT1G03510/1:876258-877547	Carubv10011372m.g/scaffold_1:916999-918288	Bra030533/A08:21437293-21438471	Tp_un1244_001/un1244:137-1541
1	236	1	235	236	-1	A	AK2	TreeBeST004115.A.b.b.b.b.a.b.b.b			Carubv10009126m.g/scaffold_1:918661-921060	Bra033408/A10:3818927-3825066	Tp1g02450/ch1-1:815001-817503
1	237	1	236	237	-1	A	AK2	TreeBeST004115.B	311450/1:1042580-1045294	AT1G03530/1:880496-883391	Carubv10008331m.g/scaffold_1:921532-924608		Tp1g02460/ch1-1:817547-820895
1	238	1	237	238	1	A	AK2	TreeBeST004828.b	919020/1:1045792-1047663	AT1G03540/1:883782-885611	Carubv10011274m.g/scaffold_1:925168-926994	Bra030534/A08:21432502-21434316	Tp1g02470/ch1-1:820039-823239
1	239	1	238	239	-1	A	AK2	TreeBeST000648.F.c.a.a.b	470330/1:1047875-1050007	AT1G03550/1:885623-887956	Carubv10012530m.g/scaffold_1:927250-929154	Bra030535/A08:21430479-21432263, Bra032549/A09:36563427-36565151, Bra033409/A10:3816420-3818047	Tp1g02480/ch1-1:823175-825248
1	240	1	239	240	-1	A	AK2	TreeBeST006176.B	311453/1:1053312-1055300	AT1G03560/1:890156-892410	Carubv10008524m.g/scaffold_1:930982-933072	Bra033410/A10:3809325-3811280	Tp1g02490/ch1-1:825961-827975
1	241	1	240	241	-1	A	AK2	TreeBeST000188.P.d	910021/1:1055704-1057458	AT1G03590/1:894254-897518		Bra030536/A08:21427798-21429463, Bra033411/A10:3807361-3808951
1	242	1	241	242	1	A	AK2	TreeBeST004794.e	470332/1:1060336-1061103	AT1G03600/1:898876-899655	Carubv10010460m.g/scaffold_1:937936-939473	Bra033412/A10:3801159-3801686	Tp1g02510/ch1-1:832776-833837
1	243	1	242	243	1	A	AK2	TreeBeST000388.D.a.b.g.b	470333/1:1063374-1065475	AT1G03610/1:900887-903003	Carubv10012401m.g/scaffold_1:940776-942193	Bra030538/A08:21422010-21423366, Bra033413/A10:3796670-3798025	Tp1g02520/ch1-1:834243-837444
1	244	1	243	244	-1	A	AK2	TreeBeST000765.C	910024/1:1066754-1068528	AT1G03620/1:904319-906186	Carubv10010027m.g/scaffold_1:943659-947000	Bra030539/A08:21416861-21418601, Bra033414/A10:3793992-3795621	Tp1g02530/ch1-1:837743-839815
1	245	1	244	245	1	A	AK2	TreeBeST000003.I.a	470335/1:1070288-1071985	AT1G03630/1:907651-909376	Carubv10009346m.g/scaffold_1:947288-949005	Bra030540/A08:21414302-21415833	Tp1g02540/ch1-1:840187-843012
1	246	1	245	246	-1	A	AK2	TreeBeST005759	311459/1:1072779-1073847	AT1G03650/1:910023-911193	Carubv10010366m.g/scaffold_1:949588-950605	Bra032548/A09:36561247-36561968	Tp1g02550/ch1-1:843516-844727
1	247	1	246	247	-1	A	AK2	TreeBeST000431.I.b.b	470338/1:1080415-1081593	AT1G03680/1:916819-918064	Carubv10010421m.g/scaffold_1:958135-959871	Bra032547/A09:36557906-36559870	Tp1g02560/ch1-1:844920-847504
1	248	1	247	248	1	A	AK2	TreeBeST006107	910029/1:1082169-1084227	AT1G03687/1:918299-920488	Carubv10009418m.g/scaffold_1:960123-962482	Bra032546/A09:36555561-36557678	Tp1g02570/ch1-1:846632-849224
1	249	1	248	249	1	A	AK2	TreeBeST000260.H.b.f	470341/1:1084863-1085992	AT1G03700/1:920950-921901	Carubv10012189m.g/scaffold_1:962752-963596	Bra015256/A10:2856182-2856969	Tp1g02580/ch1-1:849597-850519
1	250	1	249	250	1	A	AK2	TreeBeST002358.K	470343/1:1103367-1118360	AT1G03710/1:923426-924355	Carubv10011650m.g/scaffold_1:965897-966782	Bra015257/A10:2849498-2850403, Bra015258/A10:2833943-2834884
1	251	1	250	251	-1	A	AK2	TreeBeST006656.C	311464/1:1118778-1120260	AT1G03720/1:924996-926373		Bra015259/A10:2831823-2833128
1	252	1	251	252	-1	A	AK2	TreeBeST004575.f.a	470345/1:1125542-1126551	AT1G03730/1:930828-931895	Carubv10010476m.g/scaffold_1:967832-968844	Bra032545/A09:36554475-36554984	Tp1g02590/ch1-1:853682-854766
1	253	1	252	253	1	A	AK2	TreeBeST008586.B.b.b.b.b.b.a.b.b.a			Carubv10008411m.g/scaffold_1:970102-973578		Tp1g02600/ch1-1:856154-861196
1	254	1	253	254	1	A	AK2	TreeBeST009581.B.b.b.b			Carubv10008286m.g/scaffold_1:974478-978035	Bra032544/A09:36543528-36551429	Tp1g02610/ch1-1:861456-865028
1	255	1	254	255	1	A	AK2	TreeBeST009515.AB	910040/1:1133298-1136501	AT1G03750/1:937920-941162
1	256	1	255	256	-1	A	AK2	TreeBeST004722	470349/1:1136472-1138871	AT1G03760/1:941062-943377	Carubv10011875m.g/scaffold_1:977883-980067	Bra015261/A10:2817031-2818729	Tp1g02620/ch1-1:864684-868022
1	257	1	256	257	1	A	AK2	TreeBeST001998.A.b.a	470350/1:1140111-1143105	AT1G03770/1:944595-947482	Carubv10009016m.g/scaffold_1:981412-985218	Bra015262/A10:2813499-2815662	Tp1g02630/ch1-1:868346-871799
1	258	1	257	258	-1	A	AK2	TreeBeST001580.D.i.b	470351/1:1143287-1147654	AT1G03780/1:947658-951730	Carubv10008388m.g/scaffold_1:982764-989023	Bra015263/A10:2809262-2813124, Bra032542/A09:36537183-36540470	Tp1g02640/ch1-1:871784-876405
1	259	1	258	259	1	A	AK2	TreeBeST000279.F.a.a	470353/1:1157234-1158821	AT1G03790/1:954525-956097	Carubv10011207m.g/scaffold_1:1001227-1002411	Bra015264/A10:2805045-2806217	Tp1g02650/ch1-1:880055-881417
1	260	1	259	260	1	A	AK2	TreeBeST001079.H.b.b.h	311471/1:1161105-1161766	AT1G03810/1:958759-959609	Carubv10010570m.g/scaffold_1:1005217-1006493	Bra015268/A10:2790998-2791507	Tp1g02660/ch1-1:883587-884548
1	261	1	260	261	-1	A	AK2	TreeBeST004688.C.e	919052/1:1162144-1162849	AT1G03820/1:959869-960728	Carubv10011357m.g/scaffold_1:1006736-1007413	Bra015269/A10:2789930-2790592
1	262	1	261	262	-1	A	AK2	TreeBeST000962.H.b.a		AT1G03830/1:962033-966622	Carubv10008276m.g/scaffold_1:1008572-1013512	Bra030544/A08:21383519-21387606	Tp1g02690/ch1-1:888464-891850, Tp1g02680/ch1-1:886683-889205
1	263	1	262	263	-1	A	AK2	TreeBeST000039.X.b.b.b	470357/1:1170678-1173073	AT1G03840/1:967521-970058	Carubv10008897m.g/scaffold_1:1014391-1016722	Bra032541/A09:36533172-36535310, Bra015271/A10:2781615-2783772	Tp1g02700/ch1-1:892352-896239
1	264	1	263	264	-1	A	AK2	TreeBeST008895.D.b.a.a	470358/1:1189850-1190459	AT1G03850/1:977102-977761	Carubv10010567m.g/scaffold_1:1025944-1026625	Bra030545/A08:21382659-21382943
1	265	1	264	265	-1	A	AK2	TreeBeST000862.C.b	470361/1:1191997-1194377	AT1G03860/1:979308-981762	Carubv10009925m.g/scaffold_1:1028278-1030629	Bra015273/A10:2766476-2767729, Bra030546/A08:21379557-21381235, Bra032539/A09:36522150-36523736	Tp1g02720/ch1-1:902811-905334
1	266	1	265	266	-1	A	AK2	TreeBeST008797.B.a.a.c	470362/1:1195904-1196913	AT1G03870/1:982506-983540	Carubv10011002m.g/scaffold_1:1031570-1032316	Bra015274/A10:2764017-2764769	Tp1g02730/ch1-1:905463-906609
1	267	1	266	267	1	A	AK2	TreeBeST000392.I.b.m.b.a	470363/1:1206244-1208685	AT1G03880/1:985751-988146	Carubv10011751m.g/scaffold_1:1037967-1040043	Bra015275/A10:2759213-2761548	Tp1g02740/ch1-1:909108-911881
1	268	1	267	268	1	A	AK2	TreeBeST000392.I.b.n	470364/1:1209910-1211913	AT1G03890/1:989198-991020	Carubv10012169m.g/scaffold_1:1041478-1043399	Bra032538/A09:36510447-36521158	Tp_un0641_001/un0641:57-292
1	269	1	268	269	1	A	AK2	TreeBeST002483.B.c.a		AT1G03900/1:991139-993118	Carubv10009732m.g/scaffold_1:1043733-1045362	Bra030548/A08:21373833-21375492	Tp1g02750/ch1-1:912118-916702
1	270	1	269	270	1	A	AK2	TreeBeST002509.C.a	311479/1:1212125-1217903	AT1G03905/1:993400-995784	Carubv10009912m.g/scaffold_1:1046649-1049174	Bra030549/A08:21371771-21373332	Tp1g02760/ch1-1:916860-919342
1	271	1	270	271	1	A	AK2	TreeBeST002561.A.b.d	333714/1:1222990-1226762	AT1G03910/1:996115-1000231	Carubv10008511m.g/scaffold_1:1049473-1054298	Bra015278/A10:2743076-2746945, Bra032537/A09:36501246-36504181	Tp1g02770/ch1-1:919860-924608
1	272	1	271	272	1	A	AK2	TreeBeST008695.A.a.a.a.b.b.b.a.b.a.b.a			Carubv10008713m.g/scaffold_1:1055395-1058309		Tp1g02780/ch1-1:924344-928197
1	273	1	272	273	1	A	AK2	TreeBeST008695.G.a	910061/1:1231312-1232984	AT1G03930/1:1004769-1008370	Carubv10009684m.g/scaffold_1:1059117-1062657	Bra032536/A09:36497124-36499772	Tp1g02790/ch1-1:928184-931894
1	274	1	273	274	-1	A	AK2	TreeBeST000413.E	919070/1:1239006-1240991	AT1G03950/1:1011172-1013365	Carubv10010296m.g/scaffold_1:1065787-1068160	Bra015280/A10:2726319-2728489	Tp1g02800/ch1-1:932401-935054
1	275	1	274	275	1	A	AK2	TreeBeST001101.J.c	470372/1:1242178-1246070	AT1G03960/1:1013715-1017929	Carubv10009100m.g/scaffold_1:1068414-1072603	Bra030551/A08:21362343-21365761
1	276	1	275	276	1	A	AK2	TreeBeST000301.C.c	470374/1:1248384-1249466	AT1G03970/1:1018100-1019247	Carubv10011573m.g/scaffold_1:1073421-1074251	Bra015281/A10:2723568-2724374
1	277	1	276	277	-1	A	AK2	TreeBeST003103.B.b.h	333720/1:1249602-1252288	AT1G03980/1:1018570-1022108		Bra032535/A09:36493759-36496335	Tp1g02810/ch1-1:934938-938507
1	278	1	277	278	-1	A	AK2	TreeBeST000969.A.b	910067/1:1252949-1253746	AT1G03982/1:1022251-1023719	Carubv10010963m.g/scaffold_1:1075314-1076423	Bra015282/A10:2721539-2722421	Tp1g02820/ch1-1:938601-939817
1	279	1	278	279	1	A	AK2	TreeBeST001135.A.b.f	470376/1:1255279-1258138	AT1G03990/1:1024847-1027616	Carubv10012453m.g/scaffold_1:1077756-1080479	Bra015283/A10:2714736-2717383	Tp1g02830/ch1-1:941377-944333
1	280	1	279	280	-1	A	AK2	TreeBeST002817.b.c.a	470377/1:1258667-1259587	AT1G04000/1:1028106-1029119	Carubv10011762m.g/scaffold_1:1081469-1081936	Bra032534/A09:36490506-36490973	Tp1g02840/ch1-1:944630-945516
1	281	1	280	281	-1	A	AK2	TreeBeST001551.I	470378/1:1261398-1266477	AT1G04010/1:1031200-1036237	Carubv10008666m.g/scaffold_1:1083690-1088478	Bra015285/A10:2706865-2711144, Bra032533/A09:36482093-36486493	Tp1g02850/ch1-1:947627-952646
1	282	1	281	282	1	A	AK2	TreeBeST002458.H	470379/1:1266782-1270463	AT1G04020/1:1036537-1040224	Carubv10008319m.g/scaffold_1:1088352-1092422	Bra032532/A09:36476326-36481650	Tp1g02860/ch1-1:952706-956763
1	283	1	282	283	1	A	AK2	TreeBeST002458.A.a.b.b.a.a			Carubv10011017m.g/scaffold_1:1092977-1094680		Tp1g02870/ch1-1:956948-958988
1	284	1	283	284	-1	A	AK2	TreeBeST000408.B.b.a	470382/1:1272516-1274002	AT1G04040/1:1042362-1043864	Carubv10010000m.g/scaffold_1:1093410-1096139	Bra030553/A08:21352907-21354072, Bra032531/A09:36472385-36473898	Tp1g02880/ch1-1:958828-960461
1	285	1	284	285	-1	A	AK2	TreeBeST008820.V.b.b.b.a	470383/1:1275695-1279338	AT1G04050/1:1045598-1049297	Carubv10008474m.g/scaffold_1:1097789-1101363
1	286	1	285	286	-1	A	AK2	TreeBeST003231.A.d.c	919082/1:1281276-1281608	AT1G04070/1:1050553-1051186	Carubv10012272m.g/scaffold_1:1102975-1103259	Bra015286/A10:2693386-2693676	Tp1g02890/ch1-1:963121-963697
1	287	1	286	287	1	A	AK2	TreeBeST002405.F.a	333729/1:1282305-1289844	AT1G04080/1:1053126-1056751	Carubv10010956m.g/scaffold_1:1103951-1108256	Bra030554/A08:21346551-21350882, Bra015287/A10:2687943-2692626	Tp1g02900/ch1-1:964224-969607
1	288	1	287	288	1	A	AK2	TreeBeST001179.C.b.a		AT1G04090/1:1057151-1059419	Carubv10012003m.g/scaffold_1:1109074-1111175	Bra015288/A10:2684961-2687401	Tp1g02910/ch1-1:969829-972035
1	289	1	288	289	1	A	AK2	TreeBeST008595.D.b.a	470386/1:1290107-1291713	AT1G04100/1:1059506-1061191	Carubv10010148m.g/scaffold_1:1111469-1116222	Bra015289/A10:2683313-2684531	Tp1g02920/ch1-1:972048-973973
1	290	1	289	290	-1	A	AK2	TreeBeST008704.E.b.b.b	470387/1:1291993-1294329	AT1G04110/1:1061457-1063784			Tp1g02930/ch1-1:973637-976573
1	291	1	290	291	-1	A	AK2	TreeBeST008712.J.a.a	919087/1:1295330-1300922	AT1G04120/1:1064454-1070927	Carubv10008087m.g/scaffold_1:1116559-1123313	Bra015291/A10:2670072-2675355	Tp1g02940/ch1-1:977443-984204
1	292	1	291	292	1	A	AK2	TreeBeST004535.B	470389/1:1304241-1307039	AT1G04130/1:1073427-1075568	Carubv10011408m.g/scaffold_1:1126599-1128508	Bra032529/A09:36465749-36467389	Tp1g02950/ch1-1:985647-989009
1	293	1	292	293	-1	A	AK2	TreeBeST003276.E.c	470391/1:1307022-1312102	AT1G04140/1:1075545-1080630	Carubv10011722m.g/scaffold_1:1129205-1133520	Bra030555/A08:21341618-21345910, Bra032528/A09:36461543-36465196	Tp1g02960/ch1-1:989216-994473
1	294	1	293	294	-1	A	AK2	TreeBeST000114.V	910083/1:1313873-1315823	AT1G04150/1:1081208-1084246	Carubv10012494m.g/scaffold_1:1134470-1137394	Bra032527/A09:36457520-36460477	Tp1g02970/ch1-1:994899-998171
1	295	1	294	295	1	A	AK2	TreeBeST008721.O.a.b.d.b	919092/1:1317950-1327866	AT1G04160/1:1086495-1096146	Carubv10008089m.g/scaffold_1:1139871-1150725	Bra032526/A09:36446164-36454284	Tp1g02980/ch1-1:1000395-1011281
1	296	1	295	296	1	A	AK2	TreeBeST002355.B.b	919093/1:1328760-1331080	AT1G04170/1:1096946-1099898	Carubv10008849m.g/scaffold_1:1151022-1154095	Bra015292/A10:2661440-2663478, Bra032525/A09:36443285-36445340, Bra030556/A08:21335450-21340461	Tp1g02990/ch1-1:1011228-1014511
1	297	1	296	297	1	A	AK2	TreeBeST000181.A.b.b.a	311505/1:1337832-1339214	AT1G04180/1:1104623-1105988	Carubv10009248m.g/scaffold_1:1165691-1167112	Bra015293/A10:2641107-2642468, Bra032524/A09:36434610-36435995	Tp1g03000/ch1-1:1020557-1022345, Tp_un1380_001/un1380:243-1101
1	298	1	297	298	1	A	AK2	TreeBeST004282.B.a	470396/1:1343629-1348279	AT1G04200/1:1109482-1114107	Carubv10008423m.g/scaffold_1:1170412-1175511	Bra015294/A10:2634541-2638830	Tp1g03020/ch1-1:1025939-1030895
1	299	1	298	299	1	A	AK2	TreeBeST004615.C.a	919097/1:1348917-1353771	AT1G04210/1:1114405-1119739	Carubv10008166m.g/scaffold_1:1175936-1181450	Bra032522/A09:36428070-36432684, Bra015295/A10:2629065-2633982	Tp1g03030/ch1-1:1031123-1037817
1	300	1	299	300	-1	A	AK2	TreeBeST008614.F.b	470398/1:1354455-1357181	AT1G04220/1:1119699-1122526	Carubv10008867m.g/scaffold_1:1181534-1184616	Bra015296/A10:2625301-2628446, Bra030559/A08:21325603-21326148	Tp1g03040/ch1-1:1036851-1040037
1	301	1	300	301	1	A	AK2	TreeBeST003117.b.a	470399/1:1360860-1363452	AT1G04230/1:1125518-1128168	Carubv10010871m.g/scaffold_1:1186656-1188630
1	302	1	301	302	-1	A	AK2	TreeBeST008600.C.a.b.b.c.a	919100/1:1363817-1364612	AT1G04240/1:1128188-1129551	Carubv10010367m.g/scaffold_1:1189126-1190358	Bra032521/A09:36426915-36427648	Tp1g03050/ch1-1:1041628-1043088
1	303	1	302	303	1	A	AK2	TreeBeST008600.A.b.b.b.b.a	470401/1:1372253-1374564	AT1G04250/1:1136258-1138613	Carubv10010236m.g/scaffold_1:1196959-1199293	Bra032520/A09:36416953-36418865, Bra030560/A08:21312892-21314468, Bra015298/A10:2598338-2599728	Tp1g03060/ch1-1:1050032-1052540
1	304	1	303	304	-1	A	AK2	TreeBeST000433.C.a	470402/1:1377319-1378024	AT1G04260/1:1140528-1141365	Carubv10011583m.g/scaffold_1:1202111-1202659	Bra030561/A08:21309984-21310520	Tp1g03070/ch1-1:1053858-1054924
1	305	1	304	305	-1	A	AK2	TreeBeST001406.E	470404/1:1378392-1379738	AT1G04270/1:1141604-1143051	Carubv10010394m.g/scaffold_1:1202981-1204499	Bra015299/A10:2594002-2594951, Bra032519/A09:36413827-36414786	Tp1g03080/ch1-1:1055862-1057901
1	306	1	305	306	-1	A	AK2	TreeBeST001859.B	910096/1:1380345-1383103	AT1G04280/1:1143436-1146654	Carubv10012550m.g/scaffold_1:1205206-1208169	Bra015300/A10:2588775-2592143, Bra030562/A08:21303922-21307325	Tp1g03090/ch1-1:1058095-1061445
1	307	1	306	307	-1	A	AK2	TreeBeST001457.C	919105/1:1392215-1392876	AT1G04290/1:1147523-1148533	Carubv10010530m.g/scaffold_1:1209611-1210342	Bra015301/A10:2585374-2586020, Bra030563/A08:21301993-21302637	Tp1g03100/ch1-1:1062070-1063177
1	308	1	307	308	-1	A	AK2	TreeBeST001158.E.c.b.b	470409/1:1393153-1399267	AT1G04300/1:1148659-1154652		Bra015302/A10:2579361-2584355, Bra032518/A09:36408397-36412964
1	309	1	308	309	-1	A	AK2	TreeBeST000013.N.d.c	910099/1:1399763-1401787	AT1G04310/1:1154764-1157711	Carubv10008561m.g/scaffold_1:1217312-1220053	Bra006074/A03:1874982-1876617, Bra015303/A10:2576290-2578227, Bra030564/A08:21293166-21301493	Tp1g03120/ch1-1:1069522-1072244
1	310	1	309	310	-1	A	AK2	TreeBeST005800.d.b			Carubv10010725m.g/scaffold_1:1222266-1222657	Bra015304/A10:2569834-2570136	Tp1g03140/ch1-1:1074542-1075146
1	311	1	310	311	-1	A	AK2	TreeBeST001509.D.a	919109/1:1407953-1409503	AT1G04340/1:1163097-1164851	Carubv10010342m.g/scaffold_1:1223594-1225378	Bra015305/A10:2567294-2568444, Bra030565/A08:21289622-21290721	Tp1g03150/ch1-1:1075905-1078135
1	312	1	311	312	1	A	AK2	TreeBeST000158.M.b.b.a.b.a.b	470412/1:1409985-1411566	AT1G04350/1:1165165-1166768		Bra030566/A08:21285762-21287303, Bra032515/A09:36400752-36402486	Tp1g03160/ch1-1:1078882-1082524
1	313	1	312	313	-1	A	AK2	TreeBeST008787.F.b.b.d.a	919111/1:1411904-1413092	AT1G04360/1:1167457-1168878	Carubv10012007m.g/scaffold_1:1226445-1227605	Bra032514/A09:36397595-36398692	Tp1g03170/ch1-1:1082598-1084032
1	314	1	313	314	1	A	AK2	TreeBeST008765.F.a.a.a	919112/1:1420214-1420658	AT1G04370/1:1175177-1175578	Carubv10011057m.g/scaffold_1:1234738-1235130	Bra032512/A09:36383835-36384251
1	315	1	314	315	-1	A	AK2	TreeBeST000158.M.b.b.a.a	470414/1:1423384-1424883	AT1G04380/1:1176921-1178407	Carubv10012463m.g/scaffold_1:1237565-1238777	Bra015311/A10:2534353-2535987, Bra030567/A08:21283805-21284848	Tp1g03190/ch1-1:1092226-1093673, Tp1g03200/ch1-1:1094745-1096576
1	316	1	315	316	-1	A	AK2	TreeBeST004911.A.d	311525/1:1426101-1429961	AT1G04390/1:1179363-1183704	Carubv10012499m.g/scaffold_1:1239446-1243403	Bra015312/A10:2528726-2532233	Tp1g03210/ch1-1:1097063-1101030
1	317	1	316	317	-1	A	AK2	TreeBeST000607.F.g.a	470417/1:1432857-1435833	AT1G04400/1:1185556-1188276	Carubv10008610m.g/scaffold_1:1249417-1252409	Bra030568/A08:21280803-21283404	Tp1g03220/ch1-1:1101309-1104388
1	318	1	317	318	-1	A	AK2	TreeBeST001149.C.d	470418/1:1436493-1439101	AT1G04410/1:1189078-1191412		Bra015314/A10:2522871-2524698, Bra030569/A08:21277688-21279644	Tp1g03230/ch1-1:1104635-1107168
1	319	1	318	319	1	A	AK2	TreeBeST000025.DB	919118/1:1439295-1441701	AT1G04420/1:1191608-1193884	Carubv10009108m.g/scaffold_1:1254455-1257964	Bra015315/A10:2516469-2522418	Tp1g03240/ch1-1:1107221-1110380
1	320	1	319	320	1	A	AK2	TreeBeST008612.F	470420/1:1447256-1450400	AT1G04430/1:1198508-1201495	Carubv10011254m.g/scaffold_1:1262114-1264536	Bra015316/A10:2510899-2514021, Bra030570/A08:21273160-21275909	Tp1g03250/ch1-1:1110553-1114609
1	321	1	320	321	1	A	AK2	TreeBeST008695.C.b.b.h.a	919122/1:1451889-1454829	AT1G04440/1:1202255-1205803	Carubv10012017m.g/scaffold_1:1266238-1269230	Bra015317/A10:2505919-2508738, Bra032511/A09:36376241-36378978	Tp1g03260/ch1-1:1115040-1119092
1	322	1	321	322	1	A	AK2	TreeBeST007463	470423/1:1456421-1456908	AT1G04445/1:1207344-1207862	Carubv10011479m.g/scaffold_1:1272511-1273032	Bra030571/A08:21271765-21272217, Bra032509/A09:36365452-36365913, Bra032510/A09:36370869-36372607	Tp1g03270/ch1-1:1120643-1121214
1	323	1	322	323	1	A	AK2	TreeBeST000969.D.a.a.a	470424/1:1457742-1458790	AT1G04450/1:1208521-1209874	Carubv10012323m.g/scaffold_1:1274638-1275460	Bra032508/A09:36362992-36363994
1	324	1	323	324	-1	A	AK2	TreeBeST000726.K.c	470425/1:1463666-1467329	AT1G04470/1:1211049-1214662	Carubv10012233m.g/scaffold_1:1281801-1285334	Bra015318/A10:2499400-2505293, Bra032507/A09:36358315-36362061	Tp1g03300/ch1-1:1124606-1128156
1	325	1	324	325	1	A	AK2	TreeBeST000570.I.b	470426/1:1468715-1470260	AT1G04480/1:1216095-1217467		Bra015319/A10:2497179-2498202, Bra030573/A08:21268115-21269100, Bra032506/A09:36355779-36356783
1	326	1	325	326	-1	A	AK2	TreeBeST001121.C.e	470427/1:1470231-1474862	AT1G04490/1:1218005-1219914	Carubv10011182m.g/scaffold_1:1288060-1289324	Bra015320/A10:2496373-2496973	Tp1g03320/ch1-1:1131910-1133041
1	327	1	326	327	-1	A	AK2	TreeBeST000633.E.g.a	919129/1:1476347-1478852	AT1G04500/1:1221433-1224366	Carubv10009410m.g/scaffold_1:1292624-1295335	Bra015321/A10:2486571-2488734	Tp1g03330/ch1-1:1134535-1137923
1	328	1	327	328	1	A	AK2	TreeBeST002241.F.c	919131/1:1481198-1485445	AT1G04510/1:1226575-1230827	Carubv10008852m.g/scaffold_1:1298580-1302963	Bra015322/A10:2480289-2484322, Bra030575/A08:21256132-21262196	Tp1g03340/ch1-1:1139532-1144904
1	329	1	328	329	1	A	AK2	TreeBeST008874.A.a.b.b.c	470432/1:1486416-1488890	AT1G04520/1:1231578-1234032	Carubv10009823m.g/scaffold_1:1303894-1306133	Bra015323/A10:2477342-2479089	Tp1g03350/ch1-1:1145371-1147983
1	330	1	329	330	-1	A	AK2	TreeBeST000587.C.b.d	470433/1:1489081-1490889	AT1G04530/1:1234176-1236034	Carubv10009880m.g/scaffold_1:1306670-1308051	Bra015324/A10:2475497-2476716	Tp1g03360/ch1-1:1148052-1149880
1	331	1	330	331	1	A	AK2	TreeBeST001175.B.b.g.a	470434/1:1492398-1494131	AT1G04540/1:1237256-1239061	Carubv10011922m.g/scaffold_1:1309491-1311293	Bra015325/A10:2466110-2467900, Bra032504/A09:36347591-36349768	Tp1g03370/ch1-1:1150838-1152730
1	332	1	331	332	1	A	AK2	TreeBeST008595.D.a.a.b.c.a	470436/1:1503424-1505121	AT1G04550/1:1240375-1242120	Carubv10009764m.g/scaffold_1:1311959-1313840	Bra015326/A10:2463761-2464921	Tp1g03380/ch1-1:1153741-1155830
1	333	1	332	333	1	A	AK2	TreeBeST005704.d	470437/1:1505517-1507133	AT1G04555/1:1242558-1244244	Carubv10010566m.g/scaffold_1:1315170-1316784	Bra015327/A10:2461980-2463107	Tp1g03390/ch1-1:1155683-1157869
1	334	1	333	334	1	A	AK2	TreeBeST000863.F.e	470438/1:1508731-1509719	AT1G04560/1:1244947-1246059	Carubv10012389m.g/scaffold_1:1317690-1318449	Bra032502/A09:36340170-36340944	Tp1g03400/ch1-1:1158022-1159543
1	335	1	334	335	-1	A	AK2	TreeBeST000479.D.b.a	919141/1:1510633-1512437	AT1G04570/1:1246728-1248775	Carubv10008801m.g/scaffold_1:1318895-1321473	Bra015329/A10:2458411-2460422, Bra033386/A10:3926616-3927287	Tp1g03410/ch1-1:1160263-1162573
1	336	1	335	336	-1	A	AK2	TreeBeST000517.D.f.b.a	470440/1:1518694-1524012	AT1G04580/1:1252122-1257510	Carubv10011163m.g/scaffold_1:1322591-1328083	Bra015330/A10:2452049-2457397	Tp1g03420/ch1-1:1163232-1168830
1	337	1	336	337	-1	A	AK2	TreeBeST001684.A.b.a	919143/1:1525144-1527758	AT1G04590/1:1258578-1261425	Carubv10009357m.g/scaffold_1:1329417-1332292	Bra015331/A10:2448823-2451155	Tp1g03430/ch1-1:1169372-1172502
1	338	1	337	338	1	A	AK2	TreeBeST008721.O.b.a.a.a	919144/1:1528254-1538355	AT1G04600/1:1262123-1272376	Carubv10012168m.g/scaffold_1:1331620-1342889	Bra030576/A08:21242247-21251880	Tp1g03440/ch1-1:1172981-1183502
1	339	1	338	339	1	A	AK2	TreeBeST000181.A.a.b.b	470444/1:1547081-1549262	AT1G04610/1:1279388-1281618	Carubv10011757m.g/scaffold_1:1354849-1356651	Bra032499/A09:36325846-36327507, Bra015334/A10:2429676-2431399	Tp_un0217_002/un0217:4813-6637
1	340	1	339	340	-1	A	AK2	TreeBeST005812.C	470445/1:1550351-1554234	AT1G04620/1:1282741-1286584	Carubv10011940m.g/scaffold_1:1358291-1362127	Bra015335/A10:2422237-2425851	Tp1g03450/ch1-1:1190226-1194741, Tp_un0217_001/un0217:50-3733
1	341	1	340	341	-1	A	AK2	TreeBeST003397.A.a.b.a	470446/1:1554512-1555942	AT1G04630/1:1289734-1291112	Carubv10010588m.g/scaffold_1:1362326-1363846	Bra015336/A10:2420700-2421848, Bra030577/A08:21240286-21241335, Bra032498/A09:36323210-36323882	Tp1g03460/ch1-1:1194931-1196372
1	342	1	341	342	1	A	AK2	TreeBeST002148.D.a			Carubv10010559m.g/scaffold_1:1363960-1364644		Tp1g03470/ch1-1:1196802-1197281, Tp4g14630/ch4-6:2363309-2363876
1	343	1	342	343	1	A	AK2	TreeBeST002148.F	311551/1:1556156-1558052	AT1G04640/1:1292111-1293248	Carubv10010053m.g/scaffold_1:1364735-1365995	Bra015337/A10:2418612-2420372	Tp1g03480/ch1-1:1197683-1199074, Tp4g14620/ch4-6:2361467-2362765
1	344	1	343	344	-1	A	AK2	TreeBeST001714.H.d	470450/1:1560854-1561260, 919150/1:1558163-1558610	AT1G04645/1:1293770-1294263	Carubv10011016m.g/scaffold_1:1365985-1366389	Bra030578/A08:21237466-21237858, Bra030579/A08:21235357-21236719, Bra032497/A09:36322593-36322901
1	345	1	344	345	-1	A	AK2	TreeBeST005255	9097854/1:1562090-1566178	AT1G04650/1:1294893-1299002	Carubv10008197m.g/scaffold_1:1367236-1371593	Bra030581/A08:21224861-21228871, Bra015338/A10:2415492-2418511	Tp1g03490/ch1-1:1199497-1204894
1	346	1	345	346	-1	A	AK2	TreeBeST008958.B.e.a	470452/1:1573812-1575075	AT1G04660/1:1300486-1301773		Bra030582/A08:21218020-21218601	Tp1g03500/ch1-1:1205523-1207093
1	347	1	346	347	1	A	AK2	TreeBeST007170	470453/1:1575254-1576059	AT1G04670/1:1301861-1302724	Carubv10012332m.g/scaffold_1:1374616-1375204	Bra015340/A10:2409724-2410813, Bra032495/A09:36318394-36319331	Tp1g03510/ch1-1:1207941-1208784
1	348	1	347	348	-1	A	AK2	TreeBeST000012.L.e	919156/1:1578342-1582181	AT1G04680/1:1303529-1307884	Carubv10009197m.g/scaffold_1:1376364-1380604	Bra015341/A10:2404066-2407630, Bra032494/A09:36312237-36315847, Bra030583/A08:21213970-21216321	Tp1g03520/ch1-1:1210197-1214380
1	349	1	348	349	1	A	AK2	TreeBeST000025.AB.g	470455/1:1589146-1591403	AT1G04690/1:1313564-1315750		Bra015342/A10:2383849-2385247
1	350	1	349	350	1	A	AK2	TreeBeST008708.B.b.e	470456/1:1591931-1596506	AT1G04700/1:1316254-1320919	Carubv10011648m.g/scaffold_1:1390031-1393780	Bra015343/A10:2378939-2379828	Tp1g03540/ch1-1:1224382-1229192
1	351	1	350	351	-1	A	AK2	TreeBeST001414.A.b.b.b.b.b.a.a.a.a.a.a.a.b.a.i			Carubv10008506m.g/scaffold_1:1394169-1397096		Tp1g03550/ch1-1:1229494-1231872
1	352	1	351	352	1	A	AK2	TreeBeST000663.A.a	470458/1:1600651-1603123	AT1G04710/1:1321904-1324782	Carubv10009140m.g/scaffold_1:1397324-1400206	Bra030586/A08:21199795-21202300	Tp1g03560/ch1-1:1232380-1235938
1	353	1	352	353	-1	A	AK2	TreeBeST001414.A.b.b.b.a	919161/1:1603686-1609656	AT1G04730/1:1325296-1331086	Carubv10008278m.g/scaffold_1:1400544-1407150	Bra015344/A10:2369821-2378398, Bra030587/A08:21197711-21199130	Tp1g03570/ch1-1:1235520-1243004
1	354	1	353	354	-1	A	AK2	TreeBeST000312.M.a	919162/1:1610390-1612031	AT1G04750/1:1331574-1333534	Carubv10010251m.g/scaffold_1:1407651-1409620	Bra015345/A10:2367550-2369164, Bra032493/A09:36301897-36303156, Bra030588/A08:21195737-21197041	Tp1g03580/ch1-1:1243113-1245909
1	355	1	354	355	1	A	AK2	TreeBeST000312.N	919163/1:1613257-1614545	AT1G04760/1:1334760-1336070	Carubv10012187m.g/scaffold_1:1410897-1412202		Tp1g03590/ch1-1:1245932-1248823
1	356	1	355	356	-1	A	AK2	TreeBeST001001.G.b.b	470463/1:1619649-1622071	AT1G04780/1:1340669-1343584		Bra015348/A10:2341019-2343063, Bra030590/A08:21189951-21192222
1	357	1	356	357	1	A	AK2	TreeBeST001921.E	470464/1:1630831-1634022	AT1G04790/1:1345036-1348451	Carubv10008582m.g/scaffold_1:1423113-1427548	Bra015349/A10:2335342-2337794	Tp1g03630/ch1-1:1256872-1260500
1	358	1	357	358	1	A	AK2	TreeBeST000911.A.p.a	470466/1:1637140-1642552	AT1G04810/1:1350180-1355442	Carubv10008193m.g/scaffold_1:1428440-1434001		Tp1g03660/ch1-1:1264362-1267166
1	359	1	358	359	-1	A	AK2	TreeBeST000112.D.d.f	470467/1:1644685-1647657	AT1G04830/1:1358917-1361981	Carubv10009123m.g/scaffold_1:1434791-1437766	Bra015351/A10:2331158-2333386, Bra030591/A08:21186544-21188741, Bra015356/A10:2305295-2306665	Tp1g03670/ch1-1:1266980-1270154
1	360	1	359	360	-1	A	AK2	TreeBeST002508.F.b.b			Carubv10008505m.g/scaffold_1:1439512-1441869		Tp1g03680/ch1-1:1270323-1272888
1	361	1	360	361	-1	A	AK2	TreeBeST002508.E	470469/1:1650784-1654502	AT1G04850/1:1365118-1368844	Carubv10011080m.g/scaffold_1:1442181-1445418	Bra015357/A10:2293799-2300418, Bra030592/A08:21182193-21185402	Tp1g03690/ch1-1:1273156-1274734
1	362	1	361	362	-1	A	AK2	TreeBeST001251.B.d.b.a	470470/1:1654647-1658487	AT1G04860/1:1369054-1373101	Carubv10008214m.g/scaffold_1:1445902-1449929	Bra032492/A09:36298024-36300744	Tp1g03710/ch1-1:1277390-1282080
1	363	1	362	363	-1	A	AK2	TreeBeST002365.C.b.b.a	470473/1:1661568-1664743	AT1G04880/1:1375961-1379185	Carubv10010835m.g/scaffold_1:1453025-1455181	Bra015358/A10:2290988-2292752, Bra030594/A08:21174733-21176353, Bra032491/A09:36295110-36296942	Tp1g03720/ch1-1:1281924-1284618
1	364	1	363	364	-1	A	AK2	TreeBeST000190.B.b.b.b	470474/1:1666525-1669097	AT1G04890/1:1380382-1382599	Carubv10011320m.g/scaffold_1:1458367-1460173	Bra015360/A10:2278418-2280292	Tp1g03730/ch1-1:1288886-1291080
1	365	1	364	365	1	A	AK2	TreeBeST005158.D	470475/1:1670187-1674308	AT1G04900/1:1383841-1387895	Carubv10011212m.g/scaffold_1:1461367-1465080	Bra015362/A10:2267432-2270544	Tp1g03740/ch1-1:1291339-1295451
1	366	1	365	366	-1	A	AK2	TreeBeST008593.L.a.a.b.b.b	470476/1:1674291-1677627		Carubv10008864m.g/scaffold_1:1464718-1468702	Bra032487/A09:36279919-36282746	Tp1g03750/ch1-1:1295385-1298873
1	367	1	366	367	-1	A	AK2	TreeBeST000311.X.b.b	470477/1:1678193-1682519	AT1G04920/1:1391502-1395864	Carubv10008160m.g/scaffold_1:1468884-1473118	Bra015364/A10:2258920-2262662	Tp1g03760/ch1-1:1299347-1303835
1	368	1	367	368	-1	A	AK2	TreeBeST005514.A.a.a	919181/1:1683565-1685691	AT1G04930/1:1396293-1399053	Carubv10009801m.g/scaffold_1:1473706-1476462	Bra015366/A10:2252143-2254420	Tp1g03770/ch1-1:1305390-1308370
1	369	1	368	369	1	A	AK2	TreeBeST002920.A	919182/1:1686280-1687340	AT1G04940/1:1399182-1400770		Bra015367/A10:2250721-2251662
1	370	1	369	370	1	A	AK2	TreeBeST003217.D.a	470480/1:1687707-1689901	AT1G04945/1:1400908-1403046	Carubv10011153m.g/scaffold_1:1476911-1480133	Bra018755/A06:2173354-2174512	Tp1g03790/ch1-1:1310202-1312653
1	371	1	370	371	-1	A	AK2	TreeBeST002779.B.b.b	333812/1:1690461-1694050	AT1G04950/1:1403085-1407468	Carubv10008770m.g/scaffold_1:1480586-1484961	Bra015368/A10:2246673-2250263, Bra030598/A08:21158859-21162542	Tp1g03800/ch1-1:1312421-1317450
1	372	1	371	372	-1	A	AK2	TreeBeST001215.B.a	470484/1:1695453-1698349	AT1G04960/1:1407801-1410868	Carubv10012006m.g/scaffold_1:1485426-1488127		Tp1g03810/ch1-1:1317809-1319938
1	373	1	372	373	1	A	AK2	TreeBeST002652.B.b	919186/1:1702395-1704802	AT1G04970/1:1411890-1413626	Carubv10008924m.g/scaffold_1:1488537-1491539	Bra015371/A10:2234300-2236553	Tp1g03840/ch1-1:1323132-1325805
1	374	1	373	374	-1	A	AK2	TreeBeST000091.G.c	470488/1:1705023-1707393	AT1G04980/1:1413644-1416144	Carubv10012209m.g/scaffold_1:1491350-1493828	Bra015375/A10:2211970-2214700	Tp1g03850/ch1-1:1324276-1330375
1	375	1	374	375	-1	A	AK2	TreeBeST006106	90975028/1:1709685-1711406	AT1G04985/1:1416343-1418482	Carubv10012011m.g/scaffold_1:1494244-1496020	Bra030599/A08:21156816-21158226	Tp1g03860/ch1-1:1329340-1332156
1	376	1	375	376	-1	A	AK2	TreeBeST000438.B.a	90975029/1:1712005-1714138	AT1G04990/1:1419141-1421639	Carubv10009335m.g/scaffold_1:1496871-1499268	Bra015376/A10:2209247-2211336, Bra015377/A10:2209247-2210646	Tp1g03870/ch1-1:1332267-1336741
1	377	1	376	377	1	A	AK2	TreeBeST001050.B.b.b.b.c	470491/1:1719899-1723157	AT1G05000/1:1425601-1428782	Carubv10009961m.g/scaffold_1:1504032-1507427	Bra015379/A10:2187195-2190017	Tp1g03880/ch1-1:1340708-1344061
1	378	1	377	378	-1	A	AK2	TreeBeST000739.CB	919192/1:1725333-1726714	AT1G05010/1:1431190-1432858		Bra015380/A10:2185423-2186726	Tp1g03890/ch1-1:1344132-1345826
1	379	1	378	379	-1	A	AK2	TreeBeST000146.F	919193/1:1729529-1731502	AT1G05020/1:1435254-1437667	Carubv10008537m.g/scaffold_1:1512691-1514871	Bra015381/A10:2178345-2180258, Bra030600/A08:21152306-21154421	Tp1g03900/ch1-1:1347659-1350151
1	380	1	379	380	-1	A	AK2	TreeBeST007974	333823/1:1739600-1740293	AT1G05040/1:1447369-1448448	Carubv10011812m.g/scaffold_1:1516176-1516888	Bra015383/A10:2165157-2165609	Tp1g03910/ch1-1:1351211-1352025
1	381	1	380	381	-1	A	AK2	TreeBeST004258	470495/1:1740579-1742686	AT1G05055/1:1448718-1450887	Carubv10009246m.g/scaffold_1:1517180-1519350	Bra030602/A08:21146082-21148466	Tp1g03920/ch1-1:1352324-1354760
1	382	1	381	382	-1	A	AK2	TreeBeST006221	470496/1:1742865-1744690	AT1G05060/1:1451030-1452872	Carubv10010084m.g/scaffold_1:1525629-1527324	Bra023271/A09:20047191-20048525	Tp1g03930/ch1-1:1354804-1356524
1	383	1	382	383	-1	A	AK2	TreeBeST007512.B	919199/1:1746883-1747153	AT1G05065/1:1454969-1455220	Carubv10010777m.g/scaffold_1:1529715-1530026	Bra015385/A10:2160235-2160468, Bra032484/A09:36264675-36264905
1	384	1	383	384	-1	A	AK2	TreeBeST001898.C.a	470498/1:1748902-1750570	AT1G05070/1:1457063-1458744		Bra015386/A10:2156526-2157487
1	385	1	384	385	-1	A	AK2	TreeBeST008740.A.b.b.a.b.a.b.a			Carubv10010412m.g/scaffold_1:1531674-1532943		Tp1g03950/ch1-1:1360647-1362590
1	386	1	385	386	1	A	AK2	TreeBeST005965.A	470500/1:1758466-1761123	AT1G05090/1:1463202-1465622, AT4G20720/4:11105318-11108053	Carubv10008492m.g/scaffold_1:1538161-1540924	Bra015387/A10:2153914-2156239, Bra030603/A08:21143011-21145271	Tp1g03960/ch1-1:1362652-1366582
1	387	1	386	387	1	A	AK2	TreeBeST000109.Q.a.b.c	470502/1:1766691-1767966	AT1G05100/1:1469610-1470881	Carubv10009674m.g/scaffold_1:1544311-1545516	Bra015388/A10:2143355-2144368	Tp1g03970/ch1-1:1369564-1370641
1	388	1	387	388	-1	A	AK2	TreeBeST000101.H	470503/1:1768573-1773207	AT1G05120/1:1471406-1476078, AT1G02670/1:576046-580299	Carubv10008314m.g/scaffold_1:1546095-1551187	Bra015389/A10:2138585-2142509, Bra030604/A08:21138899-21142651, Bra015392/A10:2104928-2108847	Tp1g03980/ch1-1:1370818-1375433
1	389	1	388	389	1	A	AK2	TreeBeST003115.a	470504/1:1778673-1780098	AT1G05140/1:1482548-1484056	Carubv10011717m.g/scaffold_1:1554751-1556097	Bra015391/A10:2109096-2110382	Tp1g03990/ch1-1:1378159-1379848, Tp_un0024_015/un0024:45982-47671
1	390	1	389	390	-1	A	AK2	TreeBeST003173.A.c	470505/1:1780198-1783024	AT1G05150/1:1484067-1486960	Carubv10012243m.g/scaffold_1:1556391-1558817	Bra015393/A10:2101791-2104226	Tp1g04000/ch1-1:1379753-1382350, Tp_un0024_014/un0024:43480-46077
1	391	1	390	391	-1	A	AK2	TreeBeST008796.H.m	470506/1:1783291-1786818	AT1G05160/1:1487378-1490947	Carubv10008960m.g/scaffold_1:1559434-1562932	Bra015394/A10:2098571-2100943	Tp1g04010/ch1-1:1382803-1385544, Tp_un0024_013/un0024:40262-43022
1	392	1	391	392	-1	A	AK2	TreeBeST000209.K.c	311603/1:1787362-1789986	AT1G05170/1:1491164-1494248		Bra015395/A10:2094347-2097612
1	393	1	392	393	-1	A	AK2	TreeBeST000336.H.g	470511/1:1794501-1798730	AT1G05180/1:1498114-1501824	Carubv10008715m.g/scaffold_1:1570099-1573776	Bra015396/A10:2081755-2084732, Bra032482/A09:36256127-36259194	Tp1g04030/ch1-1:1392420-1396483, Tp_un0024_011/un0024:27602-33401
1	394	1	393	394	1	A	AK2	TreeBeST003054.A.d.a.a	470516/1:1807857-1808902	AT1G05210/1:1510404-1511683	Carubv10010479m.g/scaffold_1:1582311-1586345	Bra030605/A08:21122547-21123606	Tp1g04070/ch1-1:1403347-1406317, Tp_un0024_007/un0024:19504-22446
1	395	1	394	395	1	A	AK2	TreeBeST008883.B.d.b.d	470523/1:1836652-1838258	AT1G05260/1:1529767-1531439	Carubv10009829m.g/scaffold_1:1607502-1609112	Bra032474/A09:36223870-36225285, Bra015404/A10:2051392-2052817	Tp1g04120/ch1-1:1423031-1424697, Tp_un0024_002/un0024:1123-2760
1	396	1	395	396	-1	A	AK2	TreeBeST001733.C.a	919222/1:1838611-1841133	AT1G05270/1:1531641-1534410	Carubv10012564m.g/scaffold_1:1609674-1612275	Bra015405/A10:2048791-2051079, Bra030608/A08:21111760-21113898, Bra032473/A09:36217579-36223451	Tp_un0024_001/un0024:1-811
1	397	1	396	397	-1	A	AK2	TreeBeST000248.G	919223/1:1843048-1845079	AT1G05280/1:1535444-1537525	Carubv10012119m.g/scaffold_1:1613003-1615385	Bra015409/A10:2033990-2036446, Bra015411/A10:2018029-2020628, Bra030609/A08:21107772-21110829, Bra030610/A08:21102786-21104826, Bra032472/A09:36214272-36216984	Tp1g04130/ch1-1:1425009-1431277
1	398	1	397	398	-1	A	AK2	TreeBeST000117.R.b	311616/1:1846731-1848144	AT1G05290/1:1539152-1540562	Carubv10011948m.g/scaffold_1:1617027-1618433	Bra032471/A09:36209798-36211242, Bra015413/A10:1984753-1985960
1	399	1	398	399	-1	A	AK2	TreeBeST002478.B	311617/1:1848866-1849820	AT1G05291/1:1541348-1542432	Carubv10011853m.g/scaffold_1:1619213-1620187	Bra015412/A10:1992295-1993137	Tp1g04150/ch1-1:1434164-1436022
1	400	1	399	400	-1	A	AK2	TreeBeST000268.L.a	470527/1:1852695-1856237	AT1G05300/1:1545216-1547798	Carubv10009542m.g/scaffold_1:1622527-1625290	Bra015415/A10:1929777-1939010	Tp1g04160/ch1-1:1437415-1439858
1	401	1	400	401	-1	A	AK2	TreeBeST008815.F.c	90975066/1:1859456-1861426	AT1G05310/1:1550543-1552517	Carubv10011085m.g/scaffold_1:1629253-1631261	Bra032469/A09:36204812-36206524	Tp1g04180/ch1-1:1445930-1447614
1	402	1	401	402	1	A	AK2	TreeBeST009525.L.a.a		AT1G05320/1:1553608-1557733	Carubv10011474m.g/scaffold_1:1632716-1636013	Bra032468/A09:36199661-36201822
1	403	1	402	403	1	A	AK2	TreeBeST008071	919230/1:1868054-1868498	AT1G05330/1:1558170-1558583	Carubv10012259m.g/scaffold_1:1636420-1636827	Bra015418/A10:1893548-1894072	Tp1g04200/ch1-1:1453417-1454234
1	404	1	403	404	-1	A	AK2	TreeBeST001926.A.a.f	470534/1:1868734-1869592	AT1G05340/1:1558844-1559903	Carubv10010816m.g/scaffold_1:1636414-1637837	Bra015419/A10:1889930-1890384	Tp1g04210/ch1-1:1454403-1455213
1	405	1	404	405	-1	A	AK2	TreeBeST005125	470535/1:1870222-1873491	AT1G05350/1:1560678-1564123	Carubv10009195m.g/scaffold_1:1649400-1652659	Bra015420/A10:1884665-1887581, Bra032467/A09:36196042-36199183	Tp1g04220/ch1-1:1455443-1460046
1	406	1	405	406	1	A	AK2	TreeBeST002551.b.b	919234/1:1878466-1880897	AT1G05360/1:1564598-1567465	Carubv10009268m.g/scaffold_1:1653153-1656073	Bra032466/A09:36193379-36195553	Tp1g04230/ch1-1:1459131-1463603
1	407	1	406	407	-1	A	AK2	TreeBeST000265.E.e	919235/1:1883370-1886267	AT1G05370/1:1569192-1572280	Carubv10009204m.g/scaffold_1:1657938-1661065	Bra015421/A10:1870153-1876425, Bra032465/A09:36188287-36191217	Tp1g04240/ch1-1:1464798-1469705
1	408	1	407	408	1	A	AK2	TreeBeST000323.T.a.c.b	470539/1:1892505-1898317	AT1G05380/1:1576863-1582614	Carubv10008137m.g/scaffold_1:1665686-1672409	Bra020653/A02:23919440-23922533	Tp1g04260/ch1-1:1475757-1481553
1	409	1	408	409	-1	A	AK2	TreeBeST005358	470540/1:1898421-1899348	AT1G05385/1:1582671-1583718	Carubv10011658m.g/scaffold_1:1671504-1672342	Bra020654/A02:23918221-23918964	Tp1g04270/ch1-1:1481555-1482826
1	410	1	409	410	-1	A	AK2	TreeBeST001986.C.f	919239/1:1903339-1904072	AT1G05420/1:1590073-1590753	Carubv10010861m.g/scaffold_1:1673583-1674287	Bra032464/A09:36177858-36178541	Tp1g04280/ch1-1:1484021-1485428
1	411	1	410	411	1	A	AK2	TreeBeST001798.H	470543/1:1906640-1909128	AT1G05410/1:1585371-1587774	Carubv10009042m.g/scaffold_1:1677427-1679415	Bra015422/A10:1847571-1849377	Tp1g04290/ch1-1:1486901-1490885
1	412	1	411	412	-1	A	AK2	TreeBeST004136	470544/1:1911538-1913307	AT1G05430/1:1594057-1595818	Carubv10010009m.g/scaffold_1:1679705-1681674	Bra015423/A10:1845837-1847235	Tp1g04300/ch1-1:1490626-1492482
1	413	1	412	413	-1	A	AK2	TreeBeST005939.g	919242/1:1913756-1915230	AT1G05440/1:1596007-1597848	Carubv10012616m.g/scaffold_1:1682105-1683551	Bra032463/A09:36174443-36174883	Tp1g04310/ch1-1:1492546-1494289
1	414	1	413	414	1	A	AK2	TreeBeST008846.A.a.b.b.b.c		AT1G05450/1:1600454-1601210	Carubv10010889m.g/scaffold_1:1684746-1685774	Bra032462/A09:36172662-36173578
1	415	1	414	415	-1	A	AK2	TreeBeST009543.J		AT1G05460/1:1601148-1605027	Carubv10008170m.g/scaffold_1:1685672-1689811	Bra015427/A10:1835250-1838534	Tp1g04340/ch1-1:1499298-1502943
1	416	1	415	416	-1	A	AK2	TreeBeST008811.E.a.b.c	333866/1:1936916-1939486	AT1G05470/1:1607357-1611703	Carubv10008606m.g/scaffold_1:1691954-1696414	Bra015428/A10:1828733-1830995, Bra030611/A08:21091916-21094529	Tp1g04350/ch1-1:1506734-1510573
1	417	1	416	417	-1	A	AK2	TreeBeST008898.M.b.e	470549/1:1946258-1951125	AT1G05490/1:1618602-1623452	Carubv10008086m.g/scaffold_1:1702123-1708193	Bra015430/A10:1811485-1816421	Tp1g04360/ch1-1:1514882-1520228
1	418	1	417	418	1	A	AK2	TreeBeST000196.D.b.b	470550/1:1952720-1956837	AT1G05500/1:1624955-1629224	Carubv10010976m.g/scaffold_1:1708615-1712315	Bra015431/A10:1806099-1809816, Bra030612/A08:21080230-21083933	Tp1g04370/ch1-1:1521217-1525915
1	419	1	418	419	1	A	AK2	TreeBeST001916.C.a	470551/1:1957145-1958440	AT1G05510/1:1629446-1630863	Carubv10010839m.g/scaffold_1:1712803-1713852	Bra015432/A10:1804605-1805565	Tp1g04380/ch1-1:1525727-1527499
1	420	1	419	420	-1	A	AK2	TreeBeST000811.F.b.a	470552/1:1958635-1963458	AT1G05520/1:1630900-1635711	Carubv10011838m.g/scaffold_1:1714463-1719034	Bra030613/A08:21075582-21079582	Tp1g04390/ch1-1:1527611-1532697
1	421	1	420	421	1	A	AK2	TreeBeST001479.FB	470554/1:1967626-1969118	AT1G05540/1:1639286-1640811	Carubv10011245m.g/scaffold_1:1721872-1723246	Bra015433/A10:1796475-1797887
1	422	1	421	422	-1	A	AK2	TreeBeST001479.@B	470555/1:1969457-1971981	AT1G05550/1:1641098-1642662		Bra030614/A08:21073389-21074752
1	423	1	422	423	-1	A	AK2	TreeBeST008909.C.d.b.b.b.a	919257/1:1976187-1977656	AT1G05560/1:1645498-1647147	Carubv10009073m.g/scaffold_1:1724274-1726136	Bra015435/A10:1792019-1792735	Tp1g04400/ch1-1:1532956-1534537
1	424	1	423	424	-1	A	AK2	TreeBeST000104.QB		AT1G05570/1:1647706-1659437		Bra032416/A09:35971139-35982133
1	425	1	424	425	-1	A	AK2	TreeBeST000724.C.e	470558/1:1992582-1994659	AT1G05577/1:1662370-1664398	Carubv10011656m.g/scaffold_1:1741082-1742831	Bra032461/A09:36167573-36171361	Tp1g04420/ch1-1:1547340-1549703
1	426	1	425	426	-1	A	AK2	TreeBeST008851.A.b.b.c	919261/1:1995729-1998870	AT1G05580/1:1665464-1668902	Carubv10011346m.g/scaffold_1:1744197-1747247	Bra015442/A10:1735426-1739753	Tp1g04430/ch1-1:1549738-1553990
1	427	1	426	427	1	A	AK2	TreeBeST001062.I	470561/1:2000583-2002994	AT1G05590/1:1669350-1671876	Carubv10011603m.g/scaffold_1:1749418-1751236	Bra032460/A09:36161021-36163160	Tp1g04440/ch1-1:1554830-1557594
1	428	1	427	428	1	A	AK2	TreeBeST008610.A.b	470562/1:2003303-2004854	AT1G05600/1:1672099-1673748	Carubv10012229m.g/scaffold_1:1751782-1753293	Bra015443/A10:1730356-1731873	Tp1g04450/ch1-1:1558177-1559698, Tp4g07390/ch4-2:3303857-3304874
1	429	1	428	429	-1	A	AK2	TreeBeST000625.B	470563/1:2005146-2007223	AT1G05610/1:1673861-1675934	Carubv10009001m.g/scaffold_1:1753490-1755564	Bra015444/A10:1726875-1729057	Tp1g04460/ch1-1:1559751-1561587, Tp4g07370/ch4-2:3294917-3295916, Tp_un0479_001/un0479:13-1457
1	430	1	429	430	-1	A	AK2	TreeBeST002054.B.a	899837/4:3147918-3148668	AT2G24670/2:10492669-10493567	Carubv10012044m.g/scaffold_1:1757000-1757902, Carubv10024885m.g/scaffold_4:1871999-1872901	Bra032457/A09:36150049-36155818, Bra032459/A09:36159515-36160423	Tp4g07360/ch4-2:3290015-3290741, Tp_un0479_002/un0479:2814-3821
1	431	1	430	431	1	A	AK2	TreeBeST001528.B.g	470564/1:2011149-2013447	AT1G05620/1:1679580-1681710	Carubv10009769m.g/scaffold_1:1758558-1761060	Bra030616/A08:21065827-21067890	Tp1g04470/ch1-1:1562299-1565018
1	432	1	431	432	1	A	AK2	TreeBeST008854.M.b.a.b.a	470566/1:2014052-2019143	AT1G05630/1:1682447-1687354	Carubv10008138m.g/scaffold_1:1761379-1768728	Bra015445/A10:1718184-1723052, Bra030617/A08:21059921-21065052, Bra032456/A09:36144067-36149223	Tp1g04480/ch1-1:1566195-1571238
1	433	1	432	433	-1	A	AK2	TreeBeST008570.B.c		AT1G05640/1:1687436-1689501	Carubv10008579m.g/scaffold_1:1765196-1768728	Bra030618/A08:21057463-21059747
1	434	1	433	434	-1	A	AK2	TreeBeST000043.C.b.b.b	919269/1:2021713-2023541	AT1G05650/1:1690264-1692126	Carubv10011292m.g/scaffold_1:1769402-1771370	Bra030619/A08:21054231-21056268, Bra015446/A10:1715536-1717523
1	435	1	434	435	-1	A	AK2	TreeBeST000081.Y	470571/1:2030807-2038123	AT1G05670/1:1697587-1701025	Carubv10008426m.g/scaffold_1:1775344-1778710	Bra015447/A10:1712197-1713507	Tp1g04490/ch1-1:1572342-1574682
1	436	1	435	436	-1	A	AK2	TreeBeST000005.A.a.b.b.b.c.a.b	470572/1:2038732-2040356	AT1G05680/1:1703092-1704691	Carubv10009096m.g/scaffold_1:1781812-1783779	Bra015448/A10:1706986-1708565, Bra030620/A08:21050263-21051953	Tp1g04500/ch1-1:1574877-1577152
1	437	1	436	437	1	A	AK2	TreeBeST008702.B.a.a			Carubv10009329m.g/scaffold_1:1785478-1787905		Tp1g04510/ch1-1:1578916-1581527
1	438	1	437	438	1	A	AK2	TreeBeST008702.O		AT1G05700/1:1709796-1713245	Carubv10011047m.g/scaffold_1:1788306-1791785	Bra015449/A10:1697298-1703314, Bra030622/A08:21035449-21044809	Tp1g04520/ch1-1:1582561-1585596
1	439	1	438	439	1	A	AK2	TreeBeST000227.P.b	919275/1:2051907-2052819	AT1G05710/1:1716022-1717275		Bra015450/A10:1689660-1690449
1	440	1	439	440	-1	A	AK2	TreeBeST005016.e		AT1G05720/1:1717447-1718909	Carubv10010380m.g/scaffold_1:1795619-1797067	Bra032455/A09:36142031-36142925	Tp1g04540/ch1-1:1590267-1591818
1	441	1	440	441	1	A	AK2	TreeBeST002923.c.a.a	470580/1:2054328-2056016	AT1G05730/1:1718555-1720303	Carubv10010564m.g/scaffold_1:1797219-1798429	Bra032454/A09:36140741-36141566	Tp1g04550/ch1-1:1590645-1593511
1	442	1	441	442	1	A	AK2	TreeBeST002923.c.a.b	910258/1:2056506-2057177	AT1G05740/1:1720674-1721309
1	443	1	442	443	1	A	AK2	TreeBeST009580.N	470582/1:2057827-2061057	AT1G05750/1:1721509-1724734	Carubv10011161m.g/scaffold_1:1799746-1801266	Bra030624/A08:21031878-21033356	Tp1g04560/ch1-1:1593563-1595367
1	444	1	443	444	-1	A	AK2	TreeBeST004830.d.a.a		AT1G05760/1:1723734-1724486	Carubv10010372m.g/scaffold_1:1799739-1802734	Bra015451/A10:1685835-1686731	Tp1g04570/ch1-1:1595556-1597398
1	445	1	444	445	1	A	AK2	TreeBeST001682.A		AT1G05785/1:1730299-1732624	Carubv10010613m.g/scaffold_1:1803991-1806386	Bra015452/A10:1683631-1684608	Tp1g04580/ch1-1:1597328-1599986
1	446	1	445	446	1	A	AK2	TreeBeST002680.a.b.a	311660/1:2064132-2072984	AT1G05790/1:1733039-1737485	Carubv10011376m.g/scaffold_1:1807315-1811466	Bra015453/A10:1679236-1682935, Bra030625/A08:21027194-21031092	Tp1g04590/ch1-1:1600060-1605173
1	447	1	446	447	1	A	AK2	TreeBeST000042.I.g	470587/1:2078001-2079437	AT1G05800/1:1741204-1742619	Carubv10010888m.g/scaffold_1:1815171-1816598	Bra015454/A10:1670625-1672046	Tp1g04600/ch1-1:1608697-1610622
1	448	1	447	448	1	A	AK2	TreeBeST000812.C.b.a	470588/1:2085326-2088362	AT1G05805/1:1744773-1747693	Carubv10009382m.g/scaffold_1:1819940-1822758	Bra015456/A10:1650615-1653342	Tp1g04610/ch1-1:1614309-1618231
1	449	1	448	449	1	A	AK2	TreeBeST008624.E.a	919287/1:2089002-2090032	AT1G05810/1:1748314-1749460	Carubv10010263m.g/scaffold_1:1823561-1824960	Bra032453/A09:36135323-36136568	Tp1g04620/ch1-1:1617840-1620309
1	450	1	449	450	1	A	AK2	TreeBeST000498.A.b.a	919288/1:2090434-2094558	AT1G05820/1:1749682-1753767	Carubv10008828m.g/scaffold_1:1825269-1828992	Bra030626/A08:21022686-21025474	Tp1g04630/ch1-1:1620576-1625764
1	451	1	450	451	1	A	AK2	TreeBeST000023.@B.a	311665/1:2095258-2103619	AT1G05830/1:1754244-1761817	Carubv10008150m.g/scaffold_1:1829566-1837215	Bra032450/A09:36118232-36134743	Tp1g04640/ch1-1:1625657-1633048
1	452	1	451	452	1	A	AK2	TreeBeST007606		AT1G05835/1:1762224-1762814	Carubv10011930m.g/scaffold_1:1837651-1838106	Bra030627/A08:21019074-21020593	Tp1g04650/ch1-1:1633507-1633980
1	453	1	452	453	-1	A	AK2	TreeBeST000041.I.a	470595/1:2103651-2107286	AT1G05840/1:1762734-1766281	Carubv10008865m.g/scaffold_1:1837509-1841870	Bra032452/A09:36124903-36127947	Tp1g04660/ch1-1:1634008-1637903
1	454	1	453	454	-1	A	AK2	TreeBeST000065.B.b.a.a	470596/1:2107636-2109819	AT1G05850/1:1766503-1768695	Carubv10009762m.g/scaffold_1:1842072-1844480	Bra015457/A10:1640162-1641738, Bra030628/A08:21017096-21018604	Tp1g04670/ch1-1:1637943-1642417
1	455	1	454	455	1	A	AK2	TreeBeST002771.b.f	470597/1:2110143-2112118	AT1G05860/1:1769014-1771115	Carubv10009960m.g/scaffold_1:1844666-1847886	Bra015458/A10:1638324-1639303, Bra030629/A08:21014416-21015787	Tp1g04680/ch1-1:1639133-1642549
1	456	1	455	456	-1	A	AK2	TreeBeST000861.C.d.b	470598/1:2112503-2114159	AT1G05870/1:1772211-1773293		Bra015459/A10:1636497-1637139, Bra032451/A09:36122973-36123491
1	457	1	456	457	1	A	AK2	TreeBeST000149.O	470600/1:2116675-2119489	AT1G05880/1:1775643-1778553	Carubv10008969m.g/scaffold_1:1850504-1853412	Bra015460/A10:1630614-1633277	Tp1g04710/ch1-1:1648091-1651749
1	458	1	457	458	1	A	AK2	TreeBeST000149.I.a.b	470601/1:2120424-2125210	AT1G05890/1:1779256-1784427	Carubv10012456m.g/scaffold_1:1854360-1859135	Bra006112/A03:2073048-2074652, Bra023338/A02:2922043-2923701, Bra015463/A10:1611579-1616087	Tp6g31880/ch6-6:7878456-7881731, Tp1g04720/ch1-1:1651755-1657955
1	459	1	458	459	1	A	AK2	TreeBeST006843.a	470603/1:2125512-2126926	AT1G05894/1:1784803-1786292	Carubv10011325m.g/scaffold_1:1860091-1861461	Bra030630/A08:21007767-21008930	Tp1g04730/ch1-1:1658768-1660196
1	460	1	459	460	1	A	AK2	TreeBeST000023.T			Carubv10012090m.g/scaffold_1:1864784-1867611		Tp1g04740/ch1-1:1660256-1663522
1	461	1	460	461	1	A	AK2	TreeBeST009565.C.d.c	470606/1:2134256-2140940	AT1G05910/1:1790224-1796647	Carubv10008115m.g/scaffold_1:1868167-1874972	Bra015464/A10:1604246-1609657	Tp1g04750/ch1-1:1663824-1670496
1	462	1	461	462	1	A	AK2	TreeBeST002054.A.b.a.a	311675/1:2141527-2142369	AT1G05920/1:1796778-1798254	Carubv10011639m.g/scaffold_1:1875443-1876128	Bra015465/A10:1603004-1603681	Tp1g04760/ch1-1:1671031-1672331
1	463	1	462	463	1	A	AK2	TreeBeST009565.C.d.d				Bra032449/A09:36112196-36117064
1	464	1	463	464	-1	A	AK2	TreeBeST003279.a.b		AT1G05950/1:1804401-1807471	Carubv10008604m.g/scaffold_1:1877986-1881110	Bra032448/A09:36106352-36111917
1	465	1	464	465	-1	A	AK2	TreeBeST001028.H.b.a.a	910280/1:2145905-2157643	AT1G05960/1:1807973-1815465	Carubv10008206m.g/scaffold_1:1882004-1889236	Bra015466/A10:1597374-1602166	Tp1g04790/ch1-1:1677195-1683999
1	466	1	465	466	-1	A	AK2	TreeBeST003632	470610/1:2160263-2161200	AT1G05970/1:1816062-1817282	Carubv10010117m.g/scaffold_1:1890366-1891863	Bra015467/A10:1594247-1596533	Tp1g04800/ch1-1:1684603-1686550, Tp1g04950/ch1-1:1730190-1731241
1	467	1	466	467	1	A	AK2	TreeBeST008741.A.a.a.b.b.b.a.a.b	919305/1:2162732-2163225	AT1G05990/1:1818447-1819040	Carubv10010897m.g/scaffold_1:1895241-1895696	Bra032444/A09:36091965-36092183	Tp1g04810/ch1-1:1687490-1688060
1	468	1	467	468	-1	A	AK2	TreeBeST008769.D.b.b	919306/1:2164390-2165735	AT1G06000/1:1820308-1821894			Tp1g04820/ch1-1:1688332-1690048
1	469	1	468	469	1	A	AK2	TreeBeST006355	910284/1:2167163-2167549	AT1G06010/1:1822618-1823997	Carubv10010720m.g/scaffold_1:1896305-1897564	Bra030633/A08:20996967-20997295, Bra032443/A09:36086543-36086900	Tp1g04830/ch1-1:1690946-1692716
1	470	1	469	470	1	A	AK2	TreeBeST000588.M.e.a	311681/1:2168593-2170137, 470615/1:2170952-2172201	AT1G06020/1:1824548-1826101, AT1G50390/1:18666986-18667677, AT1G06030/1:1826880-1828161		Bra015468/A10:1590331-1591689, Bra030634/A08:20994319-20996072, Bra032442/A09:36085676-36086187
1	471	1	470	471	-1	A	AK2	TreeBeST000445.H.e.a	470616/1:2172559-2173982	AT1G06040/1:1828413-1829890	Carubv10010113m.g/scaffold_1:1899480-1901078	Bra015469/A10:1588434-1589352, Bra032441/A09:36084315-36085263, Bra030635/A08:20992942-20993863	Tp1g04850/ch1-1:1695160-1697151
1	472	1	471	472	-1	A	AK2	TreeBeST000462.G	919311/1:2174747-2175729	AT1G06050/1:1830605-1832555	Carubv10009838m.g/scaffold_1:1901633-1903477	Bra015470/A10:1586732-1587658	Tp1g04860/ch1-1:1697370-1698847
1	473	1	472	473	1	A	AK2	TreeBeST000967.A.b	470618/1:2176790-2178729	AT1G06060/1:1832943-1834861	Carubv10009937m.g/scaffold_1:1904087-1908638	Bra030636/A08:20989691-20991005	Tp1g04870/ch1-1:1699585-1702494
1	474	1	473	474	-1	A	AK2	TreeBeST000067.T.e.a	919313/1:2179053-2181058	AT1G06070/1:1834829-1837648	Carubv10008993m.g/scaffold_1:1904182-1909059	Bra015471/A10:1583221-1584765	Tp1g04880/ch1-1:1702659-1706676
1	475	1	474	475	1	A	AK2	TreeBeST001571.A.c.b.a	919315/1:2187359-2189650	AT1G06080/1:1843568-1846302	Carubv10012159m.g/scaffold_1:1914209-1916480	Bra015472/A10:1569467-1572112, Bra032439/A09:36070229-36073609	Tp1g04890/ch1-1:1710761-1713459
1	476	1	475	476	1	A	AK2	TreeBeST001571.A.c.a.a	910293/1:2197220-2198608, 470621/1:2191039-2192656	AT1G06100/1:1851530-1853019, AT1G06090/1:1847883-1849693, AT1G06120/1:1855943-1857718	Carubv10011680m.g/scaffold_1:1920854-1922266, Carubv10009877m.g/scaffold_1:1918037-1919618	Bra032437/A09:36061338-36062888, Bra032438/A09:36065924-36069020, Bra015473/A10:1567040-1568311, Bra030638/A08:20985239-20986795	Tp1g04900/ch1-1:1714912-1716590
1	477	1	476	477	-1	A	AK2	TreeBeST004276	470624/1:2198674-2200660	AT1G06110/1:1853077-1855031	Carubv10012429m.g/scaffold_1:1922486-1924302	Bra015474/A10:1564998-1566805, Bra030639/A08:20983238-20984912	Tp1g04910/ch1-1:1716539-1718456
1	478	1	477	478	-1	A	AK2	TreeBeST001003.D.b.a	311691/1:2201488-2207560	AT1G06130/1:1857767-1860698	Carubv10011404m.g/scaffold_1:1924698-1927007	Bra032436/A09:36059123-36061096	Tp1g04920/ch1-1:1718723-1721131
1	479	1	478	479	1	A	AK2	TreeBeST006795.B	470629/1:2208539-2210215	AT1G06140/1:1864796-1866472	Carubv10011460m.g/scaffold_1:1932215-1933888	Bra015476/A10:1558065-1559445, Bra024299/A06:14802602-14806559	Tp1g04940/ch1-1:1726616-1728443
1	480	1	479	480	1	A	AK2	TreeBeST008765.O.b.b.b.c.a	470633/1:2225280-2226130	AT1G06160/1:1883004-1883934	Carubv10010105m.g/scaffold_1:1948798-1949821	Bra032433/A09:36043716-36044402	Tp1g04970/ch1-1:1738385-1739975
1	481	1	480	481	-1	A	AK2	TreeBeST002467.b.b.c.a	333922/1:2231244-2232673	AT1G06170/1:1884981-1886724	Carubv10009189m.g/scaffold_1:1950909-1952886	Bra015480/A10:1526236-1527684	Tp1g04980/ch1-1:1740005-1741909
1	482	1	481	482	1	A	AK2	TreeBeST000572.C.a.b.b.b.b	470636/1:2235481-2237250	AT1G06180/1:1889408-1891158	Carubv10010717m.g/scaffold_1:1955096-1956039	Bra015481/A10:1521599-1522970	Tp1g04990/ch1-1:1745028-1746770
1	483	1	482	483	-1	A	AK2	TreeBeST004928.c	919332/1:2244125-2245775	AT1G06190/1:1892273-1894148	Carubv10011218m.g/scaffold_1:1963192-1964857	Bra015482/A10:1516115-1517605	Tp1g05000/ch1-1:1748061-1749821
1	484	1	483	484	-1	A	AK2	TreeBeST003618.a	919333/1:2246233-2248081	AT1G06200/1:1894336-1896935	Carubv10006568m.g/scaffold_7:13897719-13898088, Carubv10012464m.g/scaffold_1:1965384-1967473	Bra015483/A10:1514367-1515626, Bra030640/A08:20980451-20981903	Tp1g05010/ch1-1:1750153-1752688
1	485	1	484	485	1	A	AK2	TreeBeST000298.D.b.b	311699/1:2248768-2250182	AT1G06210/1:1897203-1899208	Carubv10009444m.g/scaffold_1:1967776-1969933	Bra015484/A10:1512378-1513804, Bra030641/A08:20978661-20979922, Bra032432/A09:36039162-36041057
1	486	1	485	486	1	A	AK2	TreeBeST000063.Q	470642/1:2251833-2255907	AT1G06220/1:1899964-1904873, AT5G25230/5:8739709-8743594	Carubv10000141m.g/scaffold_6:14675731-14680471	Bra024798/A06:23486702-23490540, Bra030642/A08:20973841-20977688	Tp1g05030/ch1-1:1755788-1760138
1	487	1	486	487	1	A	AK2	TreeBeST007185.c	919336/1:2261071-2261362	AT1G06225/1:1905975-1906226	Carubv10011516m.g/scaffold_1:1971582-1971827
1	488	1	487	488	1	A	AK2	TreeBeST000266.U.b	333928/1:2263100-2265674	AT1G06230/1:1907248-1910848	Carubv10008353m.g/scaffold_1:1973259-1976479	Bra015485/A10:1488482-1491003, Bra032431/A09:36030210-36032456, Bra030643/A08:20970007-20972479	Tp1g05040/ch1-1:1762070-1765854
1	489	1	488	489	1	A	AK2	TreeBeST002993.A	470644/1:2266875-2268780	AT1G06240/1:1911122-1913205	Carubv10011561m.g/scaffold_1:1977445-1979249	Bra030644/A08:20967013-20968996	Tp1g05050/ch1-1:1766727-1769294
1	490	1	489	490	-1	A	AK2	TreeBeST000042.A.b.a.a	910311/1:2268739-2270412	AT1G06250/1:1913256-1914895	Carubv10012192m.g/scaffold_1:1979739-1981437	Bra015486/A10:1484866-1487470	Tp1g05060/ch1-1:1768638-1770719
1	491	1	490	491	1	A	AK2	TreeBeST009561.G.c	919340/1:2271974-2273124	AT1G06260/1:1916430-1917585	Carubv10011832m.g/scaffold_1:1982866-1983994	Bra015487/A10:1483423-1484539	Tp1g05070/ch1-1:1772365-1773623
1	492	1	491	492	-1	A	AK2	TreeBeST006989	919342/1:2275786-2276858	AT1G06270/1:1918088-1919760	Carubv10009635m.g/scaffold_1:1985378-1987126	Bra015488/A10:1479938-1480966	Tp1g05080/ch1-1:1773533-1774992
1	493	1	492	493	-1	A	AK2	TreeBeST000454.C			Carubv10011711m.g/scaffold_1:1987533-1988153		Tp1g05090/ch1-1:1775467-1776271
1	494	1	493	494	1	A	AK2	TreeBeST000825.E.b.a	470649/1:2283798-2287776	AT1G06290/1:1922352-1926278	Carubv10012245m.g/scaffold_1:1990565-1994267	Bra015491/A10:1442512-1445888	Tp1g05100/ch1-1:1776534-1781449
1	495	1	494	495	1	A	AK2	TreeBeST000825.E.b.b	919346/1:2290550-2293916	AT1G06310/1:1926791-1930258		Bra015492/A10:1434556-1441214, Bra015494/A10:1415210-1417931
1	496	1	495	496	1	A	AK2	TreeBeST005956.a.e	9098032/1:2294219-2295040	AT1G06320/1:1930523-1931449	Carubv10011022m.g/scaffold_1:1996755-1997608	Bra032429/A09:36023915-36024658	Tp1g05110/ch1-1:1781751-1782847
1	497	1	496	497	-1	A	AK2	TreeBeST000174.K.b	311711/1:2295322-2295900	AT1G06330/1:1931671-1932266	Carubv10012029m.g/scaffold_1:1997901-1998611	Bra032428/A09:36022660-36023408	Tp1g05120/ch1-1:1782873-1783652
1	498	1	497	498	-1	A	AK2	TreeBeST000868.A.a	919349/1:2298706-2299172	AT1G06340/1:1933284-1934014	Carubv10011095m.g/scaffold_1:2000045-2000470	Bra032427/A09:36021356-36021793	Tp1g05130/ch1-1:1784309-1784874
1	499	1	498	499	-1	A	AK2	TreeBeST001571.A.c.a.b.a.b	470653/1:2301288-2302632	AT1G06350/1:1935293-1936819
1	500	1	499	500	-1	A	AK2	TreeBeST001571.A.c.a.b.a.a	470654/1:2304507-2305881	AT1G06360/1:1938963-1940459	Carubv10011896m.g/scaffold_1:2003175-2004495	Bra015493/A10:1425285-1426774, Bra030650/A08:20951887-20953349	Tp1g05140/ch1-1:1787988-1789903
1	501	1	500	501	1	A	AK2	TreeBeST002628.A.b.b.a.a	919353/1:2310554-2311337	AT1G06380/1:1945124-1946076	Carubv10011944m.g/scaffold_1:2008306-2009073	Bra032426/A09:36019886-36020662	Tp1g05150/ch1-1:1790790-1792721
1	502	1	501	502	1	A	AK2	TreeBeST000080.G.e	470656/1:2312369-2316292	AT1G06390/1:1946788-1950755	Carubv10009298m.g/scaffold_1:2010051-2016117
1	503	1	502	503	-1	A	AK2	TreeBeST008624.U.b.b	919355/1:2316622-2318287	AT1G06400/1:1950844-1952785	Carubv10010250m.g/scaffold_1:2013267-2016117	Bra032424/A09:36017208-36018047	Tp1g05160/ch1-1:1792933-1794767
1	504	1	503	504	1	A	AK2	TreeBeST000237.L.b.e	470660/1:2321113-2324444	AT1G06410/1:1954850-1958756	Carubv10008292m.g/scaffold_1:2018990-2022951	Bra015497/A10:1383161-1385734	Tp1g05170/ch1-1:1797414-1801241
1	505	1	504	505	1	A	AK2	TreeBeST007104.A	470661/1:2324679-2325304	AT1G06420/1:1958923-1959947	Carubv10010258m.g/scaffold_1:2023209-2024158	Bra015498/A10:1381835-1382470, Bra032423/A09:36015856-36016476	Tp1g05180/ch1-1:1801499-1802168
1	506	1	505	506	-1	A	AK2	TreeBeST000036.T.b.a	9098044/1:2325826-2328138	AT1G06430/1:1960058-1963011	Carubv10011447m.g/scaffold_1:2024390-2026697	Bra015499/A10:1379138-1381440, Bra030652/A08:20943801-20946217	Tp1g05190/ch1-1:1801236-1805684
1	507	1	506	507	-1	A	AK2	TreeBeST000111.K	919360/1:2329390-2330606	AT1G06440/1:1963380-1965051		Bra015500/A10:1377007-1378164
1	508	1	507	508	-1	A	AK2	TreeBeST000215.A.a.b			Carubv10012333m.g/scaffold_1:2027765-2028937		Tp1g05200/ch1-1:1805721-1807575
1	509	1	508	509	1	A	AK2	TreeBeST000326.A.f	919361/1:2331778-2332886	AT1G06450/1:1965840-1967219	Carubv10011336m.g/scaffold_1:2029844-2030905	Bra032421/A09:36012023-36013126	Tp1g05210/ch1-1:1808583-1809871
1	510	1	509	510	-1	A	AK2	TreeBeST006640	9098047/1:2333130-2335114	AT1G06460/1:1967087-1969561	Carubv10012533m.g/scaffold_1:2031492-2033213	Bra015501/A10:1373596-1374929, Bra030653/A08:20940395-20942492	Tp1g05220/ch1-1:1808466-1811916
1	511	1	510	511	1	A	AK2	TreeBeST008641.D.d.b	919363/1:2336389-2339527	AT1G06470/1:1969752-1973767	Carubv10009289m.g/scaffold_1:2033511-2037972	Bra030654/A08:20935826-20938694, Bra015502/A10:1368971-1371489	Tp1g05230/ch1-1:1813342-1817353
1	512	1	511	512	-1	A	AK2	TreeBeST007181.a.b	470668/1:2339889-2340321	AT1G06475/1:1973834-1974386	Carubv10010766m.g/scaffold_1:2038116-2038568	Bra015503/A10:1368440-1368703	Tp1g05240/ch1-1:1816948-1817358
1	513	1	512	513	1	A	AK2	TreeBeST006195	919366/1:2359143-2359602	AT1G06500/1:1989479-1990665
1	514	1	513	514	-1	A	AK2	TreeBeST003806.b	910338/1:2360044-2361049	AT1G06515/1:1990636-1992197		Bra015505/A10:1352656-1353270
1	515	1	514	515	1	A	AK2	TreeBeST006256	919368/1:2361378-2362684	AT1G06510/1:1992333-1993840	Carubv10011989m.g/scaffold_1:2055137-2056493	Bra015506/A10:1347480-1348576	Tp1g05270/ch1-1:1833582-1836031
1	516	1	515	516	-1	A	AK2	TreeBeST000175.D	919369/1:2363049-2365276	AT1G06520/1:1993978-1996112	Carubv10012249m.g/scaffold_1:2057107-2059002	Bra015507/A10:1345183-1346995	Tp1g05280/ch1-1:1835674-1838483
1	517	1	516	517	1	A	AK2	TreeBeST006483.B		AT1G06530/1:2001594-2002596	Carubv10009757m.g/scaffold_1:2066007-2067311	Bra015508/A10:1326893-1327852	Tp1g05290/ch1-1:1844607-1845497
1	518	1	517	518	-1	A	AK2	TreeBeST007207.A	910342/1:2373981-2374479	AT1G06540/1:2002877-2003393	Carubv10012251m.g/scaffold_1:2067454-2067933	Bra015509/A10:1326202-1326638	Tp1g05300/ch1-1:1845440-1846136
1	519	1	518	519	-1	A	AK2	TreeBeST000544.D.a	910343/1:2374908-2377712	AT1G06550/1:2003627-2007190	Carubv10009384m.g/scaffold_1:2068362-2071519	Bra030657/A08:20924424-20926905	Tp1g05310/ch1-1:1846350-1850095
1	520	1	519	520	1	A	AK2	TreeBeST000878.D.b	910344/1:2378450-2382545	AT1G06560/1:2007615-2012006	Carubv10011768m.g/scaffold_1:2071803-2076109	Bra015510/A10:1322121-1325598, Bra030658/A08:20918611-20922129	Tp1g05320/ch1-1:1850458-1855413
1	521	1	520	521	-1	A	AK2	TreeBeST002677.B.b	919374/1:2382668-2384199	AT1G06570/1:2011885-2013545	Carubv10009131m.g/scaffold_1:2075998-2077841	Bra015511/A10:1320564-1321975, Bra032415/A09:35967112-35968261	Tp1g05330/ch1-1:1855101-1856692
1	522	1	521	522	-1	A	AK2	TreeBeST008604.R.b.b.b.a.b.a.a.a.a.b.b	470679/1:2384666-2386605	AT1G06580/1:2014003-2016054
1	523	1	522	523	-1	A	AK2	TreeBeST004162.C	919375/1:2387002-2395251	AT1G06590/1:2016308-2024662	Carubv10008254m.g/scaffold_1:2078505-2085827	Bra015512/A10:1312912-1319846, Bra032414/A09:35958243-35964419	Tp1g05350/ch1-1:1860177-1865497, Tp1g05340/ch1-1:1856794-1860002
1	524	1	523	524	1	A	AK2	TreeBeST000158.M.b.a.b.a.b	910347/1:2397662-2400348, 887940/GL348905.1:3-10221	AT1G06620/1:2025601-2027271	Carubv10011473m.g/scaffold_1:2086759-2088491	Bra015461/A10:1626760-1630365, Bra015513/A10:1308345-1309761	Tp1g05360/ch1-1:1865945-1867556
1	525	1	524	525	1	A	AK2	TreeBeST000158.M.b.a.a.a	910348/1:2401115-2402497, 470684/1:2403370-2406714	AT1G06645/1:2034156-2035626, AT1G06640/1:2032338-2033910, AT1G06650/1:2035884-2037363	Carubv10005101m.g/scaffold_7:15025598-15027763, Carubv10009503m.g/scaffold_1:2089149-2090815, Carubv10012295m.g/scaffold_1:2091447-2092742	Bra031532/A09:35948826-35950692, Bra032413/A09:35954181-35954801, Bra031533/A09:35946028-35947797
1	526	1	525	526	-1	A	AK2	TreeBeST002364.A.c	919381/1:2406805-2409439	AT1G06660/1:2037311-2040246	Carubv10012445m.g/scaffold_1:2092970-2095462	Bra015516/A10:1300630-1302710, Bra030659/A08:20915366-20917740	Tp1g05380/ch1-1:1868730-1872265
1	527	1	526	527	1	A	AK2	TreeBeST008713.L.c.a	311738/1:2409840-2416611	AT1G06670/1:2040433-2047612	Carubv10011734m.g/scaffold_1:2095893-2101892		Tp1g05400/ch1-1:1873728-1878288
1	528	1	527	528	1	A	AK2	TreeBeST003280.C.b.a	470689/1:2417062-2418597	AT1G06680/1:2047886-2049405	Carubv10011102m.g/scaffold_1:2102808-2104130	Bra015520/A10:1274639-1275735, Bra030660/A08:20913503-20914734, Bra031534/A09:35944038-35945429	Tp1g05410/ch1-1:1878503-1879890
1	529	1	528	529	-1	A	AK2	TreeBeST000025.W	470691/1:2418781-2421359	AT1G06690/1:2049602-2052154	Carubv10011808m.g/scaffold_1:2104620-2107426	Bra030661/A08:20910609-20913025	Tp1g05420/ch1-1:1880101-1883283
1	530	1	529	530	-1	A	AK2	TreeBeST001739.A.b.a.b			Carubv10009518m.g/scaffold_1:2107856-2110949		Tp1g05430/ch1-1:1883434-1885653
1	531	1	530	531	-1	A	AK2	TreeBeST000051.V	311741/1:2427851-2430817	AT1G06710/1:2056575-2060242	Carubv10008194m.g/scaffold_1:2111436-2116291		Tp1g05440/ch1-1:1887033-1891236
1	532	1	531	532	-1	A	AK2	TreeBeST001739.E.e	470695/1:2431238-2437655	AT1G06720/1:2060444-2067323	Carubv10012207m.g/scaffold_1:2116673-2123390	Bra015522/A10:1261696-1267363, Bra031535/A09:35934267-35943707	Tp1g05450/ch1-1:1891309-1898166
1	533	1	532	533	1	A	AK2	TreeBeST005693	919388/1:2437947-2440415	AT1G06730/1:2067529-2070446	Carubv10008753m.g/scaffold_1:2123066-2126316	Bra015523/A10:1259163-1261357	Tp1g05460/ch1-1:1898290-1901640
1	534	1	533	534	1	A	AK2	TreeBeST000404.J.a			Carubv10008416m.g/scaffold_1:2127004-2129883		Tp1g05470/ch1-1:1902832-1905206
1	535	1	534	535	1	A	AK2	TreeBeST001859.A.d.c	470697/1:2444506-2446736	AT1G06750/1:2073701-2076505	Carubv10011536m.g/scaffold_1:2130222-2132738	Bra031536/A09:35927493-35930270	Tp1g05480/ch1-1:1905282-1908195
1	536	1	535	536	-1	A	AK2	TreeBeST000747.D.b.b.c.b	470698/1:2446914-2448112	AT1G06760/1:2076504-2077698	Carubv10009975m.g/scaffold_1:2132379-2134151	Bra015524/A10:1257107-1257950	Tp1g05490/ch1-1:1907487-1909340
1	537	1	536	537	-1	A	AK2	TreeBeST001317.A.b.b.c.e	919392/1:2449562-2452283	AT1G06770/1:2078911-2081927	Carubv10009276m.g/scaffold_1:2135423-2138847	Bra015525/A10:1250969-1255814, Bra015526/A10:1238514-1240289	Tp1g05500/ch1-1:1909485-1916211
1	538	1	537	538	1	A	AK2	TreeBeST008837.A.g	470701/1:2454159-2457733	AT1G06780/1:2083424-2086962	Carubv10008650m.g/scaffold_1:2140407-2144246	Bra031537/A09:35922318-35925093, Bra015529/A10:1212199-1215250	Tp1g05510/ch1-1:1915366-1920310
1	539	1	538	539	1	A	AK2	TreeBeST003698	910364/1:2458482-2460111	AT1G06790/1:2087232-2089447	Carubv10011131m.g/scaffold_1:2146306-2147652	Bra030662/A08:20909067-20910272, Bra031538/A09:35920691-35921832	Tp1g05530/ch1-1:1920794-1923322
1	540	1	539	540	-1	A	AK2	TreeBeST000042.H.a.b.c	470702/1:2460316-2462438	AT1G06800/1:2090041-2091686	Carubv10008898m.g/scaffold_1:2147261-2150120	Bra015531/A10:1208666-1210768	Tp1g05540/ch1-1:1922320-1924744
1	541	1	540	541	-1	A	AK2	TreeBeST001346.A	470704/1:2463220-2466223	AT1G06820/1:2092946-2096232	Carubv10008639m.g/scaffold_1:2150316-2154160	Bra031539/A09:35917308-35920414	Tp1g05550/ch1-1:1925256-1929597
1	542	1	541	542	1	A	AK2	TreeBeST008795.A.b.b.c.a.a	470705/1:2470683-2471180	AT1G06830/1:2097151-2097655	Carubv10011626m.g/scaffold_1:2155043-2155342	Bra031540/A09:35915060-35915359	Tp1g05560/ch1-1:1930255-1930837
1	543	1	542	543	-1	A	AK2	TreeBeST000164.W	910368/1:2471421-2476984	AT1G06840/1:2097747-2103479	Carubv10008222m.g/scaffold_1:2154826-2161309	Bra015533/A10:1199383-1205018	Tp1g05570/ch1-1:1930765-1937995
1	544	1	543	544	1	A	AK2	TreeBeST000067.L.a.b.b	910369/1:2479287-2480524	AT1G06850/1:2105055-2106733	Carubv10009673m.g/scaffold_1:2162756-2164614	Bra030663/A08:20906413-20907807, Bra031541/A09:35912251-35914111	Tp1g05580/ch1-1:1938896-1941156
1	545	1	544	545	1	A	AK2	TreeBeST001386.D.c	470709/1:2482556-2485008	AT1G06870/1:2108593-2110986	Carubv10009515m.g/scaffold_1:2165816-2168193	Bra031542/A09:35907176-35909046, Bra015534/A10:1192298-1193921	Tp1g05590/ch1-1:1941345-1944552
1	546	1	545	546	-1	A	AK2	TreeBeST000221.F.b.a	470711/1:2485846-2488962	AT1G06890/1:2111567-2114255	Carubv10009574m.g/scaffold_1:2168650-2171909	Bra030664/A08:20903346-20905505, Bra015535/A10:1189077-1191201, Bra031543/A09:35900266-35902650	Tp1g05600/ch1-1:1944849-1948590
1	547	1	546	547	-1	A	AK2	TreeBeST000968.B.b.b.a	919404/1:2489509-2495007	AT1G06900/1:2114927-2120745	Carubv10012025m.g/scaffold_1:2172559-2177924	Bra030665/A08:20896889-20902079, Bra015536/A10:1182778-1187966	Tp1g05610/ch1-1:1948581-1954343
1	548	1	547	548	1	A	AK2	TreeBeST002884.A.b.a	311756/1:2495432-2497155	AT1G06910/1:2120991-2123748	Carubv10011115m.g/scaffold_1:2178402-2180149	Bra031545/A09:35893864-35896638	Tp1g05620/ch1-1:1954597-1955715
1	549	1	548	549	-1	A	AK2	TreeBeST000940.F.b	470713/1:2499145-2500065	AT1G06920/1:2124854-2125801	Carubv10011767m.g/scaffold_1:2182028-2182981	Bra031546/A09:35892408-35893313	Tp1g05860/ch1-1:2017467-2018621
1	550	1	549	550	1	A	AK2	TreeBeST003653.g	333988/1:2501086-2501697	AT1G06923/1:2126749-2128060	Carubv10011424m.g/scaffold_1:2184060-2184678	Bra031547/A09:35889517-35889925	Tp1g05630/ch1-1:1955876-1956592
1	551	1	550	551	1	A	AK2	TreeBeST007290.A	470714/1:2503683-2504675	AT1G06930/1:2128843-2129883	Carubv10011615m.g/scaffold_1:2187451-2188020	Bra015537/A10:1180783-1181268	Tp1g05650/ch1-1:1960279-1961158
1	552	1	551	552	-1	A	AK2	TreeBeST003845.b	470715/1:2512441-2517744	AT1G06950/1:2130142-2135665	Carubv10008186m.g/scaffold_1:2188403-2194140	Bra030666/A08:20891359-20896380, Bra015538/A10:1175158-1179919	Tp1g05660/ch1-1:1961215-1967702
1	553	1	552	553	1	A	AK2	TreeBeST002411.B.g	919413/1:2517996-2519616	AT1G06960/1:2135852-2137702	Carubv10010209m.g/scaffold_1:2194352-2196353
1	554	1	553	554	1	A	AK2	TreeBeST008839.A.a.a.a.b.e	311762/1:2520146-2522884	AT1G06970/1:2138109-2140818	Carubv10011344m.g/scaffold_1:15867257-15869975	Bra030667/A08:20886430-20889621, Bra031548/A09:35885468-35886485	Tp1g05670/ch1-1:1968183-1970960
1	555	1	554	555	-1	A	AK2	TreeBeST001318.B.e.b.a	470720/1:2525810-2526475	AT1G06980/1:2143031-2143821		Bra030668/A08:20883465-20883959, Bra031549/A09:35883202-35883705
1	556	1	555	556	1	A	AK2	TreeBeST009585.A.b.a	311764/1:2545023-2546698	AT1G06990/1:2148387-2150152	Carubv10012021m.g/scaffold_1:2209105-2210623	Bra031550/A09:35874476-35876170	Tp1g05690/ch1-1:1977587-1979621
1	557	1	556	557	-1	A	AK2	TreeBeST000084.K.c	470726/1:2571879-2574227	AT1G07030/1:2158420-2160809	Carubv10011609m.g/scaffold_1:2222089-2223761	Bra015545/A10:1139083-1140749	Tp1g05750/ch1-1:1988891-1990621
1	558	1	557	558	-1	A	AK2	TreeBeST003422.b	919426/1:2574665-2576529	AT1G07040/1:2160938-2163308	Carubv10012278m.g/scaffold_1:2224476-2226276	Bra015547/A10:1131091-1132870	Tp1g05760/ch1-1:1990886-1993397
1	559	1	558	559	-1	A	AK2	TreeBeST000624.B	910393/1:2577726-2578546	AT1G07050/1:2164188-2165239	Carubv10011200m.g/scaffold_1:2227439-2228131	Bra030669/A08:20873312-20876588, Bra015548/A10:1127207-1128077	Tp1g05770/ch1-1:1993537-1994756
1	560	1	559	560	-1	A	AK2	TreeBeST005396	334007/1:2581049-2582830	AT1G07060/1:2167107-2168397	Carubv10010114m.g/scaffold_1:2230123-2231795	Bra015549/A10:1124941-1126580	Tp1g05780/ch1-1:1995631-1997637
1	561	1	560	561	1	A	AK2	TreeBeST001325.B.a.b.c.a	470730/1:2584458-2586882	AT1G07080/1:2169982-2172194	Carubv10010028m.g/scaffold_1:2232110-2235588	Bra031551/A09:35872380-35874032	Tp1g05800/ch1-1:1998820-2001559
1	562	1	561	562	-1	A	AK2	TreeBeST000315.G.f	919431/1:2589263-2589900	AT1G07090/1:2173952-2174894		Bra015551/A10:1119806-1120402, Bra031552/A09:35869927-35870523
1	563	1	562	563	-1	A	AK2	TreeBeST002154.b	470732/1:2594017-2599882	AT1G07110/1:2178104-2184148	Carubv10012057m.g/scaffold_1:2242333-2248051	Bra015552/A10:1107686-1112760, Bra031553/A09:35860555-35865945	Tp1g05820/ch1-1:2006972-2009706, Tp1g05830/ch1-1:2009447-2012653
1	564	1	563	564	-1	A	AK2	TreeBeST000613.G	470733/1:2600539-2602477	AT1G07120/1:2184759-2186580	Carubv10012267m.g/scaffold_1:2248864-2250662	Bra030671/A08:20858551-20860168	Tp1g05870/ch1-1:2017185-2024415
1	565	1	564	565	1	A	AK2	TreeBeST006119	919434/1:2603901-2604417	AT1G07130/1:2187776-2188733	Carubv10010524m.g/scaffold_1:2249458-2252730	Bra030672/A08:20856201-20856677	Tp1g05880/ch1-1:2025592-2026414
1	566	1	565	566	-1	A	AK2	TreeBeST006626.C	470734/1:2605742-2606345	AT1G07135/1:2189928-2190659	Carubv10011181m.g/scaffold_1:2253564-2253950	Bra030673/A08:20854398-20854793
1	567	1	566	567	-1	A	AK2	TreeBeST001786.A.b.b.g.a		AT1G07140/1:2191723-2193793	Carubv10010221m.g/scaffold_1:2255394-2257359	Bra015554/A10:1089796-1091002, Bra030675/A08:20850953-20852194, Bra031555/A09:35845301-35846742	Tp1g05900/ch1-1:2028188-2030350
1	568	1	567	568	-1	A	AK2	TreeBeST000768.A.b.a			Carubv10008850m.g/scaffold_1:2257788-2259372		Tp1g05920/ch1-1:2032798-2034834
1	569	1	568	569	-1	A	AK2	TreeBeST009602.J.a.a.c	470736/1:2614752-2616437	AT1G07160/1:2197908-2199748	Carubv10009317m.g/scaffold_1:2261970-2263335	Bra015558/A10:1020849-1022058	Tp1g05930/ch1-1:2035689-2038232
1	570	1	569	570	1	A	AK2	TreeBeST002553.b.b.f	334015/1:2618017-2620047	AT1G07170/1:2200174-2201049	Carubv10010703m.g/scaffold_1:2263749-2265146	Bra015559/A10:1018731-1019063	Tp1g05940/ch1-1:2039970-2041030
1	571	1	570	571	1	A	AK2	TreeBeST007694.a		AT1G07175/1:2202330-2202774	Carubv10012404m.g/scaffold_1:2266316-2266910
1	572	1	571	572	1	A	AK2	TreeBeST000636.A.b.b	919443/1:2637585-2640073	AT1G07180/1:2204320-2206934	Carubv10008908m.g/scaffold_1:2267531-2274770	Bra015560/A10:1011830-1014199, Bra030676/A08:20845485-20847879	Tp1g05950/ch1-1:2043391-2046832
1	573	1	572	573	-1	A	AK2	TreeBeST000494.D.a.b.a	311783/1:2640702-2643998	AT1G07200/1:2208730-2210844	Carubv10008201m.g/scaffold_1:2268900-2274383	Bra015561/A10:1008127-1011463, Bra031556/A09:35840586-35844150	Tp1g05960/ch1-1:2046526-2051807
1	574	1	573	574	1	A	AK2	TreeBeST005266.A.b.b	919445/1:2647197-2648497	AT1G07210/1:2215223-2216982	Carubv10009750m.g/scaffold_1:2285918-2289962	Bra015562/A10:998348-999664, Bra031557/A09:35835577-35836834	Tp1g05970/ch1-1:2053289-2055869
1	575	1	574	575	-1	A	AK2	TreeBeST000475.E.c	919446/1:2648853-2651111	AT1G07220/1:2216925-2219474	Carubv10008891m.g/scaffold_1:2288497-2291844	Bra015563/A10:995713-997955
1	576	1	575	576	-1	A	AK2	TreeBeST001082.E	919447/1:2652142-2654421	AT1G07230/1:2220253-2222982	Carubv10008826m.g/scaffold_1:2292395-2295154	Bra015564/A10:992311-994280	Tp1g05990/ch1-1:2059069-2061616
1	577	1	576	577	1	A	AK2	TreeBeST008665.C.b.b.b.b.b	470742/1:2655215-2656829	AT1G07240/1:2223691-2225452	Carubv10009037m.g/scaffold_1:2296307-2297762	Bra015567/A10:981236-982669	Tp1g06000/ch1-1:2062753-2064242
1	578	1	577	578	1	A	AK2	TreeBeST008665.C.b.b.b.b.a.a	919449/1:2657647-2659129	AT1G07250/1:2225900-2227566	Carubv10009025m.g/scaffold_1:2298253-2300104	Bra031559/A09:35830443-35831867
1	579	1	578	579	-1	A	AK2	TreeBeST008665.C.b.b.b.b.a.b.b.a	470743/1:2659274-2660901	AT1G07260/1:2227594-2229319	Carubv10009021m.g/scaffold_1:2300365-2301813	Bra015568/A10:979562-980992	Tp1g06020/ch1-1:2066246-2067823
1	580	1	579	580	-1	A	AK2	TreeBeST001763.C.d	311790/1:2661830-2664999	AT1G07270/1:2229757-2232897		Bra015569/A10:972901-976077
1	581	1	580	581	1	A	AK2	TreeBeST000587.G.b.b.a	470745/1:2670242-2673098	AT1G07280/1:2238230-2241217	Carubv10008793m.g/scaffold_1:2310417-2313542	Bra031567/A09:35798860-35801490, Bra015570/A10:959929-962487	Tp1g06030/ch1-1:2073058-2076251
1	582	1	581	582	-1	A	AK2	TreeBeST000399.C	470746/1:2674997-2677134	AT1G07290/1:2242256-2244428	Carubv10009481m.g/scaffold_1:2314765-2317396	Bra015571/A10:955323-957420, Bra031568/A09:35796544-35798315	Tp1g06040/ch1-1:2077067-2080240
1	583	1	582	583	-1	A	AK2	TreeBeST004684.A.e	919454/1:2678707-2679141	AT1G07300/1:2245758-2246492		Bra015572/A10:953167-953559, Bra031569/A09:35794884-35795279
1	584	1	583	584	-1	A	AK2	TreeBeST002299.A.b.c	470748/1:2680406-2681807	AT1G07310/1:2247509-2248961	Carubv10009572m.g/scaffold_1:2319342-2323142	Bra031570/A09:35792461-35793498	Tp1g06060/ch1-1:2081918-2084098
1	585	1	584	585	1	A	AK2	TreeBeST001906.A.c	470751/1:2682029-2683365	AT1G07320/1:2249134-2250164	Carubv10009944m.g/scaffold_1:2318036-2323049	Bra015574/A10:949407-950368	Tp1g06070/ch1-1:2084428-2086761
1	586	1	585	586	1	A	AK2	TreeBeST001541.A.b.a.a	470753/1:2684017-2686576	AT1G07330/1:2251131-2253585	Carubv10011307m.g/scaffold_1:2323461-2326210	Bra030677/A08:20842344-20843987
1	587	1	586	587	1	A	AK2	TreeBeST008606.J.a.b.b	334030/1:2687904-2689761	AT1G07340/1:2254822-2256850	Carubv10008940m.g/scaffold_1:2327709-2329560	Bra015575/A10:928920-930831, Bra030678/A08:20839046-20841276	Tp1g06080/ch1-1:2089151-2091424
1	588	1	587	588	-1	A	AK2	TreeBeST000297.I	470756/1:2690325-2692720	AT1G07350/1:2257501-2260089	Carubv10009665m.g/scaffold_1:2330020-2332590	Bra015576/A10:919687-926919	Tp1g06100/ch1-1:2091949-2094194
1	589	1	588	589	-1	A	AK2	TreeBeST002137.B.b.a.b.b.a.a	470757/1:2693158-2695480	AT1G07360/1:2260389-2262865	Carubv10008917m.g/scaffold_1:2332930-2335467	Bra030679/A08:20836142-20838473	Tp1g06110/ch1-1:2094650-2098028
1	590	1	589	590	1	A	AK2	TreeBeST002718.G.d.a.b	919461/1:2696273-2697544	AT1G07370/1:2263140-2264551			Tp1g06120/ch1-1:2097570-2099675
1	591	1	590	591	-1	A	AK2	TreeBeST002062.B.a.f.a	311800/1:2697978-2701559	AT1G07380/1:2264829-2268306	Carubv10008356m.g/scaffold_1:2336481-2341034	Bra030680/A08:20832523-20835602	Tp1g06130/ch1-1:2099122-2103342
1	592	1	591	592	1	A	AK2	TreeBeST000464.D.a.a.c	470760/1:2708279-2713026	AT1G07390/1:2270336-2274816	Carubv10008151m.g/scaffold_1:2341756-2346767	Bra031572/A09:35780372-35790276	Tp1g06140/ch1-1:2104283-2109445
1	593	1	592	593	1	A	AK2	TreeBeST008624.L.b.h	910431/1:2715844-2716737	AT1G07410/1:2276053-2277154		Bra015578/A10:905702-906428, Bra031573/A09:35769219-35772752
1	594	1	593	594	1	A	AK2	TreeBeST000442.A.e.b.b.b.a.b.a			Carubv10010276m.g/scaffold_1:2348181-2349676		Tp1g06150/ch1-1:2109700-2111493
1	595	1	594	595	1	A	AK2	TreeBeST008689.P.a.a			Carubv10009860m.g/scaffold_1:2350051-2352743		Tp1g06160/ch1-1:2111621-2114592
1	596	1	595	596	-1	A	AK2	TreeBeST000171.Q.b.b.a.f.a	470764/1:2720824-2723345	AT1G07430/1:2280835-2282828	Carubv10009150m.g/scaffold_1:2353341-2355171	Bra015579/A10:898108-899556, Bra031574/A09:35760879-35762614	Tp1g06170/ch1-1:2114986-2116858
1	597	1	596	597	-1	A	AK2	TreeBeST008581.D.a.a.b.a.a.a.b	470766/1:2728031-2729441	AT1G07440/1:2286297-2287730		Bra015580/A10:892378-893678	Tp7g15310/ch7-4:3654020-3655845
1	598	1	597	598	-1	A	AK2	TreeBeST008581.D.a.a.b.a.a.b.a	470767/1:2731010-2732328	AT1G07450/1:2287926-2289336		Bra031575/A09:35753163-35754345	Tp1g06180/ch1-1:2119233-2120898
1	599	1	598	599	1	A	AK2	TreeBeST008586.N.b		AT1G07460/1:2290201-2290977	Carubv10010864m.g/scaffold_1:2361590-2362366	Bra030682/A08:20824210-20825184	Tp1g06190/ch1-1:2122026-2123059
1	600	1	599	600	1	A	AK2	TreeBeST007052.A	919473/1:2738915-2739375, 311805/1:2737693-2738070	AT1G07476/1:2295751-2296497, AT1G07473/1:2294566-2295489	Carubv10011633m.g/scaffold_1:2367498-2367917, Carubv10012574m.g/scaffold_1:2366250-2366627	Bra015581/A10:891372-891737
1	601	1	600	601	-1	A	AK2	TreeBeST002957.B.a	470771/1:2734411-2737613, 470774/1:2739516-2742492	AT1G07470/1:2291457-2294588, AT1G07480/1:2296023-2299470	Carubv10009468m.g/scaffold_1:2363038-2366169, Carubv10009471m.g/scaffold_1:2368105-2371106	Bra015582/A10:886424-888498
1	602	1	601	602	-1	A	AK2	TreeBeST004668.g.a		AT1G07490/1:2301380-2302021	Carubv10011490m.g/scaffold_1:2373928-2374260	Bra031578/A09:35743151-35743471, Bra030686/A08:20804822-20805148	Tp1g06220/ch1-1:2130902-2131441
1	603	1	602	603	-1	A	AK2	TreeBeST003180.C.b	919476/1:2750246-2750539		Carubv10011564m.g/scaffold_1:2377484-2377720	Bra015583/A10:876401-876658, Bra030687/A08:20801723-20801980	Tp1g06230/ch1-1:2133446-2134885
1	604	1	603	604	1	A	AK2	TreeBeST000036.R.b.e	919477/1:2751073-2754808	AT1G07510/1:2305378-2309544	Carubv10008328m.g/scaffold_1:2378174-2382270	Bra031579/A09:35726997-35739448	Tp1g06240/ch1-1:2135431-2139775
1	605	1	604	605	-1	A	AK2	TreeBeST000128.B.b.c		AT1G07520/1:2309564-2311805	Carubv10010943m.g/scaffold_1:2382497-2384605	Bra015584/A10:871524-873574, Bra031580/A09:35724367-35726439, Bra031581/A09:35720704-35722710	Tp1g06250/ch1-1:2138983-2142151
1	606	1	605	606	-1	A	AK2	TreeBeST000128.E.c	910443/1:2755216-2762315	AT1G07530/1:2313582-2316469	Carubv10008391m.g/scaffold_1:2386494-2389234	Bra030688/A08:20798351-20800582	Tp1g06260/ch1-1:2143381-2146143
1	607	1	606	607	-1	A	AK2	TreeBeST001609.A.c	910444/1:2766088-2768714	AT1G07540/1:2318433-2321048	Carubv10011259m.g/scaffold_1:2392191-2394841	Bra030689/A08:20794217-20796769	Tp1g06270/ch1-1:2147413-2151370
1	608	1	607	608	-1	A	AK2	TreeBeST008702.Q.a.a.b.b.b.b.a.a.a.a.b			Carubv10011370m.g/scaffold_1:2401420-2405314	Bra030691/A08:20789515-20790784
1	609	1	608	609	1	A	AK2	TreeBeST008702.Q.a.a.b.b.b.b.a.a.a.b		AT1G07560/1:2327320-2331096	Carubv10011533m.g/scaffold_1:2406534-2410223	Bra031584/A09:35700362-35704249
1	610	1	609	610	-1	A	AK2	TreeBeST008566.P.b.e.a	470784/1:2779003-2781420	AT1G07570/1:2331170-2333395	Carubv10009302m.g/scaffold_1:2409901-2413020	Bra015592/A10:787272-789899	Tp1g06300/ch1-1:2160334-2162758
1	611	1	610	611	-1	A	AK2	TreeBeST000100.K.a	470785/1:2783618-2786524	AT1G07590/1:2336523-2339391	Carubv10008810m.g/scaffold_1:2415807-2417808	Bra031586/A09:35691031-35693063	Tp1g06320/ch1-1:2165417-2167621
1	612	1	611	612	-1	A	AK2	TreeBeST001293.B	311814/1:2789435-2793569	AT1G07615/1:2342198-2344271	Carubv10008970m.g/scaffold_1:2421437-2423558	Bra030693/A08:20777514-20779479, Bra031587/A09:35686304-35688312	Tp1g06330/ch1-1:2170622-2173343
1	613	1	612	613	-1	A	AK2	TreeBeST002972.A.b		AT1G07620/1:2344390-2346842	Carubv10008702m.g/scaffold_1:2423732-2425872	Bra030694/A08:20775247-20776958, Bra015595/A10:763216-764984	Tp1g06340/ch1-1:2173317-2179586
1	614	1	613	614	1	A	AK2	TreeBeST000037.M.a.b.b.a.a	470787/1:2796462-2799061	AT1G07630/1:2349097-2351692	Carubv10008517m.g/scaffold_1:2428000-2430751	Bra030695/A08:20770581-20772609
1	615	1	614	615	-1	A	AK2	TreeBeST008736.I.b.d	470791/1:2807883-2814696	AT1G07650/1:2359673-2366447	Carubv10008366m.g/scaffold_1:2437890-2444815	Bra018693/A06:2577032-2583911	Tp1g06360/ch1-1:2185071-2188310
1	616	1	615	616	-1	A	AK2	TreeBeST005815.a	334053/1:2815357-2815972	AT1G07645/1:2367437-2368385	Carubv10012292m.g/scaffold_1:2446157-2447009	Bra031589/A09:35676713-35677507	Tp1g06380/ch1-1:2193151-2194499
1	617	1	616	617	1	A	AK2	TreeBeST009585.A.b.b.b				Bra015541/A10:1151468-1153246, Bra015542/A10:1147718-1149116	Tp1g05700/ch1-1:1979818-1981403, Tp1g05710/ch1-1:1980229-1982691
1	618	1	617	618	-1	A	AK2	TreeBeST008677.A.b.b	470722/1:2546845-2552929	AT1G07000/1:2150194-2152325	Carubv10011870m.g/scaffold_1:2210969-2212868	Bra015543/A10:1144721-1147507
1	619	1	618	619	1	A	AK2	TreeBeST002367.C	470724/1:2554129-2556623	AT1G07010/1:2152880-2155238	Carubv10012402m.g/scaffold_1:2216559-2218615	Bra015544/A10:1141892-1143838	Tp1g05730/ch1-1:1984047-1987629
1	620	1	619	620	1	A	AK2	TreeBeST000091.I	470848/1:2952468-2954337	AT1G07960/1:2467189-2469139	Carubv10010571m.g/scaffold_1:2546245-2549946	Bra018672/A06:2694568-2695424
1	621	1	620	621	-1	A	AK2	TreeBeST005777	334084/1:2954771-2957722	AT1G07970/1:2469286-2472628	Carubv10008478m.g/scaffold_1:2548255-2552166	Bra018673/A06:2691005-2693891	Tp4g05030/ch4-2:1585319-1590088
1	622	1	621	622	-1	A	AK2	TreeBeST006039	334085/1:2958333-2959806	AT1G07980/1:2473165-2474927		Bra018668/A06:2708468-2709667, Bra031606/A09:35622673-35623683	Tp1g06610/ch1-1:2262690-2265239
1	623	1	622	623	1	A	AK2	TreeBeST006418	470850/1:2960274-2960887	AT1G07985/1:2475405-2476155		Bra018667/A06:2710649-2711074
1	624	1	623	624	1	A	AK2	TreeBeST001267.A.b.c.e	919535/1:2962171-2968091	AT1G07990/1:2477157-2483138	Carubv10011058m.g/scaffold_1:2556429-2561955	Bra031607/A09:35616142-35621768, Bra018666/A06:2712035-2717034, Bra030708/A08:20703620-20708388	Tp1g06630/ch1-1:2267094-2273629
1	625	1	624	625	-1	A	AK2	TreeBeST000192.B.c.a	470852/1:2968394-2973001	AT1G08000/1:2483240-2484801, AT1G08010/1:2486202-2487836		Bra018665/A06:2717433-2718678, Bra031608/A09:35614764-35615651
1	626	1	625	626	-1	A	AK2	TreeBeST004862.a	334090/1:2974605-2977950	AT1G08030/1:2489501-2493250	Carubv10011453m.g/scaffold_1:2567580-2571048	Bra018664/A06:2721201-2724334	Tp1g06650/ch1-1:2276397-2281379
1	627	1	626	627	1	A	AK2	TreeBeST007152.B	919539/1:2980432-2980809	AT1G08035/1:2494402-2495149	Carubv10012236m.g/scaffold_1:2571095-2573215	Bra030711/A08:20691978-20692352	Tp1g06660/ch1-1:2282969-2283513
1	628	1	627	628	-1	A	AK2	TreeBeST000184.Q.b.b.b.b.b.a		AT1G08050/1:2498836-2501427			Tp1g06690/ch1-1:2289734-2293398
1	629	1	628	629	-1	A	AK2	TreeBeST002623.E	470861/1:2990555-3000102	AT1G08060/1:2501742-2510529	Carubv10008075m.g/scaffold_1:2579676-2588561	Bra018662/A06:2741796-2750793, Bra031609/A09:35605207-35612454	Tp1g06700/ch1-1:2293422-2298765
1	630	1	629	630	-1	A	AK2	TreeBeST000276.C.a.b	470862/1:3000977-3002784	AT1G08065/1:2511647-2513454	Carubv10012428m.g/scaffold_1:2589905-2591522	Bra018660/A06:2755658-2757272	Tp1g06720/ch1-1:2301888-2303573
1	631	1	630	631	-1	A	AK2	TreeBeST000244.N.b.a	470863/1:3003233-3005639	AT1G08070/1:2514192-2516605	Carubv10008399m.g/scaffold_1:2592039-2594521	Bra018658/A06:2770124-2772187	Tp1g06730/ch1-1:2304235-2306718
1	632	1	631	632	-1	A	AK2	TreeBeST000276.C.b.a	334097/1:3006069-3007489	AT1G08080/1:2516991-2518546	Carubv10012300m.g/scaffold_1:2594841-2596495	Bra018657/A06:2772685-2781325	Tp1g06740/ch1-1:2306934-2310503
1	633	1	632	633	-1	A	AK2	TreeBeST000805.B.b.a.a.b.b.b.a.a.a.a	334098/1:3016475-3018254, 470866/1:3020009-3021820	AT1G08090/1:2524076-2526164, AT1G08100/1:2527170-2529120	Carubv10008824m.g/scaffold_1:2602639-2604562, Carubv10011028m.g/scaffold_1:2605943-2607731	Bra031611/A09:35596181-35598163	Tp_un1576_001/un1576:73-1228
1	634	1	633	634	1	A	AK2	TreeBeST001020.A	334100/1:3024380-3026615	AT1G08110/1:2535409-2537930	Carubv10010424m.g/scaffold_1:2610175-2612104	Bra018654/A06:2795621-2797386	Tp1g06750/ch1-1:2316882-2320098
1	635	1	634	635	-1	A	AK2	TreeBeST001110.G	919552/1:3031822-3034476	AT1G08125/1:2539614-2542334	Carubv10009772m.g/scaffold_1:2611326-2615711	Bra018653/A06:2797798-2799972	Tp1g06760/ch1-1:2320091-2322979
1	636	1	635	636	-1	A	AK2	TreeBeST001240.E.c	919553/1:3035369-3040401	AT1G08130/1:2542702-2547946	Carubv10008341m.g/scaffold_1:2616004-2621151	Bra018652/A06:2800545-2804407, Bra031612/A09:35590093-35593878	Tp1g06770/ch1-1:2323339-2328700
1	637	1	636	637	-1	A	AK2	TreeBeST008839.A.a.b.b.a.b.d.a.b.a.a	470871/1:3041078-3043735	AT1G08135/1:2548819-2551473	Carubv10012226m.g/scaffold_1:2621341-2624073	Bra018651/A06:2805067-2807729, Bra031613/A09:35582694-35586027	Tp1g06780/ch1-1:2328857-2331630
1	638	1	637	638	-1	A	AK2	TreeBeST008839.A.a.b.b.a.b.d.a.b.a.b	470872/1:3044580-3047672	AT1G08140/1:2552036-2555161	Carubv10012247m.g/scaffold_1:2624765-2627532	Bra031614/A09:35575104-35581847, Bra018650/A06:2809089-2811875	Tp1g06790/ch1-1:2332160-2335365
1	639	1	638	639	-1	A	AK2	TreeBeST008839.A.a.b.b.a.b.d.a.a	470876/1:3059942-3062986	AT1G08150/1:2556343-2559074	Carubv10012128m.g/scaffold_1:2628612-2631427		Tp1g06800/ch1-1:2336571-2339401
1	640	1	639	640	-1	A	AK2	TreeBeST002056.B.b	470877/1:3063453-3064340	AT1G08160/1:2559487-2560403	Carubv10010243m.g/scaffold_1:2631822-2632785	Bra018649/A06:2812686-2813309, Bra019682/A06:5029565-5030188, Bra030714/A08:20679360-20679986, Bra031615/A09:35573713-35574346	Tp1g06810/ch1-1:2340234-2341195
1	641	1	640	641	-1	A	AK2	TreeBeST000061.A	470878/1:3067955-3068569	AT1G08170/1:2562941-2563672	Carubv10011530m.g/scaffold_1:2635777-2636403	Bra018647/A06:2813906-2814679	Tp1g06820/ch1-1:2343863-2345021
1	642	1	641	642	-1	A	AK2	TreeBeST007641	919562/1:3069481-3069984	AT1G08180/1:2564572-2565121	Carubv10010984m.g/scaffold_1:2637423-2637752	Bra018645/A06:2820812-2821135, Bra030715/A08:20676684-20677007	Tp1g06830/ch1-1:2345637-2346168
1	643	1	642	643	1	A	AK2	TreeBeST002811.h	919563/1:3072957-3078804	AT1G08190/1:2567475-2573393	Carubv10011806m.g/scaffold_1:2640411-2645904	Bra018644/A06:2822560-2827885	Tp1g06840/ch1-1:2346728-2354125
1	644	1	643	644	-1	A	AK2	TreeBeST008991.J.c	470881/1:3079376-3082107	AT1G08200/1:2573848-2576714	Carubv10009400m.g/scaffold_1:2646776-2649645	Bra018643/A06:2828564-2830681, Bra030716/A08:20672963-20675291, Bra031616/A09:35565028-35567471	Tp1g06850/ch1-1:2353878-2357007
1	645	1	644	645	-1	A	AK2	TreeBeST000041.F.d.b.a	470882/1:3082405-3085813	AT1G08210/1:2577020-2580669	Carubv10008955m.g/scaffold_1:2649954-2653978	Bra031617/A09:35560837-35563684	Tp1g06860/ch1-1:2357378-2361865
1	646	1	645	646	-1	A	AK2	TreeBeST005375.a.a	470883/1:3086321-3088482	AT1G08220/1:2581510-2583321	Carubv10009984m.g/scaffold_1:2654276-2656717	Bra030718/A08:20667066-20668703
1	647	1	646	647	-1	A	AK2	TreeBeST000035.G	910527/1:3088923-3092462	AT1G08230/1:2583654-2586744	Carubv10009101m.g/scaffold_1:2661501-2664189	Bra030719/A08:20663374-20666334	Tp1g06880/ch1-1:2364691-2366834
1	648	1	647	648	1	A	AK2	TreeBeST002741.F.b.a	919570/1:3094500-3110377	AT1G08260/1:2590944-2606892	Carubv10008067m.g/scaffold_1:2668443-2684094		Tp1g06890/ch1-1:2366935-2383960
1	649	1	648	649	-1	A	AK2	TreeBeST008678.N.a.a.b.b.d	311880/1:3110765-3112769			Bra018640/A06:2855322-2857385	Tp1g06900/ch1-1:2383848-2386511
1	650	1	649	650	1	A	AK2	TreeBeST002633	470889/1:3113743-3115176	AT1G08280/1:2608408-2609853	Carubv10009362m.g/scaffold_1:2685873-2687583	Bra018639/A06:2859527-2860444	Tp1g06910/ch1-1:2387375-2389121
1	651	1	650	651	-1	A	AK2	TreeBeST000251.G	334119/1:3116111-3118824	AT1G08290/1:2609996-2613242	Carubv10009617m.g/scaffold_1:2688619-2690860	Bra018638/A06:2861460-2863557, Bra031621/A09:35542190-35544199	Tp1g06920/ch1-1:2389553-2392508
1	652	1	651	652	1	A	AK2	TreeBeST000357.K.b.a.e.a	910535/1:3126441-3127644	AT1G08310/1:2618647-2620452	Carubv10010878m.g/scaffold_1:2696832-2698020	Bra018636/A06:2873676-2874787, Bra030720/A08:20660617-20662276	Tp1g06940/ch1-1:2398500-2401347
1	653	1	652	653	-1	A	AK2	TreeBeST008763.J.d.b	311885/1:3127827-3133374	AT1G08315/1:2620335-2621545	Carubv10011052m.g/scaffold_1:2698226-2699194	Bra018635/A06:2874941-2875912	Tp1g06950/ch1-1:2400219-2401255
1	654	1	653	654	-1	A	AK2	TreeBeST000148.K.d		AT1G08320/1:2621904-2625863	Carubv10011576m.g/scaffold_1:2699830-2705472	Bra018634/A06:2876681-2881710, Bra031622/A09:35535719-35540206	Tp1g06960/ch1-1:2401986-2407622
1	655	1	654	655	1	A	AK2	TreeBeST001903.B.b			Carubv10009491m.g/scaffold_1:2710143-2713080		Tp1g06980/ch1-1:2413374-2416167
1	656	1	655	656	-1	A	AK2	TreeBeST000027.C	919579/1:3141560-3144520	AT1G08350/1:2632810-2635842	Carubv10008667m.g/scaffold_1:2710195-2715038	Bra018632/A06:2887691-2890372	Tp1g06990/ch1-1:2416142-2419291
1	657	1	656	657	1	A	AK2	TreeBeST001440.A.d.c.b	919580/1:3145093-3146636	AT1G08360/1:2636011-2637915		Bra018631/A06:2890954-2891968
1	658	1	657	658	1	A	AK2	TreeBeST001903.A.b	470898/1:3147187-3149632	AT1G08370/1:2638181-2640554	Carubv10009516m.g/scaffold_1:2717595-2720302	Bra018630/A06:2897797-2899823, Bra031623/A09:35524758-35530500, Bra030721/A08:20658069-20660293	Tp1g07010/ch1-1:2421861-2424654, Tp1g07020/ch1-1:2423650-2425117
1	659	1	658	659	-1	A	AK2	TreeBeST004965	470899/1:3149864-3150833	AT1G08380/1:2640813-2641828	Carubv10010597m.g/scaffold_1:2720482-2721510	Bra018629/A06:2900185-2900798, Bra030722/A08:20657351-20657814, Bra031624/A09:35523641-35524259	Tp1g07030/ch1-1:2424961-2426386
1	660	1	659	660	1	A	AK2	TreeBeST006526	470900/1:3151215-3152322	AT1G08390/1:2642214-2643285	Carubv10010612m.g/scaffold_1:2721595-2725627	Bra018628/A06:2901286-2901772	Tp1g07040/ch1-1:2426421-2427787
1	661	1	660	661	-1	A	AK2	TreeBeST003148.A.b.b	470901/1:3152370-3155067	AT1G08400/1:2643330-2646035	Carubv10008321m.g/scaffold_1:2721595-2725627	Bra018627/A06:2902526-2905103	Tp1g07050/ch1-1:2427865-2430586
1	662	1	661	662	1	A	AK2	TreeBeST000928.C.b.c	919585/1:3156188-3159129	AT1G08410/1:2646189-2649379	Carubv10012258m.g/scaffold_1:2725837-2728323	Bra030723/A08:20651025-20653767	Tp1g07060/ch1-1:2430730-2434230
1	663	1	662	663	1	A	AK2	TreeBeST008575.BB.c	919586/1:3159914-3166472	AT1G08420/1:2649773-2657061	Carubv10008182m.g/scaffold_1:2728846-2736225	Bra030724/A08:20643557-20649969, Bra031626/A09:35513812-35519989	Tp1g07070/ch1-1:2434315-2442267
1	664	1	663	664	1	A	AK2	TreeBeST000245.G.b.b.e.a	919587/1:3168321-3170616	AT1G08430/1:2658716-2661029	Carubv10012224m.g/scaffold_1:2737364-2739719	Bra030725/A08:20640097-20642328
1	665	1	664	665	1	A	AK2	TreeBeST000245.G.b.b.e.b	334132/1:3172991-3175276	AT1G08440/1:2663027-2665343	Carubv10011859m.g/scaffold_1:2741455-2743632	Bra030726/A08:20635145-20638342, Bra018625/A06:2911577-2914324	Tp1g07080/ch1-1:2443217-2445574
1	666	1	665	666	-1	A	AK2	TreeBeST000653.E	919589/1:3181932-3185880	AT1G08450/1:2667839-2671825	Carubv10009219m.g/scaffold_1:2745174-2750150	Bra030727/A08:20627898-20630755, Bra031627/A09:35504138-35507001	Tp1g07090/ch1-1:2447596-2451522
1	667	1	666	667	1	A	AK2	TreeBeST000108.K	470906/1:3190640-3192773	AT1G08460/1:2672451-2674628	Carubv10009385m.g/scaffold_1:2750922-2753143	Bra031628/A09:35501330-35503254	Tp1g07100/ch1-1:2452056-2454017
1	668	1	667	668	1	A	AK2	TreeBeST000649.L.d	470907/1:3194121-3198060	AT1G08465/1:2675813-2679781	Carubv10010384m.g/scaffold_1:2754758-2758838	Bra018624/A06:2922964-2924266, Bra030728/A08:20622551-20623693, Bra031629/A09:35496106-35499883	Tp1g07110/ch1-1:2456078-2458270
1	669	1	668	669	-1	A	AK2	TreeBeST000019.I.b	470908/1:3201097-3203108	AT1G08470/1:2682127-2684100	Carubv10009397m.g/scaffold_1:2761238-2763920	Bra018623/A06:2929418-2931808	Tp1g07120/ch1-1:2460623-2463512
1	670	1	669	670	1	A	AK2	TreeBeST005095.A	919594/1:3203295-3204348	AT1G08480/1:2684234-2685621	Carubv10010583m.g/scaffold_1:2761238-2766740	Bra018622/A06:2932218-2933024, Bra030729/A08:20613087-20614261	Tp1g07130/ch1-1:2463246-2465031
1	671	1	670	671	-1	A	AK2	TreeBeST001847.D	470910/1:3204665-3207653	AT1G08490/1:2685659-2688595	Carubv10012604m.g/scaffold_1:2765608-2768362	Bra018621/A06:2933360-2936070	Tp1g07150/ch1-1:2467098-2470956
1	672	1	671	672	1	A	AK2	TreeBeST002806.A	470911/1:3208095-3209261	AT1G08500/1:2689016-2690045	Carubv10010188m.g/scaffold_1:2768639-2769900	Bra030730/A08:20611043-20611915, Bra031630/A09:35489304-35490437	Tp1g07160/ch1-1:2471089-2473171
1	673	1	672	673	-1	A	AK2	TreeBeST000678.D.b	919597/1:3210675-3213333	AT1G08510/1:2691080-2694377	Carubv10009296m.g/scaffold_1:2771071-2774463	Bra018620/A06:2937281-2938845, Bra030731/A08:20608181-20609900, Bra031631/A09:35486526-35488149	Tp1g07170/ch1-1:2472939-2476442
1	674	1	673	674	1	A	AK2	TreeBeST001911.C.a	311903/1:3215962-3220356	AT1G08520/1:2696412-2700959	Carubv10008387m.g/scaffold_1:2776625-2781832	Bra018619/A06:2943440-2947224	Tp1g07180/ch1-1:2477111-2482377
1	675	1	674	675	1	A	AK2	TreeBeST003493.A	311904/1:3220788-3222368	AT1G08530/1:2701226-2703091	Carubv10010041m.g/scaffold_1:2782063-2783745	Bra018618/A06:2947791-2948970	Tp1g07190/ch1-1:2482388-2484251
1	676	1	675	676	1	A	AK2	TreeBeST000660.H	470915/1:3222805-3226110	AT1G08540/1:2703336-2706845	Carubv10008711m.g/scaffold_1:2784086-2787679	Bra030732/A08:20602248-20604750, Bra018617/A06:2949410-2953437	Tp1g07200/ch1-1:2484232-2488338
1	677	1	676	677	1	A	AK2	TreeBeST009041	470916/1:3226203-3228843	AT1G08550/1:2707185-2709531	Carubv10009082m.g/scaffold_1:2787853-2791432	Bra018616/A06:2954332-2956550	Tp1g07210/ch1-1:2488700-2491325
1	678	1	677	678	-1	A	AK2	TreeBeST000348.A	470918/1:3229102-3230077	AT1G08560/1:2709632-2710912	Carubv10012277m.g/scaffold_1:2790494-2791426	Bra018615/A06:2956661-2958052, Bra030733/A08:20600845-20601759	Tp1g07220/ch1-1:2491054-2492066
1	679	1	678	679	1	A	AK2	TreeBeST001275.E.b.a.a	470920/1:3232153-3234024	AT1G08570/1:2712930-2714733	Carubv10009966m.g/scaffold_1:2793859-2795812	Bra031632/A09:35481364-35482408	Tp1g07230/ch1-1:2495375-2496101
1	680	1	679	680	-1	A	AK2	TreeBeST006143	919605/1:3234583-3235570	AT1G08580/1:2715079-2716404	Carubv10010661m.g/scaffold_1:2796071-2797524	Bra018613/A06:2964852-2965636, Bra031633/A09:35479927-35480630	Tp1g07240/ch1-1:2495829-2498448
1	681	1	680	681	1	A	AK2	TreeBeST008807.A.b	470923/1:3238225-3241665	AT1G08590/1:2718778-2722221	Carubv10008171m.g/scaffold_1:2799523-2803103	Bra030734/A08:20595343-20598408	Tp1g07250/ch1-1:2500019-2503346
1	682	1	681	682	1	A	AK2	TreeBeST009515.L	470924/1:3245847-3254826	AT1G08600/1:2723824-2733613	Carubv10011116m.g/scaffold_1:2805048-2813419	Bra018612/A06:2967075-2982615	Tp1g07260/ch1-1:2504553-2513605
1	683	1	682	683	-1	A	AK2	TreeBeST008610.Q	470925/1:3255030-3256712	AT1G08610/1:2733657-2735819	Carubv10012539m.g/scaffold_1:2813927-2815627	Bra031635/A09:35472893-35474509	Tp1g07270/ch1-1:2513745-2515545
1	684	1	683	684	1	A	AK2	TreeBeST009515.B.a.a.b.a.a			Carubv10008112m.g/scaffold_1:2816680-2823844		Tp1g07280/ch1-1:2517094-2524518
1	685	1	684	685	-1	A	AK2	TreeBeST002345.F	470930/1:3265545-3269922	AT1G08630/1:2743761-2746695	Carubv10009546m.g/scaffold_1:2823916-2828193	Bra031636/A09:35470373-35472265, Bra018611/A06:2983377-2985149, Bra030736/A08:20584459-20586427	Tp1g07290/ch1-1:2524572-2527863
1	686	1	685	686	-1	A	AK2	TreeBeST005213.f	470932/1:3270618-3273304	AT1G08640/1:2748398-2751278	Carubv10009875m.g/scaffold_1:2828481-2831414	Bra018610/A06:2988268-2990460	Tp1g07300/ch1-1:2530139-2534158
1	687	1	686	687	1	A	AK2	TreeBeST008738.N.c	919613/1:3274381-3275449	AT1G08650/1:2752154-2753698	Carubv10009932m.g/scaffold_1:2832482-2834110	Bra018609/A06:2992821-2995580, Bra030737/A08:20579447-20580430	Tp1g07310/ch1-1:2534953-2536079
1	688	1	687	688	-1	A	AK2	TreeBeST002262.C.b	470934/1:3279123-3282189	AT1G08660/1:2757043-2759794	Carubv10009038m.g/scaffold_1:2841467-2844553	Bra018608/A06:3009097-3010012, Bra031637/A09:35461408-35464213	Tp1g07320/ch1-1:2540958-2544632
1	689	1	688	689	-1	A	AK2	TreeBeST000729.D	334155/1:3286748-3287798	AT1G08670/1:2760346-2761573	Carubv10011520m.g/scaffold_1:2844971-2846111	Bra031638/A09:35458093-35459228	Tp1g07330/ch1-1:2544799-2545967
1	690	1	689	690	1	A	AK2	TreeBeST001439.B	470937/1:3288725-3295143	AT1G08680/1:2762584-2768598	Carubv10008548m.g/scaffold_1:2847047-2853248	Bra018607/A06:3012340-3015762	Tp1g07340/ch1-1:2545809-2552447
1	691	1	690	691	-1	A	AK2	TreeBeST002655.A	470941/1:3297546-3299166	AT1G08700/1:2769815-2771477	Carubv10009057m.g/scaffold_1:2853583-2855549	Bra018606/A06:3016750-3018219	Tp1g07350/ch1-1:2553450-2555379
1	692	1	691	692	1	A	AK2	TreeBeST008721.A			Carubv10009806m.g/scaffold_1:2855701-2857065		Tp1g07360/ch1-1:2555580-2557394
1	693	1	692	693	1	A	AK2	TreeBeST008716.P.b		AT1G08720/1:2774030-2779297	Carubv10008230m.g/scaffold_1:2857860-2863606	Bra031639/A09:35436366-35443759	Tp1g07370/ch1-1:2555902-2563612
1	694	1	693	694	1	A	AK2	TreeBeST008721.L.b.b.a	910579/1:3301299-3316056	AT1G08730/1:2779963-2788447	Carubv10011892m.g/scaffold_1:2864266-2872691	Bra018605/A06:3019327-3029006, Bra030739/A08:20550731-20559297	Tp1g07380/ch1-1:2563611-2572757
1	695	1	694	695	1	A	AK2	TreeBeST008716.B			Carubv10009426m.g/scaffold_1:2873377-2877055		Tp1g07390/ch1-1:2573404-2577993
1	696	1	695	696	1	A	AK2	TreeBeST000617.A.e	470949/1:3321454-3324751	AT1G08760/1:2805371-2808621	Carubv10008392m.g/scaffold_1:2881979-2885612	Bra018603/A06:3034044-3036780, Bra031640/A09:35432768-35435060	Tp1g07400/ch1-1:2577844-2581810
1	697	1	696	697	1	A	AK2	TreeBeST000433.B.a	919625/1:3325066-3325738	AT1G08770/1:2808883-2809747	Carubv10010304m.g/scaffold_1:2885684-2886658	Bra018602/A06:3036921-3037547	Tp1g07410/ch1-1:2581953-2582793
1	698	1	697	698	-1	A	AK2	TreeBeST004107.g	334161/1:3326113-3327278	AT1G08780/1:2809778-2811191	Carubv10010510m.g/scaffold_1:2886724-2888191	Bra030740/A08:20549472-20550216	Tp1g07420/ch1-1:2582917-2584832
1	699	1	698	699	1	A	AK2	TreeBeST000371.C.a.a.b			Carubv10011157m.g/scaffold_1:2889079-2889797		Tp1g07430/ch1-1:2585300-2586326
1	700	1	699	700	-1	A	AK2	TreeBeST000190.L.b.a	470953/1:3332066-3337028	AT1G08800/1:2813061-2817639	Carubv10008154m.g/scaffold_1:2890114-2894780	Bra018599/A06:3041457-3044416	Tp1g07440/ch1-1:2586349-2591386
1	701	1	700	701	-1	A	AK2	TreeBeST000627.K	919629/1:3339555-3340816	AT1G08810/1:2819068-2820020	Carubv10009957m.g/scaffold_1:2897156-2898534	Bra018598/A06:3047216-3048269, Bra030743/A08:20538648-20539649	Tp1g07450/ch1-1:2592732-2593907
1	702	1	701	702	-1	A	AK2	TreeBeST000402.B	311931/1:3342301-3344912	AT1G08820/1:2821552-2825275	Carubv10009369m.g/scaffold_1:2899564-2903609	Bra018597/A06:3049136-3051507, Bra030744/A08:20535134-20537491, Bra031641/A09:35429989-35432278	Tp1g07460/ch1-1:2595159-2598646
1	703	1	702	703	1	A	AK2	TreeBeST000852.E	919631/1:3348674-3350366	AT1G08830/1:2827118-2829315		Bra031642/A09:35427062-35428256
1	704	1	703	704	1	A	AK2	TreeBeST001686.A.b.b			Carubv10010551m.g/scaffold_1:2909257-2910761		Tp1g07470/ch1-1:2600186-2602451
1	705	1	704	705	-1	A	AK2	TreeBeST009543.G		AT1G08840/1:2829579-2838369	Carubv10011024m.g/scaffold_1:2911320-2920370	Bra031643/A09:35417760-35426500	Tp1g07480/ch1-1:2602739-2612701
1	706	1	705	706	1	A	AK2	TreeBeST001686.B.c	470958/1:3360590-3362171	AT1G08845/1:2839144-2840994	Carubv10010378m.g/scaffold_1:2921100-2923102	Bra031644/A09:35415263-35416617	Tp1g07490/ch1-1:2612830-2614759
1	707	1	706	707	1	A	AK2	TreeBeST000291.B.b.a	470959/1:3363713-3367845	AT1G08860/1:2842153-2846138	Carubv10008668m.g/scaffold_1:2924326-2928016, Carubv10010165m.g/scaffold_1:3054680-3056379	Bra031645/A09:35409157-35413092	Tp1g07500/ch1-1:2614938-2619088
1	708	1	707	708	-1	A	AK2	TreeBeST009531.F.b.c.b	919635/1:3368833-3369394			Bra018595/A06:3058886-3059389, Bra030745/A08:20530588-20531101
1	709	1	708	709	1	A	AK2	TreeBeST008730.D.a.b.b.a.b.b.b.c.b	470964/1:3375809-3379922	AT1G08900/1:2852460-2855775		Bra018594/A06:3060008-3064286	Tp1g07520/ch1-1:2620938-2624210
1	710	1	709	710	1	A	AK2	TreeBeST004466.B.b.b.b.b	470965/1:3380994-3386688	AT1G08910/1:2856227-2861170	Carubv10008291m.g/scaffold_1:2934636-2939785	Bra018593/A06:3065528-3069961, Bra031647/A09:35400453-35404349, Bra030746/A08:20525656-20529784	Tp1g07530/ch1-1:2624913-2630653
1	711	1	710	711	1	A	AK2	TreeBeST008730.D.a.b.b.a.b.b.b.d.b.b.a.a	470966/1:3392832-3396198	AT1G08920/1:2867271-2870230	Carubv10010993m.g/scaffold_1:2945453-2948416	Bra030747/A08:20515884-20518734, Bra031648/A09:35394159-35397009, Bra018592/A06:3075365-3078294	Tp1g07540/ch1-1:2634671-2638835
1	712	1	711	712	1	A	AK2	TreeBeST008730.D.a.b.b.a.b.b.b.d.b.b.a.b.b	919640/1:3399136-3402522	AT1G08930/1:2873465-2877223		Bra018591/A06:3085069-3088806, Bra030748/A08:20509665-20513074, Bra031649/A09:35387911-35391227	Tp_un0575_001/un0575:15-2935, Tp1g07550/ch1-1:2640595-2644280
1	713	1	712	713	1	A	AK2	TreeBeST002027.B.b.b.b.b.b	334176/1:3403038-3404481	AT1G08940/1:2877692-2879169	Carubv10009965m.g/scaffold_1:2950530-2952048	Bra018590/A06:3089570-3090916	Tp1g07560/ch1-1:2644815-2646288
1	714	1	713	714	1	A	AK2	TreeBeST000798.G	919642/1:3406455-3408719	AT1G08960/1:2879642-2882231	Carubv10008760m.g/scaffold_1:2952354-2955012	Bra031650/A09:35384081-35384629	Tp1g07570/ch1-1:2646485-2649239
1	715	1	714	715	1	A	AK2	TreeBeST000398.A.b.a.a	470975/1:3409373-3411144	AT1G08970/1:2882524-2884011	Carubv10010196m.g/scaffold_1:2955233-2956943	Bra031651/A09:35382250-35382936	Tp1g07580/ch1-1:2650933-2652043
1	716	1	715	716	1	A	AK2	TreeBeST000096.HB.b	919644/1:3411223-3413521	AT1G08980/1:2884411-2886620	Carubv10009223m.g/scaffold_1:2957102-2962343, Carubv10012670m.g/scaffold_1:2958421-2959295	Bra031652/A09:35379334-35381630	Tp1g07590/ch1-1:2653396-2656177
1	717	1	716	717	1	A	AK2	TreeBeST000150.B.i	470978/1:3416200-3418438	AT1G08990/1:2888753-2890959	Carubv10011725m.g/scaffold_1:2963534-2965951	Bra031653/A09:35375795-35378090, Bra030750/A08:20503559-20505935	Tp1g07600/ch1-1:2656815-2659068
1	718	1	717	718	1	A	AK2	TreeBeST008627.E.a	470979/1:3418765-3423189	AT1G09000/1:2891037-2895182	Carubv10011475m.g/scaffold_1:2966345-2970495	Bra018588/A06:3093816-3097716	Tp1g07610/ch1-1:2659279-2663950
1	719	1	718	719	-1	A	AK2	TreeBeST004560.e	919647/1:3423240-3427477	AT1G09010/1:2895166-2899384	Carubv10008228m.g/scaffold_1:2970397-2975150	Bra018587/A06:3098035-3102203	Tp1g07620/ch1-1:2663976-2668323
1	720	1	719	720	-1	A	AK2	TreeBeST001792.A.b.a.a	470981/1:3429536-3434386	AT1G09020/1:2899914-2904815	Carubv10008946m.g/scaffold_1:2975878-2980866	Bra018586/A06:3105684-3109656, Bra030752/A08:20494129-20498163, Bra031654/A09:35371240-35375120	Tp1g07630/ch1-1:2669186-2676071
1	721	1	720	721	-1	A	AK2	TreeBeST000068.J.b	919651/1:3437932-3438391	AT1G09030/1:2908611-2909030	Carubv10011185m.g/scaffold_1:2984697-2985125	Bra018585/A06:3114851-3115249	Tp1g07640/ch1-1:2677165-2678593
1	722	1	721	722	1	A	AK2	TreeBeST002083.A.b.e.a	470983/1:3442583-3453997	AT1G09040/1:2911317-2915369, AT1G09050/1:2918031-2920889	Carubv10012573m.g/scaffold_1:2989747-2992623, Carubv10014760m.g/scaffold_3:4446643-4447752, Carubv10016527m.g/scaffold_313:3-2537	Bra018583/A06:3125026-3127864, Bra030753/A08:20486176-20488776	Tp1g07650/ch1-1:2683020-2687426
1	723	1	722	723	-1	A	AK2	TreeBeST000541.K.f	470987/1:3454021-3458776	AT1G09060/1:2921064-2925723	Carubv10011895m.g/scaffold_1:2992998-2996923	Bra030754/A08:20481972-20485868	Tp1g07660/ch1-1:2687557-2692436
1	724	1	723	724	1	A	AK2	TreeBeST000730.c.a.b.b	470988/1:3463481-3464698	AT1G09070/1:2927703-2928968	Carubv10009766m.g/scaffold_1:2999140-3000487	Bra018582/A06:3129341-3130306, Bra031656/A09:35365598-35366566, Bra030755/A08:20478536-20479486	Tp1g07670/ch1-1:2694612-2695741
1	725	1	724	725	-1	A	AK2	TreeBeST008592.ND	311954/1:3465023-3472461	AT1G09080/1:2929217-2931841	Carubv10008520m.g/scaffold_1:3000654-3003274	Bra031657/A09:35362629-35365327
1	726	1	725	726	1	A	AK2	TreeBeST000040.EB	470991/1:3476037-3479461	AT1G09090/1:2932739-2936586	Carubv10008289m.g/scaffold_1:3004266-3008471	Bra031658/A09:35356591-35361574	Tp1g07690/ch1-1:2697842-2701911
1	727	1	726	727	-1	A	AK2	TreeBeST000153.U	919661/1:3483106-3485465	AT1G09130/1:2939926-2942267	Carubv10011543m.g/scaffold_1:3009167-3011937	Bra030756/A08:20475102-20477099	Tp_un0237_001/un0237:209-6859, Tp_un0301_001/un0301:1460-4515
1	728	1	727	728	-1	A	AK2	TreeBeST000130.K	470995/1:3485737-3489217	AT1G09140/1:2942564-2945961	Carubv10009803m.g/scaffold_1:3012296-3015723	Bra018581/A06:3131114-3133523	Tp1g07720/ch1-1:2705335-2708471
1	729	1	728	729	1	A	AK2	TreeBeST002169.A.c	919663/1:3489811-3492070	AT1G09150/1:2946229-2949159	Carubv10010413m.g/scaffold_1:3015904-3019068	Bra030757/A08:20472616-20474511	Tp1g07730/ch1-1:2708726-2710945
1	730	1	729	730	-1	A	AK2	TreeBeST000121.H.b.b.b.d	470998/1:3493182-3494409	AT1G09155/1:2949676-2950989	Carubv10009939m.g/scaffold_1:3021937-3023136	Bra030758/A08:20470371-20471351, Bra018579/A06:3136949-3137965	Tp1g07740/ch1-1:2711512-2713182
1	731	1	730	731	-1	A	AK2	TreeBeST000772.B.g	471002/1:3496216-3499026	AT1G09160/1:2952771-2955667	Carubv10009213m.g/scaffold_1:3024284-3027077	Bra018578/A06:3141364-3143187	Tp1g07750/ch1-1:2713081-2716482
1	732	1	731	732	-1	A	AK2	TreeBeST008693.D.b.b	311961/1:3500838-3506783	AT1G09170/1:2956589-2962207	Carubv10011730m.g/scaffold_1:3027986-3033895	Bra030760/A08:20458834-20463985	Tp1g07760/ch1-1:2716544-2722538, Tp1g09450/ch1-1:3331422-3332731
1	733	1	732	733	1	A	AK2	TreeBeST009117.A.a	471005/1:3509010-3509432	AT1G09176/1:2964152-2964604
1	734	1	733	734	-1	A	AK2	TreeBeST008613.O.c.a	471006/1:3509874-3510839	AT1G09180/1:2965023-2965972		Bra018576/A06:3145079-3146001
1	735	1	734	735	-1	A	AK2	TreeBeST000653.J.c	471010/1:3517754-3521343, 919674/1:3522421-3525819	AT1G09210/1:2972842-2976750	Carubv10011053m.g/scaffold_1:3049383-3052990, Carubv10012218m.g/scaffold_1:3045627-3048812	Bra018575/A06:3146967-3149762, Bra030763/A08:20443017-20448630	Tp1g07820/ch1-1:2733388-2736816
1	736	1	735	736	-1	A	AK2	TreeBeST009580.O	471011/1:3526485-3527894	AT1G09220/1:2977792-2979466	Carubv10011104m.g/scaffold_1:3053912-3054349, Carubv10012313m.g/scaffold_1:3056463-3057983	Bra030764/A08:20440722-20442191	Tp1g07830/ch1-1:2737484-2739060
1	737	1	736	737	-1	A	AK2	TreeBeST004545.d	471012/1:3528455-3532039	AT1G09230/1:2979520-2982624	Carubv10011629m.g/scaffold_1:3058186-3061167	Bra018574/A06:3150780-3153436	Tp1g07840/ch1-1:2739142-2742407
1	738	1	737	738	1	A	AK2	TreeBeST001679.b.b.b.a	471013/1:3534215-3535455	AT1G09240/1:2984881-2986130	Carubv10009752m.g/scaffold_1:3063016-3064237	Bra018573/A06:3158547-3159518	Tp1g07850/ch1-1:2744217-2745441
1	739	1	738	739	1	A	AK2	TreeBeST003369.A.i	334205/1:3536331-3537679		Carubv10010033m.g/scaffold_1:3064560-3066623		Tp1g07860/ch1-1:2744124-2747814
1	740	1	739	740	1	A	AK2	TreeBeST001993.A.b.c	471014/1:3540245-3541129	AT1G09250/1:2989378-2990357	Carubv10010314m.g/scaffold_1:3068166-3069235	Bra018572/A06:3162763-3163380	Tp1g07870/ch1-1:2748175-2749055
1	741	1	740	741	1	A	AK2	TreeBeST008312		AT1G09260/1:2993404-2993820		Bra018571/A06:3170164-3170655	Tp3g28810/ch3-5:2138287-2139674
1	742	1	741	742	1	A	AK2	TreeBeST000504.L	919681/1:3545929-3549331	AT1G09270/1:2994414-2998222	Carubv10011976m.g/scaffold_1:3072907-3076253	Bra018570/A06:3171559-3174195, Bra030765/A08:20436291-20440319	Tp1g07880/ch1-1:2752983-2757383
1	743	1	742	743	-1	A	AK2	TreeBeST001569.B	471018/1:3549652-3552844	AT1G09280/1:2998100-3001315	Carubv10012485m.g/scaffold_1:3076605-3079821	Bra018569/A06:3174536-3177003	Tp1g07890/ch1-1:2757329-2760999
1	744	1	743	744	-1	A	AK2	TreeBeST005985.A	471019/1:3553044-3555228	AT1G09290/1:3001517-3003762	Carubv10009568m.g/scaffold_1:3080178-3082882	Bra030766/A08:20434262-20435756	Tp1g07900/ch1-1:2760959-2763140
1	745	1	744	745	1	A	AK2	TreeBeST002125.D	471021/1:3555388-3559887	AT1G09300/1:3003919-3008213	Carubv10009008m.g/scaffold_1:3082126-3087132	Bra030767/A08:20430893-20433773	Tp1g07910/ch1-1:2763182-2767473
1	746	1	745	746	1	A	AK2	TreeBeST000299.F.f	471022/1:3560745-3561571	AT1G09310/1:3009055-3009880		Bra018568/A06:3177995-3178549, Bra030768/A08:20429818-20430327
1	747	1	746	747	-1	A	AK2	TreeBeST000868.B.a.a.b	471023/1:3561632-3564066	AT1G09320/1:3009941-3012363	Carubv10008882m.g/scaffold_1:3089147-3091476	Bra018567/A06:3179361-3181375, Bra031661/A09:35341076-35343130	Tp1g07930/ch1-1:2770071-2772350
1	748	1	747	748	-1	A	AK2	TreeBeST002494.A.a.b	471024/1:3565351-3567299	AT1G09330/1:3012762-3015091	Carubv10012409m.g/scaffold_1:3092228-3094145	Bra018566/A06:3181897-3183404, Bra030769/A08:20427730-20429322	Tp1g07940/ch1-1:2772475-2774906
1	749	1	748	749	1	A	AK2	TreeBeST002109.C	471025/1:3567525-3570472	AT1G09340/1:3015328-3018234	Carubv10009455m.g/scaffold_1:3091988-3097339	Bra018565/A06:3183897-3186179, Bra020030/A06:3197728-3198419, Bra028186/A04:6480923-6481614, Bra031662/A09:35339197-35340018	Tp1g07950/ch1-1:2774948-2778244
1	750	1	749	750	1	A	AK2	TreeBeST008931.A.a.l.a	311978/1:3574748-3576057	AT1G09350/1:3019819-3021441	Carubv10009676m.g/scaffold_1:3099815-3101357	Bra031663/A09:35335945-35337336	Tp1g07960/ch1-1:2780003-2781897
1	751	1	750	751	1	A	AK2	TreeBeST006805.B.d	919690/1:3576547-3577155	AT1G09360/1:3021802-3022368	Carubv10011513m.g/scaffold_1:3101890-3102483	Bra020029/A06:3199889-3200518	Tp1g07970/ch1-1:2782665-2783795
1	752	1	751	752	1	A	AK2	TreeBeST006805.B.c	471028/1:3580663-3581202	AT1G09370/1:3024896-3025435	Carubv10010434m.g/scaffold_1:3103344-3104163	Bra018564/A06:3191469-3191975, Bra020027/A06:3205433-3205933, Bra020028/A06:3201502-3202053	Tp1g07980/ch1-1:2784035-2784617
1	753	1	752	753	-1	A	AK2	TreeBeST008729.C	919693/1:3582087-3585122	AT1G09380/1:3026135-3029549	Carubv10009476m.g/scaffold_1:3105009-3108179	Bra031664/A09:35330277-35334093, Bra020026/A06:3206488-3209446	Tp1g07990/ch1-1:2784988-2788711
1	754	1	753	754	1	A	AK2	TreeBeST008868.O.a	334218/1:3588687-3590732	AT1G09390/1:3031203-3033582	Carubv10011694m.g/scaffold_1:3110172-3112316	Bra020025/A06:3211480-3216196	Tp1g08000/ch1-1:2790415-2794230
1	755	1	754	755	-1	A	AK2	TreeBeST000222.A.b.a.b.a			Carubv10009647m.g/scaffold_1:3112081-3114185		Tp1g08010/ch1-1:2793182-2795950
1	756	1	755	756	-1	A	AK2	TreeBeST008318		AT1G09415/1:3037754-3038408	Carubv10010860m.g/scaffold_1:3114944-3115276		Tp1g08020/ch1-1:2795637-2796007
1	757	1	756	757	-1	A	AK2	TreeBeST000743.C	471034/1:3595696-3599083	AT1G09420/1:3038462-3041819	Carubv10011205m.g/scaffold_1:3115697-3118690	Bra030775/A08:20406566-20409664	Tp1g08030/ch1-1:2796473-2799897
1	758	1	757	758	1	A	AK2	TreeBeST002253.A.b	471036/1:3599278-3602788	AT1G09430/1:3041996-3045402	Carubv10009231m.g/scaffold_1:3118943-3122465	Bra030777/A08:20403684-20406097	Tp1g08040/ch1-1:2800143-2803683
1	759	1	758	759	-1	A	AK2	TreeBeST000274.G.g	311987/1:3602962-3604835	AT1G09440/1:3045513-3047893	Carubv10009469m.g/scaffold_1:3123222-3126014	Bra031665/A09:35327966-35328646, Bra020024/A06:3225531-3227304	Tp1g08050/ch1-1:2802914-2805441
1	760	1	759	760	1	A	AK2	TreeBeST004338.A	311988/1:3606408-3610099	AT1G09450/1:3049024-3053112	Carubv10008644m.g/scaffold_1:3127305-3131274		Tp1g08060/ch1-1:2807318-2811596
1	761	1	760	761	1	A	AK2	TreeBeST000076.G.e	910654/1:3611104-3612296	AT1G09460/1:3053901-3055360	Carubv10009486m.g/scaffold_1:3131943-3134465	Bra020023/A06:3229320-3230397	Tp1g08070/ch1-1:2812208-2813332
1	762	1	761	762	-1	A	AK2	TreeBeST003028.a.f	471040/1:3612450-3614148	AT1G09483/1:3060992-3061729, AT1G09470/1:3055231-3056974	Carubv10009671m.g/scaffold_1:3131946-3135176	Bra020022/A06:3230664-3231861	Tp1g08080/ch1-1:2813109-2815842
1	763	1	762	763	1	A	AK2	TreeBeST009563.E.b.b.a.a	919704/1:3615805-3617357	AT1G66800/1:24924813-24926365	Carubv10020587m.g/scaffold_2:8196194-8198141		Tp1g08090/ch1-1:2816787-2817983
1	764	1	763	764	1	A	AK2	TreeBeST009563.E.b.b.a.b.a	471042/1:3617659-3619450	AT1G09490/1:3064478-3065937, AT1G09480/1:3057975-3060661	Carubv10009753m.g/scaffold_1:3137546-3139168	Bra020019/A06:3244785-3246880, Bra020020/A06:3242222-3243864, Bra020021/A06:3239785-3241491	Tp1g08100/ch1-1:2818086-2820602
1	765	1	764	765	1	A	AK2	TreeBeST009563.E.b.b.b	471045/1:3620389-3622104	AT1G09500/1:3066753-3068332	Carubv10009736m.g/scaffold_1:3140197-3141918	Bra031666/A09:35324998-35327281, Bra038342/A02:11137297-11138816	Tp5g24000/ch5-6:1046608-1048220
1	766	1	765	766	-1	A	AK2	TreeBeST002820.B	471047/1:3624786-3625895	AT1G09520/1:3070946-3072050	Carubv10012528m.g/scaffold_1:3144913-3145713	Bra020018/A06:3247473-3248195, Bra030781/A08:20388916-20389557, Bra030782/A08:20387469-20388119, Bra031667/A09:35322519-35323214	Tp1g08120/ch1-1:2822672-2824216
1	767	1	766	767	1	A	AK2	TreeBeST000252.I.d	471048/1:3628644-3631469			Bra031668/A09:35315845-35318054	Tp1g08130/ch1-1:2826803-2829865
1	768	1	767	768	1	A	AK2	TreeBeST000113.U.b.c.a.a.a	919710/1:3637520-3638925	AT1G09540/1:3086159-3087912	Carubv10009497m.g/scaffold_1:3158720-3160220	Bra030783/A08:20380884-20382104, Bra031669/A09:35307880-35309062	Tp1g08140/ch1-1:2835780-2837624
1	769	1	768	769	-1	A	AK2	TreeBeST003756.A.b.b.b.b.a.a			Carubv10011324m.g/scaffold_1:3161904-3164490		Tp1g08150/ch1-1:2839107-2841822
1	770	1	769	770	1	A	AK2	TreeBeST008578.K.a.a	910662/1:3645027-3645770	AT1G09560/1:3093839-3094864	Carubv10010233m.g/scaffold_1:3166571-3168077
1	771	1	770	771	-1	A	AK2	TreeBeST001213.D	471053/1:3646483-3651527	AT1G09570/1:3095256-3100357	Carubv10008141m.g/scaffold_1:3168165-3174098	Bra020013/A06:3277123-3287675, Bra031672/A09:35299284-35303267	Tp1g08170/ch1-1:2843882-2849086
1	772	1	771	772	-1	A	AK2	TreeBeST000945.B.b.e	910664/1:3653100-3654078	AT1G09575/1:3101671-3102925	Carubv10009897m.g/scaffold_1:3174949-3176255	Bra020011/A06:3291908-3292884	Tp1g08180/ch1-1:2850052-2852335
1	773	1	772	773	1	A	AK2	TreeBeST008586.B.b.b.b.b.b.b.b.a.a			Carubv10008488m.g/scaffold_1:3181938-3184667		Tp1g08210/ch1-1:2857150-2860847
1	774	1	773	774	1	A	AK2	TreeBeST000611.D.a.b.b	919718/1:3663009-3663904	AT1G09610/1:3111694-3112873	Carubv10011736m.g/scaffold_1:3185177-3186025	Bra030789/A08:20363924-20364769	Tp1g08220/ch1-1:2861468-2862369
1	775	1	774	775	-1	A	AK2	TreeBeST002190.A.b.b	314419/1:26133578-26137296, 342141/3:8685368-8688819, 471060/1:3664057-3668016	AT1G09620/1:3112778-3116699	Carubv10008146m.g/scaffold_1:17299890-17303299, Carubv10008148m.g/scaffold_1:3185158-3190168	Bra020007/A06:3303253-3306510, Bra031675/A09:35288124-35292283	Tp1g08230/ch1-1:2862512-2866413
1	776	1	775	776	-1	A	AK2	TreeBeST008624.N	919721/1:3669515-3670806	AT1G09630/1:3118203-3119708	Carubv10010267m.g/scaffold_1:3191321-3192959	Bra020006/A06:3307099-3308370	Tp1g08240/ch1-1:2868254-2870777
1	777	1	776	777	1	A	AK2	TreeBeST002003.F.c	471063/1:3671131-3673779	AT1G09640/1:3119967-3122324	Carubv10009284m.g/scaffold_1:3193407-3195995	Bra030790/A08:20354247-20357693, Bra031676/A09:35285254-35287406, Bra020005/A06:3308873-3311090	Tp1g08250/ch1-1:2870312-2873826
1	778	1	777	778	1	A	AK2	TreeBeST004898.b.f	919723/1:3674332-3675490	AT1G09645/1:3122956-3124578		Bra020004/A06:3311829-3312903
1	779	1	778	779	-1	A	AK2	TreeBeST000421.L	471067/1:3678609-3681901	AT1G09660/1:3127781-3131094	Carubv10009882m.g/scaffold_1:3198058-3201003	Bra020003/A06:3313471-3315174, Bra030791/A08:20351889-20353852
1	780	1	779	780	1	A	AK2	TreeBeST002231.D	910676/1:3683457-3684113	AT1G09665/1:3133095-3133674	Carubv10011501m.g/scaffold_1:3203717-3204241	Bra020002/A06:3316129-3316653
1	781	1	780	781	-1	A	AK2	TreeBeST000081.@B	919726/1:3685440-3687304	AT1G09680/1:3134107-3135930	Carubv10008618m.g/scaffold_1:3205018-3207726	Bra020001/A06:3318047-3319849	Tp1g08270/ch1-1:2875712-2880956
1	782	1	781	782	-1	A	AK2	TreeBeST001901.A.c.a	471057/1:3657569-3658688, 919727/1:3687668-3688806	AT1G09690/1:3136188-3137475, AT1G09590/1:3106502-3107772	Carubv10010433m.g/scaffold_1:3207930-3209201, Carubv10010498m.g/scaffold_1:3179877-3181224	Bra020000/A06:3320271-3321163, Bra020009/A06:3296717-3297634, Bra030787/A08:20370416-20371375, Bra030792/A08:20349886-20350716, Bra031673/A09:35296528-35297242, Bra031682/A09:35263842-35264539	Tp1g08200/ch1-1:2855648-2857888, Tp1g08280/ch1-1:2880832-2882606
1	783	1	782	783	-1	A	AK2	TreeBeST000515.E.i	471056/1:3655744-3657327	AT1G09580/1:3104588-3106290	Carubv10010159m.g/scaffold_1:3177980-3179609	Bra020010/A06:3294561-3295974, Bra030786/A08:20371996-20373322, Bra031678/A09:35275835-35276836	Tp1g08190/ch1-1:2852898-2855493
1	784	1	783	784	-1	A	AK2	TreeBeST000658.G.a	471071/1:3688891-3691361	AT1G09700/1:3137767-3140353	Carubv10009604m.g/scaffold_1:3209364-3211706	Bra030793/A08:20347592-20349406	Tp1g08290/ch1-1:2882587-2885877
1	785	1	784	785	1	A	AK2	TreeBeST004843.k	471072/1:3691609-3695013	AT1G09710/1:3140868-3144262	Carubv10010985m.g/scaffold_1:3212201-3214801	Bra019998/A06:3324357-3326937	Tp1g08300/ch1-1:2886174-2889593
1	786	1	785	786	-1	A	AK2	TreeBeST000257.L.a.a.c	312011/1:3695075-3697941	AT1G09720/1:3144438-3147303	Carubv10011130m.g/scaffold_1:3215002-3217892	Bra019997/A06:3327132-3329899	Tp1g08310/ch1-1:2889675-2892337
1	787	1	786	787	-1	A	AK2	TreeBeST000531.A.b.b	471074/1:3698316-3705097	AT1G09730/1:3147670-3154380	Carubv10008238m.g/scaffold_1:3219425-3226003	Bra019996/A06:3330495-3337457, Bra030794/A08:20341241-20347056	Tp1g08320/ch1-1:2892977-2900608
1	788	1	787	788	1	A	AK2	TreeBeST008842.P	471075/1:3705400-3707359	AT1G09740/1:3154532-3156275	Carubv10010470m.g/scaffold_1:3226113-3228307	Bra019995/A06:3337784-3338685, Bra030795/A08:20339925-20340800	Tp1g08330/ch1-1:2900718-2902680
1	789	1	788	789	1	A	AK2	TreeBeST008681.E.b	471076/1:3708647-3710542	AT1G09750/1:3157501-3159148	Carubv10008880m.g/scaffold_1:3229125-3231458	Bra030796/A08:20335406-20336764	Tp1g08340/ch1-1:2904614-2906822
1	790	1	789	790	-1	A	AK2	TreeBeST003884.b	471077/1:3710541-3712916	AT1G09760/1:3159125-3161692	Carubv10012046m.g/scaffold_1:3231919-3233805	Bra019994/A06:3340127-3341641, Bra030797/A08:20333134-20334616, Bra031683/A09:35260621-35262665	Tp1g08350/ch1-1:2906266-2909461
1	791	1	790	791	1	A	AK2	TreeBeST003073.A.a.b.e	471078/1:3713074-3716532	AT1G09770/1:3161841-3165360	Carubv10008427m.g/scaffold_1:3234030-3240202	Bra019993/A06:3341985-3344951, Bra030798/A08:20329735-20332705	Tp1g08360/ch1-1:2909683-2913132
1	792	1	791	792	-1	A	AK2	TreeBeST002406.B.g	471079/1:3716722-3719095	AT1G09780/1:3165370-3167869	Carubv10008742m.g/scaffold_1:3234493-3240202	Bra030799/A08:20326465-20329371	Tp1g08370/ch1-1:2912448-2915600
1	793	1	792	793	-1	A	AK2	TreeBeST000247.N.e	471080/1:3722791-3724979	AT1G09790/1:3168482-3170819	Carubv10011331m.g/scaffold_1:3240976-3243181	Bra019992/A06:3345712-3348018	Tp1g08380/ch1-1:2916353-2918947
1	794	1	793	794	1	A	AK2	TreeBeST006776		AT1G09794/1:3172108-3173463			Tp1g08390/ch1-1:2919600-2921620
1	795	1	794	795	1	A	AK2	TreeBeST003650.B.a	471081/1:3727369-3730426	AT1G09795/1:3173534-3176910	Carubv10011733m.g/scaffold_1:3245982-3249153	Bra019991/A06:3351154-3353726	Tp1g08400/ch1-1:2921622-2924947
1	796	1	795	796	-1	A	AK2	TreeBeST005708.B			Carubv10009493m.g/scaffold_1:3249039-3252658		Tp1g08410/ch1-1:2924904-2928454
1	797	1	796	797	-1	A	AK2	TreeBeST000366.C	471083/1:3734344-3737844	AT1G09810/1:3180936-3184224	Carubv10011018m.g/scaffold_1:3253278-3258178	Bra019988/A06:3361287-3363915	Tp1g08420/ch1-1:2928698-2932056
1	798	1	797	798	1	A	AK2	TreeBeST002120.J.c	334263/1:3741506-3742345	AT1G09812/1:3187817-3188580	Carubv10010622m.g/scaffold_1:3259133-3260233	Bra019987/A06:3374913-3375699, Bra030801/A08:20320180-20320954	Tp1g08430/ch1-1:2937485-2938356
1	799	1	798	799	1	A	AK2	TreeBeST003133.b	471085/1:3743168-3743986	AT1G09815/1:3189369-3190242	Carubv10010654m.g/scaffold_1:3260712-3263815	Bra019986/A06:3376362-3376915	Tp1g08440/ch1-1:2938756-2940474
1	800	1	799	800	-1	A	AK2	TreeBeST000081.X	471086/1:3744042-3746218	AT1G09820/1:3190288-3192414	Carubv10010987m.g/scaffold_1:3261981-3263801	Bra019985/A06:3377382-3379220	Tp1g08450/ch1-1:2939941-2941862
1	801	1	800	801	-1	A	AK2	TreeBeST002630.A	471087/1:3746550-3748904	AT1G09830/1:3192681-3195025	Carubv10008837m.g/scaffold_1:3264098-3266844	Bra019984/A06:3379772-3381961, Bra030802/A08:20317088-20319451	Tp1g08460/ch1-1:2941998-2945091
1	802	1	801	802	-1	A	AK2	TreeBeST000080.D.b.a	471093/1:3749877-3754400	AT1G09840/1:3195824-3199969	Carubv10009250m.g/scaffold_1:3266904-3271868	Bra019983/A06:3382514-3385516, Bra030803/A08:20313496-20316548	Tp1g08470/ch1-1:2945068-2950447
1	803	1	802	803	1	A	AK2	TreeBeST008783.D	471096/1:3756615-3758960	AT1G09850/1:3201799-3204150	Carubv10009056m.g/scaffold_1:3273446-3275879	Bra019982/A06:3388791-3391224	Tp1g08480/ch1-1:2950639-2955419
1	804	1	803	804	-1	A	AK2	TreeBeST000161.D.a.a.b	334268/1:3758946-3760091	AT1G09860/1:3204016-3205309	Carubv10011209m.g/scaffold_1:3275894-3277045	Bra019981/A06:3391445-3392611	Tp1g08490/ch1-1:2953224-2955118
1	805	1	804	805	1	A	AK2	TreeBeST004078	312030/1:3760632-3763315	AT1G09870/1:3205741-3208598	Carubv10008976m.g/scaffold_1:3277529-3280920	Bra019980/A06:3394106-3396591, Bra031686/A09:35241784-35244245	Tp1g08500/ch1-1:2955922-2959094
1	806	1	805	806	-1	A	AK2	TreeBeST000845.O	910703/1:3763693-3766772	AT1G09880/1:3208828-3211653	Carubv10008518m.g/scaffold_1:3280593-3283777	Bra019979/A06:3396922-3400404, Bra030804/A08:20307338-20312270	Tp1g08510/ch1-1:2959161-2962620
1	807	1	806	807	-1	A	AK2	TreeBeST000845.E	334271/1:3768986-3772718	AT1G09890/1:3214237-3217538	Carubv10010965m.g/scaffold_1:3286134-3289642	Bra019978/A06:3403233-3406424	Tp1g08520/ch1-1:2965253-2969406
1	808	1	807	808	1	A	AK2	TreeBeST008610.R.b	471101/1:3773346-3775142	AT1G09900/1:3218133-3219929	Carubv10011677m.g/scaffold_1:3290349-3292260	Bra019977/A06:3407012-3408793	Tp1g08530/ch1-1:2970033-2972011
1	809	1	808	809	-1	A	AK2	TreeBeST000845.D	919754/1:3775328-3779698	AT1G09910/1:3220035-3224541	Carubv10008508m.g/scaffold_1:3290180-3296859	Bra019976/A06:3408970-3412708	Tp1g08540/ch1-1:2969890-2974664, Tp1g08550/ch1-1:2974779-2975771
1	810	1	809	810	-1	A	AK2	TreeBeST003770.A		AT1G09920/1:3224684-3227070	Carubv10010346m.g/scaffold_1:3296977-3299074	Bra019975/A06:3413201-3418396, Bra030805/A08:20303701-20305266, Bra031687/A09:35240390-35241555	Tp1g08560/ch1-1:2976590-2978858
1	811	1	810	811	-1	A	AK2	TreeBeST000401.K.b	334275/1:3782673-3785233	AT1G09930/1:3227490-3230043	Carubv10011782m.g/scaffold_1:3299763-3302332	Bra031688/A09:35235514-35240064	Tp1g08570/ch1-1:2978871-2982104
1	812	1	811	812	-1	A	AK2	TreeBeST009526.GB.a.e.a	919783/1:3898631-3900495	AT1G10120/1:3304039-3306824	Carubv10009514m.g/scaffold_1:3392134-3394958	Bra031700/A09:35181700-35183123
1	813	1	812	813	1	A	AK2	TreeBeST008701.F.a	471128/1:3905908-3917167	AT1G10130/1:3310930-3322213	Carubv10008220m.g/scaffold_1:3400951-3410286	Bra031701/A09:35165628-35175587
1	814	1	813	814	-1	A	AK2	TreeBeST009064.C.c.a	919785/1:3919235-3919777	AT1G10140/1:3322802-3323548	Carubv10010449m.g/scaffold_1:3411319-3412043	Bra018460/A05:8309684-8310482
1	815	1	814	815	1	A	AK2	TreeBeST001985.b.e.a	471130/1:3922128-3923852	AT1G10150/1:3325824-3327614	Carubv10009272m.g/scaffold_1:3414950-3416669	Bra018459/A05:8304932-8306089	Tp1g08780/ch1-1:3077146-3078417
1	816	1	815	816	-1	A	AK2	TreeBeST005116.d.b.b.a.d.a	312058/1:3923896-3925157	AT1G10155/1:3327637-3328448	Carubv10010397m.g/scaffold_1:3416758-3417543	Bra019959/A06:3507350-3508080	Tp1g08790/ch1-1:3076610-3079655
1	817	1	816	817	-1	A	AK2	TreeBeST001886.B.f	471132/1:3925922-3929583	AT1G10170/1:3333595-3337491		Bra018458/A05:8300954-8304298, Bra019958/A06:3509251-3512724, Bra031704/A09:35154491-35157558	Tp1g08800/ch1-1:3080066-3083814
1	818	1	817	818	-1	A	AK2	TreeBeST001198.A	471133/1:3930462-3934043	AT1G10180/1:3338303-3341608	Carubv10011742m.g/scaffold_1:3422818-3425857	Bra018457/A05:8296328-8300199	Tp1g08810/ch1-1:3084599-3089446
1	819	1	818	819	-1	A	AK2	TreeBeST000576.A.c	471134/1:3940195-3941654	AT1G10200/1:3346390-3347885	Carubv10010373m.g/scaffold_1:3427883-3429538	Bra018454/A05:8290005-8291094
1	820	1	819	820	1	A	AK2	TreeBeST000813.D.a			Carubv10010274m.g/scaffold_1:3431548-3432384		Tp1g08830/ch1-1:3093572-3095608
1	821	1	820	821	-1	A	AK2	TreeBeST008750.E.b		AT1G10240/1:3356680-3359838	Carubv10012599m.g/scaffold_1:3436504-3438951		Tp1g08850/ch1-1:3100952-3103917
1	822	1	821	822	1	A	AK2	TreeBeST001494.B.b	471138/1:3980729-3983704	AT1G10270/1:3363504-3366488	Carubv10012602m.g/scaffold_1:3440152-3442818	Bra018451/A05:8282070-8284493, Bra031706/A09:35142368-35144932, Bra019952/A06:3535202-3537661	Tp1g08860/ch1-1:3104985-3108182
1	823	1	822	823	-1	A	AK2	TreeBeST000002.T	910750/1:3984029-3985936	AT1G10280/1:3366493-3369095	Carubv10012092m.g/scaffold_1:3443305-3445596	Bra019951/A06:3538134-3540192, Bra018450/A05:8279552-8281610	Tp1g08870/ch1-1:3104896-3111506
1	824	1	823	824	1	A	AK2	TreeBeST000075.CB.a.a.b.c	471140/1:3987878-3994868	AT1G10290/1:3370558-3377463	Carubv10008252m.g/scaffold_1:3448024-3454643	Bra031707/A09:35132598-35138983, Bra018449/A05:8272095-8278363, Bra019950/A06:3542189-3548772	Tp1g08880/ch1-1:3111536-3120771
1	825	1	824	825	-1	A	AK2	TreeBeST001176.E	471142/1:3999676-4001920	AT1G10310/1:3381601-3383914	Carubv10011121m.g/scaffold_1:3465998-3468243	Bra018447/A05:8261053-8263142	Tp1g08910/ch1-1:3132818-3136687, Tp6g10930/ch6-4:147023-149709
1	826	1	825	826	-1	A	AK2	TreeBeST001065.F	471143/1:4003240-4007805	AT1G10320/1:3384164-3388373	Carubv10012360m.g/scaffold_1:3468564-3472874	Bra018446/A05:8256914-8260777, Bra019944/A06:3568199-3571420	Tp1g08920/ch1-1:3135154-3140357
1	827	1	826	827	1	A	AK2	TreeBeST009075.B	919808/1:4008200-4009643	AT1G10330/1:3388747-3390150	Carubv10011208m.g/scaffold_1:3473378-3474781	Bra019943/A06:3572088-3573479	Tp1g08930/ch1-1:3140727-3142243
1	828	1	827	828	-1	A	AK2	TreeBeST008611.U.a.b.e	471147/1:4013160-4014798	AT1G10350/1:3393407-3395055	Carubv10009603m.g/scaffold_1:3477921-3479752	Bra018443/A05:8247261-8249199	Tp1g08950/ch1-1:3145454-3146934
1	829	1	828	829	-1	A	AK2	TreeBeST008591.B.b.a.p	471148/1:4015474-4016561	AT1G10360/1:3395558-3396849	Carubv10010208m.g/scaffold_1:3480213-3481415	Bra031708/A09:35128563-35129550	Tp1g08960/ch1-1:3147417-3148894
1	830	1	829	830	-1	A	AK2	TreeBeST008591.B.b.a.o	919812/1:4017017-4018083	AT1G10370/1:3397081-3398358	Carubv10010042m.g/scaffold_1:3482138-3483361	Bra019940/A06:3580365-3581146	Tp1g08970/ch1-1:3149246-3150446
1	831	1	830	831	1	A	AK2	TreeBeST001367.A.a			Carubv10009641m.g/scaffold_1:3485037-3487203		Tp1g08980/ch1-1:3151949-3153739
1	832	1	831	832	1	A	AK2	TreeBeST001198.D.b	312077/1:4025912-4028606	AT1G10385/1:3403224-3405856	Carubv10012362m.g/scaffold_1:3487541-3490459	Bra018442/A05:8243007-8246156	Tp1g08990/ch1-1:3153835-3157628
1	833	1	832	833	-1	A	AK2	TreeBeST008880.O.a		AT1G10390/1:3407024-3412838	Carubv10008140m.g/scaffold_1:3491377-3497599	Bra018441/A05:8238000-8242597, Bra019938/A06:3585366-3593039	Tp1g09000/ch1-1:3157643-3164536
1	834	1	833	834	-1	A	AK2	TreeBeST008769.A.b.a	471154/1:4037750-4039240	AT1G10400/1:3414852-3416358	Carubv10012329m.g/scaffold_1:3499070-3500500	Bra018440/A05:8234449-8236248	Tp1g09010/ch1-1:3164710-3166425
1	835	1	834	835	-1	A	AK2	TreeBeST001241.C.a	471155/1:4039618-4042584	AT1G10410/1:3416680-3419639	Carubv10011985m.g/scaffold_1:3500961-3503432	Bra019937/A06:3603223-3605589, Bra031710/A09:35121902-35124192	Tp1g09020/ch1-1:3166755-3170197
1	836	1	835	836	-1	A	AK2	TreeBeST006512.A	471156/1:4047644-4049166	AT1G10417/1:3424186-3427457	Carubv10009270m.g/scaffold_1:3508129-3511448	Bra019936/A06:3611402-3614024	Tp1g09040/ch1-1:3173501-3177163
1	837	1	836	837	-1	A	AK2	TreeBeST008582.L.b.a.d.a.a.a	919825/1:4057989-4059823	AT1G10430/1:3428478-3430633	Carubv10009843m.g/scaffold_1:3520382-3522541	Bra019934/A06:3620276-3621753	Tp1g09070/ch1-1:3190334-3193861
1	838	1	837	838	1	A	AK2	TreeBeST000528.I.b.c	471159/1:4062811-4069085	AT1G10450/1:3431780-3438370	Carubv10008167m.g/scaffold_1:3523906-3530595	Bra019933/A06:3623202-3627907, Bra037065/A05:9735432-9736934, Bra037066/A05:9742032-9743613	Tp1g09080/ch1-1:3193744-3200112
1	839	1	838	839	-1	A	AK2	TreeBeST008578.C	919828/1:4072168-4072826	AT1G10460/1:3439322-3440320		Bra031713/A09:35104886-35105544	Tp1g09090/ch1-1:3200483-3201400
1	840	1	839	840	-1	A	AK2	TreeBeST000305.B.b.a.a	919829/1:4074771-4075937	AT1G10470/1:3442327-3443957	Carubv10010030m.g/scaffold_1:3532162-3533889	Bra019932/A06:3629746-3630865, Bra031714/A09:35099583-35100793, Bra036963/Scaffold000123:487890-489100, Bra018439/A05:8229767-8230847	Tp1g09100/ch1-1:3203942-3205583
1	841	1	840	841	1	A	AK2	TreeBeST000763.A.b.b	471161/1:4086472-4087957	AT1G10480/1:3449691-3451226	Carubv10012103m.g/scaffold_1:3541246-3541887	Bra018438/A05:8222790-8223407, Bra031715/A09:35089628-35090242	Tp1g09110/ch1-1:3211001-3211811
1	842	1	841	842	1	A	AK2	TreeBeST003947.C.b.a	312088/1:4092055-4098459	AT1G10490/1:3453228-3460620	Carubv10012139m.g/scaffold_1:3546182-3552569	Bra018437/A05:8213337-8218857	Tp1g09120/ch1-1:3213237-3221485
1	843	1	842	843	-1	A	AK2	TreeBeST001063.D	471163/1:4098537-4099882	AT1G10500/1:3460000-3461485	Carubv10010414m.g/scaffold_1:3552233-3555185	Bra018436/A05:8211915-8213098, Bra019928/A06:3669199-3670426	Tp1g09130/ch1-1:3220892-3223476
1	844	1	843	844	1	A	AK2	TreeBeST000993.F.a	920123/1:5232608-5233947, 471164/1:4100034-4104118	AT1G10510/1:3461635-3465786		Bra018435/A05:8207712-8210974	Tp1g09140/ch1-1:3222947-3227526
1	845	1	844	845	1	A	AK2	TreeBeST004412.b	911050/1:5247867-5250054, 312091/1:4104334-4107771	AT1G10520/1:3465964-3469248	Carubv10012462m.g/scaffold_1:3558617-3562267	Bra018434/A05:8203734-8207170	Tp1g09150/ch1-1:3226784-3231233
1	846	1	845	846	1	A	AK2	TreeBeST005612.B.b	471166/1:4108128-4110168	AT1G10522/1:3469636-3471488		Bra019925/A06:3686524-3687767	Tp1g09160/ch1-1:3231368-3233300
1	847	1	846	847	-1	A	AK2	TreeBeST001015.A.a.b.e	471168/1:4110175-4111382	AT1G10530/1:3471456-3472672	Carubv10010489m.g/scaffold_1:3564618-3565648	Bra031717/A09:35079559-35080358	Tp1g09170/ch1-1:3233632-3234477
1	848	1	847	848	1	A	AK2	TreeBeST000883.A.d.b	919838/1:4114703-4115045				Tp1g09180/ch1-1:3236658-3237105
1	849	1	848	849	-1	A	AK2	TreeBeST000167.I.e	910785/1:4115120-4117872	AT1G10540/1:3474864-3477927	Carubv10011003m.g/scaffold_1:3567645-3570503		Tp1g09190/ch1-1:3237219-3240504
1	850	1	849	850	-1	A	AK2	TreeBeST000448.D.a	471170/1:4119269-4121302	AT1G10550/1:3479153-3480988	Carubv10009787m.g/scaffold_1:3571504-3573358	Bra018433/A05:8200131-8201982	Tp1g09200/ch1-1:3240802-3242939
1	851	1	850	851	1	A	AK2	TreeBeST008763.L.b.c	471171/1:4125472-4127871	AT1G10560/1:3484580-3486965	Carubv10008393m.g/scaffold_1:3577206-3579929	Bra019924/A06:3689177-3691264	Tp1g09210/ch1-1:3246232-3248553
1	852	1	851	852	1	A	AK2	TreeBeST000531.C.c	471173/1:4128587-4132236	AT1G10570/1:3487594-3491277	Carubv10011329m.g/scaffold_1:3580594-3584003	Bra019923/A06:3694485-3697420	Tp1g09220/ch1-1:3248618-3252573
1	853	1	852	853	-1	A	AK2	TreeBeST009517.D	910790/1:4132534-4134617	AT1G10580/1:3491281-3493737	Carubv10008709m.g/scaffold_1:3582485-3586801	Bra019919/A06:3713194-3714891	Tp4g02400/ch4-2:113693-115753, Tp1g09240/ch1-1:3255497-3258829
1	854	1	853	854	1	A	AK2	TreeBeST000177.Z	484630/5:4693210-4693854, 471179/1:4145356-4146026, 482976/4:19192280-19193183	AT1G10588/1:3501202-3501904, AT2G39540/2:16500866-16501241	Carubv10012286m.g/scaffold_1:3593060-3593443, Carubv10012746m.g/scaffold_251:1943-2873, Carubv10018642m.g/scaffold_5:5499061-5499969, Carubv10021805m.g/scaffold_2:3681149-3681502, Carubv10022405m.g/scaffold_2:3683243-3683591	Bra019917/A06:3722606-3722806	Tp1g09260/ch1-1:3261528-3262866
1	855	1	854	855	-1	A	AK2	TreeBeST001079.K.a	910794/1:4146404-4147103	AT1G10590/1:3502009-3503415	Carubv10010598m.g/scaffold_1:3593906-3595357	Bra018432/A05:8187737-8188243, Bra031722/A09:35049101-35049629	Tp1g09270/ch1-1:3263458-3265475
1	856	1	855	856	1	A	AK2	TreeBeST001594.G.b	919849/1:4147841-4149342	AT1G10600/1:3503724-3505502	Carubv10011162m.g/scaffold_1:3595670-3597120	Bra019915/A06:3724855-3726006	Tp1g09280/ch1-1:3264272-3267285
1	857	1	856	857	1	A	AK2	TreeBeST000304.S	471184/1:4150324-4153023	AT1G10610/1:3506186-3509006	Carubv10012182m.g/scaffold_1:3598342-3600766	Bra031723/A09:35046359-35048013, Bra019914/A06:3726838-3728922	Tp1g09290/ch1-1:3267847-3271889
1	858	1	857	858	-1	A	AK2	TreeBeST000006.N.h.b				Bra019913/A06:3729155-3732186	Tp1g09300/ch1-1:3270206-3274131
1	859	1	858	859	-1	A	AK2	TreeBeST000006.N.h.a	919851/1:4153016-4156358	AT1G10620/1:3509001-3511975	Carubv10012045m.g/scaffold_1:3601002-3604363	Bra018431/A05:8183582-8186830
1	860	1	859	860	-1	A	AK2	TreeBeST008859.I.b.c	471186/1:4161240-4162900	AT1G10640/1:3515365-3517888	Carubv10008765m.g/scaffold_1:3607293-3609901	Bra018429/A05:8177208-8179522, Bra031724/A09:35043426-35045969, Bra019912/A06:3733432-3735933	Tp1g09330/ch1-1:3279273-3282027
1	861	1	860	861	-1	A	AK2	TreeBeST000353.C.b.a.a	471187/1:4174090-4176393	AT1G10650/1:3524018-3526346	Carubv10009658m.g/scaffold_1:3616007-3617373	Bra018428/A05:8171171-8172353	Tp1g09340/ch1-1:3288476-3290884
1	862	1	861	862	1	A	AK2	TreeBeST001827.D	471189/1:4180890-4182631	AT1G10657/1:3530467-3531788		Bra019909/A06:3766321-3766980
1	863	1	862	863	1	A	AK2	TreeBeST001144.C.b	919857/1:4184189-4185952	AT1G10660/1:3532473-3535131	Carubv10009779m.g/scaffold_1:3624214-3627824	Bra018426/A05:8157144-8160403, Bra019908/A06:3771394-3772951	Tp1g09360/ch1-1:3296615-3299841
1	864	1	863	864	1	A	AK2	TreeBeST002253.A.a.b.g	471195/1:4186391-4189403, 919870/1:4234305-4236690	AT1G10670/1:3535565-3538281	Carubv10011514m.g/scaffold_1:3628420-3630577	Bra018425/A05:8154294-8156399	Tp1g09370/ch1-1:3300174-3303471
1	865	1	864	865	-1	A	AK2	TreeBeST008697.DB.b	919859/1:4189575-4195052	AT1G10680/1:3538470-3543782	Carubv10011664m.g/scaffold_1:3630913-3636162	Bra019907/A06:3774011-3781100	Tp1g09380/ch1-1:3303401-3309302
1	866	1	865	866	-1	A	AK2	TreeBeST004530.A.e	919860/1:4201314-4201753	AT1G10690/1:3549992-3550632	Carubv10010693m.g/scaffold_1:3643911-3644701	Bra019906/A06:3787968-3788300
1	867	1	866	867	1	A	AK2	TreeBeST000789.C	312113/1:4204523-4206693	AT1G10700/1:3554104-3556503	Carubv10009207m.g/scaffold_1:3647175-3649517	Bra019905/A06:3791208-3794264	Tp1g09400/ch1-1:3316549-3319874
1	868	1	867	868	1	A	AK2	TreeBeST006359.b	910808/1:4209626-4212724	AT1G10710/1:3558358-3560705	Carubv10009567m.g/scaffold_1:3651543-3653688	Bra031754/A09:34903665-34905746	Tp1g09410/ch1-1:3320139-3323132
1	869	1	868	869	1	A	AK2	TreeBeST001292.A.a	471202/1:4214993-4216685	AT1G10720/1:3562952-3564759		Bra031753/A09:34906849-34907927
1	870	1	869	870	1	A	AK2	TreeBeST000789.A			Carubv10009128m.g/scaffold_1:3655143-3657142		Tp1g09420/ch1-1:3323146-3325143
1	871	1	870	871	1	A	AK2	TreeBeST000668.K.c.a	919872/1:4242831-4245541	AT1G10730/1:3565463-3567779	Carubv10009212m.g/scaffold_1:3657542-3660824	Bra031752/A09:34917287-34919626	Tp1g09430/ch1-1:3325472-3328644
1	872	1	871	872	-1	A	AK2	TreeBeST003459.A.c	471206/1:4247093-4249698	AT1G10740/1:3568183-3570760	Carubv10009032m.g/scaffold_1:3660883-3663541	Bra031751/A09:34920242-34922191, Bra018424/A05:8148157-8150345	Tp1g09580/ch1-1:3381625-3384910
1	873	1	872	873	-1	A	AK2	TreeBeST008698.W.b.b	919880/1:4259350-4262822	AT1G10750/1:3574807-3578474	Carubv10009043m.g/scaffold_1:3669147-3672651	Bra031750/A09:34926494-34929954	Tp1g09590/ch1-1:3387371-3391783
1	874	1	873	874	-1	A	AK2	TreeBeST001726.G.b.a	919881/1:4266652-4275705	AT1G10760/1:3581034-3590928	Carubv10008131m.g/scaffold_1:3677004-3684700	Bra018423/A05:8138490-8145645, Bra031749/A09:34934039-34942357	Tp1g09460/ch1-1:3333570-3343462
1	875	1	874	875	-1	A	AK2	TreeBeST006294.A.a.a	471212/1:4277252-4278036	AT1G10770/1:3591633-3592411	Carubv10010490m.g/scaffold_1:3686500-3687066	Bra018422/A05:8136046-8136369, Bra019903/A06:3801505-3802011, Bra031748/A09:34943638-34944144	Tp1g09470/ch1-1:3344660-3345217
1	876	1	875	876	-1	A	AK2	TreeBeST003748.B	471213/1:4278448-4280729	AT1G10780/1:3592746-3595077	Carubv10009265m.g/scaffold_1:3687436-3689896	Bra031747/A09:34945094-34946506	Tp1g09480/ch1-1:3345682-3348745
1	877	1	876	877	1	A	AK2	TreeBeST001819.A	312123/1:4282382-4283840	AT1G10790/1:3596360-3597847	Carubv10011389m.g/scaffold_1:3691671-3692847	Bra019902/A06:3804548-3805921	Tp1g09490/ch1-1:3349257-3351301
1	878	1	877	878	-1	A	AK2	TreeBeST006768	919885/1:4284093-4284504	AT1G10800/1:3598158-3598591	Carubv10010900m.g/scaffold_1:3693164-3693535	Bra019901/A06:3806277-3806978	Tp1g09500/ch1-1:3351425-3352196
1	879	1	878	879	-1	A	AK2	TreeBeST000973.C.c.a	910830/1:4287357-4290667	AT1G10820/1:3600910-3605024	Carubv10010034m.g/scaffold_1:3693755-3698646	Bra018421/A05:8132696-8135247, Bra019900/A06:3807326-3810410, Bra031746/A09:34950148-34952978	Tp1g09520/ch1-1:3353073-3357825
1	880	1	879	880	-1	A	AK2	TreeBeST005398.c	471219/1:4291602-4293556	AT1G10830/1:3605651-3607462	Carubv10009509m.g/scaffold_1:3699096-3701247	Bra019899/A06:3812087-3813631
1	881	1	880	881	-1	A	AK2	TreeBeST003289	919890/1:4297518-4299970	AT1G10840/1:3607631-3610386	Carubv10012627m.g/scaffold_1:3701767-3704148	Bra018420/A05:8129323-8131442, Bra019898/A06:3815371-3817454, Bra031745/A09:34953978-34956337	Tp1g09540/ch1-1:3360585-3364007
1	882	1	881	882	1	A	AK2	TreeBeST008608.D.b.a	471223/1:4301396-4304216	AT1G10850/1:3611747-3614613	Carubv10011198m.g/scaffold_1:3706127-3708256	Bra019897/A06:3819308-3821369	Tp1g09550/ch1-1:3365554-3367938
1	883	1	882	883	-1	A	AK2	TreeBeST005827.A	471225/1:4304179-4305797	AT1G10865/1:3614539-3616155		Bra031744/A09:34956969-34957425	Tp1g09560/ch1-1:3367860-3369565
1	884	1	883	884	-1	A	AK2	TreeBeST000156.B.e	919893/1:4307378-4314561	AT1G10870/1:3616610-3623758	Carubv10011084m.g/scaffold_1:3710910-3718020	Bra019896/A06:3821794-3826525	Tp1g09570/ch1-1:3369948-3377442
1	885	1	884	885	-1	A	AK2	TreeBeST000002.H.a	312133/1:4314978-4322891	AT1G10880/1:3624035-3627082		Bra019894/A06:3832420-3833635
1	886	1	885	886	1	A	AK2	TreeBeST002234.B	312135/1:4325311-4332999	AT1G10890/1:3627726-3630765		Bra019893/A06:3834800-3837024	Tp1g09610/ch1-1:3395057-3397737
1	887	1	886	887	-1	A	AK2	TreeBeST000018.CB.b.a.b.a	471229/1:4333335-4337333	AT1G10900/1:3632234-3637141	Carubv10008368m.g/scaffold_1:3732100-3736948	Bra031742/A09:34962153-34964980, Bra019892/A06:3837346-3840566	Tp1g09620/ch1-1:3397667-3402773
1	888	1	887	888	1	A	AK2	TreeBeST005030.B.a	919901/1:4340842-4345054	AT1G10910/1:3639878-3644162		Bra019891/A06:3850728-3853910	Tp1g09630/ch1-1:3405606-3409489
1	889	1	888	889	-1	A	AK2	TreeBeST000532.A.b.a	471231/1:4348808-4356572	AT1G10930/1:3647894-3655590	Carubv10012033m.g/scaffold_1:3747696-3754502	Bra018418/A05:8115652-8122277, Bra031741/A09:34969968-34976523	Tp1g09640/ch1-1:3409574-3417194
1	890	1	889	890	-1	A	AK2	TreeBeST000250.O.a	919903/1:4358425-4360483	AT1G10940/1:3655813-3658608	Carubv10009533m.g/scaffold_1:3755388-3757781	Bra018417/A05:8112233-8114227, Bra019889/A06:3856442-3858381, Bra031740/A09:34977786-34979790	Tp1g09660/ch1-1:3418651-3421701
1	891	1	890	891	1	A	AK2	TreeBeST000027.M.d.c	471233/1:4361515-4366421	AT1G10950/1:3659209-3663984	Carubv10011995m.g/scaffold_1:3758715-3762899	Bra019888/A06:3859079-3863249, Bra018416/A05:8107271-8110784, Bra031739/A09:34980867-34984193	Tp1g09670/ch1-1:3421851-3426917
1	892	1	891	892	1	A	AK2	TreeBeST000027.J.a.a			Carubv10010893m.g/scaffold_1:3763753-3764190		Tp1g09680/ch1-1:3427364-3428140
1	893	1	892	893	-1	A	AK2	TreeBeST000268.Q.d.a	919906/1:4367672-4369513	AT1G10970/1:3665087-3667139	Carubv10009291m.g/scaffold_1:3763521-3766343	Bra031738/A09:34987507-34988498	Tp1g09690/ch1-1:3427966-3429462
1	894	1	893	894	-1	A	AK2	TreeBeST000087.V	919908/1:4373102-4376918	AT1G11000/1:3671756-3675979	Carubv10008710m.g/scaffold_1:3771115-3775407	Bra031737/A09:34990049-34993653	Tp1g09700/ch1-1:3430267-3434636
1	895	1	894	895	1	A	AK2	TreeBeST001353.E.b.a	471237/1:4377662-4379437	AT1G11020/1:3676691-3678524	Carubv10009723m.g/scaffold_1:3775913-3777878	Bra018414/A05:8103197-8105146, Bra031736/A09:34994682-34996368	Tp1g09720/ch1-1:3436322-3436643
1	896	1	895	896	-1	A	AK2	TreeBeST008605.HB.a.b.a	910850/1:4380077-4381792		Carubv10011013m.g/scaffold_1:3778617-3780321	Bra019886/A06:3866523-3868201	Tp1g09730/ch1-1:3436802-3439267
1	897	1	896	897	1	A	AK2	TreeBeST001465.B.b	471239/1:4384204-4386499	AT1G11050/1:3681888-3684169	Carubv10008580m.g/scaffold_1:3781282-3783536	Bra031735/A09:34997485-34999359	Tp1g09740/ch1-1:3439966-3442238
1	898	1	897	898	1	A	AK2	TreeBeST004899.A.d	910852/1:4389688-4394640	AT1G11060/1:3684568-3689847	Carubv10008277m.g/scaffold_1:3784077-3789370	Bra019885/A06:3869546-3873564, Bra031734/A09:35000714-35004884	Tp1g09750/ch1-1:3442496-3447420
1	899	1	898	899	-1	A	AK2	TreeBeST000613.D.c.b.a	471241/1:4395395-4398188	AT1G11070/1:3690212-3693648	Carubv10008313m.g/scaffold_1:3789821-3793386	Bra019884/A06:3874251-3877846, Bra031733/A09:35005217-35008156	Tp1g09760/ch1-1:3447544-3452590
1	900	1	899	900	-1	A	AK2	TreeBeST009512.O.c.b	471242/1:4400767-4404950	AT1G11080/1:3694672-3697808	Carubv10008980m.g/scaffold_1:3794953-3798113	Bra019883/A06:3879977-3882751, Bra041072/Scaffold000457:422-3393	Tp1g09770/ch1-1:3453365-3456715
1	901	1	900	901	1	A	AK2	TreeBeST000915.D.b.b.a.b			Carubv10011807m.g/scaffold_1:3804487-3805455		Tp1g09780/ch1-1:3463274-3464461
1	902	1	901	902	-1	A	AK2	TreeBeST008109	471246/1:4422967-4423703	AT1G11112/1:3712999-3713735	Carubv10011297m.g/scaffold_1:3815104-3815334	Bra019881/A06:3892555-3892788	Tp1g09790/ch1-1:3465141-3465752
1	903	1	902	903	1	A	AK2	TreeBeST002120.F.a		AT1G11120/1:3715184-3717320	Carubv10010513m.g/scaffold_1:3816903-3819432	Bra016852/A08:20290913-20292866, Bra019880/A06:3896498-3898803	Tp1g09800/ch1-1:3467187-3470440
1	904	1	903	904	1	A	AK2	TreeBeST004903.D.g.a	471247/1:4426087-4430513	AT1G11125/1:3718783-3719711	Carubv10010002m.g/scaffold_1:3820428-3821428	Bra019879/A06:3900272-3901102	Tp1g09810/ch1-1:3471181-3472558
1	905	1	904	905	1	A	AK2	TreeBeST000335.K	919920/1:4435112-4439210	AT1G11130/1:3722857-3727450		Bra013281/A01:4719793-4723146, Bra019878/A06:3904786-3908506, Bra031727/A09:35023973-35026888
1	906	1	905	906	1	A	AK2	TreeBeST009548.U.a	471250/1:4449741-4456567	AT1G11160/1:3733139-3739842	Carubv10008176m.g/scaffold_1:3835813-3842035	Bra031757/A09:34880585-34890660	Tp1g09830/ch1-1:3480787-3488709
1	907	1	906	907	1	A	AK2	TreeBeST000269.A.d.a.c	910866/1:4459144-4461953	AT1G11170/1:3741129-3744675	Carubv10009178m.g/scaffold_1:3844179-3847899	Bra016851/A08:20287350-20289923, Bra019877/A06:3910944-3913634	Tp1g09840/ch1-1:3490402-3494546
1	908	1	907	908	1	A	AK2	TreeBeST000648.E.c.a	471253/1:4462774-4465370	AT1G11180/1:3745783-3748500	Carubv10009907m.g/scaffold_1:3848593-3851429	Bra019876/A06:3914440-3916723	Tp1g09850/ch1-1:3495256-3498735
1	909	1	908	909	-1	A	AK2	TreeBeST001420.B	471254/1:4469860-4472774	AT1G11190/1:3750066-3752780	Carubv10009855m.g/scaffold_1:3852041-3854864	Bra016849/A08:20282701-20284962, Bra031758/A09:34877412-34880163	Tp1g09860/ch1-1:3499621-3503207
1	910	1	909	910	1	A	AK2	TreeBeST000501.C.b	471255/1:4473879-4475565	AT1G11200/1:3753365-3755641	Carubv10009893m.g/scaffold_1:3855385-3857720	Bra016848/A08:20274041-20275102	Tp1g09870/ch1-1:3503247-3505510
1	911	1	910	911	-1	A	AK2	TreeBeST002904.E.a.a	910871/1:4475889-4476931	AT1G11210/1:3755677-3756998	Carubv10009737m.g/scaffold_1:3857794-3859392	Bra019875/A06:3918094-3919126	Tp1g09880/ch1-1:3505736-3507357
1	912	1	911	912	-1	A	AK2	TreeBeST002904.E.a.b.a	471257/1:4481741-4482969	AT1G11220/1:3759862-3761165	Carubv10009857m.g/scaffold_1:3862716-3863791, Carubv10012312m.g/scaffold_1:12903720-12903998		Tp1g09890/ch1-1:3509903-3511714
1	913	1	912	913	-1	A	AK2	TreeBeST005050.b	471258/1:4486050-4487391	AT1G11240/1:3766754-3768294	Carubv10010339m.g/scaffold_1:3864456-3866083	Bra019873/A06:3930432-3931424	Tp1g09900/ch1-1:3511990-3513950
1	914	1	913	914	1	A	AK2	TreeBeST000348.D.a.b.e	312165/1:4487850-4488844	AT1G11250/1:3768724-3769706	Carubv10011255m.g/scaffold_1:3866522-3867501	Bra016846/A08:20271961-20273067, Bra019872/A06:3931870-3932839, Bra031759/A09:34875595-34876583, Bra031760/A09:34875595-34875909, Bra031761/A09:34865579-34866168	Tp1g09910/ch1-1:3514379-3515962
1	915	1	914	915	1	A	AK2	TreeBeST005039.A.b.b.b.a.a			Carubv10012241m.g/scaffold_1:3869678-3870396
1	916	1	915	916	1	A	AK2	TreeBeST000870.C.a	919936/1:4491065-4492788		Carubv10008705m.g/scaffold_1:3876585-3878635		Tp1g09920/ch1-1:3518285-3520582
1	917	1	916	917	1	A	AK2	TreeBeST008606.N.a.b.d.c	919937/1:4502046-4504844	AT1G11260/1:3777328-3780337	Carubv10008855m.g/scaffold_1:3891267-3894635	Bra019870/A06:3941282-3944018, Bra031762/A09:34858748-34861552	Tp1g09930/ch1-1:3525013-3528339
1	918	1	917	918	1	A	AK2	TreeBeST008656.B.b.b.b.a.a	9098599/1:4532052-4535018	AT1G11300/1:3794238-3800719	Carubv10012649m.g/scaffold_1:3904308-3907257		Tp1g09950/ch1-1:3532767-3536402
1	919	1	918	919	-1	A	AK2	TreeBeST000087.M.b.e.b.b	471266/1:4535034-4538442	AT1G11310/1:3800770-3804185	Carubv10008691m.g/scaffold_1:3905887-3910587	Bra019869/A06:3944330-3947357, Bra031763/A09:34846471-34849845	Tp1g09960/ch1-1:3535768-3539428
1	920	1	919	920	1	A	AK2	TreeBeST003563.A	471268/1:4544861-4546664	AT1G11320/1:3807128-3808875		Bra019868/A06:3949795-3951277
1	921	1	920	921	-1	A	AK2	TreeBeST009529.L.b.a.b.b.d.a.a	471270/1:4551292-4554553	AT1G11340/1:3814116-3817420	Carubv10008342m.g/scaffold_1:3924010-3927168	Bra019863/A06:3967172-3970196	Tp1g09990/ch1-1:3549761-3552934
1	922	1	921	922	1	A	AK2	TreeBeST005752	471274/1:4566568-4568248	AT1G11380/1:3832623-3834191	Carubv10009956m.g/scaffold_1:3938240-3943517	Bra019860/A06:3975934-3977016	Tp1g10010/ch1-1:3556695-3558709, Tp2g25370/ch2-4:7667540-7668492
1	923	1	922	923	-1	A	AK2	TreeBeST008777.O	919955/1:4568693-4571549	AT1G11390/1:3834459-3837629	Carubv10008587m.g/scaffold_1:3938768-3943517	Bra019859/A06:3977825-3980281, Bra031767/A09:34824604-34826923	Tp1g10020/ch1-1:3559008-3563086
1	924	1	923	924	1	A	AK2	TreeBeST004199.B	471276/1:4572217-4574334	AT1G11400/1:3838016-3840207	Carubv10010225m.g/scaffold_1:3943920-3946349	Bra016837/A08:20209855-20210738, Bra019858/A06:3981428-3982495	Tp1g10030/ch1-1:3563109-3565420
1	925	1	924	925	1	A	AK2	TreeBeST009529.L.b.a.b.b.c	471279/1:4575327-4578610	AT1G11410/1:3841286-3844432	Carubv10008301m.g/scaffold_1:3947630-3951137	Bra019854/A06:3999513-4002514	Tp1g10060/ch1-1:3574516-3578059
1	926	1	925	926	1	A	AK2	TreeBeST000622.C	471280/1:4581821-4583725	AT1G11430/1:3847243-3849162	Carubv10010192m.g/scaffold_1:3951695-3953754	Bra016835/A08:20202776-20204357, Bra019853/A06:4005394-4007246	Tp1g10070/ch1-1:3578013-3580337
1	927	1	926	927	1	A	AK2	TreeBeST002451.F.b	471281/1:4583965-4585248	AT1G11440/1:3849360-3850662	Carubv10009508m.g/scaffold_1:3954017-3955461	Bra019852/A06:4007746-4008852, Bra016834/A08:20201280-20202224	Tp1g10080/ch1-1:3580738-3582853
1	928	1	927	928	1	A	AK2	TreeBeST002851.c	471284/1:4599685-4601165	AT1G11475/1:3862399-3864030	Carubv10010812m.g/scaffold_1:3959540-3961196, Carubv10018490m.g/scaffold_5:5112280-5114751	Bra016833/A08:20190234-20191419, Bra019851/A06:4011381-4012217	Tp1g10090/ch1-1:3583011-3584396
1	929	1	928	929	-1	A	AK2	TreeBeST004815.B.a.a	312180/1:4603615-4606225	AT1G11480/1:3864153-3866969	Carubv10008685m.g/scaffold_1:3961299-3964440	Bra019850/A06:4012851-4016308	Tp1g10100/ch1-1:3584555-3587875
1	930	1	929	930	-1	A	AK2	TreeBeST000597.A.b	312181/1:4607646-4608805	AT1G11490/1:3868884-3870065	Carubv10012610m.g/scaffold_1:3964786-3965962	Bra019849/A06:4017098-4018245	Tp1g10120/ch1-1:3589321-3590610
1	931	1	930	931	1	A	AK2	TreeBeST002478.A.a.f	334443/1:4609582-4610313	AT1G11500/1:3870833-3871570	Carubv10010526m.g/scaffold_1:3966733-3967590	Bra019848/A06:4018961-4019698, Bra031768/A09:34819588-34820277	Tp1g10130/ch1-1:3591116-3592258
1	932	1	931	932	1	A	AK2	TreeBeST000166.L.b	471289/1:4612153-4613914	AT1G11530/1:3874437-3875484	Carubv10010679m.g/scaffold_1:3969409-3970313	Bra031769/A09:34817166-34817900	Tp1g10150/ch1-1:3593667-3595045
1	933	1	932	933	-1	A	AK2	TreeBeST000728.H.a.d.c.a	334446/1:4613906-4615626	AT1G11540/1:3875442-3877155	Carubv10011874m.g/scaffold_1:3970416-3971769
1	934	1	933	934	-1	A	AK2	TreeBeST008671.H.d	471290/1:4616105-4617896	AT1G11545/1:3878550-3880361	Carubv10009849m.g/scaffold_1:3972925-3974610	Bra019846/A06:4023255-4024487	Tp1g10160/ch1-1:3595435-3597211
1	935	1	934	935	1	A	AK2	TreeBeST003196.c	334448/1:4619420-4621539	AT1G11560/1:3881788-3882819	Carubv10011840m.g/scaffold_1:3976197-3977198	Bra016832/A08:20188218-20189466	Tp1g10170/ch1-1:3598981-3600375
1	936	1	935	936	1	A	AK2	TreeBeST001942.A		AT1G11570/1:3883280-3883809	Carubv10010585m.g/scaffold_1:3977570-3978408	Bra016831/A08:20186905-20187409	Tp1g10180/ch1-1:3600524-3601356
1	937	1	936	937	1	A	AK2	TreeBeST008486	919976/1:4621998-4622309	AT1G11572/1:3884356-3884952	Carubv10012507m.g/scaffold_1:3978549-3978818		Tp1g10190/ch1-1:3601733-3602037
1	938	1	937	938	1	A	AK2	TreeBeST008871.E.b	471293/1:4627407-4629529	AT1G11580/1:3888690-3890811	Carubv10008769m.g/scaffold_1:3981385-3983584	Bra031771/A09:34804322-34806593	Tp1g10200/ch1-1:3603403-3605795
1	939	1	938	939	1	A	AK2	TreeBeST001428.D	907929/2:9287612-9294036, 471294/1:4637330-4640267	AT5G28237/5:10207353-10213598	Carubv10009064m.g/scaffold_1:3991257-3993978	Bra016829/A08:20173603-20177081, Bra037230/A09:4876418-4882256, Bra016830/A08:20182075-20184820	Tp1g10210/ch1-1:3607480-3610147
1	940	1	939	940	1	A	AK2	TreeBeST008644.N.g	910917/1:4655219-4657138	AT4G03950/4:1879518-1881111	Carubv10009203m.g/scaffold_1:4002308-4004609	Bra031772/A09:34801171-34803297	Tp1g10220/ch1-1:3610861-3613756
1	941	1	940	941	1	A	AK2	TreeBeST000133.M.b.b	471298/1:4660604-4662351	AT1G11600/1:3902012-3903782	Carubv10008888m.g/scaffold_1:4006147-4007798	Bra016828/A08:20169434-20171001, Bra031773/A09:34798358-34799890	Tp1g10230/ch1-1:3614686-3616794
1	942	1	941	942	-1	A	AK2	TreeBeST000710.F.c	471300/1:4667346-4668845	AT1G11630/1:3912902-3914407	Carubv10009327m.g/scaffold_1:4012186-4013701	Bra019842/A06:4054532-4055371	Tp1g10240/ch1-1:3617377-3619360
1	943	1	942	943	1	A	AK2	TreeBeST008638.G.a	471301/1:4669228-4672617	AT1G11650/1:3914774-3918176	Carubv10009124m.g/scaffold_1:4014028-4017495	Bra031774/A09:34792779-34795947	Tp1g10250/ch1-1:3619645-3622621
1	944	1	943	944	1	A	AK2	TreeBeST006007.i.a	471303/1:4673519-4674011	AT1G11655/1:3919272-3919774	Carubv10011897m.g/scaffold_1:4018657-4019004	Bra016827/A08:20168552-20168860
1	945	1	944	945	1	A	AK2	TreeBeST008588.H.b	919991/1:4675663-4679027	AT1G11660/1:3920543-3924555	Carubv10008380m.g/scaffold_1:4020023-4024155	Bra019840/A06:4058424-4061750	Tp1g10270/ch1-1:3625323-3629697
1	946	1	945	946	-1	A	AK2	TreeBeST008771.M.b.b.d.a	471306/1:4680914-4684193	AT1G11670/1:3928162-3931576	Carubv10008916m.g/scaffold_1:4026697-4030085	Bra031776/A09:34784801-34787610	Tp1g10280/ch1-1:3632251-3636750
1	947	1	946	947	1	A	AK2	TreeBeST001109	471307/1:4695331-4697596	AT1G11680/1:3938501-3940754	Carubv10008973m.g/scaffold_1:4038183-4040510	Bra016820/A08:20121326-20122021, Bra019839/A06:4063681-4065504, Bra021490/A01:25001851-25003521, Bra016822/A08:20130666-20134104	Tp1g10290/ch1-1:3645945-3648489
1	948	1	947	948	1	A	AK2	TreeBeST000450.D	919994/1:4698394-4699177	AT1G11690/1:3941469-3942212	Carubv10010144m.g/scaffold_1:4040940-4042017	Bra016819/A08:20119563-20120543, Bra019838/A06:4067314-4068036	Tp1g10300/ch1-1:3648859-3651097
1	949	1	948	949	1	A	AK2	TreeBeST000382.M.a	471309/1:4703597-4704453	AT1G11700/1:3945737-3946613	Carubv10010311m.g/scaffold_1:4045232-4046318	Bra019837/A06:4074183-4074800	Tp1g10310/ch1-1:3654104-3655376
1	950	1	949	950	1	A	AK2	TreeBeST000081.Q	471310/1:4707029-4709563	AT1G11710/1:3948714-3951359	Carubv10012420m.g/scaffold_1:4048505-4050475		Tp1g10320/ch1-1:3657776-3660306
1	951	1	950	951	1	A	AK2	TreeBeST000381.H.b	312200/1:4710538-4714849	AT1G11720/1:3951553-3957044	Carubv10011175m.g/scaffold_1:4051300-4056534	Bra016818/A08:20104447-20111172, Bra019836/A06:4075553-4084774	Tp1g10330/ch1-1:3661054-3665944
1	952	1	951	952	1	A	AK2	TreeBeST004818.B.a.a.b.a			Carubv10009427m.g/scaffold_1:4057156-4059725		Tp1g10340/ch1-1:3666140-3669375
1	953	1	952	953	-1	A	AK2	TreeBeST001001.H.e	312202/1:4722526-4726621	AT1G11740/1:3963054-3966824	Carubv10011779m.g/scaffold_1:4062651-4065886	Bra016817/A08:20098694-20100748, Bra019833/A06:4095423-4097417
1	954	1	953	954	1	A	AK2	TreeBeST000153.B	471314/1:4727505-4729936	AT1G11750/1:3967476-3969854	Carubv10010008m.g/scaffold_1:4066896-4069261	Bra016816/A08:20095989-20097746, Bra031777/A09:34774486-34775982	Tp1g10360/ch1-1:3676845-3679908
1	955	1	954	955	-1	A	AK2	TreeBeST004073	910935/1:4730252-4733111	AT1G11755/1:3969681-3971840	Carubv10012283m.g/scaffold_1:4069347-4071031	Bra016815/A08:20094275-20095551, Bra019832/A06:4098599-4100036	Tp1g10370/ch1-1:3678860-3681705
1	956	1	955	956	-1	A	AK2	TreeBeST006117.A.g		AT1G11760/1:3972032-3973286	Carubv10010459m.g/scaffold_1:4071553-4072859	Bra016814/A08:20093090-20093536	Tp1g10380/ch1-1:3681758-3682458
1	957	1	956	957	1	A	AK2	TreeBeST002524.b.b.b.a.a.b.a.a	471317/1:4734554-4735168	AT1G11765/1:3973875-3974509	Carubv10011450m.g/scaffold_1:4073135-4073548	Bra031779/A09:34771788-34772207	Tp1g10390/ch1-1:3683479-3684311
1	958	1	957	958	1	A	AK2	TreeBeST008743.E.a.b.b.b.b.b.a.f.b.b	471318/1:4736211-4737821	AT1G11770/1:3975679-3977379	Carubv10011431m.g/scaffold_1:4074805-4076406	Bra019831/A06:4103677-4105272, Bra031780/A09:34769012-34770628	Tp1g10400/ch1-1:3685238-3687123
1	959	1	958	959	-1	A	AK2	TreeBeST004704.B	920006/1:4738117-4739781	AT1G11780/1:3976839-3979195	Carubv10009622m.g/scaffold_1:4076467-4078454	Bra031781/A09:34767064-34768616	Tp1g10410/ch1-1:3686983-3689808
1	960	1	959	960	1	A	AK2	TreeBeST000740.C.a	920007/1:4740857-4743993	AT1G11790/1:3981248-3985215	Carubv10009627m.g/scaffold_1:4078973-4082981	Bra016813/A08:20088403-20091420, Bra019830/A06:4106249-4114678	Tp1g10420/ch1-1:3689877-3693870
1	961	1	960	961	-1	A	AK2	TreeBeST003211.B	920008/1:4744507-4746358	AT1G11800/1:3985225-3987290	Carubv10012467m.g/scaffold_1:4083259-4087698	Bra031783/A09:34762086-34763567	Tp1g10430/ch1-1:3693930-3696226
1	962	1	961	962	1	A	AK2	TreeBeST000740.A.a.a.b.a.b			Carubv10009942m.g/scaffold_1:4089768-4092862		Tp1g10450/ch1-1:3700112-3703196
1	963	1	962	963	-1	A	AK2	TreeBeST008761.D	9098655/1:4746886-4749311	AT1G11820/1:3991040-3993525		Bra016812/A08:20085890-20087722	Tp1g10440/ch1-1:3696216-3699298
1	964	1	963	964	1	A	AK2	TreeBeST001020.F.a.b	920010/1:4752651-4754414	AT1G11840/1:3995418-3997853		Bra016811/A08:20082492-20083980
1	965	1	964	965	1	A	AK2	TreeBeST009222	471329/1:4755566-4756025	AT1G11850/1:3999202-3999828		Bra031784/A09:34759560-34759889	Tp1g10460/ch1-1:3704631-3705050
1	966	1	965	966	1	A	AK2	TreeBeST002745.A	471331/1:4756634-4758766	AT1G11860/1:4001295-4003442		Bra016810/A08:20079660-20081025, Bra031785/A09:34756319-34758179
1	967	1	966	967	1	A	AK2	TreeBeST001337.D.a	471334/1:4759549-4762319	AT1G11870/1:4003846-4006738	Carubv10012421m.g/scaffold_1:4099898-4102609	Bra031786/A09:34753169-34755650	Tp1g10490/ch1-1:3711716-3715040
1	968	1	967	968	-1	A	AK2	TreeBeST004430.B	471336/1:4763451-4766094	AT1G11880/1:4007705-4010433	Carubv10008966m.g/scaffold_1:4103826-4107049	Bra016807/A08:20071489-20073598, Bra031787/A09:34750660-34752741	Tp1g10500/ch1-1:3714832-3718312
1	969	1	968	969	1	A	AK2	TreeBeST001924.C	920014/1:4767205-4768526	AT1G11890/1:4010779-4013125	Carubv10010262m.g/scaffold_1:4107104-4110772	Bra016806/A08:20069391-20070527, Bra019723/A06:4776316-4777549, Bra031788/A09:34746789-34750123	Tp1g10510/ch1-1:3719180-3721873
1	970	1	969	970	-1	A	AK2	TreeBeST001271.C	471338/1:4768779-4770271	AT1G11900/1:4013121-4014681	Carubv10012108m.g/scaffold_1:4109659-4110702	Bra019724/A06:4774767-4776016	Tp1g10520/ch1-1:3720391-3722414
1	971	1	970	971	1	A	AK2	TreeBeST002005.B.a	471341/1:4781367-4782845	AT1G11915/1:4021825-4023292	Carubv10009711m.g/scaffold_1:4119892-4121219	Bra019728/A06:4756312-4757585, Bra041103/Scaffold000552:1864-3137	Tp1g10580/ch1-1:3736967-3738515
1	972	1	971	972	-1	A	AK2	TreeBeST000012.B.d.b.a	312221/1:4783206-4784619	AT1G11920/1:4023667-4025097	Carubv10011187m.g/scaffold_1:4121742-4123163	Bra019730/A06:4751443-4753070	Tp1g10590/ch1-1:3738021-3740355
1	973	1	972	973	-1	A	AK2	TreeBeST002460.A			Carubv10010604m.g/scaffold_1:4124118-4124868		Tp1g10600/ch1-1:3741758-3742301, Tp6g13120/ch6-6:256595-257153
1	974	1	973	974	1	A	AK2	TreeBeST002531.F.a.a	920022/1:4788805-4790337	AT1G11930/1:4028692-4030535	Carubv10010142m.g/scaffold_1:4127972-4129973		Tp1g10610/ch1-1:3743020-3745797
1	975	1	974	975	-1	A	AK2	TreeBeST008912.A.b.e.a	312224/1:4795309-4797560	AT1G11940/1:4031574-4034078	Carubv10009428m.g/scaffold_1:4130276-4132745	Bra016802/A08:20055492-20057888	Tp1g10630/ch1-1:3746666-3749815
1	976	1	975	976	-1	A	AK2	TreeBeST000541.P.a	471347/1:4798362-4802077	AT1G11950/1:4034587-4038758	Carubv10011915m.g/scaffold_1:4133442-4137069	Bra016801/A08:20051185-20054578	Tp1g10640/ch1-1:3750128-3754949
1	977	1	976	977	-1	A	AK2	TreeBeST000204.F.d.a	312226/1:4803656-4806830	AT1G11960/1:4039711-4043880	Carubv10008363m.g/scaffold_1:4138573-4143062	Bra019731/A06:4743351-4746644	Tp1g10650/ch1-1:3754873-3759322
1	978	1	977	978	1	A	AK2	TreeBeST009594.E	920027/1:4808562-4808787	AT1G11980/1:4045619-4045855
1	979	1	978	979	-1	A	AK2	TreeBeST008593.P.b.a	471348/1:4809320-4812179	AT1G11990/1:4046246-4049060	Carubv10011821m.g/scaffold_1:4143931-4146676	Bra019732/A06:4737069-4739755	Tp1g10660/ch1-1:3761856-3765274
1	980	1	979	980	-1	A	AK2	TreeBeST000957.G	920029/1:4813130-4816696	AT1G12000/1:4049896-4053835	Carubv10008719m.g/scaffold_1:4147581-4151579	Bra019733/A06:4732938-4736294	Tp1g10670/ch1-1:3765599-3769947
1	981	1	980	981	1	A	AK2	TreeBeST000739.Z	910961/1:4819158-4820579	AT1G12010/1:4056207-4057933	Carubv10011493m.g/scaffold_1:4155070-4156370	Bra019734/A06:4727468-4728845	Tp1g10680/ch1-1:3772636-3774578
1	982	1	981	982	-1	A	AK2	TreeBeST002392.A.a.h.a.b		AT1G12020/1:4062462-4063337	Carubv10010193m.g/scaffold_1:4160150-4161165	Bra016798/A08:20040413-20041093	Tp1g10690/ch1-1:3777604-3778315
1	983	1	982	983	-1	A	AK2	TreeBeST000253.C.b.a	471352/1:4855935-4860126	AT1G12030/1:4064667-4066341	Carubv10009904m.g/scaffold_1:4162056-4163558	Bra016797/A08:20033880-20035821, Bra019736/A06:4719393-4720920	Tp1g10700/ch1-1:3779110-3780544
1	984	1	983	984	1	A	AK2	TreeBeST000110.J.c	312231/1:4866141-4868587	AT1G12040/1:4070124-4072567	Carubv10011166m.g/scaffold_1:4166354-4168498	Bra026996/A09:34684812-34686566, Bra016796/A08:20029117-20031429, Bra019737/A06:4713634-4715936	Tp1g10710/ch1-1:3783100-3785064
1	985	1	984	985	1	A	AK2	TreeBeST003808	471353/1:4868946-4872409	AT1G12050/1:4072752-4076207	Carubv10009247m.g/scaffold_1:4169031-4172025	Bra019738/A06:4710179-4713173	Tp1g10720/ch1-1:3785273-3788860
1	986	1	985	986	1	A	AK2	TreeBeST002769.A.e	471354/1:4872607-4873285	AT1G12060/1:4076334-4076981	Carubv10012322m.g/scaffold_1:4172489-4173148	Bra016795/A08:20027833-20028474	Tp1g10730/ch1-1:3789039-3789849
1	987	1	986	987	-1	A	AK2	TreeBeST007073	471355/1:4874013-4874542	AT1G12064/1:4077498-4078095	Carubv10010850m.g/scaffold_1:4173580-4173915	Bra016794/A08:20025479-20025820, Bra019739/A06:4709556-4709894, Bra026995/A09:34677396-34677734	Tp1g10740/ch1-1:3790014-3790580
1	988	1	987	988	-1	A	AK2	TreeBeST001140.B.a.d.d	334500/1:4874993-4876368	AT1G12070/1:4078913-4080106	Carubv10012423m.g/scaffold_1:4174431-4175788	Bra016793/A08:20023203-20024836, Bra019740/A06:4706954-4708706, Bra026994/A09:34675250-34676664	Tp1g10750/ch1-1:3790901-3793264
1	989	1	988	989	1	A	AK2	TreeBeST002226.B.e	471358/1:4882837-4883729	AT1G12080/1:4084162-4085036		Bra019741/A06:4702010-4703471, Bra026992/A09:34665771-34666372
1	990	1	989	990	-1	A	AK2	TreeBeST008812.D.b.c	471359/1:4890049-4890930	AT1G12090/1:4089847-4090725	Carubv10011959m.g/scaffold_1:4183493-4183909	Bra016791/A08:20011059-20011472, Bra019742/A06:4695906-4696319	Tp1g10770/ch1-1:3802463-3803159
1	991	1	990	991	1	A	AK2	TreeBeST008812.E.b.b.a.b.b		AT1G12100/1:4095246-4095845	Carubv10012658m.g/scaffold_1:4186286-4186684	Bra016790/A08:20007000-20007404	Tp1g10780/ch1-1:3807431-3808546
1	992	1	991	992	1	A	AK2	TreeBeST008918.E.e	920044/1:4907169-4911941	AT1G12110/1:4105233-4109545	Carubv10008661m.g/scaffold_1:4195648-4200106	Bra026991/A09:34649306-34653059, Bra016789/A08:19988776-19992465	Tp1g10790/ch1-1:3817611-3822173
1	993	1	992	993	-1	A	AK2	TreeBeST006671.c	471361/1:4915399-4918078	AT1G12120/1:4114771-4117594	Carubv10008871m.g/scaffold_1:4202053-4204584	Bra016788/A08:19981086-19982484, Bra019746/A06:4647895-4649243, Bra026990/A09:34646311-34647390	Tp1g10800/ch1-1:3824015-3826808
1	994	1	993	994	1	A	AK2	TreeBeST000072.D.b.g.a.a.b	910977/1:4920010-4922197	AT1G12130/1:4118594-4120871	Carubv10012015m.g/scaffold_1:4206213-4207352
1	995	1	994	995	1	A	AK2	TreeBeST000072.D.b.g.a.b.b	334507/1:4922706-4924705	AT1G12140/1:4121369-4123542	Carubv10009080m.g/scaffold_1:4210142-4214471, Carubv10011483m.g/scaffold_1:4207896-4209925	Bra026988/A09:34638596-34640428, Bra016787/A08:19976515-19978468	Tp1g10810/ch1-1:3829055-3832715
1	996	1	995	996	-1	A	AK2	TreeBeST000330.D.b.c	910979/1:4924895-4926692	AT1G12150/1:4123530-4125648	Carubv10010971m.g/scaffold_1:4212982-4214770	Bra016786/A08:19974686-19976432, Bra026987/A09:34633346-34637783	Tp1g10820/ch1-1:3830712-3833513
1	997	1	996	997	1	A	AK2	TreeBeST000072.D.b.g.a.a.a	471366/1:4927485-4929592	AT1G12160/1:4126066-4128310	Carubv10009045m.g/scaffold_1:4215347-4217728
1	998	1	997	998	1	A	AK2	TreeBeST000072.D.b.g.b.a	920054/1:4941907-4944172	AT1G12200/1:4137533-4140028	Carubv10009065m.g/scaffold_1:4225642-4228074	Bra019747/A06:4637426-4639828, Bra026986/A09:34628397-34630678	Tp1g10830/ch1-1:3836338-3839210
1	999	1	998	999	1	A	AK2	TreeBeST004749.A		AT1G12230/1:4148033-4151025	Carubv10009318m.g/scaffold_1:4230868-4233606	Bra019748/A06:4633486-4636050	Tp1g10840/ch1-1:3839216-3842939
1	1000	1	999	1000	1	A	AK2	TreeBeST000341.D.i	920058/1:4960360-4964287	AT1G12240/1:4153652-4157644	Carubv10008995m.g/scaffold_1:4236552-4240387	Bra026984/A09:34614220-34618902, Bra019749/A06:4626355-4630393	Tp1g10850/ch1-1:3845168-3849033
1	1001	1	1000	1001	1	A	AK2	TreeBeST005995	471373/1:4964603-4965867	AT1G12244/1:4157654-4159046	Carubv10012184m.g/scaffold_1:4240466-4241569	Bra026983/A09:34612746-34613840	Tp1g10860/ch1-1:3849221-3850677
1	1002	1	1001	1002	1	A	AK2	TreeBeST002425.A	471375/1:4966078-4968293	AT1G12250/1:4159265-4161455	Carubv10012683m.g/scaffold_1:4243405-4244182	Bra026982/A09:34610770-34612451	Tp1g10870/ch1-1:3850825-3853372
1	1003	1	1002	1003	-1	A	AK2	TreeBeST000222.O.a.b.c.a	471376/1:4969853-4971492	AT1G12260/1:4162832-4165852	Carubv10009366m.g/scaffold_1:4245884-4248478	Bra016783/A08:19962121-19963486, Bra019750/A06:4621625-4623014	Tp1g10880/ch1-1:3854504-3856827
1	1004	1	1003	1004	1	A	AK2	TreeBeST000980.C.b.a.a		AT1G12270/1:4172075-4174775	Carubv10011737m.g/scaffold_1:4252857-4255060	Bra026980/A09:34589911-34591829	Tp1g10890/ch1-1:3865126-3868347
1	1005	1	1004	1005	-1	A	AK2	TreeBeST008717.BB.a.b.a.b.b	312255/1:4986226-4992556	AT1G12290/1:4178359-4181247	Carubv10008383m.g/scaffold_1:4259674-4262929	Bra026979/A09:34586239-34588983	Tp1g10900/ch1-1:3867990-3871149
1	1006	1	1005	1006	-1	A	AK2	TreeBeST008618.AB.b.b.c	920067/1:5003325-5003811, 907160/2:1472741-1473190	AT1G12310/1:4187165-4188056, AT1G62820/1:23263671-23264349	Carubv10011992m.g/scaffold_1:4264971-4265417, Carubv10021669m.g/scaffold_2:905428-905874	Bra019756/A06:4591821-4592267	Tp1g10930/ch1-1:3877050-3877748
1	1007	1	1006	1007	1	A	AK2	TreeBeST001688.D.b.a.a.a	471381/1:5005370-5006366	AT1G12320/1:4189355-4190342	Carubv10010287m.g/scaffold_1:4267140-4268246	Bra019758/A06:4588337-4589135	Tp1g10940/ch1-1:3879974-3881873
1	1008	1	1007	1008	1	A	AK2	TreeBeST001586.A.a.a	471382/1:5012181-5014311	AT1G12330/1:4194658-4196749	Carubv10008918m.g/scaffold_1:4271548-4273835	Bra019759/A06:4583212-4585224	Tp1g10950/ch1-1:3884501-3886801
1	1009	1	1008	1009	1	A	AK2	TreeBeST000594.A.b.b.b.d	471384/1:5016581-5022026	AT1G12360/1:4200876-4206404	Carubv10011323m.g/scaffold_1:4276532-4281628	Bra019760/A06:4577528-4581489, Bra026974/A09:34564786-34569696	Tp1g10960/ch1-1:3886929-3893028
1	1010	1	1009	1010	-1	A	AK2	TreeBeST004370	471385/1:5022047-5024538	AT1G12370/1:4206415-4208951	Carubv10011602m.g/scaffold_1:4282008-4284388	Bra016776/A08:19917464-19919659	Tp1g10970/ch1-1:3893023-3897062
1	1011	1	1010	1011	-1	A	AK2	TreeBeST002285.A.b.a	920074/1:5032052-5034470	AT1G12380/1:4214262-4217132	Carubv10011100m.g/scaffold_1:4292059-4294431	Bra016775/A08:19909008-19911263, Bra019761/A06:4565179-4567452, Bra026973/A09:34544603-34546846	Tp1g10980/ch1-1:3904720-3907537
1	1012	1	1011	1012	1	A	AK2	TreeBeST001492.A.b.g.a.a	920075/1:5038100-5039290	AT1G12390/1:4220100-4221774		Bra019762/A06:4560913-4561765
1	1013	1	1012	1013	1	A	AK2	TreeBeST003914.j	471390/1:5039733-5040568	AT1G12400/1:4221863-4222837		Bra019763/A06:4554905-4555210	Tp1g11000/ch1-1:3913366-3914317
1	1014	1	1013	1014	1	A	AK2	TreeBeST000153.T	471391/1:5040854-5042894	AT1G12410/1:4223030-4225124	Carubv10009963m.g/scaffold_1:4301376-4303488	Bra019764/A06:4552627-4554175, Bra026972/A09:34538505-34541635	Tp1g11010/ch1-1:3914415-3916762
1	1015	1	1014	1015	-1	A	AK2	TreeBeST000372.E.b.b.a	471392/1:5045113-5047938, 922676/1:17065013-17065394	AT1G12420/1:4226362-4229138	Carubv10009162m.g/scaffold_1:4304404-4307171	Bra016773/A08:19900593-19902748, Bra019765/A06:4548574-4550806	Tp1g11020/ch1-1:3918563-3921692
1	1016	1	1015	1016	-1	A	AK2	TreeBeST009514.H.b	471393/1:5053442-5058200	AT1G12430/1:4233873-4238759	Carubv10008202m.g/scaffold_1:4321803-4327096	Bra019766/A06:4534569-4542051, Bra041168/Scaffold003187:23-469	Tp1g11030/ch1-1:3926958-3932311
1	1017	1	1016	1017	-1	A	AK2	TreeBeST000217.C.b.c	471394/1:5061095-5061835	AT1G12440/1:4241592-4242963	Carubv10010492m.g/scaffold_1:4330352-4332032	Bra026970/A09:34533775-34534242	Tp1g11040/ch1-1:3934938-3935613
1	1018	1	1017	1018	1	A	AK2	TreeBeST000797.E.b.b	471395/1:5063797-5065525	AT1G12450/1:4244308-4245993		Bra016771/A08:19890454-19891833, Bra019767/A06:4527985-4529451, Bra026969/A09:34530423-34531837
1	1019	1	1018	1019	1	A	AK2	TreeBeST000225.G.a	920084/1:5070113-5072904	AT1G12460/1:4247249-4250630	Carubv10008271m.g/scaffold_1:4336487-4342159	Bra019768/A06:4523247-4525992	Tp1g11060/ch1-1:3942799-3945804
1	1020	1	1019	1020	-1	A	AK2	TreeBeST000152.D.a	312271/1:5073093-5074927		Carubv10008889m.g/scaffold_1:4336487-4342159
1	1021	1	1020	1021	1	A	AK2	TreeBeST004177.B	334537/1:5076112-5082289	AT1G12470/1:4251032-4257392	Carubv10008200m.g/scaffold_1:4342253-4351147	Bra016770/A08:19883871-19889832, Bra019769/A06:4512376-4518426	Tp1g11070/ch1-1:3946123-3953160
1	1022	1	1021	1022	-1	A	AK2	TreeBeST000626.K	471398/1:5082368-5084374	AT1G12480/1:4257268-4259300	Carubv10011981m.g/scaffold_1:4348880-4350702	Bra019770/A06:4510363-4512184	Tp1g11080/ch1-1:3952487-3954652
1	1023	1	1022	1023	-1	A	AK2	TreeBeST000952.E.a.b.a.b.a.b			Carubv10009549m.g/scaffold_1:4352679-4354409		Tp1g11090/ch1-1:3956349-3958028
1	1024	1	1023	1024	-1	A	AK2	TreeBeST000852.C.c	471402/1:5092073-5093716	AT1G12520/1:4267106-4268914	Carubv10011816m.g/scaffold_1:4358143-4359789	Bra016768/A08:19876396-19877832, Bra026968/A09:34525006-34527962	Tp1g11100/ch1-1:3960223-3962685
1	1025	1	1024	1025	-1	A	AK2	TreeBeST000852.A			Carubv10012364m.g/scaffold_1:4360043-4361516		Tp1g11110/ch1-1:3962699-3965099
1	1026	1	1025	1026	1	A	AK2	TreeBeST000095.A			Carubv10011792m.g/scaffold_1:4363610-4364609	Bra034615/A08:12517109-12517624	Tp1g11120/ch1-1:3967064-3968176
1	1027	1	1026	1027	1	A	AK2	TreeBeST000095.Z	471404/1:5100394-5101688	AT1G12550/1:4274594-4275981	Carubv10009669m.g/scaffold_1:4368689-4370193	Bra019774/A06:4474742-4476014, Bra026966/A09:34516423-34517294, Bra026967/A09:34520062-34523398	Tp1g11130/ch1-1:3968447-3970490, Tp1g11140/ch1-1:3971540-3973206
1	1028	1	1027	1028	1	A	AK2	TreeBeST008821.J.d.a	312278/1:5102682-5103710	AT1G12560/1:4276519-4277899	Carubv10011828m.g/scaffold_1:4371372-4372379	Bra019775/A06:4463935-4465106, Bra016767/A08:19873484-19874519, Bra026965/A09:34512025-34513159	Tp1g11150/ch1-1:3975676-3977095
1	1029	1	1028	1029	-1	A	AK2	TreeBeST000391.G.b.a	911021/1:5104906-5107754	AT1G12570/1:4277993-4280862	Carubv10008714m.g/scaffold_1:4373040-4375599	Bra016766/A08:19870750-19873083	Tp1g11170/ch1-1:3979959-3983041
1	1030	1	1029	1030	1	A	AK2	TreeBeST008738.H.b.a	471407/1:5111015-5114041	AT1G12580/1:4282899-4285829	Carubv10008851m.g/scaffold_1:4377988-4381054	Bra026964/A09:34507627-34509509	Tp1g11180/ch1-1:3984721-3988319
1	1031	1	1030	1031	-1	A	AK2	TreeBeST000930.G.c.a	920096/1:5114569-5116990	AT1G12600/1:4286204-4288878	Carubv10009601m.g/scaffold_1:4381459-4383745	Bra016764/A08:19861990-19864340	Tp1g11190/ch1-1:3988544-3991277
1	1032	1	1031	1032	-1	A	AK2	TreeBeST008642.H.l.b	471409/1:5118402-5119370	AT1G12610/1:4289944-4291017		Bra019777/A06:4456948-4457568, Bra026963/A09:34506147-34506764	Tp1g11200/ch1-1:3992284-3993728
1	1033	1	1032	1033	-1	A	AK2	TreeBeST008604.R.b.b.b.a.b.b.b.a		AT1G12300/1:4183066-4186124, AT1G12620/1:4294594-4297084, AT1G12775/1:4353906-4355929	Carubv10008555m.g/scaffold_1:4228562-4230652, Carubv10012127m.g/scaffold_1:4391055-4392704, Carubv10011428m.g/scaffold_1:4393760-4395622, Carubv10012310m.g/scaffold_1:4449938-4451860, Carubv10011758m.g/scaffold_1:4388015-4389724
1	1034	1	1033	1034	1	A	AK2	TreeBeST008642.C.c	312283/1:5132374-5132952, 920109/1:5188994-5189602	AT1G12630/1:4298889-4299475	Carubv10012147m.g/scaffold_1:4396650-4398256	Bra016761/A08:19848008-19848574	Tp1g11220/ch1-1:3998467-3999107
1	1035	1	1034	1035	-1	A	AK2	TreeBeST002720.A.a.e	9098740/1:5141476-5143631, 920110/1:5194119-5196420	AT1G12640/1:4303312-4305798	Carubv10009061m.g/scaffold_1:4402374-4404982	Bra019778/A06:4451541-4453488	Tp1g11230/ch1-1:4004361-4007468
1	1036	1	1035	1036	1	A	AK2	TreeBeST003092.A	471412/1:5196726-5198624	AT1G12650/1:4306059-4308005	Carubv10010126m.g/scaffold_1:4405112-4407254	Bra026961/A09:34496223-34496567, Bra026962/A09:34501788-34503294	Tp1g11240/ch1-1:4007012-4009721
1	1037	1	1036	1037	1	A	AK2	TreeBeST006135.C.d.a.a	911036/1:5199845-5200486	AT1G12660/1:4308943-4309583	Carubv10012242m.g/scaffold_1:4412063-4412594, Carubv10010857m.g/scaffold_1:4407767-4408281		Tp1g11250/ch1-1:4010629-4011175
1	1038	1	1037	1038	-1	A	AK2	TreeBeST000121.M.a.a.c	471422/1:5266416-5267949	AT1G12710/1:4326739-4328481	Carubv10009895m.g/scaffold_1:4424683-4426768	Bra019781/A06:4435791-4436794	Tp1g11290/ch1-1:4018860-4021894
1	1039	1	1038	1039	1	A	AK2	TreeBeST003598.a	471424/1:5270339-5273573	AT1G12730/1:4334615-4337773	Carubv10009259m.g/scaffold_1:4427967-4431382
1	1040	1	1039	1040	1	A	AK2	TreeBeST008853.F.j	312293/1:5279134-5281177	AT1G12740/1:4342282-4344857		Bra019782/A06:4418940-4421136, Bra026956/A09:34471098-34472349	Tp1g11300/ch1-1:4026810-4030632
1	1041	1	1040	1041	-1	A	AK2	TreeBeST000339.E.a	471427/1:5281645-5284218	AT1G12750/1:4344985-4348327	Carubv10011917m.g/scaffold_1:4439010-4440708	Bra019783/A06:4417317-4418496	Tp1g11310/ch1-1:4030830-4032860
1	1042	1	1041	1042	1	A	AK2	TreeBeST000415.H.a.b.a.a	471429/1:5285285-5287606	AT1G12760/1:4348498-4350867	Carubv10009353m.g/scaffold_1:4444360-4446796	Bra016759/A08:19836839-19838850, Bra019784/A06:4414677-4416309, Bra038463/A01:11071314-11072158	Tp1g11320/ch1-1:4033736-4036481
1	1043	1	1042	1043	1	A	AK2	TreeBeST008604.QB			Carubv10008776m.g/scaffold_1:4446991-4449636		Tp1g11330/ch1-1:4037609-4039438
1	1044	1	1043	1044	-1	A	AK2	TreeBeST000004.Q.b.b.a.a	471431/1:5297650-5300309	AT1G12780/1:4355926-4358328	Carubv10009592m.g/scaffold_1:4449884-4455877	Bra016757/A08:19826433-19828291	Tp1g11340/ch1-1:4037540-4042392
1	1045	1	1044	1045	-1	A	AK2	TreeBeST005785.f	471432/1:5301121-5303282	AT1G12790/1:4359151-4361272	Carubv10012622m.g/scaffold_1:4456138-4457877	Bra019786/A06:4407496-4409148	Tp1g11350/ch1-1:4042724-4045508
1	1046	1	1045	1046	-1	A	AK2	TreeBeST001017.C	9098743/1:5169874-5173076, 911052/1:5254300-5255588, 920143/1:5309737-5313220	AT1G12800/1:4361551-4365331	Carubv10008376m.g/scaffold_1:4458477-4461905	Bra019788/A06:4401527-4404733	Tp1g11360/ch1-1:4047936-4052950
1	1047	1	1046	1047	1	A	AK2	TreeBeST007743	471434/1:5314828-5315282	AT1G12805/1:4366597-4367119	Carubv10010879m.g/scaffold_1:4463187-4463411	Bra016756/A08:19823055-19823276, Bra019791/A06:4387462-4387686	Tp1g11370/ch1-1:4053498-4053967
1	1048	1	1047	1048	1	A	AK2	FAM9625.L.a.a	471435/1:5317696-5319248	AT1G12810/1:4367256-4368804
1	1049	1	1048	1049	-1	A	AK2	TreeBeST000405.I.e	920146/1:5319510-5321465	AT1G12820/1:4368760-4371293	Carubv10012250m.g/scaffold_1:4476069-4478009	Bra016754/A08:19816574-19818832, Bra026953/A09:34460854-34463145	Tp1g11390/ch1-1:4058768-4063364
1	1050	1	1049	1050	-1	A	AK2	TreeBeST005846.b.b	471437/1:5325716-5326606	AT1G12830/1:4374250-4375170		Bra016753/A08:19812086-19812607, Bra026952/A09:34456673-34457212	Tp1g11400/ch1-1:4064864-4065904
1	1051	1	1050	1051	1	A	AK2	TreeBeST003053.A	471438/1:5327043-5329954	AT1G12840/1:4375515-4378514	Carubv10009467m.g/scaffold_1:4482071-4486144	Bra016752/A08:19809666-19811762, Bra019792/A06:4383266-4385535, Bra026951/A09:34452316-34456383	Tp1g11410/ch1-1:4065122-4069490
1	1052	1	1051	1052	-1	A	AK2	TreeBeST007133		AT1G12845/1:4378939-4379516	Carubv10012535m.g/scaffold_1:4486814-4487173	Bra016751/A08:19808731-19809063, Bra019793/A06:4381457-4382735
1	1053	1	1052	1053	-1	A	AK2	TreeBeST005469.B.b.a	334590/1:5330535-5333165	AT1G12850/1:4379707-4381612	Carubv10009343m.g/scaffold_1:4487623-4489424	Bra016750/A08:19806721-19808183	Tp1g11430/ch1-1:4070863-4074091
1	1054	1	1053	1054	1	A	AK2	TreeBeST000304.J.b.c	911072/1:5334462-5336104	AT1G12860/1:4384353-4386610	Carubv10009081m.g/scaffold_1:4492077-4494366	Bra016749/A08:19803572-19805393, Bra019794/A06:4377462-4380428	Tp1g11440/ch1-1:4073066-4076308
1	1055	1	1054	1055	-1	A	AK2	TreeBeST001497.L.a.b.b		AT1G12870/1:4387129-4389110	Carubv10011720m.g/scaffold_1:4496523-4498029	Bra026950/A09:34448542-34451663
1	1056	1	1055	1056	1	A	AK2	TreeBeST000524.C.b.c	471441/1:5340117-5341500	AT1G12880/1:4389751-4391151	Carubv10010219m.g/scaffold_1:4498692-4500242	Bra019795/A06:4373124-4374050, Bra019796/A06:4369399-4370404	Tp1g11450/ch1-1:4076594-4080428
1	1057	1	1056	1057	1	A	AK2	TreeBeST000053.IB	471442/1:5342146-5342816	AT1G12890/1:4391734-4392393	Carubv10012659m.g/scaffold_1:4500873-4501601	Bra026949/A09:34447110-34447775	Tp1g11460/ch1-1:4079536-4080433
1	1058	1	1057	1058	-1	A	AK2	TreeBeST000396.B.g.a	471443/1:5342902-5344711	AT1G12900/1:4392610-4394394	Carubv10009349m.g/scaffold_1:4501719-4503758	Bra026948/A09:34445106-34446926
1	1059	1	1058	1059	-1	A	AK2	TreeBeST001929.C.b.a.a	920156/1:5346042-5347145	AT1G12910/1:4394897-4396291	Carubv10011643m.g/scaffold_1:4504917-4505957	Bra019798/A06:4363304-4363507	Tp1g11480/ch1-1:4082776-4084525
1	1060	1	1059	1060	-1	A	AK2	TreeBeST001302.H.a	920157/1:5347521-5348866	AT1G12920/1:4396348-4398193	Carubv10009183m.g/scaffold_1:4506126-4508105	Bra016748/A08:19801670-19802977	Tp1g11490/ch1-1:4084631-4086345
1	1061	1	1060	1061	-1	A	AK2	TreeBeST002006.D	471447/1:5349392-5377140	AT1G12930/1:4398375-4405605	Carubv10011575m.g/scaffold_1:4508518-4515314	Bra026946/A09:34436400-34442697	Tp1g11500/ch1-1:4086912-4094611
1	1062	1	1061	1062	1	A	AK2	TreeBeST000805.C.b		AT1G12940/1:4416405-4418590	Carubv10008932m.g/scaffold_1:4519538-4521729	Bra016747/A08:19790411-19796761	Tp1g11510/ch1-1:4098729-4100924
1	1063	1	1062	1063	1	A	AK2	TreeBeST008771.F.b.a.b.a.a.b.a.d		AT1G12950/1:4419770-4422638	Carubv10011529m.g/scaffold_1:4522970-4525692	Bra011217/A01:3273984-3275018, Bra026945/A09:34432054-34435169	Tp1g11520/ch1-1:4101927-4104897
1	1064	1	1063	1064	1	A	AK2	TreeBeST000169.J.c	471451/1:5377156-5379152	AT1G12970/1:4423640-4425789	Carubv10009069m.g/scaffold_1:4526779-4528965	Bra026944/A09:34426962-34428797	Tp1g11530/ch1-1:4105281-4107751
1	1065	1	1064	1065	1	A	AK2	TreeBeST000053.MB.a.b	920163/1:5383587-5384606	AT1G12980/1:4429718-4430965	Carubv10011023m.g/scaffold_1:4532816-4533811	Bra019801/A06:4329045-4330022, Bra026942/A09:34418185-34419069	Tp1g11540/ch1-1:4111857-4113150
1	1066	1	1065	1066	1	A	AK2	TreeBeST001334.A.a.b.d.b	920164/1:5388215-5389821	AT1G12990/1:4433640-4436075	Carubv10009381m.g/scaffold_1:4536398-4539957	Bra016746/A08:19786938-19788324, Bra019802/A06:4317562-4318963	Tp1g11550/ch1-1:4115306-4118082
1	1067	1	1066	1067	-1	A	AK2	TreeBeST000269.F.d	920165/1:5390656-5392945	AT1G13000/1:4436105-4439464		Bra019803/A06:4314568-4316794
1	1068	1	1067	1068	-1	A	AK2	TreeBeST001957.C.f.b.c	920166/1:5395120-5397863	AT1G13020/1:4440544-4443684	Carubv10008811m.g/scaffold_1:4543262-4546561	Bra016745/A08:19784121-19785945, Bra026941/A09:34414071-34416141	Tp1g11570/ch1-1:4122438-4125725
1	1069	1	1068	1069	-1	A	AK2	TreeBeST004623.A.b	471456/1:5398391-5401587	AT1G13030/1:4444043-4447406	Carubv10008617m.g/scaffold_1:4546818-4550127	Bra026939/A09:34405037-34407942, Bra019804/A06:4310032-4312931	Tp1g11580/ch1-1:4126081-4129665
1	1070	1	1069	1070	1	A	AK2	TreeBeST005856.a	471457/1:5401916-5403469	AT1G13040/1:4447647-4449200	Carubv10012598m.g/scaffold_1:4550390-4551943	Bra019805/A06:4308184-4309737	Tp1g11590/ch1-1:4129891-4131454
1	1071	1	1070	1071	1	A	AK2	TreeBeST002454.B.a	471458/1:5404879-5405832	AT1G13050/1:4450382-4451742	Carubv10011087m.g/scaffold_1:4553369-4554322	Bra019806/A06:4306374-4307321	Tp1g11600/ch1-1:4132813-4133939
1	1072	1	1071	1072	1	A	AK2	TreeBeST000774.D	911093/1:5421613-5422187, 471459/1:5406781-5409056	AT1G13060/1:4452271-4454874	Carubv10009991m.g/scaffold_1:4555208-4557898	Bra019807/A06:4303876-4305680, Bra022650/A02:8260739-8261839, Bra026938/A09:34402591-34404415	Tp1g11610/ch1-1:4133993-4136491
1	1073	1	1072	1073	1	A	AK2	TreeBeST000143.K.b.a.b.b.b.b.b.a.a.b.b.b.a	471461/1:5424939-5426606	AT1G13080/1:4459187-4460940	Carubv10008923m.g/scaffold_1:4559693-4561533	Bra024002/A03:28303796-28305740	Tp7g01000/ch7-1:364436-364861
1	1074	1	1073	1074	1	A	AK2	TreeBeST000143.K.b.a.b.a.b.a.a.a.b	334612/1:5434148-5435704, 471462/1:5427224-5435704	AT1G13100/1:4463924-4465538		Bra026933/A09:34388911-34390459	Tp1g11630/ch1-1:4140191-4142775
1	1075	1	1074	1075	1	A	AK2	TreeBeST000143.K.b.a.b.a.b.a.a.b.a.b	320488/4:10721128-10722718, 497296/GL348832.1:16-1417, 471464/1:5446689-5448329	AT1G13110/1:4467220-4469033		Bra019809/A06:4293766-4295424, Bra026930/A09:34373932-34376276	Tp1g11640/ch1-1:4143518-4145819
1	1076	1	1075	1076	1	A	AK2	TreeBeST001338.D.b.b.b	471466/1:5455404-5458534	AT1G13130/1:4474720-4477941	Carubv10008758m.g/scaffold_1:4580975-4584785	Bra019811/A06:4283712-4287501	Tp1g11660/ch1-1:4151931-4155892
1	1077	1	1076	1077	-1	A	AK2	TreeBeST008648.K.b.b.a.b	471467/1:5459104-5460818	AT1G13140/1:4478619-4480327			Tp1g11670/ch1-1:4156391-4158071
1	1078	1	1077	1078	1	A	AK2	TreeBeST003551.B.f.b	471469/1:5464947-5468934	AT1G13160/1:4484584-4488577	Carubv10008325m.g/scaffold_1:4588262-4593584	Bra026921/A09:34325900-34329899	Tp1g11680/ch1-1:4158473-4163336
1	1079	1	1078	1079	-1	A	AK2	TreeBeST000283.L	471470/1:5468982-5473025	AT1G13170/1:4488625-4492581	Carubv10008320m.g/scaffold_1:4590769-4596284	Bra019814/A06:4272741-4275969	Tp1g11690/ch1-1:4163461-4167831
1	1080	1	1079	1080	1	A	AK2	TreeBeST008675.O	471471/1:5475853-5479234	AT1G13180/1:4495028-4498469	Carubv10009216m.g/scaffold_1:4597528-4600975	Bra016738/A08:19755671-19758184, Bra019815/A06:4267676-4269832	Tp1g11700/ch1-1:4169625-4173587
1	1081	1	1080	1081	1	A	AK2	TreeBeST002136.A	471472/1:5479596-5482265	AT1G13190/1:4498881-4501613	Carubv10008697m.g/scaffold_1:4601098-4605323	Bra019816/A06:4264892-4266025	Tp1g11710/ch1-1:4174897-4176997
1	1082	1	1081	1082	-1	A	AK2	TreeBeST000808.B.b.e.a	471474/1:5482269-5484298	AT1G13195/1:4501581-4503543	Carubv10010035m.g/scaffold_1:4601098-4606017	Bra026920/A09:34323046-34324343	Tp1g11720/ch1-1:4176940-4179748
1	1083	1	1082	1083	-1	A	AK2	TreeBeST000471.H.f	471480/1:5512651-5514365	AT1G13250/1:4528623-4530063	Carubv10010952m.g/scaffold_1:4630884-4631930	Bra019820/A06:4231145-4232173	Tp1g11760/ch1-1:4201077-4202175
1	1084	1	1083	1084	1	A	AK2	TreeBeST001051.A.b.b.b.b.a.b.a			Carubv10009612m.g/scaffold_1:4643280-4644763		Tp1g11770/ch1-1:4215786-4217776
1	1085	1	1084	1085	1	A	AK2	TreeBeST001051.A.a.b.b.a	471483/1:5536148-5538530	AT1G13270/1:4544956-4547298	Carubv10009496m.g/scaffold_1:4646177-4649076	Bra026916/A09:34284277-34286272	Tp1g11780/ch1-1:4217846-4220950
1	1086	1	1085	1086	1	A	AK2	TreeBeST002930.b.c	334627/1:5538884-5539873	AT1G13280/1:4547454-4548875	Carubv10010123m.g/scaffold_1:4649215-4650594	Bra016735/A08:19733130-19733966	Tp1g11790/ch1-1:4220935-4222650
1	1087	1	1086	1087	-1	A	AK2	TreeBeST000251.F.b	471484/1:5541448-5543087	AT1G13290/1:4550153-4551620	Carubv10012013m.g/scaffold_1:4652070-4653359	Bra019822/A06:4199036-4200443	Tp1g11800/ch1-1:4223506-4225230
1	1088	1	1087	1088	1	A	AK2	TreeBeST000889.A.b.a.a	920209/1:5576476-5578277	AT1G13300/1:4556892-4558708	Carubv10011925m.g/scaffold_1:4658352-4660020	Bra016734/A08:19729676-19731255	Tp1g11810/ch1-1:4230609-4232580
1	1089	1	1088	1089	-1	A	AK2	TreeBeST006829	9098836/1:5587132-5588877	AT1G13310/1:4561068-4563061
1	1090	1	1089	1090	1	A	AK2	TreeBeST004972	334636/1:5595144-5596526	AT1G13330/1:4567935-4570598	Carubv10011847m.g/scaffold_1:4670477-4671918	Bra019825/A06:4154892-4156064	Tp1g11840/ch1-1:4241625-4243809
1	1091	1	1090	1091	-1	A	AK2	TreeBeST000295.N.b.c	471490/1:5596586-5598248	AT1G13340/1:4569448-4571118	Carubv10009293m.g/scaffold_1:4671549-4673585	Bra016733/A08:19722238-19727310	Tp1g11850/ch1-1:4243818-4247511
1	1092	1	1091	1092	-1	A	AK2	TreeBeST003420.b.i	920215/1:5600918-5601546	AT1G13360/1:4576957-4577893	Carubv10010335m.g/scaffold_1:4675553-4676857	Bra016732/A08:19718662-19719207, Bra019827/A06:4148696-4149253	Tp1g11860/ch1-1:4247419-4248480
1	1093	1	1092	1093	-1	A	AK2	TreeBeST000851.B.b	471492/1:5616790-5618115	AT1G13380/1:4589071-4590423	Carubv10010302m.g/scaffold_1:4685171-4686564	Bra019828/A06:4123992-4124953	Tp1g11870/ch1-1:4257551-4259248
1	1094	1	1093	1094	-1	A	AK2	TreeBeST001358.B.c	471493/1:5620176-5622044	AT1G13390/1:4592829-4593683	Carubv10010468m.g/scaffold_1:4688567-4690460	Bra016731/A08:19706363-19707055, Bra019829/A06:4121665-4122390, Bra026907/A09:34242084-34242771	Tp1g11880/ch1-1:4261260-4263312
1	1095	1	1094	1095	1	A	AK2	TreeBeST004182.a	471495/1:5628763-5630069	AT1G13400/1:4597627-4598911	Carubv10010898m.g/scaffold_1:4694119-4695330		Tp1g11890/ch1-1:4265764-4268439
1	1096	1	1095	1096	1	A	AK2	TreeBeST008836.O	920221/1:5632309-5633999	AT1G13410/1:4601261-4603298	Carubv10008584m.g/scaffold_1:4697225-4700211	Bra016730/A08:19695959-19697548	Tp1g11900/ch1-1:4270116-4273564
1	1097	1	1096	1097	1	A	AK2	TreeBeST008770.C.b.a	471498/1:5637155-5638303, 471497/1:5635551-5636687	AT1G13430/1:4606500-4607747, AT2G14920/2:6418199-6419236, AT1G13420/1:4604841-4606053	Carubv10012325m.g/scaffold_1:4701657-4702682
1	1098	1	1097	1098	-1	A	AK2	TreeBeST001181.B.a.b.a	920224/1:5643494-5645720	AT1G13450/1:4612731-4615125	Carubv10009313m.g/scaffold_1:4707121-4709772	Bra019721/A06:4784186-4785926, Bra026903/A09:34214990-34217008	Tp1g11920/ch1-1:4277805-4280897
1	1099	1	1098	1099	1	A	AK2	TreeBeST000275.I.b.a.a	471504/1:5646634-5649276	AT1G13460/1:4615813-4618329	Carubv10008945m.g/scaffold_1:4710827-4713514	Bra019720/A06:4787475-4789076	Tp1g11930/ch1-1:4282443-4285510
1	1100	1	1099	1100	-1	A	AK2	TreeBeST001710.b.d.b.b.b.a.a	920228/1:5655864-5657046, 471506/1:5652555-5653903	AT1G13470/1:4620228-4621580	Carubv10009445m.g/scaffold_1:4716277-4717817	Bra026902/A09:34211685-34212958	Tp1g11940/ch1-1:4285354-4286836
1	1101	1	1100	1101	-1	A	AK2	TreeBeST001710.b.d.b.b.a	471510/1:5662109-5663980	AT1G13480/1:4622634-4624070	Carubv10012231m.g/scaffold_1:4718172-4719533
1	1102	1	1101	1102	-1	A	AK2	TreeBeST001710.b.d.b.b.b.a.b		AT1G13520/1:4631778-4633248	Carubv10011246m.g/scaffold_1:4720101-4721349	Bra016728/A08:19688736-19690168
1	1103	1	1102	1103	-1	A	AK2	TreeBeST001710.b.d.a.b		AT1G13550/1:4636984-4638330	Carubv10011634m.g/scaffold_1:4725738-4727046	Bra026900/A09:34204951-34206699
1	1104	1	1103	1104	-1	A	AK2	TreeBeST002211.c	333426/GL349334.1:857-4188, 471515/1:5680822-5684417	AT1G13560/1:4638514-4642088	Carubv10011704m.g/scaffold_1:4727544-4730488	Bra019718/A06:4791203-4794100, Bra026899/A09:34201567-34204404	Tp1g11950/ch1-1:4287355-4292082
1	1105	1	1104	1105	-1	A	AK2	TreeBeST002198.A.b.b.a.b	471516/1:5684576-5686641	AT1G13570/1:4642346-4644422	Carubv10009278m.g/scaffold_1:4731197-4733292	Bra019717/A06:4794753-4795529
1	1106	1	1105	1106	-1	A	AK2	TreeBeST000938.B.b	471517/1:5686806-5688893	AT1G13580/1:4644700-4646853	Carubv10010947m.g/scaffold_1:4733837-4735559	Bra026898/A09:34198489-34200415	Tp1g11960/ch1-1:4292227-4298073
1	1107	1	1106	1107	1	A	AK2	TreeBeST007704	471519/1:5690337-5691061	AT1G13590/1:4647949-4648740	Carubv10011693m.g/scaffold_1:4736964-4737543	Bra019716/A06:4798985-4799469, Bra026897/A09:34196345-34197361	Tp1g11970/ch1-1:4299067-4300856
1	1108	1	1107	1108	-1	A	AK2	TreeBeST000206.E.a.b.b.a.a	920239/1:5693526-5694157	AT1G13600/1:4650787-4651469	Carubv10011839m.g/scaffold_1:4739482-4740075	Bra019715/A06:4805868-4806449	Tp1g11980/ch1-1:4302341-4302948
1	1109	1	1108	1109	1	A	AK2	TreeBeST008096	911148/1:5716668-5717079	AT1G13605/1:4658538-4659106	Carubv10011982m.g/scaffold_1:4746371-4746796	Bra019714/A06:4826965-4828360
1	1110	1	1109	1110	-1	A	AK2	TreeBeST000268.D.a			Carubv10011177m.g/scaffold_1:4750477-4751764		Tp1g11990/ch1-1:4316154-4317592
1	1111	1	1110	1111	-1	A	AK2	TreeBeST000395.T.d.a	471522/1:5722354-5724908	AT1G13610/1:4663831-4666017	Carubv10011195m.g/scaffold_1:4752166-4754136	Bra019712/A06:4835072-4836388, Bra040729/Scaffold000240:55782-56123	Tp_un0238_002/un0238:1614-4195
1	1112	1	1111	1112	1	A	AK2	TreeBeST007341.a	471524/1:5727309-5728318	AT1G13620/1:4668443-4669471	Carubv10010856m.g/scaffold_1:4756342-4757101	Bra040728/Scaffold000240:47225-47434	Tp1g12300/ch1-1:4420198-4422968
1	1113	1	1112	1113	-1	A	AK2	TreeBeST006562	911153/1:5729159-5732015	AT1G13630/1:4669784-4672826	Carubv10008310m.g/scaffold_1:4757506-4761249	Bra040727/Scaffold000240:44147-46048	Tp1g12290/ch1-1:4416759-4419615
1	1114	1	1113	1114	1	A	AK2	TreeBeST000826.B	471526/1:5733286-5734809	AT1G13635/1:4674247-4675851	Carubv10009802m.g/scaffold_1:4762292-4763878	Bra040725/Scaffold000240:40985-42400	Tp1g12280/ch1-1:4413510-4416001
1	1115	1	1114	1115	-1	A	AK2	TreeBeST000519.J.a.b.d.a.d.a	471527/1:5735161-5737837	AT1G13640/1:4677027-4679812	Carubv10008594m.g/scaffold_1:4764694-4767506		Tp1g12270/ch1-1:4411455-4413438
1	1116	1	1115	1116	-1	A	AK2	TreeBeST007842	312374/1:5738751-5740134	AT1G13650/1:4680432-4682097	Carubv10009590m.g/scaffold_1:4769031-4770271	Bra040724/Scaffold000240:34066-35843
1	1117	1	1116	1117	1	A	AK2	TreeBeST008299	920251/1:5744381-5745089	AT1G13670/1:4688156-4688966	Carubv10010185m.g/scaffold_1:4775113-4776058
1	1118	1	1117	1118	1	A	AK2	TreeBeST000943.C.b	334664/1:5747702-5750075	AT1G13680/1:4690409-4692841	Carubv10011738m.g/scaffold_1:4777636-4779486	Bra040723/Scaffold000240:25867-29672	Tp1g12230/ch1-1:4397492-4399929
1	1119	1	1118	1119	1	A	AK2	TreeBeST004000	471529/1:5752201-5753273	AT1G13690/1:4693289-4694410	Carubv10010435m.g/scaffold_1:4783145-4786351	Bra040722/Scaffold000240:24071-24847	Tp1g12220/ch1-1:4395241-4397102
1	1120	1	1119	1120	-1	A	AK2	TreeBeST001166.C.g	920254/1:5753319-5754448	AT1G13700/1:4694372-4696023	Carubv10010036m.g/scaffold_1:4783800-4786351	Bra040721/Scaffold000240:22060-23759	Tp1g12210/ch1-1:4394293-4396249
1	1121	1	1120	1121	-1	A	AK2	TreeBeST000568.D.b	471531/1:5761925-5763835	AT1G13710/1:4702725-4704657	Carubv10008872m.g/scaffold_1:4792101-4794031	Bra026892/A09:34157133-34158789, Bra040720/Scaffold000240:12079-13731	Tp1g12200/ch1-1:4382728-4384456
1	1122	1	1121	1122	1	A	AK2	TreeBeST000595.D.b.b.b.b.a.a	471532/1:5770841-5773526	AT1G13730/1:4709824-4712550	Carubv10011148m.g/scaffold_1:4801214-4803214	Bra019707/A06:4872937-4874662	Tp1g12190/ch1-1:4373862-4377074
1	1123	1	1122	1123	1	A	AK2	TreeBeST001077.C.c	471533/1:5774777-5776524	AT1G13740/1:4713674-4715407	Carubv10009552m.g/scaffold_1:4804289-4806255	Bra026891/A09:34149563-34150556, Bra019706/A06:4876375-4877393	Tp1g12180/ch1-1:4371102-4372547
1	1124	1	1123	1124	-1	A	AK2	TreeBeST008683.E.b.b.a	911165/1:5776600-5779208	AT1G13750/1:4715394-4718235	Carubv10002971m.g/scaffold_6:12097195-12101542	Bra019705/A06:4877643-4880397	Tp1g12170/ch1-1:4367675-4371804
1	1125	1	1124	1125	1	A	AK2	TreeBeST000670.H	920262/1:5794689-5797374	AT1G13770/1:4721695-4724510	Carubv10009181m.g/scaffold_1:4806656-4809626	Bra019704/A06:4881481-4884059	Tp1g12160/ch1-1:4362702-4366553
1	1126	1	1125	1126	1	A	AK2	TreeBeST000833.P	471537/1:5797784-5799391, 489554/6:12624576-12626422	AT1G13780/1:4724608-4726499, AT5G27750/5:9828237-9830161		Bra019703/A06:4889697-4891167, Bra026885/A09:34115511-34118293, Bra026886/A09:34128384-34129969, Bra026935/A09:34393230-34394467, Bra026887/A09:34131395-34132770, Bra026931/A09:34378767-34380333, Bra026889/A09:34136108-34137590
1	1127	1	1126	1127	1	A	AK2	TreeBeST000453.H	471538/1:5800594-5803472	AT1G13790/1:4727438-4730425		Bra008367/A02:15101867-15103282, Bra026932/A09:34386023-34388638	Tp4g03770/ch4-2:824448-825250, Tp4g03780/ch4-2:828679-829302, Tp7g00920/ch7-1:349069-349262
1	1128	1	1127	1128	1	A	AK2	TreeBeST008717.S			Carubv10008414m.g/scaffold_1:4810000-4813537		Tp1g12150/ch1-1:4357599-4362134
1	1129	1	1128	1129	-1	A	AK2	TreeBeST002870.A.b.a.a	920264/1:5804172-5806864	AT1G13800/1:4731056-4733707	Carubv10008293m.g/scaffold_1:4813755-4817024	Bra019702/A06:4891638-4894160	Tp1g12140/ch1-1:4354533-4357424
1	1130	1	1129	1130	1	A	AK2	TreeBeST003281.A.b.a	312387/1:5807235-5810862	AT1G13810/1:4734036-4735389	Carubv10009613m.g/scaffold_1:4817032-4818729	Bra026881/A09:34088136-34089088	Tp1g12130/ch1-1:4352867-4354162
1	1131	1	1130	1131	1	A	AK2	TreeBeST003566.A.b.a.a.b		AT1G13820/1:4735547-4737808	Carubv10009998m.g/scaffold_1:4818917-4822441		Tp1g12120/ch1-1:4350352-4352738
1	1132	1	1131	1132	-1	A	AK2	TreeBeST003174.B.b.a.b.c			Carubv10012551m.g/scaffold_1:4821412-4822310		Tp1g12110/ch1-1:4348576-4350146
1	1133	1	1132	1133	-1	A	AK2	TreeBeST008612.B.d.e	471543/1:5821119-5824727	AT1G13860/1:4743309-4746911	Carubv10008622m.g/scaffold_1:4824545-4828305		Tp1g12100/ch1-1:4344276-4347913
1	1134	1	1133	1134	-1	A	AK2	TreeBeST004388	920270/1:5825678-5826628	AT1G13870/1:4747265-4748642	Carubv10009863m.g/scaffold_1:4828734-4830180	Bra016723/A08:19674217-19675119, Bra026877/A09:34079795-34080703	Tp1g12090/ch1-1:4341325-4343646
1	1135	1	1134	1135	1	A	AK2	TreeBeST000946.B.a.b.b.a	471548/1:5827139-5829473	AT1G13880/1:4748873-4751212	Carubv10009267m.g/scaffold_1:4831155-4832749	Bra016722/A08:19671720-19673032, Bra026876/A09:34077179-34079512	Tp1g12080/ch1-1:4339563-4341998
1	1136	1	1135	1136	1	A	AK2	TreeBeST001680.b	334683/1:5829915-5831260	AT1G13890/1:4751581-4752844		Bra026875/A09:34074509-34075600	Tp1g12070/ch1-1:4337438-4339019
1	1137	1	1136	1137	-1	A	AK2	TreeBeST008683.A.a.a	920273/1:5831900-5834033	AT1G13900/1:4753145-4755580	Carubv10008535m.g/scaffold_1:4835029-4837493	Bra016721/A08:19668417-19670956, Bra026874/A09:34071693-34074128	Tp1g12060/ch1-1:4334804-4337423
1	1138	1	1137	1138	1	A	AK2	TreeBeST004291.a	471551/1:5834246-5836494	AT1G13910/1:4755784-4757991	Carubv10009699m.g/scaffold_1:4837648-4840066		Tp1g12050/ch1-1:4332282-4334473
1	1139	1	1138	1139	1	A	AK2	TreeBeST002635.A.h	312395/1:5836725-5838300	AT1G13920/1:4758188-4759754	Carubv10010071m.g/scaffold_1:4840147-4842154	Bra016720/A08:19665731-19667316, Bra019698/A06:4905430-4906945	Tp1g12040/ch1-1:4330056-4332258
1	1140	1	1139	1140	1	A	AK2	TreeBeST003437.B.c	471553/1:5841629-5842275	AT1G13930/1:4761042-4761725	Carubv10010521m.g/scaffold_1:4842967-4843930	Bra016718/A08:19661122-19661454, Bra016719/A08:19663766-19664236	Tp1g12030/ch1-1:4328849-4329362
1	1141	1	1140	1141	-1	A	AK2	TreeBeST002436.b.d	312397/1:5843491-5846711	AT1G13940/1:4762703-4766749	Carubv10008191m.g/scaffold_1:4844673-4849016	Bra016717/A08:19657370-19660287, Bra026871/A09:34061585-34064152	Tp1g12010/ch1-1:4322084-4327595
1	1142	1	1141	1142	1	A	AK2	TreeBeST001379.I.c	471555/1:5855754-5857081	AT1G13950/1:4773576-4774867
1	1143	1	1142	1143	1	A	AK2	TreeBeST002610.D			Carubv10008859m.g/scaffold_1:4857209-4860288		Tp1g12320/ch1-1:4427031-4431158
1	1144	1	1143	1144	-1	A	AK2	TreeBeST001241.D.b	471558/1:5861892-5864963	AT1G13970/1:4779523-4782542	Carubv10008911m.g/scaffold_1:4860528-4862761		Tp1g12330/ch1-1:4430967-4434288
1	1145	1	1144	1145	1	A	AK2	TreeBeST006019.f	911192/1:5876527-5878070		Carubv10015675m.g/scaffold_3:14985424-14986623	Bra019693/A06:4932067-4933397	Tp1g12350/ch1-1:4443899-4446464
1	1146	1	1145	1146	1	A	AK2	TreeBeST000839.G.c	471561/1:5878887-5881725	AT1G14000/1:4797358-4800283	Carubv10009171m.g/scaffold_1:4876729-4881320	Bra026867/A09:34039428-34041850	Tp1g12360/ch1-1:4446600-4449891
1	1147	1	1146	1147	-1	A	AK2	TreeBeST000515.I.b.b.a	920285/1:5881802-5883097	AT1G14010/1:4800169-4801850	Carubv10010285m.g/scaffold_1:4878660-4881320	Bra016715/A08:19648215-19649823, Bra026866/A09:34038287-34039152	Tp1g12370/ch1-1:4449474-4451054
1	1148	1	1147	1148	1	A	AK2	TreeBeST008587.Q.c	471563/1:5892416-5895030	AT1G14020/1:4802720-4805375	Carubv10008919m.g/scaffold_1:4886423-4890670	Bra016714/A08:19644957-19647032, Bra019691/A06:4941496-4942292	Tp1g12380/ch1-1:4451866-4454725
1	1149	1	1148	1149	-1	A	AK2	TreeBeST000858.A	471564/1:5894983-5897195	AT1G14030/1:4805306-4807517	Carubv10011125m.g/scaffold_1:4889264-4891286	Bra026865/A09:34035978-34037855	Tp1g12390/ch1-1:4454647-4457763
1	1150	1	1149	1150	1	A	AK2	TreeBeST000460.B.a.b.b.a.b.a.a		AT1G14040/1:4810488-4814543	Carubv10011174m.g/scaffold_1:4895030-4899065	Bra019686/A06:4995544-5002312, Bra026863/A09:34017109-34022479, Bra026864/A09:34025278-34029928, Bra019688/A06:4967677-4971509, Bra019690/A06:4951059-4954893	Tp1g12400/ch1-1:4460035-4464028
1	1151	1	1150	1151	-1	A	AK2	TreeBeST002906.A.a.a	312408/1:5931235-5934024	AT1G14060/1:4817144-4818020	Carubv10011860m.g/scaffold_1:4902480-4903025	Bra016713/A08:19643503-19643958, Bra007516/A09:29586027-29586482, Bra026862/A09:34015727-34016218	Tp1g12410/ch1-1:4464749-4465367
1	1152	1	1151	1152	1	A	AK2	TreeBeST000185.A.b.b.b.b.a.a.a.a.a.b.a.b	312409/1:5934638-5941795	AT1G14080/1:4822528-4824414		Bra016712/A08:19639350-19641833, Bra026860/A09:34003114-34004052, Bra019683/A06:5021810-5023707	Tp1g12430/ch1-1:4470942-4473002
1	1153	1	1152	1153	1	A	AK2	TreeBeST000185.A.b.b.b.b.a.a.a.b.a	911202/1:5945835-5946942	AT1G14100/1:4827961-4829587	Carubv10011805m.g/scaffold_1:4908399-4912975	Bra019680/A06:5045164-5046775, Bra019681/A06:5038082-5039611, Bra026859/A09:33999875-34001480
1	1154	1	1153	1154	1	A	AK2	TreeBeST000185.A.b.b.b.b.a.a.a.a.b.a.a.a	911203/1:5948481-5950098	AT1G14110/1:4830297-4831915	Carubv10008907m.g/scaffold_1:4913692-4915392	Bra016711/A08:19637295-19638917	Tp1g12440/ch1-1:4473402-4475121, Tp1g12450/ch1-1:4476798-4479413
1	1155	1	1154	1155	-1	A	AK2	TreeBeST000417.G.f.b	334706/1:5957252-5958407	AT1G14120/1:4833518-4835089	Carubv10012502m.g/scaffold_1:4916630-4918942	Bra019677/A06:5059260-5060566, Bra019678/A06:5050320-5053145	Tp1g12460/ch1-1:4479550-4481871
1	1156	1	1155	1156	-1	A	AK2	TreeBeST000417.G.f.a.a	471571/1:5959439-5960607	AT1G14130/1:4835724-4837616	Carubv10009839m.g/scaffold_1:4919866-4921760	Bra026856/A09:33994408-33995394, Bra026857/A09:33996392-33997470
1	1157	1	1156	1157	-1	A	AK2	TreeBeST000309.D	334708/1:5961761-5963259	AT1G14140/1:4837927-4839633	Carubv10009878m.g/scaffold_1:4922231-4923925	Bra026855/A09:33990978-33992361	Tp1g12480/ch1-1:4484522-4486024
1	1158	1	1157	1158	1	A	AK2	TreeBeST001868.A	471574/1:5963556-5964405	AT1G14150/1:4839853-4840452	Carubv10010358m.g/scaffold_1:4924007-4924983	Bra026854/A09:33989111-33990061, Bra019675/A06:5067815-5068633	Tp1g12490/ch1-1:4486582-4487336
1	1159	1	1158	1159	-1	A	AK2	TreeBeST000260.D.a	920303/1:5964430-5965521	AT1G14160/1:4840697-4841848		Bra026853/A09:33988050-33988957
1	1160	1	1159	1160	-1	A	AK2	TreeBeST000173.J.b.c	471578/1:5967421-5969969	AT1G14170/1:4843234-4845810	Carubv10009036m.g/scaffold_1:4927144-4929879	Bra019674/A06:5069426-5072637, Bra026852/A09:33985248-33987029	Tp1g12510/ch1-1:4489668-4492555
1	1161	1	1160	1161	1	A	AK2	TreeBeST001360.G.b	312416/1:5972941-5974099	AT1G14180/1:4847162-4849205	Carubv10009576m.g/scaffold_1:4932147-4934179	Bra019673/A06:5079603-5080700, Bra026851/A09:33981883-33982892	Tp1g12520/ch1-1:4493659-4496360
1	1162	1	1161	1162	-1	A	AK2	TreeBeST006826.B	920306/1:5974839-5975260		Carubv10012338m.g/scaffold_1:4934916-4935312
1	1163	1	1162	1163	1	A	AK2	TreeBeST000391.A	334713/1:5976450-5978098	AT1G14190/1:4852802-4854307, AT1G14185/1:4850274-4852096	Carubv10008703m.g/scaffold_1:4936141-4938998	Bra026850/A09:33979635-33981179	Tp1g12530/ch1-1:4499029-4500699
1	1164	1	1163	1164	-1	A	AK2	TreeBeST009551.F.a	920308/1:5978272-5978858	AT1G14200/1:4854384-4855200	Carubv10012348m.g/scaffold_1:4938100-4938717	Bra026849/A09:33978764-33979336, Bra019672/A06:5082441-5083040	Tp1g12540/ch1-1:4500724-4501534
1	1165	1	1164	1165	1	A	AK2	TreeBeST002674.A	471582/1:5979405-5980591	AT1G14205/1:4855533-4856930	Carubv10010475m.g/scaffold_1:4939137-4941626	Bra026848/A09:33977391-33978299	Tp1g12550/ch1-1:4501906-4503142
1	1166	1	1165	1166	-1	A	AK2	TreeBeST000876.M	471583/1:5980608-5981765	AT1G14210/1:4856778-4857964		Bra026847/A09:33976293-33977261
1	1167	1	1166	1167	-1	A	AK2	TreeBeST000876.N	312421/1:5982459-5983396	AT1G14220/1:4858642-4859601		Bra026846/A09:33969194-33970229
1	1168	1	1167	1168	-1	A	AK2	TreeBeST000417.I.b.b.a.b.b.d.a.b.b.a.a.b			Carubv10011861m.g/scaffold_1:4942506-4943531		Tp1g12570/ch1-1:4504439-4505863
1	1169	1	1168	1169	1	A	AK2	TreeBeST000354.S.b.b.d.b.a.b.a.b	911216/1:5986967-5989434	AT1G14230/1:4861266-4864094	Carubv10008956m.g/scaffold_1:4944967-4947630	Bra019670/A06:5092531-5094955	Tp1g12580/ch1-1:4507046-4511182
1	1170	1	1169	1170	1	A	AK2	TreeBeST000354.S.b.b.d.b.a.a	471586/1:5990881-5993896	AT1G14240/1:4865121-4867997	Carubv10008986m.g/scaffold_1:4948919-4951599		Tp1g12600/ch1-1:4515518-4518285
1	1171	1	1170	1171	1	A	AK2	TreeBeST000527.E.i.a	471592/1:5998262-6000348	AT1G14260/1:4872856-4874826	Carubv10012202m.g/scaffold_1:4954113-4955562	Bra026840/A09:33937926-33939557, Bra019668/A06:5099506-5101206	Tp1g12610/ch1-1:4520011-4521966
1	1172	1	1171	1172	-1	A	AK2	TreeBeST001583.F	471595/1:6000365-6002785	AT1G14270/1:4874875-4877248	Carubv10011314m.g/scaffold_1:4956256-4958377	Bra016707/A08:19623042-19625063, Bra019667/A06:5101628-5103462	Tp1g12620/ch1-1:4522394-4525012
1	1173	1	1172	1173	1	A	AK2	TreeBeST005286.A.b.e	920316/1:6003237-6004618	AT1G14280/1:4877627-4879149	Carubv10009104m.g/scaffold_1:4958593-4960645	Bra019666/A06:5104025-5105332	Tp1g12630/ch1-1:4525258-4526738
1	1174	1	1173	1174	-1	A	AK2	TreeBeST000442.E.b.e	920317/1:6005755-6007511	AT1G14290/1:4880051-4881964	Carubv10010052m.g/scaffold_1:4961390-4963319	Bra019665/A06:5106626-5107747	Tp1g12640/ch1-1:4527751-4530120
1	1175	1	1174	1175	-1	A	AK2	TreeBeST004582	920318/1:6009207-6011355	AT1G14300/1:4882376-4884791		Bra019664/A06:5108648-5110661	Tp1g12650/ch1-1:4530093-4533360
1	1176	1	1175	1176	1	A	AK2	TreeBeST002129.A	312429/1:6011637-6013195	AT1G14310/1:4885044-4886793	Carubv10010081m.g/scaffold_1:4966340-4968174	Bra019663/A06:5110962-5112421	Tp1g12660/ch1-1:4533496-4536048
1	1177	1	1176	1177	1	A	AK2	TreeBeST001461.E.a.a	920320/1:6014513-6015694	AT1G14320/1:4888214-4889661	Carubv10010247m.g/scaffold_1:4968677-4970118	Bra016706/A08:19620972-19621702, Bra019662/A06:5113745-5114271, Bra026839/A09:33935326-33935852	Tp1g12670/ch1-1:4536334-4538260
1	1178	1	1177	1178	-1	A	AK2	TreeBeST009534.I.a.b.g.a	471603/1:6016510-6018641	AT1G14330/1:4890118-4892251	Carubv10009132m.g/scaffold_1:4971094-4973203	Bra026838/A09:33932891-33934114	Tp1g12680/ch1-1:4538407-4539907
1	1179	1	1178	1179	1	A	AK2	TreeBeST000673.A.b	312432/1:6023935-6026001	AT1G14340/1:4897346-4898961	Carubv10010131m.g/scaffold_1:4978572-4980273	Bra019660/A06:5124414-5125361, Bra016705/A08:19618987-19619971	Tp1g12690/ch1-1:4544628-4547341
1	1180	1	1179	1180	1	A	AK2	TreeBeST005951		AT1G14345/1:4899145-4899979	Carubv10011943m.g/scaffold_1:4980323-4981003	Bra019659/A06:5125631-5126221	Tp1g12710/ch1-1:4554419-4555840
1	1181	1	1180	1181	1	A	AK2	TreeBeST009588.B.d.b.a	471607/1:6035721-6038622	AT1G14350/1:4908255-4911168	Carubv10011707m.g/scaffold_1:4990280-4992546	Bra019658/A06:5147083-5149342	Tp1g12720/ch1-1:4563441-4567039
1	1182	1	1181	1182	-1	A	AK2	TreeBeST000930.D.e.a	920325/1:6038925-6040614	AT1G14360/1:4911093-4913152	Carubv10011652m.g/scaffold_1:4993354-4995022	Bra019657/A06:5150114-5151649	Tp1g12730/ch1-1:4566509-4569905
1	1183	1	1182	1183	1	A	AK2	TreeBeST008566.E.a.c.b.a	471608/1:6043303-6045862	AT1G14370/1:4915576-4918138	Carubv10009175m.g/scaffold_1:4997427-5003239	Bra019654/A06:5163342-5165006, Bra019656/A06:5157005-5158620, Bra026834/A09:33917074-33919257	Tp1g12740/ch1-1:4570453-4573993
1	1184	1	1183	1184	-1	A	AK2	TreeBeST008596.M.b.a	911231/1:6045995-6048437	AT1G14380/1:4918010-4921535	Carubv10008540m.g/scaffold_1:4997427-5003651	Bra019653/A06:5165274-5167664	Tp1g12750/ch1-1:4573039-4577360
1	1185	1	1184	1185	1	A	AK2	TreeBeST001043.C.a	471612/1:6052905-6055846	AT1G14390/1:4924277-4926794	Carubv10012614m.g/scaffold_1:5006490-5009017	Bra026223/A06:5501260-5503751	Tp1g12760/ch1-1:4578714-4582670
1	1186	1	1185	1186	-1	A	AK2	TreeBeST008651.S.b.a.a	471614/1:6056020-6057672	AT1G14400/1:4927011-4928533	Carubv10010548m.g/scaffold_1:5009375-5011249	Bra016703/A08:19615071-19616456, Bra016704/A08:19617700-19618516, Bra026833/A09:33915927-33916689	Tp1g12770/ch1-1:4582468-4585211
1	1187	1	1186	1187	-1	A	AK2	TreeBeST002847.A.e	471615/1:6058189-6059975	AT1G14410/1:4929123-4930904	Carubv10010024m.g/scaffold_1:5011543-5015522	Bra016702/A08:19613085-19614479	Tp1g12780/ch1-1:4584606-4586779
1	1188	1	1187	1188	-1	A	AK2	TreeBeST000012.S.c.a.a	471616/1:6060325-6062300	AT1G14420/1:4931566-4933515	Carubv10012514m.g/scaffold_1:5018525-5020137	Bra026832/A09:33912879-33914695	Tp1g12790/ch1-1:4586966-4588853
1	1189	1	1188	1189	1	A	AK2	TreeBeST000409.A.a	920333/1:6063102-6064836	AT1G14430/1:4934120-4936100	Carubv10011386m.g/scaffold_1:5021119-5022810	Bra026220/A06:5510434-5512008, Bra026831/A09:33909903-33911582	Tp1g12800/ch1-1:4590034-4592052
1	1190	1	1189	1190	-1	A	AK2	TreeBeST000060.P.a.a.a.a	920334/1:6067748-6068738	AT1G14440/1:4938878-4940695	Carubv10009782m.g/scaffold_1:5024710-5026701	Bra026219/A06:5521152-5522084, Bra026830/A09:33906614-33907558	Tp1g12810/ch1-1:4593682-4594685
1	1191	1	1190	1191	-1	A	AK2	TreeBeST005982.e.b	471620/1:6080890-6082287	AT1G14450/1:4946218-4947576		Bra026218/A06:5531813-5532037	Tp1g12820/ch1-1:4601659-4602893
1	1192	1	1191	1192	-1	A	AK2	TreeBeST001002.A.g	920337/1:6085247-6089240	AT1G14460/1:4948748-4952927	Carubv10008136m.g/scaffold_1:5034486-5038979	Bra026217/A06:5533220-5536875	Tp1g12830/ch1-1:4603047-4608865
1	1193	1	1192	1193	1	A	AK2	TreeBeST006890.B	920338/1:6091026-6094036	AT1G14470/1:4954080-4955702	Carubv10008784m.g/scaffold_1:5040840-5042568	Bra026216/A06:5542824-5543561	Tp1g12840/ch1-1:4609814-4612226
1	1194	1	1193	1194	1	A	AK2	TreeBeST001518.L.b.a.a.a.b.b		AT1G14480/1:4956382-4958076	Carubv10012557m.g/scaffold_1:5043346-5044862	Bra026212/A06:5559694-5560293, Bra026214/A06:5549410-5550866, Bra026215/A06:5545195-5546709, Bra026827/A09:33891909-33892547	Tp1g12850/ch1-1:4612703-4614883
1	1195	1	1194	1195	-1	A	AK2	TreeBeST000119.F.b.b.d	471623/1:6094451-6095281	AT1G14490/1:4958514-4959325	Carubv10012073m.g/scaffold_1:5045748-5046401	Bra026211/A06:5564999-5565616	Tp1g12860/ch1-1:4614698-4615692
1	1196	1	1195	1196	-1	A	AK2	TreeBeST000329.W.g	471625/1:6097916-6100446	AT1G14510/1:4961886-4964428	Carubv10010091m.g/scaffold_1:5048969-5051481	Bra016698/A08:19601492-19603053, Bra026210/A06:5566447-5567815, Bra026825/A09:33886830-33888373	Tp1g12870/ch1-1:4616724-4619374
1	1197	1	1196	1197	-1	A	AK2	TreeBeST002435.M	920348/1:6133985-6135676	AT1G14520/1:4968142-4970007	Carubv10009817m.g/scaffold_1:5060455-5062700	Bra026209/A06:5569143-5570730	Tp1g12880/ch1-1:4620970-4623165
1	1198	1	1197	1198	-1	A	AK2	TreeBeST000982.E.b.c	471628/1:6137193-6139709	AT1G14530/1:4971157-4973726	Carubv10009846m.g/scaffold_1:5063703-5066460	Bra026208/A06:5572563-5574348	Tp1g12890/ch1-1:4624313-4627522
1	1199	1	1198	1199	-1	A	AK2	TreeBeST008813.B.b.d	920350/1:6140146-6141536	AT1G14540/1:4974067-4975705	Carubv10010887m.g/scaffold_1:5067000-5068301	Bra026207/A06:5576209-5577570, Bra026822/A09:33879077-33880494	Tp1g12900/ch1-1:4627400-4629302
1	1200	1	1199	1200	1	A	AK2	TreeBeST008663.CB.a	920352/1:6146622-6148454	AT1G14560/1:4980672-4983284	Carubv10009700m.g/scaffold_1:5072472-5075060	Bra016697/A08:19597586-19599246, Bra026206/A06:5580585-5582270	Tp1g12910/ch1-1:4630202-4633797
1	1201	1	1200	1201	1	A	AK2	TreeBeST002326.A.d.b	920353/1:6149138-6152886	AT1G14570/1:4983567-4987375		Bra026205/A06:5583289-5585855
1	1202	1	1201	1202	1	A	AK2	TreeBeST000039.L.a.a.a	312456/1:6155722-6158135	AT1G14580/1:4989562-4992721	Carubv10009023m.g/scaffold_1:5081154-5084077	Bra023223/A09:20520547-20523792, Bra026203/A06:5594022-5596432, Bra026204/A06:5588767-5590666, Bra026819/A09:33866648-33869358	Tp1g12930/ch1-1:4639497-4644430
1	1203	1	1202	1203	-1	A	AK2	TreeBeST000344.D.c		AT1G14590/1:4998816-5000643	Carubv10009437m.g/scaffold_1:5090615-5092602		Tp1g12940/ch1-1:4649503-4653623
1	1204	1	1203	1204	-1	A	AK2	TreeBeST000089.X.a.a	471638/1:6165784-6168840	AT1G14600/1:5001011-5003370	Carubv10010057m.g/scaffold_1:5093032-5095493	Bra026202/A06:5599526-5602008
1	1205	1	1204	1205	1	A	AK2	TreeBeST002823.A.b.b.a	911260/1:6188809-6189820	AT1G14630/1:5019955-5021537	Carubv10010032m.g/scaffold_1:5111637-5113715	Bra026199/A06:5627806-5629077, Bra026815/A09:33831745-33834975	Tp1g12990/ch1-1:4675276-4677057
1	1206	1	1205	1206	1	A	AK2	TreeBeST001668.C	911261/1:6192293-6194688	AT1G14640/1:5023656-5025955	Carubv10011640m.g/scaffold_1:5115478-5117857	Bra016688/A08:19562389-19564548	Tp1g13010/ch1-1:4679984-4682678
1	1207	1	1206	1207	-1	A	AK2	TreeBeST000379.L.b.b	471645/1:6196487-6200892	AT1G14660/1:5031972-5036448	Carubv10011936m.g/scaffold_1:5124339-5128912	Bra026197/A06:5636960-5641295	Tp1g13020/ch1-1:4684477-4689967, Tp1g13040/ch1-1:4697524-4703408, Tp1g13030/ch1-1:4691337-4696521
1	1208	1	1207	1208	1	A	AK2	TreeBeST000027.H.f	911263/1:6202495-6204889	AT1G14670/1:5037612-5040528	Carubv10008657m.g/scaffold_1:5130050-5132992	Bra016687/A08:19558750-19561104, Bra016689/A08:19565587-19567946	Tp1g13050/ch1-1:4703895-4707450
1	1209	1	1208	1209	1	A	AK2	TreeBeST001103.A.c.b			Carubv10009927m.g/scaffold_1:5133385-5134352		Tp1g13060/ch1-1:4707864-4708895
1	1210	1	1209	1210	1	A	AK2	TreeBeST001103.G.c.a	471648/1:6206991-6208823	AT1G14685/1:5042588-5044294	Carubv10009978m.g/scaffold_1:5135449-5137169	Bra016686/A08:19556343-19557164, Bra026196/A06:5648650-5651684, Bra026813/A09:33824581-33825420	Tp1g13070/ch1-1:4709909-4711376
1	1211	1	1210	1211	-1	A	AK2	TreeBeST000146.I.e.a	920365/1:6209070-6210141	AT1G14686/1:5045781-5046800	Carubv10011056m.g/scaffold_1:5137322-5138353	Bra026195/A06:5652334-5653404	Tp1g13080/ch1-1:4711152-4712483
1	1212	1	1211	1212	1	A	AK2	TreeBeST000060.W.b.b	471652/1:6211557-6212345	AT1G14687/1:5047803-5048612	Carubv10010471m.g/scaffold_1:5139317-5140090	Bra026812/A09:33822095-33822613	Tp1g13090/ch1-1:4713611-4714653
1	1213	1	1212	1213	-1	A	AK2	TreeBeST000327.K.b.c	312467/1:6217430-6220275	AT1G14690/1:5051760-5055204	Carubv10012320m.g/scaffold_1:5141157-5144115	Bra026811/A09:33818064-33820970	Tp1g13100/ch1-1:4715182-4719352
1	1214	1	1213	1214	1	A	AK2	TreeBeST001206.B.b.b.a.b.b	471656/1:6224337-6226588	AT1G14700/1:5058680-5061136		Bra016683/A08:19545314-19547908	Tp1g13130/ch1-1:4730939-4734567
1	1215	1	1214	1215	-1	A	AK2	TreeBeST001086.D	471658/1:6227296-6230700	AT1G14710/1:5061866-5065102	Carubv10008596m.g/scaffold_1:5148065-5150974	Bra016682/A08:19540919-19543325, Bra026810/A09:33811205-33813407, Bra026194/A06:5653965-5656477	Tp1g13150/ch1-1:4735626-4738026, Tp1g13140/ch1-1:4734564-4736185
1	1216	1	1215	1216	-1	A	AK2	TreeBeST000448.G.c	471659/1:6232731-6234684	AT1G14720/1:5066636-5068645	Carubv10009442m.g/scaffold_1:5153020-5154885	Bra026809/A09:33807383-33809054	Tp1g13160/ch1-1:4741652-4743758
1	1217	1	1216	1217	1	A	AK2	TreeBeST000801.C.a	471660/1:6238454-6240136	AT1G14730/1:5073105-5074779	Carubv10010271m.g/scaffold_1:5159004-5160391	Bra026193/A06:5661669-5662751	Tp1g13170/ch1-1:4748091-4749334
1	1218	1	1217	1218	-1	A	AK2	TreeBeST001155.B.a.b	471661/1:6240522-6243124	AT1G14740/1:5075213-5077791	Carubv10008407m.g/scaffold_1:5160682-5163399	Bra026192/A06:5663416-5665996	Tp1g13180/ch1-1:4749765-4753377
1	1219	1	1218	1219	-1	A	AK2	TreeBeST008788.I.c.a	471662/1:6246497-6249522	AT1G14750/1:5079671-5082423	Carubv10010916m.g/scaffold_1:5166047-5168806	Bra016681/A08:19536765-19539360
1	1220	1	1219	1220	1	A	AK2	TreeBeST008424	471664/1:6250554-6251183	AT1G14755/1:5083742-5084342	Carubv10011088m.g/scaffold_1:5170009-5170322
1	1221	1	1220	1221	-1	A	AK2	TreeBeST008788.I.c.b				Bra026191/A06:5668313-5670824	Tp1g13190/ch1-1:4753607-4757108
1	1222	1	1221	1222	-1	A	AK2	TreeBeST009232.B	312475/1:6251549-6252086	AT1G14760/1:5084688-5085213	Carubv10011432m.g/scaffold_1:5171335-5171754	Bra026805/A09:33789827-33790521, Bra026190/A06:5673058-5673733	Tp1g13200/ch1-1:4759228-4760139
1	1223	1	1222	1223	-1	A	AK2	TreeBeST006662.e	471666/1:6253791-6255297	AT1G14770/1:5086630-5088626		Bra026189/A06:5677942-5679391
1	1224	1	1223	1224	1	A	AK2	TreeBeST000628.F.f	471668/1:6258141-6262691	AT1G14780/1:5090990-5094152	Carubv10008542m.g/scaffold_1:5177299-5180772	Bra026804/A09:33780819-33784291, Bra026188/A06:5681389-5684570	Tp1g13220/ch1-1:4765286-4768644
1	1225	1	1224	1225	-1	A	AK2	TreeBeST000706.D.d	471669/1:6262513-6266573, 493674/7:19526209-19529968	AT1G14790/1:5093961-5098032	Carubv10008144m.g/scaffold_1:5180833-5184713	Bra026187/A06:5685865-5689383	Tp1g13230/ch1-1:4768861-4772410
1	1226	1	1225	1226	-1	A	AK2	TreeBeST003855.b	312479/1:6267187-6271437	AT1G14810/1:5102424-5104695	Carubv10009340m.g/scaffold_1:5185225-5187576	Bra016680/A08:19534373-19536167, Bra026186/A06:5690463-5692344	Tp1g13250/ch1-1:4774473-4777259
1	1227	1	1226	1227	-1	A	AK2	TreeBeST000265.B.a.a.c	911766/1:8253168-8254363	AT1G14820/1:5105127-5106949	Carubv10010095m.g/scaffold_1:5187998-5189986	Bra026185/A06:5692753-5694051, Bra026803/A09:33775087-33779903	Tp1g13260/ch1-1:4777313-4782335
1	1228	1	1227	1228	-1	A	AK2	TreeBeST000075.Y	920383/1:6272328-6276012, 472170/1:8248836-8252883	AT1G14830/1:5107421-5111670	Carubv10008553m.g/scaffold_1:5190597-5194832	Bra016679/A08:19530165-19533619, Bra026801/A09:33768859-33772181	Tp1g13270/ch1-1:4782629-4787486
1	1229	1	1228	1229	-1	A	AK2	TreeBeST001125.H.f.a	472169/1:8242741-8246705, 471675/1:6276570-6279971	AT1G14840/1:5112084-5115428	Carubv10008632m.g/scaffold_1:5194984-5198600	Bra025859/A06:8505731-8508060, Bra026800/A09:33762874-33766167, Bra026184/A06:5695378-5698245	Tp1g13280/ch1-1:4787054-4792257
1	1230	1	1229	1230	-1	A	AK2	TreeBeST003020.A.b	911763/1:8235197-8238871	AT1G14850/1:5116696-5123259	Carubv10007936m.g/scaffold_127:4145-8004, Carubv10012399m.g/scaffold_1:5199765-5206305	Bra026183/A06:5699279-5705395, Bra026798/A09:33750375-33755986	Tp1g13290/ch1-1:4791523-4799395
1	1231	1	1230	1231	1	A	AK2	TreeBeST000524.A.b.a.a.a	471677/1:6291111-6292417, 911762/1:8222448-8222945	AT1G14860/1:5124742-5126151	Carubv10010439m.g/scaffold_1:5208781-5210255	Bra026182/A06:5715246-5716086, Bra026797/A09:33740895-33741700	Tp1g13300/ch1-1:4801478-4802951
1	1232	1	1231	1232	-1	A	AK2	TreeBeST000338.Y.b	911287/1:6297329-6298174, 493614/7:18360137-18361060	AT5G35525/5:13707084-13707955, AT1G14880/1:5132535-5133716, AT1G14870/1:5128375-5129523	Carubv10010549m.g/scaffold_1:5211633-5213149, Carubv10018179m.g/scaffold_5:2970246-2971840	Bra026181/A06:5721845-5722727, Bra026796/A09:33736564-33737458, Bra026795/A09:33729438-33734890	Tp1g13310/ch1-1:4804959-4806090
1	1233	1	1232	1233	1	A	AK2	TreeBeST000373.G.a.c	471678/1:6313800-6314727	AT1G14890/1:5137014-5137957	Carubv10010160m.g/scaffold_1:5216261-5217154	Bra016678/A08:19526289-19526894, Bra026180/A06:5729456-5730061	Tp1g13330/ch1-1:4812199-4813111
1	1234	1	1233	1234	-1	A	AK2	TreeBeST000146.S.e		AT1G14910/1:5139712-5143689	Carubv10008396m.g/scaffold_1:5219046-5223326	Bra026179/A06:5731471-5735074	Tp1g13350/ch1-1:4815030-4819627
1	1235	1	1234	1235	1	A	AK2	TreeBeST009575.D.a.b.a	471680/1:6335675-6337673	AT1G14920/1:5149226-5151354	Carubv10008833m.g/scaffold_1:5228533-5230792
1	1236	1	1235	1236	-1	A	AK2	TreeBeST000488.B.a.b.b.f.b.b.b.a	912947/1:14109302-14109927, 471684/1:6353973-6354785	AT1G30990/1:11052130-11053063, AT1G14960/1:5159199-5160083	Carubv10011497m.g/scaffold_1:5235414-5235986	Bra026176/A06:5755808-5756450
1	1237	1	1236	1237	-1	A	AK2	TreeBeST008593.JB	471685/1:6363843-6366848	AT1G14970/1:5161949-5164917	Carubv10008744m.g/scaffold_1:5237736-5240842	Bra026174/A06:5762909-5765692, Bra026790/A09:33705615-33708200	Tp1g13360/ch1-1:4820613-4824423
1	1238	1	1237	1238	-1	A	AK2	TreeBeST000773.E.a	471686/1:6367531-6368583	AT1G14980/1:5165628-5166745	Carubv10010732m.g/scaffold_1:5241369-5242422	Bra026789/A09:33704537-33705146, Bra026173/A06:5766545-5767257, Bra016677/A08:19524691-19525270	Tp1g13370/ch1-1:4824244-4825852
1	1239	1	1238	1239	-1	A	AK2	TreeBeST005544.b			Carubv10010473m.g/scaffold_1:5242652-5243915	Bra026172/A06:5768100-5768818	Tp1g13380/ch1-1:4826093-4827740
1	1240	1	1239	1240	1	A	AK2	TreeBeST000369.J.b.i	920406/1:6370525-6371903	AT1G15000/1:5168596-5170066	Carubv10009146m.g/scaffold_1:5244644-5246185	Bra026171/A06:5772261-5773619	Tp1g13390/ch1-1:4828126-4830381
1	1241	1	1240	1241	1	A	AK2	TreeBeST002395.b.a.b.b	471689/1:6373235-6373666	AT1G15010/1:5171207-5171742	Carubv10010520m.g/scaffold_1:5247285-5247843	Bra026170/A06:5775607-5776044, Bra016675/A08:19517124-19517495	Tp1g13400/ch1-1:4830887-4831364
1	1242	1	1241	1242	-1	A	AK2	TreeBeST003207.a.a	471691/1:6375486-6378540	AT1G15020/1:5173125-5176223	Carubv10008729m.g/scaffold_1:5248752-5251916	Bra026169/A06:5777057-5779625	Tp1g13410/ch1-1:4832798-4835649
1	1243	1	1242	1243	1	A	AK2	TreeBeST000388.P.a	920409/1:6380497-6382503	AT1G15030/1:5177529-5180049	Carubv10009528m.g/scaffold_1:5253350-5255855	Bra026785/A09:33680687-33682253, Bra026168/A06:5781154-5782842	Tp1g13420/ch1-1:4836769-4840205
1	1244	1	1243	1244	-1	A	AK2	TreeBeST003293.A	471694/1:6382529-6384026	AT1G15040/1:5179894-5181374	Carubv10011706m.g/scaffold_1:5255844-5257123	Bra026167/A06:5783064-5784227, Bra026784/A09:33679396-33680541	Tp1g13430/ch1-1:4839976-4841261
1	1245	1	1244	1245	-1	A	AK2	TreeBeST008595.C.c	312501/1:6385044-6385887	AT1G15050/1:5182256-5183243	Carubv10011905m.g/scaffold_1:5258328-5259214	Bra026166/A06:5785115-5786394
1	1246	1	1245	1246	-1	A	AK2	TreeBeST002735.B.b	920412/1:6386906-6389800	AT1G15060/1:5183607-5186974	Carubv10012334m.g/scaffold_1:5260226-5263145	Bra016674/A08:19513859-19516708, Bra026783/A09:33675499-33677942	Tp1g13440/ch1-1:4841922-4845745
1	1247	1	1246	1247	1	A	AK2	TreeBeST000629.E.a	312503/1:6391235-6392775	AT1G15080/1:5187626-5189673	Carubv10009800m.g/scaffold_1:5263948-5266119	Bra026782/A09:33672248-33673966
1	1248	1	1247	1248	-1	A	AK2	TreeBeST000360.B.c	471698/1:6398539-6399210	AT1G15100/1:5193426-5194203	Carubv10010511m.g/scaffold_1:5269802-5270600	Bra026165/A06:5794681-5795091
1	1249	1	1248	1249	1	A	AK2	TreeBeST002537.A.a	471699/1:6406389-6409538	AT1G15110/1:5199018-5202175	Carubv10011550m.g/scaffold_1:5276399-5278758		Tp1g13450/ch1-1:4854862-4858457
1	1250	1	1249	1250	1	A	AK2	TreeBeST002760.B.i	911315/1:6410852-6411267	AT1G15120/1:5202854-5204193	Carubv10010817m.g/scaffold_1:5279558-5281095	Bra016673/A08:19512799-19513659, Bra026164/A06:5812107-5812555	Tp1g13460/ch1-1:4858743-4860783
1	1251	1	1250	1251	1	A	AK2	TreeBeST008834.A.b.b.a.b	334804/1:6411916-6413179	AT1G15125/1:5204625-5205912	Carubv10009591m.g/scaffold_1:5281605-5284863	Bra026163/A06:5816812-5818243
1	1252	1	1251	1252	-1	A	AK2	TreeBeST002298.A.c	471702/1:6413227-6417312	AT1G15130/1:5206002-5209915	Carubv10008299m.g/scaffold_1:5281605-5287370	Bra026162/A06:5818498-5822088	Tp1g13470/ch1-1:4860861-4865057
1	1253	1	1252	1253	-1	A	AK2	TreeBeST003187.g	920418/1:6417856-6419628	AT1G15140/1:5210282-5212349	Carubv10009891m.g/scaffold_1:5287574-5289637	Bra026161/A06:5822501-5823894	Tp1g13480/ch1-1:4865256-4867207
1	1254	1	1253	1254	1	A	AK2	TreeBeST008758.A.a.c.b.b	471709/1:6428187-6430490	AT1G15180/1:5224411-5226702	Carubv10011851m.g/scaffold_1:5290124-5291881	Bra016671/A08:19507327-19509352, Bra026160/A06:5824877-5826964, Bra026778/A09:33646562-33648611	Tp1g13490/ch1-1:4867389-4870672
1	1255	1	1254	1255	1	A	AK2	TreeBeST006721.g.a	471711/1:6430921-6432029	AT1G15190/1:5227053-5228202	Carubv10010136m.g/scaffold_1:5296318-5297293	Bra016670/A08:19505981-19506493, Bra026159/A06:5827386-5828117	Tp1g13500/ch1-1:4870900-4871785
1	1256	1	1255	1256	-1	A	AK2	TreeBeST004285	471712/1:6432165-6434938	AT1G15200/1:5228300-5231184	Carubv10011586m.g/scaffold_1:5297645-5300193	Bra026158/A06:5828440-5831069, Bra026777/A09:33644398-33646147	Tp1g13510/ch1-1:4871794-4874642
1	1257	1	1256	1257	-1	A	AK2	TreeBeST009533.MB.b.a.a.a.a.c	471713/1:6435319-6440555	AT1G15210/1:5231348-5236573	Carubv10012050m.g/scaffold_1:5300805-5305886	Bra016669/A08:19499941-19505688, Bra026156/A06:5847594-5852904, Bra026157/A06:5834076-5845014	Tp1g13520/ch1-1:4874902-4881703
1	1258	1	1257	1258	1	A	AK2	TreeBeST002196.A.b.b	334813/1:6442022-6443649	AT1G15215/1:5238102-5240033	Carubv10010379m.g/scaffold_1:5307565-5310871	Bra026155/A06:5855599-5857251	Tp1g13530/ch1-1:4880696-4883959
1	1259	1	1258	1259	-1	A	AK2	TreeBeST005604	471717/1:6443908-6445435	AT1G15220/1:5240199-5241538	Carubv10010517m.g/scaffold_1:5308584-5310871	Bra016668/A08:19494811-19495458, Bra026154/A06:5857780-5859260	Tp1g13540/ch1-1:4883973-4885741
1	1260	1	1259	1260	-1	A	AK2	TreeBeST006132	920427/1:6446580-6447088	AT1G15230/1:5242198-5243227	Carubv10011666m.g/scaffold_1:5312102-5312569	Bra026153/A06:5859795-5860271	Tp1g13550/ch1-1:4886418-4886973
1	1261	1	1260	1261	1	A	AK2	TreeBeST002270.C	911328/1:6447604-6452044	AT1G15240/1:5243450-5246671	Carubv10008179m.g/scaffold_1:5311075-5318866	Bra026152/A06:5860877-5865579, Bra026776/A09:33639167-33643797	Tp1g13560/ch1-1:4886282-4892694
1	1262	1	1261	1262	-1	A	AK2	TreeBeST001797.A.b.a	920429/1:6452637-6453238	AT1G15250/1:5248664-5249474
1	1263	1	1262	1263	1	A	AK2	TreeBeST005293.B.c	471720/1:6453585-6454389	AT1G15260/1:5249760-5250573	Carubv10011308m.g/scaffold_1:5319198-5319728	Bra026151/A06:5866084-5866632, Bra026775/A09:33638159-33638716	Tp1g13570/ch1-1:4893635-4894420
1	1264	1	1263	1264	1	A	AK2	TreeBeST002800.a.g	471723/1:6456103-6460398	AT1G15280/1:5252317-5256751	Carubv10011034m.g/scaffold_1:5321816-5325280	Bra016666/A08:19488330-19491844, Bra026148/A06:5870565-5873482	Tp1g13590/ch1-1:4897153-4901385
1	1265	1	1264	1265	-1	A	AK2	TreeBeST000898.G	312521/1:6461059-6468823	AT1G15290/1:5257046-5264942	Carubv10011596m.g/scaffold_1:5326233-5333940	Bra026147/A06:5875047-5882719	Tp1g13610/ch1-1:4903631-4910222
1	1266	1	1265	1266	-1	A	AK2	TreeBeST008884.KB.b.a			Carubv10011179m.g/scaffold_1:5335175-5337892	Bra026146/A06:5883548-5883823	Tp1g13620/ch1-1:4911487-4914392
1	1267	1	1266	1267	-1	A	AK2	TreeBeST007399	920436/1:6477139-6478426	AT1G15320/1:5272256-5274013	Carubv10011752m.g/scaffold_1:5342131-5343301	Bra026144/A06:5890741-5891981	Tp1g13640/ch1-1:4918508-4920362
1	1268	1	1267	1268	1	A	AK2	TreeBeST005252.c	312524/1:6479073-6480205	AT1G15330/1:5274346-5275602	Carubv10011907m.g/scaffold_1:5344156-5345291	Bra026143/A06:5892559-5893749	Tp1g13650/ch1-1:4921300-4922581
1	1269	1	1268	1269	-1	A	AK2	TreeBeST002401.B.b.b.a.d.a	312525/1:6480597-6482092	AT1G15340/1:5275677-5277689	Carubv10009517m.g/scaffold_1:5343994-5347366	Bra016665/A08:19480967-19482547	Tp1g13660/ch1-1:4922574-4924980
1	1270	1	1269	1270	-1	A	AK2	TreeBeST001273.A.b.b.b.a	471732/1:6482893-6484449	AT1G15350/1:5278291-5279865	Carubv10011587m.g/scaffold_1:5348020-5349435	Bra016664/A08:19478258-19479470, Bra026772/A09:33627823-33628875	Tp1g13670/ch1-1:4925006-4926559
1	1271	1	1270	1271	-1	A	AK2	TreeBeST007950.A	911340/1:6484939-6486019			Bra026141/A06:5898400-5899215	Tp1g13680/ch1-1:4926693-4928124
1	1272	1	1271	1272	1	A	AK2	TreeBeST000129.B.a.b.a	471733/1:6488117-6489215	AT1G15360/1:5283538-5284673	Carubv10010317m.g/scaffold_1:5354965-5355832	Bra026140/A06:5902222-5903028, Bra026770/A09:33623633-33624148	Tp1g13690/ch1-1:4930613-4931589
1	1273	1	1272	1273	1	A	AK2	TreeBeST004850.A.a.a	471734/1:6491405-6492969	AT1G15370/1:5287047-5288577	Carubv10010572m.g/scaffold_1:5358172-5359718	Bra026139/A06:5905207-5906236, Bra026769/A09:33619454-33620305	Tp1g13700/ch1-1:4933393-4935994
1	1274	1	1273	1274	1	A	AK2	TreeBeST001279.D.b.e.b.a	920442/1:6495636-6496972	AT1G15380/1:5290747-5292535	Carubv10010450m.g/scaffold_1:5362150-5363861	Bra026768/A09:33616283-33617538	Tp1g13710/ch1-1:4938420-4939556
1	1275	1	1274	1275	-1	A	AK2	TreeBeST007522	920443/1:6497622-6497896	AT1G15385/1:5292756-5293265	Carubv10012662m.g/scaffold_1:5364314-5364541	Bra026767/A09:33614870-33615100, Bra016661/A08:19469963-19470184, Bra026137/A06:5913081-5913305	Tp1g13730/ch1-1:4940180-4940421
1	1276	1	1275	1276	1	A	AK2	TreeBeST002374.A	334826/1:6499458-6500445	AT1G15390/1:5294629-5295797	Carubv10011124m.g/scaffold_1:5366402-5367393	Bra026135/A06:5917604-5918815, Bra026766/A09:33611212-33612137	Tp1g13740/ch1-1:4941968-4943600
1	1277	1	1276	1277	-1	A	AK2	TreeBeST001987.A.a.a.b				Bra026134/A06:5919473-5919892
1	1278	1	1277	1278	1	A	AK2	TreeBeST005824.A	471741/1:6504177-6506880	AT1G15410/1:5298324-5300927	Carubv10009705m.g/scaffold_1:5370495-5373118	Bra026133/A06:5922324-5923369	Tp1g13770/ch1-1:4946613-4948430
1	1279	1	1278	1279	-1	A	AK2	TreeBeST007653	312533/1:6506898-6507383	AT1G15415/1:5300742-5301412	Carubv10011465m.g/scaffold_1:5372912-5373415	Bra026132/A06:5923637-5924157, Bra016660/A08:19467390-19467867	Tp1g13780/ch1-1:4948494-4949234
1	1280	1	1279	1280	-1	A	AK2	TreeBeST004307.B.i	471743/1:6507609-6509395	AT1G15420/1:5301613-5303390	Carubv10009844m.g/scaffold_1:5373630-5375445	Bra016659/A08:19465200-19466643, Bra026131/A06:5924519-5925910
1	1281	1	1280	1281	1	A	AK2	TreeBeST000487.A.b.b.b	471744/1:6510550-6512163	AT1G15430/1:5304459-5306012	Carubv10010051m.g/scaffold_1:5376818-5378610	Bra016658/A08:19461629-19462378, Bra026130/A06:5930245-5931009, Bra026761/A09:33596219-33596962	Tp1g13800/ch1-1:4953312-4954934
1	1282	1	1281	1282	-1	A	AK2	TreeBeST002878.B	920450/1:6512421-6515822	AT1G15440/1:5306061-5309514	Carubv10008260m.g/scaffold_1:5378724-5382361	Bra016657/A08:19458146-19461322, Bra026129/A06:5931624-5938874	Tp1g13810/ch1-1:4955009-4959538
1	1283	1	1282	1283	-1	A	AK2	TreeBeST002878.A.b.b.a.a			Carubv10011515m.g/scaffold_1:5383075-5386266
1	1284	1	1283	1284	1	A	AK2	TreeBeST000100.G.b.b.b.b.b			Carubv10009691m.g/scaffold_1:5388401-5390811		Tp1g13830/ch1-1:4965364-4968526
1	1285	1	1284	1285	1	A	AK2	TreeBeST000100.L.b.a.b.a	471749/1:6524833-6527415	AT1G15480/1:5318011-5320594	Carubv10008643m.g/scaffold_1:5390984-5393624	Bra026128/A06:5942015-5946555	Tp1g13840/ch1-1:4968506-4971503
1	1286	1	1285	1286	-1	A	AK2	TreeBeST001072.C.a.h	471750/1:6527489-6530795	AT1G15490/1:5320615-5323895		Bra026127/A06:5946954-5949374	Tp1g13850/ch1-1:4971385-4975150
1	1287	1	1286	1287	1	A	AK2	TreeBeST002540.a.c	471751/1:6540742-6543309	AT1G15500/1:5326290-5328874	Carubv10008598m.g/scaffold_1:5394440-5397286	Bra016656/A08:19454747-19456899, Bra026126/A06:5951763-5954266	Tp1g13860/ch1-1:4976381-4980186
1	1288	1	1287	1288	1	A	AK2	TreeBeST008798.H	471752/1:6543599-6546199	AT1G15510/1:5329111-5331711	Carubv10012185m.g/scaffold_1:5397516-5400116	Bra026125/A06:5955272-5957866	Tp1g13870/ch1-1:4980336-4983197
1	1289	1	1288	1289	-1	A	AK2	TreeBeST008744.TB	471753/1:6546353-6552731	AT1G15520/1:5331858-5338326	Carubv10008103m.g/scaffold_1:5397445-5406632
1	1290	1	1289	1290	-1	A	AK2	TreeBeST008586.H	920458/1:6556308-6558303	AT1G15530/1:5339961-5341931	Carubv10012446m.g/scaffold_1:5409346-5411325	Bra026758/A09:33589030-33591006	Tp1g13890/ch1-1:4990989-4993055
1	1291	1	1290	1291	1	A	AK2	TreeBeST000417.I.b.b.b.b.b.b	911360/1:6558977-6560114	AT1G15540/1:5342587-5343705	Carubv10011635m.g/scaffold_1:5412039-5413163	Bra026123/A06:5967352-5968658	Tp1g13900/ch1-1:4993652-4995038
1	1292	1	1291	1292	-1	A	AK2	TreeBeST002142.b.b.g.b	471756/1:6561235-6562915	AT1G15550/1:5344478-5346166	Carubv10009532m.g/scaffold_1:5413861-5415878	Bra026122/A06:5969817-5971266, Bra026757/A09:33582827-33584432	Tp1g13910/ch1-1:4995657-4997272
1	1293	1	1292	1293	1	A	AK2	TreeBeST008876.B.b.f	471757/1:6575929-6579351	AT1G15570/1:5362009-5365549		Bra016654/A08:19448575-19450556, Bra026120/A06:5993244-5995953, Bra026756/A09:33556505-33558176
1	1294	1	1293	1294	-1	A	AK2	TreeBeST008595.F.b.b	471758/1:6579628-6580427	AT1G15580/1:5365665-5366497		Bra026755/A09:33555338-33555992
1	1295	1	1294	1295	1	A	AK2	TreeBeST006289.E	334843/1:6581411-6582542	AT1G15590/1:5367374-5368670		Bra026754/A09:33551729-33554473
1	1296	1	1295	1296	1	A	AK2	TreeBeST006289.C			Carubv10012205m.g/scaffold_1:5447528-5448213
1	1297	1	1296	1297	1	A	AK2	TreeBeST004852.b	471760/1:6595454-6599380	AT1G15660/1:5381170-5385254	Carubv10008413m.g/scaffold_1:5448809-5452924	Bra026117/A06:6007644-6011254	Tp1g13970/ch1-1:5020903-5025216
1	1298	1	1297	1298	1	A	AK2	TreeBeST009534.K.b.c	471761/1:6606219-6607447	AT1G15670/1:5389952-5391490	Carubv10009534m.g/scaffold_1:5457166-5459169	Bra026116/A06:6021670-6022746, Bra026753/A09:33540647-33541723	Tp1g13980/ch1-1:5028635-5029819
1	1299	1	1298	1299	1	A	AK2	TreeBeST000674.B.d.a	920472/1:6622315-6625401	AT1G15690/1:5398990-5402519	Carubv10008378m.g/scaffold_1:5463441-5470399	Bra016653/A08:19433831-19437333, Bra026115/A06:6029085-6032028	Tp1g13990/ch1-1:5033545-5037167
1	1300	1	1299	1300	-1	A	AK2	TreeBeST004457.J			Carubv10011380m.g/scaffold_1:5467209-5468369
1	1301	1	1300	1301	1	A	AK2	TreeBeST001909.A.d	920474/1:6627723-6628828	AT1G15710/1:5404358-5405686		Bra026752/A09:33529573-33530619	Tp1g14010/ch1-1:5038910-5040028
1	1302	1	1301	1302	-1	A	AK2	TreeBeST001232.A.b.b.b.b.a	920476/1:6630725-6633173	AT1G15730/1:5407401-5409987	Carubv10009134m.g/scaffold_1:5470490-5474678	Bra026114/A06:6032797-6035366	Tp1g14020/ch1-1:5040298-5043163
1	1303	1	1302	1303	1	A	AK2	TreeBeST001920.D.a.b	471769/1:6634192-6638544	AT1G15740/1:5410908-5414919	Carubv10010899m.g/scaffold_1:5475837-5479159	Bra026113/A06:6036927-6040028	Tp1g14030/ch1-1:5043637-5048389
1	1304	1	1303	1304	-1	A	AK2	TreeBeST000701.M.b.b.c	471773/1:6638525-6644633	AT1G15750/1:5414817-5420630	Carubv10008139m.g/scaffold_1:5475797-5485735	Bra026112/A06:6040529-6045735, Bra026751/A09:33523176-33528568	Tp1g14040/ch1-1:5048532-5054684
1	1305	1	1304	1305	-1	A	AK2	TreeBeST006241.B	90976234/1:6653185-6653554	AT1G15757/1:5424242-5424576	Carubv10006760m.g/scaffold_7:15053382-15053762, Carubv10012352m.g/scaffold_1:5489140-5489513	Bra026750/A09:33516956-33517321	Tp1g14050/ch1-1:5060324-5060716
1	1306	1	1305	1306	1	A	AK2	TreeBeST002393.A.b.a.c	471774/1:6655768-6656364	AT1G15760/1:5425714-5426322	Carubv10012382m.g/scaffold_1:5491138-5491755	Bra026110/A06:6063891-6064499	Tp1g14060/ch1-1:5061938-5063060
1	1307	1	1306	1307	-1	A	AK2	TreeBeST008828.D.b.b.b.b.a	312565/1:6656740-6658585		Carubv10008730m.g/scaffold_1:5491121-5493965
1	1308	1	1307	1308	-1	A	AK2	TreeBeST001366.G.b	471775/1:6662631-6663917	AT1G15770/1:5426892-5428280		Bra026106/A06:6088456-6096860, Bra026108/A06:6078742-6083877
1	1309	1	1308	1309	-1	A	AK2	TreeBeST001366.G.a.a	471776/1:6668687-6674406	AT1G15780/1:5430183-5436412	Carubv10008096m.g/scaffold_1:5502199-5508638	Bra016651/A08:19425930-19431806	Tp1g14070/ch1-1:5063456-5069337
1	1310	1	1309	1310	-1	A	AK2	TreeBeST002191.B.i	920485/1:6677843-6679148	AT1G15790/1:5438299-5440030		Bra026102/A06:6144124-6145164, Bra026748/A09:33495220-33496156, Bra026103/A06:6131206-6133682, Bra026104/A06:6127242-6129076, Bra026105/A06:6099183-6120842, Bra028029/A09:19252215-19253358	Tp1g14090/ch1-1:5073563-5076301
1	1311	1	1310	1311	-1	A	AK2	TreeBeST004373.A.e	312568/1:6681863-6684277	AT1G15800/1:5441082-5443684		Bra026101/A06:6145943-6148447, Bra026747/A09:33491181-33493396	Tp1g14100/ch1-1:5076554-5079541
1	1312	1	1311	1312	1	A	AK2	TreeBeST003313.a.a.a	920487/1:6685206-6687092	AT1G15810/1:5444418-5446564	Carubv10012290m.g/scaffold_1:5513893-5515717	Bra026100/A06:6149700-6151410, Bra026746/A09:33487853-33489533	Tp1g14110/ch1-1:5080800-5083105
1	1313	1	1312	1313	-1	A	AK2	TreeBeST008590.B.c	471781/1:6687269-6688684	AT1G15820/1:5446462-5447859	Carubv10010058m.g/scaffold_1:5513623-5517310	Bra026745/A09:33486601-33487526
1	1314	1	1313	1314	1	A	AK2	TreeBeST000877.A.b.b.a	920494/1:6713141-6714317	AT1G15870/1:5457084-5458429	Carubv10012435m.g/scaffold_1:5527648-5528821	Bra026096/A06:6166364-6167317	Tp1g14170/ch1-1:5094053-5095510
1	1315	1	1314	1315	1	A	AK2	TreeBeST008717.T.a.b.b			Carubv10008566m.g/scaffold_1:5535393-5539370
1	1316	1	1315	1316	1	A	AK2	TreeBeST000326.E.b.b	312582/1:6735303-6736157	AT1G15920/1:5469558-5470827	Carubv10009915m.g/scaffold_1:5539763-5541185	Bra026093/A06:6177238-6178137	Tp1g14230/ch1-1:5109570-5110415
1	1317	1	1316	1317	1	A	AK2	TreeBeST001876.A.a.b.b.a	312583/1:6737533-6738095	AT1G15930/1:5471519-5473014	Carubv10010589m.g/scaffold_1:5541610-5543135	Bra016647/A08:19414362-19415138, Bra026739/A09:33460160-33461167, Bra026092/A06:6178860-6179436	Tp1g14240/ch1-1:5110760-5112546
1	1318	1	1317	1318	1	A	AK2	TreeBeST000641.G.b.b.c		AT1G15940/1:5473565-5478259	Carubv10008168m.g/scaffold_1:5543815-5548709	Bra016646/A08:19409071-19413451, Bra026091/A06:6180170-6184075, Bra026738/A09:33454310-33458450	Tp1g14250/ch1-1:5113220-5118129
1	1319	1	1318	1319	1	A	AK2	TreeBeST008645.G.b.a	471794/1:6744230-6747533	AT1G15950/1:5478754-5482165	Carubv10009629m.g/scaffold_1:5549311-5552439	Bra026090/A06:6185076-6187874, Bra026737/A09:33450796-33453363	Tp1g14260/ch1-1:5118574-5121899
1	1320	1	1319	1320	-1	A	AK2	TreeBeST000320.G.a	920502/1:6747629-6750192	AT1G15960/1:5481665-5485082	Carubv10008854m.g/scaffold_1:5552881-5555789	Bra026089/A06:6188182-6191828, Bra033988/A02:10410837-10414738	Tp1g14270/ch1-1:5122126-5125077
1	1321	1	1320	1321	-1	A	AK2	TreeBeST000826.I.b.c	471796/1:6751729-6754253	AT1G15970/1:5486319-5488868	Carubv10009599m.g/scaffold_1:5557730-5560316	Bra016645/A08:19407318-19408720, Bra026736/A09:33448849-33450482	Tp1g14280/ch1-1:5126296-5128838
1	1322	1	1321	1322	1	A	AK2	TreeBeST005598	471797/1:6754752-6756839	AT1G15980/1:5489298-5491363	Carubv10009072m.g/scaffold_1:5560768-5563373	Bra026087/A06:6197658-6199520	Tp1g14290/ch1-1:5129123-5131164
1	1323	1	1322	1323	-1	A	AK2	TreeBeST000009.EB.a	911407/1:6756780-6759385	AT1G15990/1:5491304-5493772	Carubv10008459m.g/scaffold_1:5562756-5565247	Bra026086/A06:6199592-6202222	Tp1g14300/ch1-1:5129930-5133658
1	1324	1	1323	1324	1	A	AK2	TreeBeST004941.c	471799/1:6759978-6760746	AT1G16000/1:5494533-5495359	Carubv10010772m.g/scaffold_1:5565810-5568767		Tp1g14310/ch1-1:5134497-5135103
1	1325	1	1324	1325	-1	A	AK2	TreeBeST000316.G.b.a	471800/1:6760768-6763272	AT1G16010/1:5495373-5497720	Carubv10010853m.g/scaffold_1:5566768-5568402	Bra026085/A06:6203378-6204966	Tp1g14320/ch1-1:5134403-5138364
1	1326	1	1325	1326	1	A	AK2	TreeBeST004386.a	471803/1:6763664-6766744	AT1G16020/1:5498165-5501358	Carubv10012180m.g/scaffold_1:5570141-5572555	Bra026735/A09:33444564-33446662	Tp1g14330/ch1-1:5137849-5141207
1	1327	1	1326	1327	-1	A	AK2	TreeBeST008463	920509/1:6766729-6767245	AT1G16022/1:5501396-5501959	Carubv10010659m.g/scaffold_1:5570734-5573405		Tp1g14340/ch1-1:5141340-5141874
1	1328	1	1327	1328	-1	A	AK2	TreeBeST008592.F	471804/1:6767700-6769960	AT1G16030/1:5502206-5504535	Carubv10012149m.g/scaffold_1:5573961-5575913	Bra016644/A08:19404293-19406245, Bra026084/A06:6207116-6209059	Tp1g14350/ch1-1:5142250-5144360
1	1329	1	1328	1329	1	A	AK2	TreeBeST005535	911413/1:6770210-6771901	AT1G16040/1:5504735-5506611	Carubv10010172m.g/scaffold_1:5576281-5578212	Bra016643/A08:19402225-19403943, Bra026083/A06:6209421-6211147, Bra026734/A09:33441391-33443002	Tp1g14360/ch1-1:5144962-5147372
1	1330	1	1329	1330	1	A	AK2	TreeBeST009555.M.a.b.c	471806/1:6777947-6781250	AT1G16060/1:5508543-5511735	Carubv10010918m.g/scaffold_1:5580077-5582899	Bra026082/A06:6213617-6216268	Tp1g14370/ch1-1:5148511-5152046
1	1331	1	1330	1331	-1	A	AK2	TreeBeST006076.b	471808/1:6781385-6783443	AT1G16070/1:5511874-5513896	Carubv10009355m.g/scaffold_1:5583225-5585177	Bra026081/A06:6216501-6218407	Tp1g14380/ch1-1:5151380-5154177
1	1332	1	1331	1332	1	A	AK2	TreeBeST004094.A.f				Bra026733/A09:33439371-33440855
1	1333	1	1332	1333	1	A	AK2	TreeBeST000008.G.b.a.b.a.a.b	911421/1:6797719-6800353	AT1G16160/1:5535973-5538269	Carubv10009505m.g/scaffold_1:5598468-5600400	Bra026731/A09:33429683-33431938	Tp1g14400/ch1-1:5160984-5163473
1	1334	1	1333	1334	-1	A	AK2	TreeBeST003923.g.b				Bra026730/A09:33429179-33429460	Tp1g14410/ch1-1:5163491-5163821
1	1335	1	1334	1335	1	A	AK2	TreeBeST009534.A.a.b.a			Carubv10009295m.g/scaffold_1:5602540-5605024	Bra016641/A08:19396131-19399812	Tp1g14420/ch1-1:5164836-5167873
1	1336	1	1335	1336	1	A	AK2	TreeBeST001046.D.a.e.a	312599/1:6805425-6808094	AT1G16190/1:5543152-5546103	Carubv10011879m.g/scaffold_1:5605656-5608354	Bra026076/A06:6236815-6239298	Tp1g14430/ch1-1:5167795-5171256
1	1337	1	1336	1337	1	A	AK2	TreeBeST000164.A.b.a.a.a.a.b.a			Carubv10011374m.g/scaffold_1:5611046-5613031		Tp1g14440/ch1-1:5172377-5174869
1	1338	1	1337	1338	-1	A	AK2	TreeBeST002206.b.b.b.b.a	471821/1:6813849-6819200	AT1G16240/1:5555007-5556803	Carubv10010186m.g/scaffold_1:5612656-5615052	Bra026074/A06:6242504-6243630, Bra026727/A09:33422183-33423258	Tp1g14450/ch1-1:5174832-5177089
1	1339	1	1338	1339	1	A	AK2	TreeBeST009534.E.b	920528/1:6819305-6821075	AT1G16250/1:5556989-5559520	Carubv10009433m.g/scaffold_1:5615208-5617769		Tp1g14460/ch1-1:5176433-5179355
1	1340	1	1339	1340	-1	A	AK2	TreeBeST000008.G.b.b.b	312603/1:6822060-6824448			Bra018132/A06:10486278-10487459
1	1341	1	1340	1341	1	A	AK2	TreeBeST008708.J.a.a	471824/1:6826152-6830703	AT1G16270/1:5563087-5568368	Carubv10008134m.g/scaffold_1:5621666-5627457	Bra026072/A06:6246889-6250998
1	1342	1	1341	1342	-1	A	AK2	TreeBeST008674.J	471825/1:6830820-6832857	AT1G16280/1:5568482-5570487	Carubv10012273m.g/scaffold_1:5627007-5629035	Bra026724/A09:33408416-33410932
1	1343	1	1342	1343	-1	A	AK2	TreeBeST005231	312606/1:6833229-6836052	AT1G16290/1:5570753-5573538	Carubv10009260m.g/scaffold_1:5629383-5632117	Bra026069/A06:6254862-6259330	Tp1g14480/ch1-1:5186456-5191892
1	1344	1	1343	1344	1	A	AK2	TreeBeST000396.P	471827/1:6837031-6840145	AT1G16300/1:5574310-5577622	Carubv10009227m.g/scaffold_1:5633181-5636481	Bra026068/A06:6259232-6262169	Tp1g14490/ch1-1:5192940-5196433
1	1345	1	1344	1345	1	A	AK2	TreeBeST000741.C.a.h.b.b	471828/1:6841215-6843537	AT1G16310/1:5578431-5580693	Carubv10009337m.g/scaffold_1:5637650-5639980	Bra026723/A09:33403132-33405693, Bra026067/A06:6263508-6265601	Tp1g14500/ch1-1:5196488-5200154
1	1346	1	1345	1346	1	A	AK2	TreeBeST002039.A.b.b	471829/1:6843809-6845054	AT1G16320/1:5580855-5582143	Carubv10009990m.g/scaffold_1:5640214-5641575	Bra026066/A06:6268354-6269313	Tp1g14510/ch1-1:5199363-5201658
1	1347	1	1346	1347	-1	A	AK2	TreeBeST008788.A.b	312610/1:6845296-6850358	AT1G16330/1:5582387-5587391	Carubv10012501m.g/scaffold_1:5641749-5646808	Bra016640/A08:19388175-19392920, Bra026065/A06:6269715-6273857	Tp1g14520/ch1-1:5201580-5207363
1	1348	1	1347	1348	-1	A	AK2	TreeBeST005128.e	312611/1:6852783-6855045	AT1G16340/1:5587893-5590633	Carubv10012219m.g/scaffold_1:5647629-5649988
1	1349	1	1348	1349	1	A	AK2	TreeBeST002385.c	920538/1:6855382-6857380	AT1G16350/1:5590951-5593007	Carubv10008910m.g/scaffold_1:5650362-5652689	Bra026064/A06:6274282-6276325	Tp1g14530/ch1-1:5207453-5210372
1	1350	1	1349	1350	1	A	AK2	TreeBeST000157.C.a.a.b.a.a	471833/1:6861813-6863469	AT1G16370/1:5596694-5598447	Carubv10011578m.g/scaffold_1:5656688-5658253	Bra026060/A06:6295427-6297414, Bra026061/A06:6289621-6291186, Bra026062/A06:6285277-6286833	Tp1g14540/ch1-1:5212038-5213639
1	1351	1	1350	1351	-1	A	AK2	TreeBeST008839.C.a.c.a	312615/1:6863475-6866241	AT1G16380/1:5598453-5601367	Carubv10011761m.g/scaffold_1:5658374-5661199	Bra026059/A06:6297514-6300692	Tp1g14550/ch1-1:5213623-5216800
1	1352	1	1351	1352	1	A	AK2	TreeBeST000157.G.g	471835/1:6868257-6872598	AT1G16390/1:5602873-5604663	Carubv10011593m.g/scaffold_1:5662956-5664494	Bra016638/A08:19380785-19382317
1	1353	1	1352	1353	1	A	AK2	TreeBeST000919.C.a	312617/1:6873533-6875791, 920545/1:6879774-6882234	AT1G16400/1:5605159-5607473, AT1G16410/1:5608807-5610382	Carubv10010983m.g/scaffold_1:5669820-5671802, Carubv10011470m.g/scaffold_1:5665406-5667508	Bra026058/A06:6302995-6305181	Tp1g14560/ch1-1:5217620-5220104
1	1354	1	1353	1354	-1	A	AK2	TreeBeST000857.A.b.b.b.b.b			Carubv10011040m.g/scaffold_1:5673766-5675095		Tp1g14570/ch1-1:5220065-5221785
1	1355	1	1354	1355	1	A	AK2	TreeBeST003791.i.a	891744/7:22936820-22937512, 470845/1:2951159-2952306	AT1G07950/1:2465770-2467022	Carubv10010555m.g/scaffold_1:5676189-5677073
1	1356	1	1355	1356	1	A	AK2	TreeBeST008673.L.b.a	471840/1:6887771-6889149	AT1G16440/1:5615815-5617672	Carubv10011491m.g/scaffold_1:5677513-5679290	Bra026056/A06:6310104-6311791	Tp1g14590/ch1-1:5225529-5227092
1	1357	1	1356	1357	1	A	AK2	TreeBeST004773	471841/1:6889332-6890727	AT1G16445/1:5617811-5619334		Bra026721/A09:33394700-33396070	Tp1g14600/ch1-1:5227188-5228948
1	1358	1	1357	1358	-1	A	AK2	TreeBeST001671.A.b	471843/1:6891032-6895644	AT1G16460/1:5619641-5622624	Carubv10009502m.g/scaffold_1:5680554-5684889	Bra026055/A06:6312363-6314902	Tp1g14610/ch1-1:5229066-5232916
1	1359	1	1358	1359	1	A	AK2	TreeBeST000069.G.d.c	471845/1:6895820-6898353	AT1G16470/1:5622838-5625643	Carubv10010173m.g/scaffold_1:5684967-5687876		Tp1g14620/ch1-1:5231741-5234749
1	1360	1	1359	1360	-1	A	AK2	TreeBeST008803.G	920552/1:6898564-6902272	AT1G16480/1:5625843-5628656	Carubv10011798m.g/scaffold_1:5688116-5691299	Bra016637/A08:19373066-19379897	Tp1g14630/ch1-1:5234881-5237841
1	1361	1	1360	1361	-1	A	AK2	TreeBeST000572.A.d.a	334927/1:6902616-6903610	AT1G16490/1:5629655-5630995	Carubv10011190m.g/scaffold_1:5692149-5693156	Bra026048/A06:6337444-6338476, Bra026720/A09:33392331-33393349	Tp1g14640/ch1-1:5239252-5240252
1	1362	1	1361	1362	1	A	AK2	TreeBeST003109.a.a.a	471848/1:6914918-6916023	AT1G16500/1:5639032-5640173	Carubv10010153m.g/scaffold_1:5704816-5706022	Bra026046/A06:6353388-6354375, Bra026718/A09:33373071-33373954	Tp1g14650/ch1-1:5245977-5247951
1	1363	1	1362	1363	-1	A	AK2	TreeBeST000718.A.b.b.b	471849/1:6921466-6922233	AT1G16510/1:5644572-5645443	Carubv10011035m.g/scaffold_1:5710702-5711157	Bra026044/A06:6363692-6364129, Bra026717/A09:33367917-33368357	Tp1g14670/ch1-1:5251293-5252301
1	1364	1	1363	1364	1	A	AK2	TreeBeST001314.B.a.h.a	471850/1:6925409-6927774	AT1G16520/1:5648760-5651167	Carubv10009722m.g/scaffold_1:5714878-5717427	Bra026043/A06:6369630-6371459	Tp1g14690/ch1-1:5257507-5259734
1	1365	1	1364	1365	-1	A	AK2	TreeBeST009520.D.b	911457/1:6928362-6929983	AT1G16530/1:5651370-5652883	Carubv10010749m.g/scaffold_1:5717624-5718190	Bra026716/A09:33360480-33361740, Bra026042/A06:6372131-6373653	Tp1g14700/ch1-1:5259744-5261217
1	1366	1	1365	1366	1	A	AK2	TreeBeST001417.F	471852/1:6939559-6945587	AT1G16540/1:5659415-5665449	Carubv10011147m.g/scaffold_1:5726027-5732063	Bra026041/A06:6378879-6384538	Tp1g14710/ch1-1:5262239-5269273
1	1367	1	1366	1367	1	A	AK2	TreeBeST001925.A.b	471855/1:6949771-6952192, 490363/6:23902519-23904436	AT1G16560/1:5668413-5670708	Carubv10009543m.g/scaffold_1:5735294-5738706	Bra012125/A07:9884782-9885178, Bra026715/A09:33357003-33358375, Bra026040/A06:6385368-6386817	Tp1g14720/ch1-1:5269200-5272296
1	1368	1	1367	1368	-1	A	AK2	TreeBeST003247.a	911461/1:6952245-6954949, 490368/6:23904387-23907136, 943526/6:23895388-23896414	AT1G16570/1:5670577-5673600	Carubv10008948m.g/scaffold_1:5737610-5740436	Bra026714/A09:33354181-33356731
1	1369	1	1368	1369	1	A	AK2	TreeBeST006209	920564/1:6955331-6956453	AT1G16590/1:5673795-5675131	Carubv10010297m.g/scaffold_1:5740617-5742119	Bra026713/A09:33352699-33353757	Tp1g14740/ch1-1:5275008-5277032
1	1370	1	1369	1370	1	A	AK2	TreeBeST000118.N.a.a.b.c.a.a			Carubv10008384m.g/scaffold_1:5742804-5746591	Bra026038/A06:6394942-6400503
1	1371	1	1370	1371	-1	A	AK2	TreeBeST008803.A			Carubv10009275m.g/scaffold_1:5746850-5750150		Tp1g14750/ch1-1:5277180-5281879
1	1372	1	1371	1372	-1	A	AK2	TreeBeST001268.A.c	471861/1:6958508-6961527	AT1G16610/1:5675848-5678852		Bra026037/A06:6400897-6403642
1	1373	1	1372	1373	1	A	AK2	TreeBeST001573.D.b.b.d	920567/1:6962195-6965180			Bra026036/A06:6404628-6407777	Tp1g14760/ch1-1:5281941-5286405
1	1374	1	1373	1374	-1	A	AK2	TreeBeST004919.B.i	471862/1:6965996-6968724	AT1G16630/1:5682118-5684867	Carubv10008298m.g/scaffold_1:5751021-5753564	Bra026035/A06:6408726-6411245	Tp1g14770/ch1-1:5286657-5289937
1	1375	1	1374	1375	1	A	AK2	TreeBeST004275.a	920571/1:6979096-6982313	AT1G16650/1:5687943-5691198	Carubv10009211m.g/scaffold_1:5756872-5760624	Bra026033/A06:6420054-6422724	Tp1g14790/ch1-1:5293237-5296895
1	1376	1	1375	1376	1	A	AK2	TreeBeST008887.E.b.a.a	471863/1:6983425-6985818	AT1G16670/1:5697324-5699769	Carubv10012041m.g/scaffold_1:5761906-5763606	Bra026710/A09:33341588-33343186, Bra026711/A09:33346044-33347655	Tp1g14810/ch1-1:5298464-5301070
1	1377	1	1376	1377	1	A	AK2	TreeBeST002685.B.b.a.b		AT1G16680/1:5702753-5705838	Carubv10008751m.g/scaffold_1:5764120-5767916		Tp1g14820/ch1-1:5301313-5304754
1	1378	1	1377	1378	1	A	AK2	TreeBeST002711.B.h.a	471865/1:6989991-6993635	AT1G16690/1:5705969-5709533	Carubv10009354m.g/scaffold_1:5768130-5771799		Tp1g14830/ch1-1:5306162-5310007
1	1379	1	1378	1379	1	A	AK2	TreeBeST002685.B.b.a.a.b.b.a			Carubv10010241m.g/scaffold_1:5771991-5774333
1	1380	1	1379	1380	1	A	AK2	TreeBeST007589	312643/1:6996710-6998735	AT1G16705/1:5712088-5713749	Carubv10010638m.g/scaffold_1:5775294-5777017	Bra016635/A08:19365663-19367320
1	1381	1	1380	1381	1	A	AK2	TreeBeST001363.E.b.b.a	911475/1:6998857-7006034	AT1G16710/1:5714289-5722366	Carubv10008082m.g/scaffold_1:5777435-5786042	Bra016634/A08:19358170-19364740, Bra026708/A09:33319781-33330817, Bra026030/A06:6438296-6445210	Tp1g14860/ch1-1:5313800-5324307
1	1382	1	1381	1382	1	A	AK2	TreeBeST000444.D	471868/1:7007514-7010837	AT1G16720/1:5723088-5726478	Carubv10008646m.g/scaffold_1:5786098-5791036	Bra026029/A06:6446390-6449450	Tp1g14870/ch1-1:5324034-5329278
1	1383	1	1382	1383	-1	A	AK2	TreeBeST007480	334946/1:7011026-7011737	AT1G16730/1:5726368-5727312	Carubv10012617m.g/scaffold_1:5790057-5790777	Bra016633/A08:19356926-19357560	Tp1g14880/ch1-1:5328232-5329198
1	1384	1	1383	1384	1	A	AK2	TreeBeST001952.D	9099192/1:7012170-7013303	AT1G16740/1:5727690-5729080	Carubv10010647m.g/scaffold_1:5791087-5795580	Bra026028/A06:6450164-6451263	Tp1g14890/ch1-1:5329459-5331006
1	1385	1	1384	1385	-1	A	AK2	TreeBeST000085.N	471871/1:7013441-7016197	AT1G16750/1:5729097-5731870	Carubv10008799m.g/scaffold_1:5791969-5795220	Bra016632/A08:19353273-19355537	Tp1g14900/ch1-1:5330597-5335047
1	1386	1	1385	1386	1	A	AK2	TreeBeST008808.J.e.a	312649/1:7018136-7021209	AT1G16760/1:5734234-5737307	Carubv10010903m.g/scaffold_1:5797801-5800848	Bra016631/A08:19346965-19350601, Bra026027/A06:6452566-6456114, Bra026707/A09:33314555-33318615	Tp1g14910/ch1-1:5335468-5339901
1	1387	1	1386	1387	1	A	AK2	TreeBeST005629.B	471873/1:7021744-7023117	AT1G16770/1:5737945-5739377	Carubv10011789m.g/scaffold_1:5801409-5802640	Bra016630/A08:19343999-19346192	Tp1g14920/ch1-1:5339538-5341349
1	1388	1	1387	1388	-1	A	AK2	TreeBeST009543.U.b	312653/1:7025817-7036392	AT1G16800/1:5745523-5755263	Carubv10008065m.g/scaffold_1:5803952-5814822	Bra026706/A09:33304974-33314007	Tp1g14940/ch1-1:5342281-5352544
1	1389	1	1388	1389	1	A	AK2	TreeBeST001951.B.c	471877/1:7037416-7038142	AT1G16810/1:5755617-5756895	Carubv10012679m.g/scaffold_1:5815035-5816392	Bra026705/A09:33303609-33304134	Tp1g14950/ch1-1:5352741-5354274
1	1390	1	1389	1390	1	A	AK2	TreeBeST005920.c		AT1G16825/1:5758855-5760501	Carubv10010539m.g/scaffold_1:5817752-5819519	Bra026704/A09:33295590-33296611	Tp1g14960/ch1-1:5355460-5357567
1	1391	1	1390	1391	1	A	AK2	TreeBeST006276	911486/1:7040099-7043915	AT1G16830/1:5760772-5762619	Carubv10008619m.g/scaffold_1:5819856-5822045	Bra026024/A06:6464026-6465780	Tp1g14970/ch1-1:5358014-5359939
1	1392	1	1391	1392	-1	A	AK2	TreeBeST002554.A.b.c	471880/1:7044789-7046165	AT1G16840/1:5762713-5764034	Carubv10010301m.g/scaffold_1:5822334-5823918	Bra026023/A06:6466308-6466922, Bra026702/A09:33278177-33278793	Tp1g14980/ch1-1:5361939-5363308
1	1393	1	1392	1393	-1	A	AK2	TreeBeST006746.B	334956/1:7050135-7050683	AT1G16850/1:5764807-5765651	Carubv10010543m.g/scaffold_1:5824884-5825443	Bra026022/A06:6467806-6468346, Bra026701/A09:33273830-33274606	Tp1g14990/ch1-1:5363491-5365242
1	1394	1	1393	1394	1	A	AK2	TreeBeST001246.B.b.b.b.b.c	920592/1:7060521-7062457	AT1G16860/1:5767300-5770602	Carubv10009033m.g/scaffold_1:5826855-5831335	Bra016629/A08:19340129-19341802, Bra026021/A06:6471902-6473545	Tp1g15000/ch1-1:5366224-5369215
1	1395	1	1394	1395	-1	A	AK2	TreeBeST005486.A.c	471887/1:7062995-7065462	AT1G16870/1:5770732-5773251	Carubv10009019m.g/scaffold_1:5829104-5833029	Bra026020/A06:6474339-6476495	Tp1g15010/ch1-1:5369233-5371833
1	1396	1	1395	1396	1	A	AK2	TreeBeST002194.A.g	471888/1:7065895-7068567	AT1G16880/1:5773678-5775504	Carubv10009908m.g/scaffold_1:5833705-5837550	Bra026019/A06:6477005-6478776	Tp1g15020/ch1-1:5371997-5374374
1	1397	1	1396	1397	-1	A	AK2	TreeBeST009545.P.a.a.a	920595/1:7068798-7070703	AT1G16890/1:5776346-5778263	Carubv10010547m.g/scaffold_1:5833705-5838579	Bra026018/A06:6479195-6480977	Tp1g15030/ch1-1:5374429-5377657
1	1398	1	1397	1398	-1	A	AK2	TreeBeST004652	471892/1:7071423-7074953	AT1G16900/1:5779021-5782433	Carubv10008626m.g/scaffold_1:5839233-5842790	Bra026017/A06:6481438-6484135, Bra016625/A08:19331031-19333839	Tp1g15040/ch1-1:5377347-5380973
1	1399	1	1398	1399	-1	A	AK2	TreeBeST001222.A.b.d.b	471893/1:7075018-7076389	AT1G16905/1:5782455-5783840
1	1400	1	1399	1400	-1	A	AK2	TreeBeST007198	312664/1:7077859-7078146	AT1G16916/1:5786560-5787112	Carubv10010818m.g/scaffold_1:5843064-5843847	Bra026699/A09:33270261-33270545	Tp1g15050/ch1-1:5381252-5382301
1	1401	1	1400	1401	-1	A	AK2	TreeBeST008624.W	471894/1:7079669-7081544	AT1G16920/1:5787330-5789249	Carubv10010133m.g/scaffold_1:5844194-5846169	Bra016624/A08:19327271-19328667, Bra026698/A09:33268384-33269906, Bra026016/A06:6485509-6486831	Tp1g15060/ch1-1:5381252-5386410
1	1402	1	1401	1402	1	A	AK2	TreeBeST000833.Q.b.a	920600/1:7082069-7083659	AT1G16930/1:5789987-5791534	Carubv10009120m.g/scaffold_1:5846255-5848406	Bra026014/A06:6514201-6515738, Bra026015/A06:6498849-6507203	Tp1g15070/ch1-1:5384247-5386922
1	1403	1	1402	1403	1	A	AK2	TreeBeST000833.R.a.b		AT1G16940/1:5791983-5793491		Bra026697/A09:33258826-33260298	Tp1g15080/ch1-1:5387492-5389034
1	1404	1	1403	1404	1	A	AK2	TreeBeST007496.a.a	920601/1:7088153-7088474	AT1G16950/1:5796009-5796559	Carubv10012478m.g/scaffold_1:5849810-5850091	Bra026696/A09:33257460-33257651
1	1405	1	1404	1405	1	A	AK2	TreeBeST002212.a.b	911499/1:7091975-7092691	AT1G16960/1:5799888-5800845	Carubv10010695m.g/scaffold_1:5852988-5855567	Bra016622/A08:19322199-19322906
1	1406	1	1405	1406	-1	A	AK2	TreeBeST004020.A	471898/1:7092856-7097967	AT1G16970/1:5800767-5805799	Carubv10008595m.g/scaffold_1:5853454-5859499	Bra026012/A06:6519705-6523548	Tp1g15110/ch1-1:5394652-5400799
1	1407	1	1406	1407	1	A	AK2	TreeBeST000237.E.b.a.a	312668/1:7099494-7103611	AT1G16980/1:5807311-5811488	Carubv10012173m.g/scaffold_1:5861080-5865444
1	1408	1	1407	1408	1	A	AK2	TreeBeST008584.B.b.a.b.b.b.b.b.a.b.a.b.b	911502/1:7105820-7107549	AT1G17010/1:5817567-5819352	Carubv10010858m.g/scaffold_1:5866796-5868364	Bra026008/A06:6541370-6543487, Bra026695/A09:33249818-33251885	Tp1g15130/ch1-1:5404656-5406339
1	1409	1	1408	1409	1	A	AK2	TreeBeST008584.B.b.a.b.b.b.b.b.a.b.a.b.a	920607/1:7108460-7110141	AT1G17020/1:5820206-5822013	Carubv10009827m.g/scaffold_1:5871836-5873018	Bra026693/A09:33241829-33243531	Tp1g15140/ch1-1:5406329-5409118
1	1410	1	1409	1410	1	A	AK2	TreeBeST002602.C.b.b	334969/1:7110873-7112788	AT1G17030/1:5822368-5824455	Carubv10008922m.g/scaffold_1:5874310-5876178	Bra026007/A06:6545600-6547765	Tp1g15150/ch1-1:5409317-5411608
1	1411	1	1410	1411	1	A	AK2	TreeBeST004337.b.a	494048/7:23265057-23268593, 920610/1:7127317-7131067	AT1G17040/1:5824848-5828233	Carubv10011338m.g/scaffold_1:5877130-5880226	Bra025426/A06:21577378-21579445	Tp1g15160/ch1-1:5411747-5415806
1	1412	1	1411	1412	1	A	AK2	TreeBeST000385.L.a	911507/1:7129881-7131047, 494049/7:23269463-23271734	AT1G17050/1:5829080-5831343	Carubv10009229m.g/scaffold_1:5880924-5883440	Bra026006/A06:6552705-6554916	Tp1g15170/ch1-1:5416450-5418975
1	1413	1	1412	1413	-1	A	AK2	TreeBeST008810.A.b.b.b.a.a.b	471904/1:7131921-7135282, 494050/7:23272496-23275858	AT1G17060/1:5832097-5835456	Carubv10008841m.g/scaffold_1:5883949-5887266	Bra016621/A08:19318530-19321394, Bra026692/A09:33236242-33239378, Bra040985/Scaffold000355:3884-7000, Bra026005/A06:6557411-6560367	Tp1g15180/ch1-1:5419546-5424050
1	1414	1	1413	1414	1	A	AK2	TreeBeST002592.B.b	471905/1:7137667-7145414	AT1G17070/1:5837590-5840332	Carubv10012542m.g/scaffold_1:5891311-5893893	Bra026691/A09:33229184-33231697	Tp1g15190/ch1-1:5425077-5427848
1	1415	1	1414	1415	-1	A	AK2	TreeBeST002158.B.b.a		AT1G17080/1:5840269-5841606	Carubv10010518m.g/scaffold_1:5891224-5895542	Bra026690/A09:33227996-33228977	Tp1g15200/ch1-1:5424992-5429599
1	1416	1	1415	1416	-1	A	AK2	TreeBeST007761	920616/1:7145493-7146357	AT1G17090/1:5842216-5842882	Carubv10011434m.g/scaffold_1:5896258-5896536	Bra016619/A08:19311327-19311611, Bra026689/A09:33226505-33226789	Tp1g15210/ch1-1:5429897-5430471
1	1417	1	1416	1417	1	A	AK2	TreeBeST002108.C.a	471908/1:7150995-7151997	AT1G17100/1:5844676-5845661	Carubv10010190m.g/scaffold_1:5898094-5900663	Bra026004/A06:6568011-6568816	Tp1g15220/ch1-1:5432866-5434501
1	1418	1	1417	1418	-1	A	AK2	TreeBeST008725.J.a	920619/1:7152126-7156208	AT1G17110/1:5845675-5850889	Carubv10011568m.g/scaffold_1:5899641-5903685	Bra026003/A06:6568958-6572649	Tp1g15230/ch1-1:5433241-5438119
1	1419	1	1418	1419	1	A	AK2	TreeBeST000125.A.b	471910/1:7158226-7165375	AT1G17120/1:5851953-5853955	Carubv10008669m.g/scaffold_1:5905576-5907757	Bra026688/A09:33222486-33224246	Tp1g15240/ch1-1:5440025-5442122
1	1420	1	1419	1420	1	A	AK2	TreeBeST001488.C.g	471912/1:7165727-7168228	AT1G17130/1:5854148-5856697	Carubv10009751m.g/scaffold_1:5907997-5912596	Bra026001/A06:6577035-6578868, Bra026687/A09:33215859-33217758	Tp1g15250/ch1-1:5441919-5444501
1	1421	1	1420	1421	-1	A	AK2	TreeBeST003690.c.a.a		AT1G17140/1:5856573-5858446	Carubv10009626m.g/scaffold_1:5909786-5912100	Bra026686/A09:33214508-33215618	Tp1g15260/ch1-1:5444320-5445817
1	1422	1	1421	1422	-1	A	AK2	TreeBeST002273.A.b.c.a	471915/1:7171525-7174136	AT1G17145/1:5860119-5862682	Carubv10010828m.g/scaffold_1:5913922-5914687	Bra025999/A06:6585883-6587585	Tp1g15270/ch1-1:5448179-5449943
1	1423	1	1422	1423	-1	A	AK2	TreeBeST006537.B.b.a	471916/1:7174442-7174941	AT1G17147/1:5863431-5864009	Carubv10010726m.g/scaffold_1:5914929-5915654	Bra025998/A06:6588303-6588599
1	1424	1	1423	1424	1	A	AK2	TreeBeST000043.H.b.a.b.a	471917/1:7177261-7179067	AT1G17150/1:5865707-5867495	Carubv10011686m.g/scaffold_1:5917912-5919196	Bra015210/A10:3410832-3414482	Tp6g09060/ch6-3:472015-474485
1	1425	1	1424	1425	-1	A	AK2	TreeBeST003474.A.b.b	312683/1:7180013-7181538	AT1G17160/1:5867635-5869356	Carubv10009429m.g/scaffold_1:5925358-5927344	Bra025996/A06:6593118-6594881	Tp1g15310/ch1-1:5456317-5458452
1	1426	1	1425	1426	1	A	AK2	TreeBeST000224.F.b.a.b.b.a.b.g.a.a	471920/1:7184345-7185213	AT1G17170/1:5869846-5870840	Carubv10010098m.g/scaffold_1:5927574-5928804	Bra025995/A06:6595556-6596319
1	1427	1	1426	1427	1	A	AK2	TreeBeST000224.F.b.a.b.b.a.b.g.a.b	911524/1:7186601-7187281	AT1G17180/1:5872145-5873086	Carubv10010257m.g/scaffold_1:5930244-5931099	Bra026679/A09:33183230-33183970, Bra026680/A09:33188238-33188975, Bra026681/A09:33190628-33191370, Bra026684/A09:33203749-33204491, Bra025994/A06:6597495-6598348	Tp1g15320/ch1-1:5458696-5461501
1	1428	1	1427	1428	1	A	AK2	TreeBeST000224.F.b.a.b.b.a.b.g.b.b	471922/1:7188548-7189679	AT1G17190/1:5875350-5876545	Carubv10010264m.g/scaffold_1:5932017-5933324	Bra016615/A08:19297052-19297950, Bra025993/A06:6599756-6600538	Tp1g15330/ch1-1:5463544-5464453
1	1429	1	1428	1429	1	A	AK2	TreeBeST000913.A.b	471923/1:7195139-7196788	AT1G17200/1:5878412-5880041	Carubv10010315m.g/scaffold_1:5935735-5940350	Bra025991/A06:6607632-6608627, Bra016614/A08:19293877-19294870, Bra026678/A09:33173516-33175570	Tp1g15340/ch1-1:5466261-5468509
1	1430	1	1429	1430	-1	A	AK2	TreeBeST002138.D.b	471924/1:7196919-7201380	AT1G17210/1:5880130-5884756	Carubv10011970m.g/scaffold_1:5937641-5941742	Bra025990/A06:6609399-6613259, Bra016613/A08:19289258-19293115	Tp1g15350/ch1-1:5468196-5472777
1	1431	1	1430	1431	1	A	AK2	TreeBeST000838.N.b	471925/1:7201820-7207117	AT1G17220/1:5885083-5890470	Carubv10008177m.g/scaffold_1:5942186-5947650	Bra016612/A08:19283867-19288667, Bra025989/A06:6613934-6618513	Tp1g15360/ch1-1:5472953-5478653
1	1432	1	1431	1432	1	A	AK2	TreeBeST008768.I	920634/1:7208053-7211573	AT1G17230/1:5891324-5895075	Carubv10008143m.g/scaffold_1:5947818-5952291	Bra025988/A06:6619820-6623714	Tp1g15370/ch1-1:5478948-5483230
1	1433	1	1432	1433	-1	A	AK2	TreeBeST000097.B.b.b.b.a		AT1G17250/1:5901169-5903439		Bra016611/A08:19281571-19283619
1	1434	1	1433	1434	1	A	AK2	TreeBeST000123.V		AT1G17260/1:5904058-5908898	Carubv10008225m.g/scaffold_1:5957609-5962833	Bra016610/A08:19276209-19280688	Tp1g15390/ch1-1:5486597-5492507
1	1435	1	1434	1435	-1	A	AK2	TreeBeST004067.e.a	920643/1:7231724-7233969	AT1G17270/1:5909249-5911693	Carubv10008696m.g/scaffold_1:5965542-5968110	Bra016609/A08:19273710-19275843	Tp1g15400/ch1-1:5491894-5494656
1	1436	1	1435	1436	-1	A	AK2	TreeBeST001544.B.g	471931/1:7234445-7237352	AT1G17280/1:5916901-5920040	Carubv10010163m.g/scaffold_1:5968436-5971551	Bra016608/A08:19271149-19272978, Bra025986/A06:6629451-6631181, Bra026677/A09:33167310-33172732	Tp1g15410/ch1-1:5494585-5497171
1	1437	1	1436	1437	1	A	AK2	TreeBeST006841.A.a.b	471933/1:7238974-7239543	AT1G17285/1:5920774-5921415		Bra025985/A06:6632780-6633007	Tp1g15420/ch1-1:5499097-5500331
1	1438	1	1437	1438	1	A	AK2	TreeBeST000152.L.c	920646/1:7240931-7244377	AT1G17290/1:5922630-5926400	Carubv10008780m.g/scaffold_1:5973993-5977916	Bra025984/A06:6635254-6638218, Bra016607/A08:19266595-19269594, Bra026675/A09:33160819-33163675	Tp1g15430/ch1-1:5500489-5504478
1	1439	1	1438	1439	-1	A	AK2	TreeBeST000193.R.c.b.e	471935/1:7246136-7246774	AT1G17310/1:5928014-5928667	Carubv10011075m.g/scaffold_1:5978893-5979543	Bra026674/A09:33159301-33159921	Tp1g15440/ch1-1:5504407-5505355
1	1440	1	1439	1440	1	A	AK2	TreeBeST006160.a	471936/1:7248375-7250222	AT1G17330/1:5929909-5931831	Carubv10010080m.g/scaffold_1:5980678-5982669	Bra025983/A06:6639523-6641140	Tp1g15450/ch1-1:5506336-5508627
1	1441	1	1440	1441	1	A	AK2	TreeBeST000447.G.a	471937/1:7253508-7258378	AT1G17340/1:5933870-5938761	Carubv10011400m.g/scaffold_1:5984805-5989221
1	1442	1	1441	1442	1	A	AK2	TreeBeST001648.C.a	471938/1:7260587-7261297	AT1G17345/1:5940423-5941210	Carubv10010944m.g/scaffold_1:5991259-5991648	Bra016606/A08:19262981-19263373, Bra025981/A06:6654284-6654688	Tp1g15480/ch1-1:5520421-5520858, Tp_un0033_007/un0033:25019-26010
1	1443	1	1442	1443	1	A	AK2	TreeBeST004690.c	471939/1:7262702-7265358	AT1G17350/1:5941785-5944463	Carubv10010222m.g/scaffold_1:5992505-5995117	Bra025980/A06:6657061-6658815	Tp1g15490/ch1-1:5521096-5524340, Tp_un0033_006/un0033:22085-25301
1	1444	1	1443	1444	1	A	AK2	TreeBeST000929.B.b		AT1G17360/1:5946764-5951473	Carubv10008164m.g/scaffold_1:5997650-6002496	Bra025979/A06:6662173-6666048	Tp1g15500/ch1-1:5526337-5532299, Tp_un0033_005/un0033:14128-20057
1	1445	1	1444	1445	-1	A	AK2	TreeBeST008638.N.b.c	920656/1:7274164-7277215	AT1G17370/1:5951542-5955037	Carubv10009263m.g/scaffold_1:6002672-6006554	Bra030985/A09:33104175-33106945	Tp1g15520/ch1-1:5533771-5537837, Tp_un0033_003/un0033:8558-12767
1	1446	1	1445	1446	-1	A	AK2	TreeBeST008904.A.b.a.b.g.a.a	312706/1:7277984-7279407	AT1G17380/1:5955488-5957212	Carubv10009758m.g/scaffold_1:6007281-6009267	Bra025977/A06:6668929-6670185
1	1447	1	1446	1447	-1	A	AK2	TreeBeST002420.A.b.g	471945/1:7283497-7285516	AT1G17400/1:5960481-5962481	Carubv10009828m.g/scaffold_1:6012284-6013821	Bra016603/A08:19246973-19253341, Bra025976/A06:6676682-6678057	Tp1g15540/ch1-1:5543499-5545330, Tp_un0033_001/un0033:794-2654
1	1448	1	1447	1448	-1	A	AK2	TreeBeST000609.E	471946/1:7294327-7295691	AT1G17410/1:5968573-5969975
1	1449	1	1448	1449	-1	A	AK2	TreeBeST002420.A.a.a			Carubv10010406m.g/scaffold_1:6017980-6019518
1	1450	1	1449	1450	1	A	AK2	TreeBeST000073.JB.e	471947/1:7301208-7305234	AT1G17420/1:5977411-5981480	Carubv10008244m.g/scaffold_1:6023630-6027778	Bra030988/A09:33078666-33083251, Bra016602/A08:19234814-19238859	Tp1g15560/ch1-1:5555301-5560322
1	1451	1	1450	1451	1	A	AK2	TreeBeST000375.G.b	471948/1:7306187-7307842	AT1G17430/1:5982267-5984013		Bra016601/A08:19232060-19233652
1	1452	1	1451	1452	-1	A	AK2	TreeBeST002233.B.f.c	471949/1:7307887-7317744	AT1G17440/1:5984161-5987771	Carubv10008470m.g/scaffold_1:6030392-6034387	Bra025975/A06:6688449-6691398	Tp1g15580/ch1-1:5562349-5567257
1	1453	1	1452	1453	1	A	AK2	TreeBeST001378.C.a.b				Bra025974/A06:6696817-6697161	Tp1g15590/ch1-1:5567701-5568589
1	1454	1	1453	1454	1	A	AK2	TreeBeST002388.B.b.b	471953/1:7328959-7332660	AT1G17460/1:5998814-6002716	Carubv10012426m.g/scaffold_1:6046358-6049352	Bra025973/A06:6698204-6700936	Tp1g15600/ch1-1:5569483-5572353
1	1455	1	1454	1455	1	A	AK2	TreeBeST001832.A.c	471954/1:7333471-7336481	AT1G17470/1:6002959-6006405	Carubv10009345m.g/scaffold_1:6049739-6054336	Bra025972/A06:6701707-6704206, Bra016599/A08:19218667-19221327	Tp1g15610/ch1-1:5572841-5576461
1	1456	1	1455	1456	-1	A	AK2	TreeBeST000571.A.a.b.a			Carubv10012653m.g/scaffold_1:6053449-6055072		Tp1g15620/ch1-1:5576407-5578560
1	1457	1	1456	1457	1	A	AK2	TreeBeST003946.A.a.c	920668/1:7338912-7339453	AT1G17490/1:6008589-6009420	Carubv10010545m.g/scaffold_1:6055167-6056426	Bra025969/A06:6715737-6715970	Tp1g15630/ch1-1:5578647-5579854
1	1458	1	1457	1458	1	A	AK2	TreeBeST000070.D.e.a	920669/1:7343266-7347769	AT1G17500/1:6018757-6023503	Carubv10008113m.g/scaffold_1:6060659-6067354	Bra030991/A09:33059363-33064150	Tp1g15640/ch1-1:5584510-5590637
1	1459	1	1458	1459	-1	A	AK2	TreeBeST008113	471958/1:7348052-7348736	AT1G17510/1:6023504-6024309	Carubv10010655m.g/scaffold_1:6064454-6067354	Bra025968/A06:6716411-6716898	Tp1g15650/ch1-1:5589632-5590595
1	1460	1	1459	1460	-1	A	AK2	TreeBeST000105.L.b.b.a			Carubv10009890m.g/scaffold_1:6067721-6070711		Tp1g15660/ch1-1:5590965-5593999
1	1461	1	1460	1461	-1	A	AK2	TreeBeST001180.J.f	920672/1:7355454-7357834	AT1G17520/1:6024636-6027385		Bra016598/A08:19215690-19217871, Bra025967/A06:6717530-6719705, Bra030992/A09:33056689-33058381
1	1462	1	1461	1462	1	A	AK2	TreeBeST001659.B.e	471960/1:7358279-7359115	AT1G17530/1:6027631-6028506	Carubv10012124m.g/scaffold_1:6070038-6071414	Bra016597/A08:19214348-19214905, Bra025966/A06:6720147-6720701	Tp1g15670/ch1-1:5594228-5594839
1	1463	1	1462	1463	-1	A	AK2	TreeBeST008808.P.a.a	471961/1:7359827-7363305	AT1G17540/1:6029277-6032754	Carubv10008461m.g/scaffold_1:6072471-6075790	Bra016596/A08:19210155-19213510, Bra025965/A06:6721625-6724421	Tp1g15680/ch1-1:5595237-5598769
1	1464	1	1463	1464	1	A	AK2	TreeBeST000171.K.b.e.a	920676/1:7367955-7370093, 911565/1:7364242-7365739	AT1G17550/1:6034362-6037289	Carubv10009389m.g/scaffold_1:6078299-6081400, Carubv10011883m.g/scaffold_1:6076816-6077390	Bra025964/A06:6725565-6727589	Tp1g15690/ch1-1:5598370-5602514
1	1465	1	1464	1465	-1	A	AK2	TreeBeST000570.B.e.a	911567/1:7370748-7371753	AT1G17560/1:6037464-6038692	Carubv10010419m.g/scaffold_1:6081458-6082776	Bra025963/A06:6729549-6730055, Bra034290/A04:11685395-11686354	Tp1g15700/ch1-1:5602191-5603651
1	1466	1	1465	1466	1	A	AK2	TreeBeST008721.T.b	920678/1:7372915-7382850	AT1G17580/1:6039303-6049556	Carubv10011741m.g/scaffold_1:6083781-6093603	Bra030993/A09:33028823-33037681	Tp1g15710/ch1-1:5604252-5614463
1	1467	1	1466	1467	1	A	AK2	TreeBeST000951.A.b.a.a.a	911573/1:7392985-7394218	AT1G17615/1:6059441-6060667		Bra025962/A06:6733397-6735031
1	1468	1	1467	1468	1	A	AK2	TreeBeST000367.A.a	471972/1:7395832-7396913	AT1G17620/1:6062216-6063291	Carubv10010038m.g/scaffold_1:6098346-6099783	Bra016593/A08:19199947-19200732, Bra025961/A06:6738405-6739178	Tp1g15730/ch1-1:5620972-5622330
1	1469	1	1468	1469	1	A	AK2	TreeBeST008997.A	335029/1:7398254-7400788	AT1G17630/1:6064525-6066720	Carubv10011006m.g/scaffold_1:6100995-6103181	Bra025960/A06:6743048-6745255	Tp1g15740/ch1-1:5623255-5626002
1	1470	1	1469	1470	-1	A	AK2	TreeBeST008819.V	335030/1:7401134-7402712	AT1G17640/1:6067394-6069098
1	1471	1	1470	1471	-1	A	AK2	TreeBeST000776.B	471975/1:7403220-7405580	AT1G17650/1:6069477-6072012	Carubv10011580m.g/scaffold_1:6106158-6108702	Bra025958/A06:6748162-6750355	Tp1g15760/ch1-1:5628027-5630659
1	1472	1	1471	1472	-1	A	AK2	TreeBeST005958.b.b	9099292/1:7406217-7407997	AT1G17665/1:6072253-6074484	Carubv10011678m.g/scaffold_1:6108962-6111027	Bra025957/A06:6750989-6752888	Tp1g15770/ch1-1:5630878-5633517
1	1473	1	1472	1473	1	A	AK2	TreeBeST004075.A.a.b.a	471977/1:7419201-7425296	AT1G17680/1:6076130-6082337	Carubv10008264m.g/scaffold_1:6112396-6118962	Bra025955/A06:6762127-6767260	Tp1g15780/ch1-1:5634017-5641417, Tp4g05220/ch4-2:1683047-1684537
1	1474	1	1473	1474	-1	A	AK2	TreeBeST004452.B.b.a	471979/1:7425931-7431420	AT1G17690/1:6082755-6088340	Carubv10012647m.g/scaffold_1:6119222-6124553	Bra016592/A08:19191527-19196786	Tp4g05240/ch4-2:1693995-1704106
1	1475	1	1474	1475	1	A	AK2	TreeBeST000433.E.a.b.a.a.c	920693/1:7433999-7434581	AT1G17700/1:6089517-6090323	Carubv10011150m.g/scaffold_1:6125704-6126392	Bra031001/A09:32988359-32988904	Tp1g15790/ch1-1:5642702-5643618
1	1476	1	1475	1476	-1	A	AK2	TreeBeST001577.a.a.a.b.b.g	920694/1:7435402-7436741	AT1G17710/1:6090560-6092018	Carubv10011086m.g/scaffold_1:6127227-6128526	Bra016591/A08:19189204-19190346, Bra031002/A09:32982596-32983960, Bra025953/A06:6780320-6781484	Tp1g15800/ch1-1:5644732-5646384
1	1477	1	1476	1477	-1	A	AK2	TreeBeST001306.C	471984/1:7437949-7442977	AT1G17720/1:6093208-6098340	Carubv10008904m.g/scaffold_1:6129937-6134651	Bra016590/A08:19183450-19186677, Bra025952/A06:6783586-6787457, Bra031003/A09:32975935-32979282	Tp1g15810/ch1-1:5647418-5653769
1	1478	1	1477	1478	1	A	AK2	TreeBeST000413.A.d.a	920696/1:7449333-7450461	AT1G17730/1:6099089-6100315	Carubv10010323m.g/scaffold_1:6135524-6137001
1	1479	1	1478	1479	1	A	AK2	TreeBeST000095.J	471986/1:7451436-7455148	AT1G17745/1:6101015-6105241	Carubv10008585m.g/scaffold_1:6137800-6142056	Bra016589/A08:19176302-19180388	Tp1g15820/ch1-1:5654559-5658272
1	1480	1	1479	1480	1	A	AK2	TreeBeST008768.J.a	471987/1:7460306-7463746	AT1G17750/1:6106656-6110120	Carubv10011893m.g/scaffold_1:6143190-6146401	Bra025951/A06:6799083-6812553	Tp1g15830/ch1-1:5659707-5663206
1	1481	1	1480	1481	-1	A	AK2	TreeBeST004330.b	471988/1:7463772-7470099	AT1G17760/1:6110107-6116617	Carubv10011584m.g/scaffold_1:6146652-6153310	Bra016588/A08:19170312-19175565	Tp1g15840/ch1-1:5663249-5670932
1	1482	1	1481	1482	1	A	AK2	TreeBeST008869.C.b.h.a.a	899869/4:3337106-3339210, 344061/4:3244712-3246476, 312743/1:7475698-7479653	AT2G24740/2:10529690-10531957, AT1G17770/1:6120741-6122822	Carubv10011407m.g/scaffold_1:6157623-6159974, Carubv10027823m.g/scaffold_8:3242167-3244504	Bra004258/A07:17683620-17686540, Bra025949/A06:6833676-6839083	Tp1g15850/ch1-1:5675483-5678388
1	1483	1	1482	1483	1	A	AK2	TreeBeST007312.a		AT1G17780/1:6123715-6125264, AT2G16575/2:7184652-7185245	Carubv10012112m.g/scaffold_1:6160906-6162168, Carubv10028004m.g/scaffold_8:3236065-3236736	Bra016587/A08:19167275-19168300	Tp1g15860/ch1-1:5678170-5680615
1	1484	1	1483	1484	-1	A	AK2	TreeBeST000266.S.a	312744/1:7480016-7481752	AT1G17790/1:6125356-6127404	Carubv10009010m.g/scaffold_1:6161898-6164474	Bra016586/A08:19165292-19166872, Bra025948/A06:6846092-6847597, Bra031004/A09:32973031-32974330	Tp1g15870/ch1-1:5680544-5683694
1	1485	1	1484	1485	1	A	AK2	TreeBeST008631.B.g	920704/1:7484134-7485440	AT1G17810/1:6130025-6131627	Carubv10012552m.g/scaffold_1:6166981-6168059	Bra025947/A06:6848674-6849830, Bra031005/A09:32968754-32969905	Tp1g15890/ch1-1:5683412-5686906
1	1486	1	1485	1486	-1	A	AK2	TreeBeST002912.A.a.b.c.b.c	920705/1:7485696-7489039	AT1G17820/1:6131537-6135345	Carubv10008308m.g/scaffold_1:6168176-6171889	Bra025946/A06:6850164-6853161, Bra031006/A09:32965242-32968473	Tp1g15900/ch1-1:5685523-5690400
1	1487	1	1486	1487	-1	A	AK2	TreeBeST000388.D.a.a.g	471996/1:7492326-7494941	AT1G17830/1:6135803-6138432	Carubv10009679m.g/scaffold_1:6172744-6175116	Bra016585/A08:19159465-19161373, Bra025945/A06:6854529-6856491	Tp1g15910/ch1-1:5690463-5693294
1	1488	1	1487	1488	1	A	AK2	TreeBeST008643.B	471997/1:7504112-7508021	AT1G17840/1:6142564-6146521	Carubv10008462m.g/scaffold_1:6177600-6183489	Bra025944/A06:6859517-6862630, Bra016584/A08:19153430-19156338	Tp1g15920/ch1-1:5695669-5700717
1	1489	1	1488	1489	-1	A	AK2	TreeBeST001569.A.b	911600/1:7508126-7510447	AT1G17850/1:6146074-6148850	Carubv10010974m.g/scaffold_1:6181751-6184139	Bra025943/A06:6863143-6865280	Tp1g15930/ch1-1:5698678-5702367
1	1490	1	1489	1490	1	A	AK2	TreeBeST000809.B.b.b.b.a	920711/1:7510873-7511503	AT1G17860/1:6149301-6150038	Carubv10011616m.g/scaffold_1:6184665-6185252	Bra016580/A08:19143930-19144517, Bra025942/A06:6866552-6867130	Tp1g15940/ch1-1:5702740-5703387
1	1491	1	1490	1491	-1	A	AK2	TreeBeST001729.A.a	920712/1:7511559-7513768	AT1G17870/1:6149939-6152222	Carubv10011415m.g/scaffold_1:6185360-6187523	Bra025941/A06:6867212-6869365	Tp1g15950/ch1-1:5703421-5703790, Tp1g15960/ch1-1:5702646-5705599
1	1492	1	1491	1492	-1	A	AK2	TreeBeST001584.C.d	312752/1:7514134-7514983	AT1G17880/1:6152409-6153982	Carubv10010502m.g/scaffold_1:6187914-6188777	Bra016579/A08:19141079-19143623, Bra025940/A06:6869695-6870545, Bra031007/A09:32963509-32964326	Tp1g15970/ch1-1:5705874-5706876
1	1493	1	1492	1493	-1	A	AK2	TreeBeST001584.A.a			Carubv10009714m.g/scaffold_1:6191102-6192679		Tp1g15980/ch1-1:5707866-5709404
1	1494	1	1493	1494	-1	A	AK2	TreeBeST000064.A.b.g		AT1G17920/1:6161872-6165382	Carubv10008485m.g/scaffold_1:6193164-6196666	Bra016578/A08:19137224-19139861, Bra025938/A06:6873826-6876631	Tp1g15990/ch1-1:5709797-5713932
1	1495	1	1494	1495	-1	A	AK2	TreeBeST008575.I.b.b.a			Carubv10009018m.g/scaffold_1:6197701-6199740		Tp1g16000/ch1-1:5714730-5717825
1	1496	1	1495	1496	-1	A	AK2	TreeBeST001709.B.c	920718/1:7528708-7531173	AT1G17940/1:6169341-6173222	Carubv10009322m.g/scaffold_1:6200398-6204634	Bra025936/A06:6888002-6890262	Tp1g16010/ch1-1:5717071-5720814
1	1497	1	1496	1497	1	A	AK2	TreeBeST009552.Q.b.c.b	920720/1:7539898-7541231	AT1G17950/1:6177617-6179289		Bra016575/A08:19125200-19126441	Tp1g16020/ch1-1:5724896-5726923
1	1498	1	1497	1498	1	A	AK2	TreeBeST000014.N.a	312759/1:7548616-7550730	AT1G17970/1:6184904-6187472	Carubv10009526m.g/scaffold_1:6217605-6220237	Bra016574/A08:19119780-19121610	Tp1g16030/ch1-1:5728883-5731373
1	1499	1	1498	1499	-1	A	AK2	TreeBeST000832.D.b	472012/1:7551298-7555242	AT1G17980/1:6187516-6191707	Carubv10008394m.g/scaffold_1:6220399-6224953	Bra016573/A08:19115906-19119167, Bra031010/A09:32947591-32951067, Bra024894/A06:24152888-24154906	Tp1g16040/ch1-1:5731388-5735940, Tp2g12720/ch2-4:2746751-2749271, Tp2g21980/ch2-4:6288424-6290925
1	1500	1	1499	1500	1	A	AK2	TreeBeST003405.A.f	472014/1:7556483-7558148	AT1G18000/1:6194543-6196229, AT1G18010/1:6199898-6201484	Carubv10009079m.g/scaffold_1:6226005-6227796	Bra031011/A09:32944489-32945862	Tp1g16050/ch1-1:5736504-5737931
1	1501	1	1500	1501	1	A	AK2	TreeBeST000314.M.b	911616/1:7559067-7568896	AT1G17990/1:6192072-6193992, AT1G18020/1:6202249-6203918	Carubv10012098m.g/scaffold_1:6228133-6229631	Bra031012/A09:32941390-32943280
1	1502	1	1501	1502	1	A	AK2	TreeBeST009601.P.b	312763/1:7569373-7571580	AT1G18030/1:6204343-6206988	Carubv10011250m.g/scaffold_1:6230677-6232187	Bra025933/A06:6912135-6914278	Tp1g16060/ch1-1:5738700-5741387
1	1503	1	1502	1503	-1	A	AK2	TreeBeST009518.H.e	472021/1:7571771-7574397	AT1G18040/1:6206871-6209500	Carubv10011276m.g/scaffold_1:6232633-6234967	Bra016572/A08:19112535-19114729, Bra031013/A09:32938891-32940944	Tp1g16070/ch1-1:5741294-5746357
1	1504	1	1503	1504	-1	A	AK2	TreeBeST000059.EB					Tp1g16080/ch1-1:5744014-5746357
1	1505	1	1504	1505	-1	A	AK2	TreeBeST005288	920732/1:7578899-7580316	AT1G18060/1:6211873-6213444
1	1506	1	1505	1506	-1	A	AK2	TreeBeST000059.SB	472022/1:7580651-7585689	AT1G18070/1:6213777-6218340	Carubv10008779m.g/scaffold_1:7074871-7079388, Carubv10008818m.g/scaffold_1:6237163-6242474	Bra016571/A08:19105337-19110850, Bra025932/A06:6918773-6933807	Tp1g16090/ch1-1:5746255-5751890
1	1507	1	1506	1507	1	A	AK2	TreeBeST009591.C.b.c	920734/1:7595932-7597517	AT1G18080/1:6222201-6224151	Carubv10009720m.g/scaffold_1:6246136-6247952	Bra016570/A08:19102225-19103575, Bra025931/A06:6945725-6947050, Bra031014/A09:32931163-32932580	Tp1g16100/ch1-1:5754408-5756894
1	1508	1	1507	1508	1	A	AK2	TreeBeST000602.C.b	920735/1:7598101-7601392	AT1G18090/1:6224504-6227822	Carubv10008695m.g/scaffold_1:6248428-6251757	Bra016569/A08:19098604-19101589	Tp1g16110/ch1-1:5757148-5760353
1	1509	1	1508	1509	-1	A	AK2	TreeBeST000140.G.b	920736/1:7601672-7603727	AT1G18100/1:6227217-6230188	Carubv10011138m.g/scaffold_1:6252046-6254140	Bra025930/A06:6948626-6950394, Bra031016/A09:32926923-32928648	Tp1g16120/ch1-1:5760427-5762432
1	1510	1	1509	1510	-1	A	AK2	TreeBeST008802.J	920739/1:7612359-7614793	AT1G18140/1:6238844-6241436	Carubv10008683m.g/scaffold_1:6257634-6260182	Bra016568/A08:19095384-19098335	Tp1g16130/ch1-1:5763687-5766371
1	1511	1	1510	1511	-1	A	AK2	TreeBeST008621.K.b.b.b.a	911627/1:7618753-7621668	AT1G18150/1:6244384-6247655	Carubv10008665m.g/scaffold_1:6263464-6266965	Bra025929/A06:6952527-6955639, Bra016567/A08:19090083-19090972	Tp1g16140/ch1-1:5769243-5773684
1	1512	1	1511	1512	1	A	AK2	TreeBeST008716.F.d.b.a	472032/1:7627753-7632931	AT1G18160/1:6248793-6254039	Carubv10012038m.g/scaffold_1:6268477-6273221	Bra025927/A06:6962730-6967342	Tp1g16150/ch1-1:5774727-5781827
1	1513	1	1512	1513	1	A	AK2	TreeBeST004305.a	920743/1:7633268-7634569	AT1G18170/1:6254229-6255690	Carubv10011718m.g/scaffold_1:6273522-6273857	Bra031018/A09:32921013-32921929
1	1514	1	1513	1514	1	A	AK2	TreeBeST002128.B.d	920744/1:7634877-7636744	AT1G18180/1:6255830-6257900		Bra025926/A06:6968328-6970098	Tp1g16160/ch1-1:5781844-5784101
1	1515	1	1514	1515	-1	A	AK2	TreeBeST002560.C.b.a		AT1G18190/1:6257851-6261457	Carubv10011252m.g/scaffold_1:6277250-6280924	Bra025925/A06:6970474-6974037	Tp1g16170/ch1-1:5784180-5787559
1	1516	1	1515	1516	-1	A	AK2	TreeBeST008624.B.c	911632/1:7640701-7642318	AT1G18200/1:6265416-6266937	Carubv10011865m.g/scaffold_1:6281455-6282696	Bra016565/A08:19082347-19083476	Tp1g16190/ch1-1:5788642-5790058
1	1517	1	1516	1517	-1	A	AK2	TreeBeST008741.D.c	920747/1:7644369-7645074	AT1G18210/1:6267969-6268828	Carubv10010474m.g/scaffold_1:6285614-6286433	Bra016564/A08:19081043-19081567, Bra025924/A06:6978669-6979172	Tp1g16200/ch1-1:5790510-5791398
1	1518	1	1517	1518	-1	A	AK2	TreeBeST008831.B.g	920750/1:7654814-7655833	AT1G18250/1:6276788-6278045	Carubv10021625m.g/scaffold_2:3359403-3360190, Carubv10022250m.g/scaffold_2:3533871-3534649, Carubv10021636m.g/scaffold_2:3363090-3365985, Carubv10010135m.g/scaffold_1:6290210-6291415	Bra025923/A06:6981657-6982603	Tp1g16210/ch1-1:5792725-5793873
1	1519	1	1518	1519	-1	A	AK2	TreeBeST003007.A.b.a.a	920751/1:7657006-7660018	AT1G18260/1:6278848-6282103	Carubv10008501m.g/scaffold_1:6291892-6295481	Bra025922/A06:6983834-6986510	Tp1g16220/ch1-1:5794642-5798208
1	1520	1	1519	1520	-1	A	AK2	TreeBeST005493	472042/1:7660317-7661215	AT1G18265/1:6282252-6283293	Carubv10011169m.g/scaffold_1:6295699-6296481	Bra025921/A06:6986973-6987725	Tp1g16230/ch1-1:5798316-5799135
1	1521	1	1520	1521	-1	A	AK2	TreeBeST000776.I	472044/1:7661414-7671896	AT1G18270/1:6283414-6293871	Carubv10011390m.g/scaffold_1:6297015-6307033	Bra025920/A06:6988103-6997545	Tp1g16240/ch1-1:5799499-5809655
1	1522	1	1521	1522	1	A	AK2	TreeBeST001931.C.d.b	911640/1:7672540-7673352	AT1G18280/1:6294333-6295364		Bra016563/A08:19077575-19078803, Bra025919/A06:6999292-7000018, Bra031022/A09:32892339-32893140, Bra031024/A09:32887405-32888268, Bra031023/A09:32889710-32890274
1	1523	1	1522	1523	1	A	AK2	TreeBeST001645.C	472046/1:7677961-7682169	AT1G18290/1:6297364-6298328	Carubv10010107m.g/scaffold_1:6309961-6311566	Bra016562/A08:19071716-19072213, Bra031025/A09:32884322-32884873, Bra025918/A06:7002544-7003068	Tp1g16260/ch1-1:5813588-5814512
1	1524	1	1523	1524	1	A	AK2	TreeBeST000524.A.b.b.g	312784/1:7683571-7684554	AT1G18300/1:6299687-6301086	Carubv10010316m.g/scaffold_1:6314775-6316192	Bra016561/A08:19068078-19068996, Bra025917/A06:7004944-7005684	Tp1g16270/ch1-1:5816519-5817780
1	1525	1	1524	1525	-1	A	AK2	TreeBeST002844.C.n		AT1G18310/1:6301200-6303956	Carubv10008525m.g/scaffold_1:6316421-6318704	Bra025916/A06:7006286-7009249	Tp2g19560/ch2-4:5342725-5345331
1	1526	1	1525	1526	1	A	AK2	TreeBeST001382.A.a	472048/1:7685062-7686526	AT1G18320/1:6304360-6305689, AT3G10110/3:3116110-3117671	Carubv10010466m.g/scaffold_1:6319090-6320717	Bra031026/A09:32882230-32883281	Tp1g16280/ch1-1:5818722-5820517
1	1527	1	1526	1527	-1	A	AK2	TreeBeST000400.L.a.b	472050/1:7686780-7688783	AT1G18330/1:6305971-6308010, AT3G10113/3:3118043-3119391	Carubv10009624m.g/scaffold_1:6320854-6322481	Bra024430/A06:15753653-15756289, Bra025914/A06:7020886-7022267	Tp1g16290/ch1-1:5819403-5822962
1	1528	1	1527	1528	-1	A	AK2	TreeBeST004403	911646/1:7697430-7699156	AT1G18335/1:6309041-6311326	Carubv10010010m.g/scaffold_1:6323760-6326200	Bra016559/A08:19063767-19065272	Tp1g16300/ch1-1:5823712-5825637
1	1529	1	1528	1529	-1	A	AK2	TreeBeST004551	472054/1:7699380-7701768	AT1G18340/1:6311483-6313931	Carubv10009867m.g/scaffold_1:6326395-6328759	Bra025913/A06:7023888-7025916	Tp1g16310/ch1-1:5825708-5828331
1	1530	1	1529	1530	-1	A	AK2	TreeBeST000093.A.g	920765/1:7709030-7711285	AT1G18360/1:6316695-6319427	Carubv10009378m.g/scaffold_1:6330727-6334498	Bra016558/A08:19057963-19063200	Tp1g16320/ch1-1:5828480-5831012
1	1531	1	1530	1531	-1	A	AK2	TreeBeST009514.S	472057/1:7712301-7716411	AT1G18370/1:6319650-6324222	Carubv10008207m.g/scaffold_1:6334620-6339239	Bra025912/A06:7030583-7034545, Bra031027/A09:32877872-32881732	Tp1g16330/ch1-1:5831559-5836921
1	1532	1	1531	1532	1	A	AK2	TreeBeST000234.E.b.b.c	312791/1:7718734-7726209		Carubv10008544m.g/scaffold_1:6340667-6344962	Bra025911/A06:7046305-7059283	Tp1g16340/ch1-1:5838127-5842459
1	1533	1	1532	1533	1	A	AK2	TreeBeST009526.A.a.c		AT1G18400/1:6331398-6333743	Carubv10009894m.g/scaffold_1:6346265-6348461	Bra025910/A06:7061049-7062462	Tp1g16350/ch1-1:5843751-5845734
1	1534	1	1533	1534	-1	A	AK2	TreeBeST008693.F.a.g	335100/1:7729859-7735041	AT1G18410/1:6336528-6342460	Carubv10012358m.g/scaffold_1:6356918-6362464	Bra025908/A06:7073152-7078079	Tp1g16360/ch1-1:5847529-5853096
1	1535	1	1534	1535	1	A	AK2	TreeBeST002991.A.m.b	335101/1:7736046-7739013		Carubv10010911m.g/scaffold_1:6363417-6364904
1	1536	1	1535	1536	1	A	AK2	TreeBeST000245.C.b.a	911657/1:7739631-7742097	AT1G18420/1:6343330-6345689		Bra025906/A06:7081451-7083745
1	1537	1	1536	1537	1	A	AK2	TreeBeST001450.C	472062/1:7742306-7744199	AT1G18440/1:6345974-6347910	Carubv10009940m.g/scaffold_1:6371471-6373498	Bra025905/A06:7084039-7085789	Tp1g16380/ch1-1:5857313-5860431
1	1538	1	1537	1538	1	A	AK2	TreeBeST008685.A.c.b.a.a			Carubv10009163m.g/scaffold_1:6373802-6377949		Tp1g16390/ch1-1:5860569-5864820
1	1539	1	1538	1539	1	A	AK2	TreeBeST000452.K.e	472064/1:7749228-7752758	AT1G18460/1:6352470-6356113	Carubv10008464m.g/scaffold_1:6378190-6385197	Bra031029/A09:32863294-32866289, Bra039717/A08:6452356-6453064	Tp1g16400/ch1-1:5865078-5869098
1	1540	1	1539	1540	-1	A	AK2	TreeBeST002572.b.b.a	472066/1:7752827-7756945	AT1G18470/1:6356133-6360166	Carubv10009059m.g/scaffold_1:6379179-6386195	Bra016557/A08:19040244-19043883, Bra025904/A06:7090572-7093383, Bra031030/A09:32859524-32862904	Tp1g16410/ch1-1:5867632-5873514
1	1541	1	1540	1541	1	A	AK2	TreeBeST002367.D.b	472067/1:7760349-7761551	AT1G18480/1:6361629-6363007	Carubv10017403m.g/scaffold_5:7221463-7223084	Bra025903/A06:7095508-7096731	Tp1g16420/ch1-1:5875229-5876623
1	1542	1	1541	1542	1	A	AK2	TreeBeST008740.O	472068/1:7761901-7764803	AT1G18485/1:6363172-6366235		Bra025902/A06:7097318-7099843	Tp1g16430/ch1-1:5876814-5879924
1	1543	1	1542	1543	1	A	AK2	TreeBeST007342.a.a	943461/6:23591323-23591725	AT4G02655/4:1158848-1159422, AT1G18486/1:6366397-6366753	Carubv10003468m.g/scaffold_6:15520575-15520928, Carubv10010836m.g/scaffold_1:6395033-6395392	Bra025901/A06:7101409-7101771
1	1544	1	1543	1544	1	A	AK2	TreeBeST000536.E	472069/1:7767429-7769691	AT1G18490/1:6366520-6368849	Carubv10009776m.g/scaffold_1:6395716-6397632	Bra025900/A06:7105669-7106952	Tp1g16440/ch1-1:5880042-5883025
1	1545	1	1544	1545	1	A	AK2	TreeBeST001502.c.a.f	472070/1:7769931-7773827	AT1G18500/1:6369347-6373025		Bra025899/A06:7108185-7110741, Bra031031/A09:32854192-32857360	Tp1g16450/ch1-1:5881793-5887262
1	1546	1	1545	1546	1	A	AK2	TreeBeST007416.A	911666/1:7774174-7774995	AT1G18510/1:6373295-6374090	Carubv10011011m.g/scaffold_1:6402309-6403123	Bra025898/A06:7111181-7112008	Tp1g16460/ch1-1:5887284-5888723
1	1547	1	1546	1547	1	A	AK2	TreeBeST008619.C.a.c	920786/1:7777568-7778084	AT1G18530/1:6376783-6377256	Carubv10011170m.g/scaffold_1:6405303-6405776	Bra031033/A09:32850862-32851194	Tp1g16480/ch1-1:5890976-5891579
1	1548	1	1547	1548	-1	A	AK2	TreeBeST002106.A.b.c.b.b.a	920787/1:7778138-7779394	AT1G18540/1:6377321-6378580	Carubv10010178m.g/scaffold_1:6405794-6407158, Carubv10023978m.g/scaffold_4:2049858-2051463	Bra016555/A08:19029803-19031061, Bra025895/A06:7114532-7115637, Bra031034/A09:32849350-32850567	Tp1g16490/ch1-1:5891478-5892799
1	1549	1	1548	1549	-1	A	AK2	TreeBeST008861.Q	335111/1:7779953-7782707	AT1G18550/1:6381503-6384340	Carubv10008434m.g/scaffold_1:6407659-6410338	Bra025894/A06:7116111-7118763	Tp1g16500/ch1-1:5893358-5896569
1	1550	1	1549	1550	1	A	AK2	TreeBeST008784.NB		AT1G18560/1:6385449-6388080	Carubv10008481m.g/scaffold_1:6410966-6413957		Tp1g16510/ch1-1:5896737-5900559
1	1551	1	1550	1551	1	A	AK2	TreeBeST009584.B.a.b.b.a.a	472077/1:7789691-7791515	AT1G18570/1:6389411-6391267	Carubv10009563m.g/scaffold_1:6415949-6417568	Bra025666/A06:7131757-7133035	Tp1g16520/ch1-1:5902377-5904535
1	1552	1	1551	1552	1	A	AK2	TreeBeST008855.G	312807/1:7801035-7803198	AT1G18580/1:6395864-6398239	Carubv10008800m.g/scaffold_1:6422974-6425808	Bra016552/A08:19014916-19017020, Bra031036/A09:32828663-32835852, Bra025667/A06:7138237-7139370	Tp1g16540/ch1-1:5919966-5920664, Tp1g16550/ch1-1:5923237-5925115
1	1553	1	1552	1553	1	A	AK2	TreeBeST008770.K.b	472079/1:7806964-7808302	AT1G18590/1:6398580-6399942	Carubv10012097m.g/scaffold_1:6426748-6427785	Bra025668/A06:7140122-7141135	Tp1g16560/ch1-1:5925372-5926647
1	1554	1	1553	1554	1	A	AK2	TreeBeST005239.B.b	472080/1:7808843-7811082	AT1G18600/1:6400404-6402791	Carubv10009672m.g/scaffold_1:6428577-6430841	Bra025671/A06:7164783-7166602	Tp1g16570/ch1-1:5927259-5929940
1	1555	1	1554	1555	1	A	AK2	TreeBeST009557.A.e	911676/1:7812179-7814774	AT1G18610/1:6405645-6409297	Carubv10008756m.g/scaffold_1:6431169-6434541	Bra016550/A08:19008956-19011521, Bra025672/A06:7171846-7174474	Tp1g16580/ch1-1:5930400-5935033
1	1556	1	1555	1556	1	A	AK2	TreeBeST001473.A.b.e	472083/1:7816494-7820901	AT1G18620/1:6410033-6414451	Carubv10008208m.g/scaffold_1:6436697-6440346	Bra031037/A09:32823481-32826395	Tp1g16590/ch1-1:5936048-5940331
1	1557	1	1556	1557	1	A	AK2	TreeBeST009582.F	911678/1:7821726-7822782	AT1G18630/1:6414725-6416459		Bra016549/A08:18999930-19007950, Bra025674/A06:7184369-7185308
1	1558	1	1557	1558	-1	A	AK2	TreeBeST003174.A.b.b	472085/1:7822878-7825185	AT1G18640/1:6416357-6418690	Carubv10007876m.g/scaffold_7:12895033-12897829, Carubv10010958m.g/scaffold_1:6442525-6444177	Bra016548/A08:18996007-18999695, Bra025675/A06:7185554-7189479	Tp1g16610/ch1-1:5942059-5944637
1	1559	1	1558	1559	-1	A	AK2	TreeBeST003174.B.b.a.a.a.b			Carubv10012483m.g/scaffold_1:6445202-6446714		Tp1g16620/ch1-1:5945040-5948074
1	1560	1	1559	1560	1	A	AK2	TreeBeST002673.A.a.b	472088/1:7831316-7836048	AT1G18660/1:6421300-6425880	Carubv10008983m.g/scaffold_1:6448008-6452708	Bra025676/A06:7193358-7197011, Bra031038/A09:32819075-32822538	Tp1g16630/ch1-1:5948457-5953289
1	1561	1	1560	1561	-1	A	AK2	TreeBeST008586.B.b.b.b.b.a.b.b.b.b.b.a			Carubv10008466m.g/scaffold_1:6452851-6456964		Tp1g16650/ch1-1:5958827-5963412
1	1562	1	1561	1562	-1	A	AK2	TreeBeST002767.D	911684/1:7841611-7842806	AT1G18680/1:6431938-6433464	Carubv10010393m.g/scaffold_1:6460936-6462712	Bra031039/A09:32811711-32812853	Tp1g16660/ch1-1:5964202-5966379
1	1563	1	1562	1563	1	A	AK2	TreeBeST000459.G.j.a	312817/1:7843725-7846304	AT1G18690/1:6433574-6436922	Carubv10009116m.g/scaffold_1:6463082-6464992	Bra025677/A06:7201710-7203221	Tp1g16670/ch1-1:5966633-5968478
1	1564	1	1563	1564	1	A	AK2	TreeBeST002967.a	472093/1:7847030-7852681	AT1G18700/1:6437591-6443046	Carubv10012083m.g/scaffold_1:6466113-6471401	Bra031040/A09:32806191-32811431	Tp1g16680/ch1-1:5968287-5974835
1	1565	1	1564	1565	1	A	AK2	TreeBeST009539.F.d.a	335126/1:7877873-7880530	AT1G18710/1:6450594-6453114		Bra031041/A09:32786173-32787785
1	1566	1	1565	1566	-1	A	AK2	TreeBeST000478.GB			Carubv10010309m.g/scaffold_1:6499869-6501750
1	1567	1	1566	1567	1	A	AK2	TreeBeST005616	472098/1:7896757-7898447	AT1G18730/1:6460598-6462224	Carubv10010440m.g/scaffold_1:6501942-6503843	Bra031045/A09:32775308-32777227, Bra031047/A09:32754802-32755663, Bra025682/A06:7272572-7274033	Tp1g16740/ch1-1:5999583-6002775
1	1568	1	1567	1568	1	A	AK2	TreeBeST001296.B.b.c.b	472100/1:7902907-7905285	AT1G18740/1:6463922-6465476		Bra025683/A06:7275684-7276826, Bra031048/A09:32749759-32750907
1	1569	1	1568	1569	1	A	AK2	TreeBeST000963.C.c	472101/1:7906168-7908577	AT1G18750/1:6467331-6469984	Carubv10009419m.g/scaffold_1:6508169-6511503	Bra016544/A08:18952885-18955007, Bra025685/A06:7279739-7281753, Bra031049/A09:32745794-32747869	Tp1g16760/ch1-1:6006066-6010290
1	1570	1	1569	1570	-1	A	AK2	TreeBeST002348.F.a.b.a	472102/1:7910795-7930844, 920819/1:7934575-7935649, 341444/3:5343640-5344625	AT1G18760/1:6471150-6471824, AT1G18770/1:6473370-6474048, AT2G29840/2:12732387-12733983, AT3G13228/3:4266964-4268251	Carubv10010970m.g/scaffold_1:6511698-6512330	Bra018733/A06:2267886-2268581, Bra018734/A06:2261515-2262186, Bra038122/A05:10347391-10347996, Bra016543/A08:18952021-18952446, Bra025686/A06:7282165-7282818
1	1571	1	1570	1571	-1	A	AK2	TreeBeST001128.D.d.a	472103/1:7936149-7937491	AT1G18790/1:6478851-6480043		Bra016542/A08:18949709-18950985
1	1572	1	1571	1572	-1	A	AK2	TreeBeST000469.A.b.b.a.a			Carubv10011133m.g/scaffold_1:6516351-6517536		Tp1g16770/ch1-1:6010398-6011935
1	1573	1	1572	1573	-1	A	AK2	TreeBeST000567.B.b.a.b.a	920821/1:7939096-7941137	AT1G18800/1:6481113-6483596	Carubv10010235m.g/scaffold_1:6518789-6521238	Bra016541/A08:18946455-18948283	Tp1g16780/ch1-1:6012626-6016013
1	1574	1	1573	1574	-1	A	AK2	TreeBeST005286.B	920822/1:7943348-7944503	AT1G18810/1:6485596-6487030	Carubv10011880m.g/scaffold_1:6523393-6524532	Bra016540/A08:18941806-18942891	Tp1g16790/ch1-1:6017660-6018926
1	1575	1	1574	1575	1	A	AK2	TreeBeST002795.I.a	472106/1:7952326-7957188	AT1G18830/1:6489309-6494218	Carubv10011773m.g/scaffold_1:6527273-6532191	Bra016539/A08:18934713-18939328
1	1576	1	1575	1576	-1	A	AK2	TreeBeST008114	920825/1:7963392-7963746			Bra016537/A08:18929389-18929676, Bra025689/A06:7314221-7314502
1	1577	1	1576	1577	-1	A	AK2	TreeBeST008596.I.a	335142/1:7965284-7967624	AT1G18840/1:6500848-6504397	Carubv10008698m.g/scaffold_1:6539354-6542914	Bra016536/A08:18924407-18928134, Bra025690/A06:7315887-7318039	Tp1g16820/ch1-1:6030259-6033314
1	1578	1	1577	1578	-1	A	AK2	TreeBeST005404	472110/1:7968984-7970577	AT1G18850/1:6504806-6506424	Carubv10009088m.g/scaffold_1:6543381-6545164	Bra025691/A06:7320035-7321213	Tp1g16830/ch1-1:6033799-6036368
1	1579	1	1578	1579	1	A	AK2	TreeBeST000200.A.a.b.c	335144/1:7975906-7977915	AT1G18860/1:6509492-6511227		Bra016535/A08:18919484-18921382, Bra031053/A09:32725863-32727658
1	1580	1	1579	1580	1	A	AK2	TreeBeST003591.a.b.b.a.a.a.b.b			Carubv10008977m.g/scaffold_1:6548436-6550262		Tp1g16840/ch1-1:6040004-6042140
1	1581	1	1580	1581	1	A	AK2	TreeBeST000054.Q.a			Carubv10008717m.g/scaffold_1:6553828-6557702		Tp1g16850/ch1-1:6047170-6051319
1	1582	1	1581	1582	1	A	AK2	TreeBeST000054.A.a.b.b.b.b.a	472112/1:7996531-7999034	AT1G18880/1:6520748-6523368	Carubv10012216m.g/scaffold_1:6558966-6561201	Bra025695/A06:7347776-7349946, Bra016534/A08:18910878-18918361, Bra031054/A09:32720178-32722556	Tp1g16860/ch1-1:6052157-6055014
1	1583	1	1582	1583	-1	A	AK2	TreeBeST008738.AB.b.a.a	920833/1:7999113-8001416	AT1G18890/1:6522764-6525962	Carubv10008777m.g/scaffold_1:6561208-6563986
1	1584	1	1583	1584	1	A	AK2	TreeBeST000281.T.a	920834/1:8006365-8008989	AT1G18900/1:6529046-6532614	Carubv10008274m.g/scaffold_1:6568150-6572256	Bra016533/A08:18907511-18909826, Bra025697/A06:7360168-7362678	Tp1g16880/ch1-1:6060907-6063680
1	1585	1	1584	1585	-1	A	AK2	TreeBeST000577.V.b.d	472116/1:8009165-8014809	AT1G18910/1:6532559-6538145	Carubv10008101m.g/scaffold_1:6567988-6576900	Bra025698/A06:7362965-7363736, Bra031056/A09:32709415-32715395	Tp1g16890/ch1-1:6063627-6070086
1	1586	1	1585	1586	1	A	AK2	TreeBeST008790.A.b.c.a	312838/1:8016173-8017965	AT1G18940/1:6543852-6545592	Carubv10008700m.g/scaffold_1:6577956-6580108	Bra025702/A06:7383368-7385644	Tp1g16900/ch1-1:6070520-6072986
1	1587	1	1586	1587	1	A	AK2	TreeBeST002004.B.b.a	472118/1:8018830-8024385	AT1G18950/1:6546399-6551887	Carubv10012346m.g/scaffold_1:6581084-6586068	Bra016532/A08:18901852-18905884, Bra031057/A09:32703568-32707357, Bra025703/A06:7387970-7392225	Tp1g16910/ch1-1:6073233-6078691
1	1588	1	1587	1588	1	A	AK2	TreeBeST007848		AT1G18960/1:6552752-6553940	Carubv10012671m.g/scaffold_1:6587629-6588510	Bra016531/A08:18899750-18900400	Tp1g16920/ch1-1:6077669-6080777
1	1589	1	1588	1589	-1	A	AK2	TreeBeST008578.G.e.a.a	920839/1:8026847-8027737	AT1G18970/1:6554568-6555377	Carubv10011931m.g/scaffold_1:6588947-6589609	Bra031058/A09:32701753-32702397	Tp1g16940/ch1-1:6081424-6082404
1	1590	1	1589	1590	-1	A	AK2	TreeBeST008578.G.e.a.b	472121/1:8029423-8030150	AT1G18980/1:6557254-6558045	Carubv10011952m.g/scaffold_1:6590776-6591444	Bra025704/A06:7394344-7394988
1	1591	1	1590	1591	-1	A	AK2	TreeBeST000190.A.g	472122/1:8030858-8032627	AT1G18990/1:6558678-6560489	Carubv10011395m.g/scaffold_1:6592234-6593910	Bra025705/A06:7395589-7397218, Bra031059/A09:32699474-32701078	Tp1g16950/ch1-1:6082884-6084809
1	1592	1	1591	1592	-1	A	AK2	TreeBeST009521.C.a.a.b.b.a.b	472123/1:8032888-8034976	AT1G19000/1:6560795-6562786	Carubv10011841m.g/scaffold_1:6594847-6598111	Bra016530/A08:18896375-18897686, Bra031060/A09:32697637-32698792	Tp1g16960/ch1-1:6085271-6087404
1	1593	1	1592	1593	1	A	AK2	TreeBeST003894.B.d.a	335156/1:8038414-8040333	AT1G19010/1:6565783-6567525	Carubv10009495m.g/scaffold_1:6601575-6604047	Bra016529/A08:18890968-18892397	Tp1g16970/ch1-1:6089787-6092971
1	1594	1	1593	1594	1	A	AK2	TreeBeST003044.C	920844/1:8041040-8041337	AT1G19020/1:6568073-6568597	Carubv10010768m.g/scaffold_1:6604604-6605002	Bra016528/A08:18887883-18888107, Bra025707/A06:7404673-7404930, Bra031061/A09:32692317-32692571	Tp1g16980/ch1-1:6093438-6095307
1	1595	1	1594	1595	1	A	AK2	TreeBeST000975.G	472127/1:8042466-8044481	AT1G19025/1:6568853-6570939	Carubv10008764m.g/scaffold_1:6605247-6607410	Bra031062/A09:32688382-32690240	Tp1g16990/ch1-1:6095849-6098065
1	1596	1	1595	1596	-1	A	AK2	TreeBeST000305.B.b.b.a.b.d	920848/1:8045339-8046546	AT1G19050/1:6577833-6579178	Carubv10010295m.g/scaffold_1:6608195-6609626	Bra016526/A08:18882275-18883377, Bra025708/A06:7405386-7406551	Tp1g17000/ch1-1:6098115-6101565
1	1597	1	1596	1597	1	A	AK2	TreeBeST000562.G	472129/1:8056078-8058649	AT1G19090/1:6590245-6592816	Carubv10008603m.g/scaffold_1:6619246-6621986	Bra025709/A06:7418631-7421037	Tp1g17010/ch1-1:6104782-6107387
1	1598	1	1597	1598	1	A	AK2	TreeBeST000585.I.a.d	472130/1:8067447-8074056	AT1G19100/1:6594930-6601355	Carubv10008534m.g/scaffold_1:6623596-6630114	Bra031063/A09:32682544-32687636
1	1599	1	1598	1599	1	A	AK2	TreeBeST002413.C.a	472131/1:8075832-8079770	AT1G19110/1:6602126-6605908	Carubv10008355m.g/scaffold_1:6630833-6634860	Bra025710/A06:7424141-7427605	Tp1g17020/ch1-1:6107455-6119854
1	1600	1	1599	1600	1	A	AK2	TreeBeST002420.B	472133/1:8080108-8081719	AT1G19115/1:6606237-6607346	Carubv10012380m.g/scaffold_1:6635187-6636449		Tp1g17030/ch1-1:6120253-6121190
1	1601	1	1600	1601	1	A	AK2	TreeBeST001941.F	472135/1:8082516-8083886	AT1G19120/1:6608115-6609369	Carubv10010639m.g/scaffold_1:6636850-6639619		Tp1g17040/ch1-1:6121965-6123824
1	1602	1	1601	1602	-1	A	AK2	TreeBeST003968.b	312852/1:8084068-8085039	AT1G19130/1:6609325-6610613	Carubv10010381m.g/scaffold_1:6636850-6639619	Bra016524/A08:18869288-18870207
1	1603	1	1602	1603	-1	A	AK2	TreeBeST004902	472138/1:8085313-8087045	AT1G19140/1:6610773-6612516	Carubv10009536m.g/scaffold_1:6639680-6641493	Bra016523/A08:18867509-18868838, Bra025711/A06:7434708-7435991	Tp1g17050/ch1-1:6123935-6125673
1	1604	1	1603	1604	1	A	AK2	TreeBeST008590.L	472139/1:8087282-8088615	AT1G19150/1:6612749-6613972	Carubv10012387m.g/scaffold_1:6641789-6642871	Bra016522/A08:18866069-18867023	Tp1g17060/ch1-1:6126079-6127311
1	1605	1	1604	1605	1	A	AK2	TreeBeST000139.F.b.b.c	472140/1:8094644-8096938	AT1G19170/1:6616643-6618986	Carubv10011469m.g/scaffold_1:6643352-6645632	Bra016521/A08:18862473-18864909	Tp1g17070/ch1-1:6127160-6130100
1	1606	1	1605	1606	1	A	AK2	TreeBeST008904.A.b.b.a.b	472142/1:8100622-8101768	AT1G19180/1:6622114-6623620	Carubv10010018m.g/scaffold_1:6649410-6651153	Bra025713/A06:7441408-7442701, Bra016520/A08:18857930-18859054, Bra031065/A09:32662833-32664240	Tp1g17080/ch1-1:6133564-6135085
1	1607	1	1606	1607	1	A	AK2	TreeBeST000026.L.d.a.b	920861/1:8102471-8103455	AT1G19190/1:6623876-6624977		Bra016519/A08:18855829-18856812, Bra025714/A06:7443684-7444400, Bra031068/A09:32643500-32644165
1	1608	1	1607	1608	-1	A	AK2	TreeBeST000704.D.a.d	911737/1:8103620-8104398	AT1G19200/1:6625020-6625856		Bra025715/A06:7451349-7452172	Tp1g17100/ch1-1:6138605-6140138
1	1609	1	1608	1609	-1	A	AK2	TreeBeST000202.A.b.b.a	472144/1:8105037-8105734	AT1G19210/1:6626822-6627530	Carubv10011394m.g/scaffold_1:6654331-6654897	Bra025719/A06:7462467-7462934, Bra031069/A09:32640701-32642578, Bra016518/A08:18854473-18854844	Tp1g17110/ch1-1:6140692-6141431
1	1610	1	1609	1610	-1	A	AK2	TreeBeST008692.BB.b.a	335174/1:8106547-8110920	AT1G19220/1:6628068-6633087	Carubv10008159m.g/scaffold_1:6655296-6660465	Bra016517/A08:18849539-18853797
1	1611	1	1610	1611	1	A	AK2	TreeBeST000040.CB.c	312861/1:8134541-8139454	AT1G19230/1:6644189-6649222	Carubv10008247m.g/scaffold_1:6672290-6677570	Bra031070/A09:32631905-32636868	Tp1g17140/ch1-1:6158755-6164544
1	1612	1	1611	1612	-1	A	AK2	TreeBeST006668	472147/1:8139540-8140751	AT1G19240/1:6649243-6650420	Carubv10010715m.g/scaffold_1:6676517-6678257	Bra025722/A06:7493022-7493542	Tp1g17150/ch1-1:6163798-6165243
1	1613	1	1612	1613	-1	A	AK2	TreeBeST000072.A.b.b.a	312863/1:8141417-8143645	AT1G19250/1:6650529-6653078	Carubv10008834m.g/scaffold_1:6678894-6681386	Bra031073/A09:32617865-32620491, Bra016515/A08:18837431-18840046, Bra025723/A06:7494251-7496701	Tp1g17160/ch1-1:6165416-6168591
1	1614	1	1613	1614	-1	A	AK2	TreeBeST000646.A.b.b.c	911743/1:8150643-8154103		Carubv10008814m.g/scaffold_1:6688555-6692931	Bra025724/A06:7505315-7508584	Tp1g17170/ch1-1:6171326-6176695
1	1615	1	1614	1615	1	A	AK2	TreeBeST000935.H.e	472149/1:8156271-8159849	AT1G19270/1:6662501-6666028	Carubv10008839m.g/scaffold_1:6694580-6698227	Bra025725/A06:7511471-7513748	Tp1g17180/ch1-1:6177714-6181592
1	1616	1	1615	1616	1	A	AK2	TreeBeST000051.Q	920873/1:8166405-8169156	AT1G19290/1:6666249-6668963	Carubv10008259m.g/scaffold_1:6698398-6702246	Bra016513/A08:18825319-18827976	Tp1g17190/ch1-1:6181933-6185292
1	1617	1	1616	1617	-1	A	AK2	TreeBeST000471.F.b	472152/1:8171236-8172672	AT1G19300/1:6671137-6672653	Carubv10012618m.g/scaffold_1:6703650-6704708	Bra016512/A08:18821872-18822927, Bra025726/A06:7522629-7523687	Tp1g17200/ch1-1:6185829-6187576
1	1618	1	1617	1618	-1	A	AK2	TreeBeST000368.C	920875/1:8176112-8176834	AT1G19310/1:6676234-6677673	Carubv10010212m.g/scaffold_1:6708440-6709829	Bra025727/A06:7532819-7533502	Tp1g17210/ch1-1:6191491-6192529
1	1619	1	1618	1619	1	A	AK2	TreeBeST008559.E.b.b	899887/4:3466655-3470398, 472154/1:8181055-8181961	AT2G24810/2:10573862-10574699, AT1G19320/1:6679281-6680252	Carubv10012596m.g/scaffold_1:6711909-6712817	Bra016510/A08:18810687-18811600, Bra016511/A08:18815906-18816849, Bra025728/A06:7544246-7545149, Bra025730/A06:7549757-7550455, Bra031074/A09:32602306-32603153	Tp1g17220/ch1-1:6196977-6198040, Tp1g17230/ch1-1:6200323-6201411, Tp_un1164_001/un1164:1215-1744
1	1620	1	1619	1620	-1	A	AK2	TreeBeST002383.B.e	472155/1:8182931-8185918	AT1G19330/1:6680563-6683529	Carubv10010116m.g/scaffold_1:6713870-6716653	Bra025729/A06:7546730-7548277, Bra025731/A06:7551864-7554289, Bra016509/A08:18807403-18809817, Bra031076/A09:32592929-32595441	Tp1g17240/ch1-1:6201689-6206049
1	1621	1	1620	1621	1	A	AK2	TreeBeST004842	472157/1:8187135-8189444	AT1G19340/1:6684751-6687116	Carubv10009255m.g/scaffold_1:6717825-6720405	Bra025732/A06:7556426-7558339	Tp1g17250/ch1-1:6205999-6209156
1	1622	1	1621	1622	1	A	AK2	TreeBeST000750.A.a.g	472158/1:8190819-8192643	AT1G19350/1:6688703-6690410	Carubv10009520m.g/scaffold_1:6721934-6725854	Bra025733/A06:7559842-7560944, Bra016508/A08:18797830-18798964, Bra031077/A09:32587836-32591097	Tp1g17260/ch1-1:6210089-6211533
1	1623	1	1622	1623	-1	A	AK2	TreeBeST002753.B.h	472163/1:8192678-8194684	AT1G19360/1:6690456-6692477	Carubv10011112m.g/scaffold_1:6723999-6725586	Bra016507/A08:18796034-18797361, Bra025734/A06:7561437-7562925	Tp1g17270/ch1-1:6211724-6213923
1	1624	1	1623	1624	-1	A	AK2	TreeBeST004729.e	920881/1:8195155-8197023	AT1G19370/1:6692764-6694934	Carubv10012465m.g/scaffold_1:6726341-6728170	Bra025735/A06:7564241-7566049	Tp1g17280/ch1-1:6214083-6216325
1	1625	1	1624	1625	1	A	AK2	TreeBeST002956.A	472165/1:8201103-8201812	AT1G19380/1:6698058-6698824	Carubv10010542m.g/scaffold_1:6733133-6733683	Bra016506/A08:18793274-18793811	Tp1g17290/ch1-1:6220255-6221112
1	1626	1	1625	1626	-1	A	AK2	TreeBeST000008.G.b.a.a.a.b	920884/1:8204722-8207347	AT1G19390/1:6700772-6703368	Carubv10011311m.g/scaffold_1:6734754-6737343	Bra025736/A06:7581494-7586315, Bra031079/A09:32557294-32563071, Bra031078/A09:32579770-32581220
1	1627	1	1626	1627	-1	A	AK2	TreeBeST001865.B.b.c	472167/1:8210400-8212575	AT1G19400/1:6712038-6714247		Bra031080/A09:32554772-32556180
1	1628	1	1627	1628	-1	A	AK2	TreeBeST000008.O			Carubv10009862m.g/scaffold_1:6741319-6743472		Tp1g17300/ch1-1:6223724-6226075
1	1629	1	1628	1629	-1	A	AK2	TreeBeST008612.R	920897/1:8271964-8274862	AT1G19430/1:6724573-6728040	Carubv10008443m.g/scaffold_1:6744135-6747861	Bra025737/A06:7587245-7590357	Tp1g17310/ch1-1:6226365-6230668
1	1630	1	1629	1630	1	A	AK2	TreeBeST008614.M.a.a	472173/1:8277029-8278914	AT1G19440/1:6728984-6730931	Carubv10011929m.g/scaffold_1:6748997-6750535	Bra025738/A06:7594024-7595544, Bra031081/A09:32551127-32552662	Tp1g17330/ch1-1:6231414-6233186
1	1631	1	1630	1631	-1	A	AK2	TreeBeST008730.E.b.e	472174/1:8279554-8282963	AT1G19450/1:6731434-6734882	Carubv10012080m.g/scaffold_1:6751573-6754548	Bra031082/A09:32547900-32550445, Bra025740/A06:7658271-7661155	Tp1g17340/ch1-1:6233261-6237260
1	1632	1	1631	1632	1	A	AK2	TreeBeST002913.a.b.c		AT1G19480/1:6744411-6746380	Carubv10009489m.g/scaffold_1:6758998-6761175	Bra025741/A06:7663339-7664394	Tp1g17350/ch1-1:6238459-6241568
1	1633	1	1632	1633	1	A	AK2	TreeBeST004845.E	911775/1:8287956-8295133	AT1G19485/1:6746812-6751507	Carubv10010997m.g/scaffold_1:6761780-6766180	Bra016505/A08:18786984-18791405, Bra025742/A06:7665696-7670020	Tp1g17360/ch1-1:6241707-6247414
1	1634	1	1633	1634	-1	A	AK2	TreeBeST004158	312884/1:8295632-8301751	AT1G19490/1:6751673-6753999	Carubv10011417m.g/scaffold_1:6766686-6768763	Bra025743/A06:7670451-7672553	Tp1g17370/ch1-1:6247692-6251233
1	1635	1	1634	1635	-1	A	AK2	TreeBeST007131.A		AT1G19500/1:6754786-6755684	Carubv10012246m.g/scaffold_1:6769874-6770370	Bra016504/A08:18786070-18786315, Bra025744/A06:7673405-7674795
1	1636	1	1635	1636	-1	A	AK2	TreeBeST000523.C.c		AT1G19510/1:6756284-6757377	Carubv10010724m.g/scaffold_1:6770960-6772302	Bra012183/A07:9487579-9493116, Bra025745/A06:7675462-7676318	Tp1g17380/ch1-1:6253620-6255504
1	1637	1	1636	1637	1	A	AK2	TreeBeST003158.A	472179/1:8303680-8306373	AT1G19520/1:6759965-6761235	Carubv10008438m.g/scaffold_1:6774108-6777199	Bra025746/A06:7679352-7681781	Tp1g17390/ch1-1:6256919-6260403
1	1638	1	1637	1638	1	A	AK2	TreeBeST004252	920906/1:8308573-8309299	AT1G19530/1:6763915-6764971	Carubv10010689m.g/scaffold_1:6778208-6779227	Bra025747/A06:7691810-7692548	Tp1g17400/ch1-1:6261366-6262514
1	1639	1	1638	1639	1	A	AK2	TreeBeST000328.H.a.c.a	472180/1:8311910-8314103, 8960933/5:3631157-3645392	AT1G19540/1:6765667-6767341	Carubv10012117m.g/scaffold_1:6783664-6785193	Bra025748/A06:7696297-7698359	Tp1g17410/ch1-1:6262799-6265839
1	1640	1	1639	1640	-1	A	AK2	TreeBeST001587.A.l.a.a	472181/1:8314053-8315265	AT1G19550/1:6767451-6767983, AT1G19570/1:6773311-6774528	Carubv10010286m.g/scaffold_1:6783587-6786506	Bra016503/A08:18784347-18785279	Tp1g17420/ch1-1:6264618-6265908
1	1641	1	1640	1641	1	A	AK2	TreeBeST001264.A.b.a.a	312889/1:8315669-8317780	AT1G19580/1:6774763-6777456	Carubv10009987m.g/scaffold_1:6786738-6789705	Bra016502/A08:18781599-18783605, Bra025750/A06:7700091-7701728	Tp1g17430/ch1-1:6266391-6268874
1	1642	1	1641	1642	1	A	AK2	TreeBeST002114.E	920910/1:8319151-8321206	AT1G19600/1:6778988-6781173	Carubv10009566m.g/scaffold_1:6790293-6792939	Bra025751/A06:7702877-7704700	Tp1g17440/ch1-1:6269569-6272174
1	1643	1	1642	1643	-1	A	AK2	TreeBeST004200.B	472186/1:8322076-8322628	AT1G19610/1:6781483-6782039	Carubv10010796m.g/scaffold_1:6793010-6793540	Bra016501/A08:18780299-18780619	Tp1g17450/ch1-1:6272245-6272701
1	1644	1	1643	1644	1	A	AK2	TreeBeST007658	9099499/1:8324984-8325979	AT1G19620/1:6784020-6785075	Carubv10009793m.g/scaffold_1:6796028-6797091	Bra016500/A08:18777514-18778386, Bra025752/A06:7710573-7711592	Tp1g17460/ch1-1:6274829-6275884
1	1645	1	1644	1645	-1	A	AK2	TreeBeST008772.L	472187/1:8341776-8344214	AT1G19630/1:6785427-6787967	Carubv10009004m.g/scaffold_1:6798903-6801478	Bra016499/A08:18772365-18774606	Tp1g17470/ch1-1:6277815-6280922
1	1646	1	1645	1646	-1	A	AK2	TreeBeST008791.G	472188/1:8345223-8348394	AT1G19640/1:6788885-6791846	Carubv10009402m.g/scaffold_1:6802293-6805047	Bra012184/A07:9476552-9478869, Bra016498/A08:18768375-18771044, Bra025753/A06:7712820-7715419	Tp1g17480/ch1-1:6282406-6285002
1	1647	1	1646	1647	-1	A	AK2	TreeBeST000057.J.a.a	472189/1:8354278-8357753	AT1G19650/1:6796202-6799759	Carubv10012422m.g/scaffold_1:6809981-6813228	Bra025754/A06:7719739-7722835	Tp1g17490/ch1-1:6289121-6293213
1	1648	1	1647	1648	-1	A	AK2	TreeBeST001953.B.c	472192/1:8358031-8360630	AT1G19660/1:6799981-6802652	Carubv10012529m.g/scaffold_1:6815550-6817386	Bra025755/A06:7724242-7725974	Tp1g17500/ch1-1:6293506-6296521
1	1649	1	1648	1649	-1	A	AK2	TreeBeST002149.B.b	472193/1:8361664-8362947	AT1G19670/1:6803611-6805044	Carubv10009755m.g/scaffold_1:6819657-6821111	Bra025756/A06:7733521-7734851	Tp1g17510/ch1-1:6297831-6299909
1	1650	1	1649	1650	-1	A	AK2	TreeBeST005776.B.b	911792/1:8365825-8367514	AT1G19690/1:6807715-6809569	Carubv10012174m.g/scaffold_1:6824146-6825889	Bra025757/A06:7735846-7737477	Tp1g17520/ch1-1:6299442-6301734
1	1651	1	1650	1651	-1	A	AK2	TreeBeST000107.K.a.b.a	472196/1:8367705-8370662	AT1G19700/1:6809765-6812491	Carubv10008805m.g/scaffold_1:6826097-6829186	Bra016497/A08:18761164-18763526	Tp1g17530/ch1-1:6301700-6305265
1	1652	1	1651	1652	1	A	AK2	TreeBeST002796.C.b.b.c	920921/1:8373154-8374992	AT1G19710/1:6814793-6816876	Carubv10011399m.g/scaffold_1:6831733-6833551	Bra025759/A06:7744678-7746472	Tp1g17540/ch1-1:6306182-6309334
1	1653	1	1652	1653	-1	A	AK2	TreeBeST000456.Y	472198/1:8374956-8377766	AT1G19715/1:6816896-6819513	Carubv10012347m.g/scaffold_1:6833795-6839511	Bra016496/A08:18755951-18758365, Bra025760/A06:7746698-7749053	Tp1g17550/ch1-1:6308733-6312129
1	1654	1	1653	1654	-1	A	AK2	TreeBeST001547.F	335224/1:8375201-8380843	AT1G19720/1:6819564-6822711		Bra025761/A06:7749573-7752254	Tp1g17560/ch1-1:6312523-6315268
1	1655	1	1654	1655	-1	A	AK2	TreeBeST000166.F.c	920924/1:8381320-8382186	AT1G19730/1:6822864-6824071	Carubv10010677m.g/scaffold_1:6839741-6841241	Bra025762/A06:7753056-7753780	Tp1g17570/ch1-1:6315801-6317156
1	1656	1	1655	1656	1	A	AK2	TreeBeST002742.B.a	905790/3:13430381-13431278, 888054/7:133809-135002, 927517/2:19234454-19234971, 327886/7:511279-511755, 936587/5:4334133-4334650, 949441/8:13116883-13117400, 472201/1:8382507-8383586	AT1G19740/1:6824322-6825459		Bra025763/A06:7756050-7756895	Tp1g17580/ch1-1:6317905-6319536
1	1657	1	1656	1657	1	A	AK2	TreeBeST000161.D.b.b.b	472202/1:8385085-8386573	AT1G19770/1:6832347-6833837	Carubv10009375m.g/scaffold_1:6843589-6845555	Bra016495/A08:18748569-18751813, Bra025764/A06:7758465-7759695	Tp1g17590/ch1-1:6320242-6322592
1	1658	1	1657	1658	-1	A	AK2	TreeBeST000681.A.b.a	472205/1:8391565-8393781	AT1G19790/1:6838120-6840284	Carubv10009551m.g/scaffold_1:6851160-6853142	Bra025768/A06:7778642-7779917	Tp1g17600/ch1-1:6324298-6326159
1	1659	1	1658	1659	1	A	AK2	TreeBeST005527	472206/1:8403028-8404749	AT1G19800/1:6846374-6848096	Carubv10009585m.g/scaffold_1:6858353-6860085	Bra025769/A06:7790016-7791138	Tp1g17610/ch1-1:6331703-6334137
1	1660	1	1659	1660	1	A	AK2	TreeBeST008825.C.b.d	472207/1:8406713-8407400	AT1G19830/1:6852155-6852872	Carubv10010680m.g/scaffold_1:6862520-6863005	Bra025770/A06:7796443-7796784	Tp1g17620/ch1-1:6335849-6336404
1	1661	1	1660	1661	-1	A	AK2	TreeBeST000556.B.b.e	335233/1:8415670-8419004	AT1G19835/1:6855952-6860332	Carubv10008199m.g/scaffold_1:6866262-6869921	Bra016494/A08:18745613-18748477, Bra025772/A06:7839715-7842895	Tp1g17630/ch1-1:6339740-6343488
1	1662	1	1661	1662	-1	B	AK2	TreeBeST008825.J.b	920937/1:8451241-8451746	AT1G19840/1:6872794-6873255	Carubv10010532m.g/scaffold_1:6885029-6885903	Bra012188/A07:9443338-9443787, Bra016493/A08:18727601-18728041, Bra025774/A06:7875408-7875863	Tp1g17640/ch1-1:6351831-6353477
1	1663	1	1662	1663	1	B	AK2	TreeBeST008692.AB.b.a.a	472210/1:8472972-8477457	AT1G19850/1:6886879-6891374	Carubv10008258m.g/scaffold_1:6901358-6905998	Bra025775/A06:7913387-7917061	Tp1g17650/ch1-1:6368182-6373985
1	1664	1	1663	1664	-1	B	AK2	TreeBeST003271.B	472211/1:8477765-8480934	AT1G19860/1:6891429-6894736	Carubv10009292m.g/scaffold_1:6906056-6909489	Bra016491/A08:18701569-18703224, Bra025776/A06:7917492-7919137	Tp1g17660/ch1-1:6373938-6376984
1	1665	1	1664	1665	-1	B	AK2	TreeBeST008602.J.e	312915/1:8481765-8484928	AT1G19870/1:6895015-6898725	Carubv10008346m.g/scaffold_1:6909915-6913759	Bra025777/A06:7922341-7925171	Tp1g17670/ch1-1:6377445-6382557
1	1666	1	1665	1666	-1	B	AK2	TreeBeST009522.D	920943/1:8487651-8490860	AT1G19880/1:6900415-6904069	Carubv10011521m.g/scaffold_1:6921622-6926788	Bra012191/A07:9395682-9398854	Tp1g17680/ch1-1:6383362-6388184
1	1667	1	1666	1667	-1	B	AK2	TreeBeST000409.D.b.o	472215/1:8494136-8495966	AT1G19900/1:6906899-6908741	Carubv10012343m.g/scaffold_1:6929867-6931516	Bra012193/A07:9381092-9382762, Bra012194/A07:9368269-9369939, Bra025780/A06:7958153-7959802, Bra016489/A08:18684287-18685930	Tp1g17690/ch1-1:6389937-6391866
1	1668	1	1667	1668	1	B	AK2	TreeBeST000573.E.b.a.a.b.b.d	472216/1:8500880-8502070	AT1G19910/1:6913229-6914594	Carubv10010325m.g/scaffold_1:6943584-6945093	Bra007980/A02:12255684-12256252, Bra010688/A08:15997584-15999782, Bra012197/A07:9350138-9350816, Bra016488/A08:18680353-18681140, Bra025781/A06:7973204-7974253	Tp1g17700/ch1-1:6394033-6395943
1	1669	1	1668	1669	-1	B	AK2	TreeBeST001674.B.b	342057/3:8290406-8290893, 359747/GL349261.1:3020-3507, 472217/1:8502107-8504340	AT1G19920/1:6914613-6916805	Carubv10009002m.g/scaffold_1:6945206-6947505	Bra016487/A08:18677721-18679660, Bra025782/A06:7974926-7982937	Tp1g17710/ch1-1:6396164-6398659
1	1670	1	1669	1670	-1	B	AK2	TreeBeST008629.J.e	472218/1:8504973-8506986	AT1G19940/1:6918191-6920377	Carubv10008868m.g/scaffold_1:6948264-6950606	Bra012198/A07:9346633-9348996, Bra025783/A06:7983712-7987096	Tp1g17720/ch1-1:6398870-6401961
1	1671	1	1670	1671	1	B	AK2	TreeBeST000882.A.a.d.a.a	312922/1:8511940-8513399	AT1G19950/1:6924184-6926724	Carubv10009826m.g/scaffold_1:6952546-6955111	Bra025784/A06:7994522-7995890	Tp1g17730/ch1-1:6403109-6406120
1	1672	1	1671	1672	1	B	AK2	TreeBeST007472	472220/1:8514856-8515278	AT1G19960/1:6928039-6928463		Bra012199/A07:9343359-9343592, Bra016485/A08:18672517-18672702, Bra025785/A06:7998225-7998450	Tp1g17740/ch1-1:6406494-6406860
1	1673	1	1672	1673	1	B	AK2	TreeBeST006761.b	472221/1:8517601-8518236		Carubv10012472m.g/scaffold_1:6960690-6961070	Bra016484/A08:18670278-18670571	Tp1g17750/ch1-1:6409228-6409928
1	1674	1	1673	1674	-1	B	AK2	TreeBeST000632.I.a	312925/1:8518518-8519890	AT1G19970/1:6931012-6932689	Carubv10010001m.g/scaffold_1:6961366-6963485	Bra016483/A08:18668152-18669559, Bra025786/A06:8002637-8004048, Bra012200/A07:9333333-9335715	Tp1g17760/ch1-1:6409784-6411823
1	1675	1	1674	1675	1	B	AK2	TreeBeST005118	312926/1:8520483-8524479	AT1G19980/1:6933016-6935002	Carubv10010151m.g/scaffold_1:6963795-6965720	Bra012201/A07:9330637-9331975, Bra016482/A08:18665579-18666885	Tp1g17770/ch1-1:6411930-6413922
1	1676	1	1675	1676	1	B	AK2	TreeBeST002813.B		AT1G19990/1:6935218-6936693	Carubv10009729m.g/scaffold_1:6965912-6967706	Bra025787/A06:8004592-8005967	Tp1g17780/ch1-1:6414306-6416624
1	1677	1	1676	1677	1	B	AK2	TreeBeST001231.A.b.b			Carubv10011511m.g/scaffold_1:6979430-6981618		Tp1g17790/ch1-1:6418790-6422130
1	1678	1	1677	1678	1	B	AK2	TreeBeST008559.B.b.b.c	920960/1:8554046-8555582	AT1G20030/1:6945695-6947344	Carubv10011588m.g/scaffold_1:6982171-6983774		Tp1g17800/ch1-1:6421926-6424639
1	1679	1	1678	1679	-1	B	AK2	TreeBeST006932.a.a	920964/1:8570468-8571089	AT1G20070/1:6958010-6959123	Carubv10010355m.g/scaffold_1:6996011-6997502	Bra012207/A07:9313661-9314242
1	1680	1	1679	1680	1	B	AK2	TreeBeST000196.Q	312936/1:8575004-8577679	AT1G20080/1:6962132-6965045	Carubv10011202m.g/scaffold_1:7000029-7002931	Bra012209/A07:9298692-9301998, Bra016478/A08:18652126-18654822	Tp1g17850/ch1-1:6437592-6440884
1	1681	1	1680	1681	1	B	AK2	TreeBeST000083.F.e.a	472235/1:8579805-8581769	AT1G20090/1:6966922-6968933	Carubv10010350m.g/scaffold_1:7004669-7006863	Bra016477/A08:18649662-18650768	Tp1g17860/ch1-1:6442585-6444647
1	1682	1	1681	1682	-1	B	AK2	TreeBeST006921.b.b	472236/1:8581959-8583816	AT1G20100/1:6969107-6970956	Carubv10009911m.g/scaffold_1:7007074-7009120	Bra025792/A06:8038762-8040329	Tp1g17870/ch1-1:6444913-6446727
1	1683	1	1682	1683	1	B	AK2	TreeBeST003153.D.a	312939/1:8584434-8593281	AT1G20110/1:6971485-6974835	Carubv10008630m.g/scaffold_1:7009523-7013082	Bra016476/A08:18645880-18648782	Tp1g17880/ch1-1:6446816-6451557
1	1684	1	1683	1684	1	B	AK2	TreeBeST009530.E.b.a.b		AT1G20120/1:6975388-6977264	Carubv10012178m.g/scaffold_1:7014630-7015745	Bra012211/A07:9289030-9291079	Tp1g17890/ch1-1:6452329-6454379
1	1685	1	1684	1685	1	B	AK2	TreeBeST009530.E.b.a.a.b		AT1G20130/1:6977885-6980241	Carubv10011073m.g/scaffold_1:7016578-7018625	Bra012212/A07:9283688-9288005	Tp1g17900/ch1-1:6454989-6457244
1	1686	1	1685	1686	1	B	AK2	TreeBeST009530.E.b.a.a.a.a	312940/1:8596158-8604146	AT1G20132/1:6981264-6983627	Carubv10011033m.g/scaffold_1:7019700-7021490	Bra025794/A06:8043016-8048910	Tp1g17910/ch1-1:6458465-6466134
1	1687	1	1686	1687	1	B	AK2	TreeBeST000047.W	925833/2:11481678-11482225, 481069/4:652312-652986, 920975/1:8605616-8606308	AT1G20140/1:6986358-6987270, AT2G25700/2:10948747-10949626	Carubv10010505m.g/scaffold_1:16748570-16749396	Bra025795/A06:8050220-8050862, Bra012213/A07:9270162-9270711, Bra012214/A07:9266762-9267327, Bra012216/A07:9262289-9262849	Tp1g17920/ch1-1:6466176-6467071
1	1688	1	1687	1688	-1	B	AK2	TreeBeST009349.A			Carubv10011271m.g/scaffold_1:7024901-7027958	Bra012215/A07:9266304-9266660, Bra012217/A07:9258668-9262187	Tp1g17930/ch1-1:6467094-6470173
1	1689	1	1688	1689	-1	B	AK2	TreeBeST008724.I.b.a	472246/1:8610051-8613171	AT1G20160/1:6990794-6993891	Carubv10008367m.g/scaffold_1:7028406-7031560	Bra025798/A06:8066042-8069056	Tp1g17940/ch1-1:6470576-6473748
1	1690	1	1689	1690	1	B	AK2	TreeBeST001277.D	472247/1:8615509-8617243	AT1G20180/1:6996354-6997779	Carubv10009395m.g/scaffold_1:7034422-7035862	Bra016474/A08:18638653-18640079, Bra025799/A06:8073950-8075379	Tp1g17950/ch1-1:6476882-6478785
1	1691	1	1690	1691	-1	B	AK2	TreeBeST008562.B.d.a.a	472249/1:8617796-8619383	AT1G20190/1:6998489-6999817	Carubv10010090m.g/scaffold_1:7036770-7038449	Bra012218/A07:9243808-9244726	Tp1g17960/ch1-1:6478518-6480084
1	1692	1	1691	1692	-1	B	AK2	TreeBeST002236.B.a	472250/1:8621734-8624782	AT1G20200/1:7001201-7004418	Carubv10008972m.g/scaffold_1:7039525-7042774		Tp1g17970/ch1-1:6481169-6484549
1	1693	1	1692	1693	-1	B	AK2	TreeBeST001156.A.b	312946/1:8626183-8630408	AT1G20220/1:7004879-7007651	Carubv10009820m.g/scaffold_1:7043599-7045745	Bra016472/A08:18629271-18633632, Bra025801/A06:8078404-8080306	Tp1g17980/ch1-1:6484968-6487663
1	1694	1	1693	1694	-1	B	AK2	TreeBeST003131.A.g		AT1G20225/1:7007756-7009333	Carubv10010092m.g/scaffold_1:7046320-7047892	Bra025802/A06:8081457-8082663	Tp1g17990/ch1-1:6488071-6490071
1	1695	1	1694	1695	1	B	AK2	TreeBeST001547.I	920983/1:8630638-8632961	AT1G20230/1:7009570-7011852	Carubv10008385m.g/scaffold_1:7048081-7050450	Bra025803/A06:8082944-8085226	Tp1g18000/ch1-1:6490318-6492942
1	1696	1	1695	1696	1	B	AK2	TreeBeST000134.C.a	472256/1:8637168-8640785	AT1G20260/1:7016693-7020590	Carubv10008979m.g/scaffold_1:7052841-7056664	Bra012223/A07:9211810-9214837, Bra025804/A06:8089456-8092456	Tp1g18010/ch1-1:6493084-6497140
1	1697	1	1696	1697	-1	B	AK2	TreeBeST000147.D	472257/1:8640878-8643087	AT1G20270/1:7020749-7023067	Carubv10009921m.g/scaffold_1:7056781-7059273	Bra016471/A08:18627264-18628650, Bra034915/A08:5307596-5310533, Bra025805/A06:8093486-8100147	Tp1g18020/ch1-1:6497329-6499870
1	1698	1	1697	1698	1	B	AK2	TreeBeST000024.A.b	472258/1:8648607-8650840	AT1G20300/1:7029629-7031535	Carubv10011494m.g/scaffold_1:7062558-7064156	Bra025806/A06:8104781-8106494	Tp1g18030/ch1-1:6502398-6504248
1	1699	1	1698	1699	1	B	AK2	TreeBeST004591.b.a	472259/1:8651765-8652704	AT1G20310/1:7032290-7033208	Carubv10010139m.g/scaffold_1:7065679-7066518	Bra012225/A07:9207390-9208121, Bra025807/A06:8108633-8109400	Tp1g18040/ch1-1:6505397-6507021
1	1700	1	1699	1700	-1	B	AK2	TreeBeST000799.D.c	472261/1:8656959-8658332	AT1G20330/1:7038688-7040159	Carubv10011566m.g/scaffold_1:7069906-7071006	Bra025811/A06:8151956-8153026	Tp1g18050/ch1-1:6507051-6508641
1	1701	1	1700	1701	-1	B	AK2	TreeBeST004574.e	472262/1:8661487-8662388	AT1G20340/1:7042429-7043363	Carubv10012022m.g/scaffold_1:7081050-7081553	Bra012226/A07:9205211-9206386, Bra025812/A06:8159872-8160279, Bra016470/A08:18625455-18625952	Tp1g18060/ch1-1:6510359-6511450
1	1702	1	1701	1702	1	B	AK2	TreeBeST001435.A.b	472263/1:8662741-8663453	AT1G20350/1:7043713-7044592	Carubv10010213m.g/scaffold_1:7081994-7082694	Bra016467/A08:18609960-18610613, Bra016468/A08:18620546-18621199, Bra016469/A08:18622286-18622897
1	1703	1	1702	1703	-1	B	AK2	TreeBeST002394.A.b.b.a.a.b.a	90976716/1:8663875-8664981				Tp1g18070/ch1-1:6513667-6514916
1	1704	1	1703	1704	-1	B	AK2	TreeBeST002026.B.e	921000/1:8692136-8693985, 472264/1:8677774-8680070	AT1G20370/1:7051577-7053641	Carubv10008701m.g/scaffold_1:7085969-7088153	Bra025814/A06:8164952-8166601	Tp1g18110/ch1-1:6524714-6527142
1	1705	1	1704	1705	1	B	AK2	TreeBeST000807.G.e	472267/1:8714352-8717759, 922207/1:14188586-14189441	AT1G20380/1:7061665-7065178	Carubv10008428m.g/scaffold_1:7097441-7101078	Bra025816/A06:8195491-8198807	Tp1g18120/ch1-1:6532543-6536232
1	1706	1	1705	1706	-1	B	AK2	TreeBeST004558.A.b	921003/1:8726852-8730424, 920999/1:8685273-8689073	AT1G20410/1:7078898-7082547	Carubv10008914m.g/scaffold_1:7101252-7104744	Bra012228/A07:9175807-9179036, Bra025817/A06:8199254-8202346	Tp1g18130/ch1-1:6536147-6540036
1	1707	1	1706	1707	-1	B	AK2	TreeBeST000145.O.a.b.a.b.g.a.b			Carubv10011862m.g/scaffold_1:7083432-7084086	Bra025818/A06:8204046-8210184	Tp1g18140/ch1-1:6540277-6543478
1	1708	1	1707	1708	-1	B	AK2	TreeBeST006114.e	472271/1:8736346-8736937	AT1G20430/1:7083196-7083835	Carubv10011343m.g/scaffold_1:7105974-7106324, Carubv10019044m.g/scaffold_5:5727962-5728312	Bra012229/A07:9174508-9174858	Tp1g18150/ch1-1:6543694-6544579
1	1709	1	1708	1709	-1	B	AK2	TreeBeST003831.B.b.c.a	921008/1:8737907-8738896	AT1G20440/1:7084409-7085772	Carubv10010040m.g/scaffold_1:7107527-7108969
1	1710	1	1709	1710	-1	B	AK2	TreeBeST003831.B.b.c.b	472273/1:8741907-8743305	AT1G20450/1:7088003-7089606	Carubv10010037m.g/scaffold_1:7111193-7112500	Bra012230/A07:9172141-9172893, Bra025819/A06:8220932-8222243	Tp1g18160/ch1-1:6545170-6546521
1	1711	1	1710	1711	1	B	AK2	TreeBeST003816.A.b.a	921010/1:8745155-8746647	AT1G20460/1:7091361-7092993	Carubv10010710m.g/scaffold_1:7114309-7116585	Bra025820/A06:8228236-8229283	Tp1g18170/ch1-1:6548205-6550630
1	1712	1	1711	1712	1	B	AK2	TreeBeST000168.C.b	472276/1:8747912-8748523	AT1G20470/1:7094260-7094869	Carubv10011671m.g/scaffold_1:7117627-7118067	Bra012231/A07:9167359-9167814, Bra018403/A05:7993963-7994538, Bra025821/A06:8231443-8231853	Tp1g18180/ch1-1:6551892-6552509
1	1713	1	1712	1713	-1	B	AK2	TreeBeST008745.J.a	312965/1:8748619-8756619	AT1G20480/1:7094833-7097114	Carubv10008735m.g/scaffold_1:7117335-7120571	Bra016466/A08:18606431-18608349, Bra025822/A06:8232065-8234028	Tp1g18190/ch1-1:6551643-6555611
1	1714	1	1713	1714	-1	B	AK2	TreeBeST008745.I.b			Carubv10012648m.g/scaffold_1:7123668-7125678	Bra016464/A08:18600339-18602334
1	1715	1	1714	1715	-1	B	AK2	TreeBeST008745.L	472278/1:8757044-8759363	AT1G20510/1:7103459-7105869	Carubv10008763m.g/scaffold_1:7126248-7128630	Bra016463/A08:18592551-18594657	Tp1g18220/ch1-1:6564987-6567701
1	1716	1	1715	1716	-1	B	AK2	TreeBeST000028.A.b.a.g	90976740/1:8765696-8766597	AT1G20520/1:7106922-7107617	Carubv10012650m.g/scaffold_1:7129324-7130025	Bra016462/A08:18590988-18591683	Tp1g18230/ch1-1:6567994-6568846
1	1717	1	1716	1717	-1	B	AK2	TreeBeST000048.P.b	312968/1:8767147-8769146	AT1G20530/1:7108370-7110377
1	1718	1	1717	1718	-1	B	AK2	TreeBeST008745.A.a.b			Carubv10008623m.g/scaffold_1:7131461-7133540		Tp1g18240/ch1-1:6569401-6571942
1	1719	1	1718	1719	1	B	AK2	TreeBeST003930.a.a	472283/1:8774928-8777651	AT1G20540/1:7112611-7115362	Carubv10009593m.g/scaffold_1:7136094-7140272	Bra025825/A06:8252772-8255201	Tp1g18250/ch1-1:6574709-6577660
1	1720	1	1719	1720	-1	B	AK2	TreeBeST008587.J.b.c	312970/1:8777811-8780319	AT1G20550/1:7115241-7118161	Carubv10008720m.g/scaffold_1:7138517-7141903	Bra025826/A06:8255542-8258009	Tp1g18260/ch1-1:6577679-6580623
1	1721	1	1720	1721	-1	B	AK2	TreeBeST008747.G	472286/1:8782100-8784239	AT1G20560/1:7119676-7121817	Carubv10011463m.g/scaffold_1:7143499-7145309	Bra025827/A06:8259633-8261416	Tp1g18270/ch1-1:6581830-6584440
1	1722	1	1721	1722	-1	B	AK2	TreeBeST003948	921022/1:8789591-8791347	AT1G20575/1:7126772-7128745	Carubv10010118m.g/scaffold_1:7151409-7153167	Bra012235/A07:9150222-9151793, Bra025828/A06:8261956-8263109	Tp1g18280/ch1-1:6584333-6587021
1	1723	1	1722	1723	1	B	AK2	TreeBeST000675.B.e	335306/1:8791613-8792960	AT1G20580/1:7128884-7130642	Carubv10010633m.g/scaffold_1:7153393-7155008	Bra016461/A08:18587323-18588304, Bra025830/A06:8274967-8276171	Tp1g18290/ch1-1:6587032-6589046
1	1724	1	1723	1724	-1	B	AK2	TreeBeST008788.B.b.b.g	472290/1:8793368-8796391	AT1G20590/1:7131166-7132183, AT1G20610/1:7134790-7137781	Carubv10009205m.g/scaffold_1:7155575-7158304	Bra016460/A08:18584774-18586717, Bra025831/A06:8276815-8278869	Tp1g18300/ch1-1:6589113-6592337
1	1725	1	1724	1725	1	B	AK2	TreeBeST001187.J	312977/1:8817683-8823505	AT1G20620/1:7144119-7146540	Carubv10012481m.g/scaffold_1:7163486-7166496	Bra012238/A07:9140351-9143528, Bra016459/A08:18575161-18578379, Bra025832/A06:8293288-8296360	Tp1g18320/ch1-1:6596712-6600923
1	1726	1	1725	1726	1	B	AK2	TreeBeST001187.E.a		AT1G20630/1:7146636-7149977	Carubv10012491m.g/scaffold_1:7167166-7169904	Bra012239/A07:9137165-9139726	Tp1g18330/ch1-1:6601188-6604486
1	1727	1	1726	1727	1	B	AK2	TreeBeST000476.C.b.b.c	472297/1:8829102-8832981	AT1G20640/1:7154560-7158218	Carubv10008300m.g/scaffold_1:7174086-7179424	Bra016458/A08:18568408-18571434, Bra012241/A07:9123369-9126327, Bra025834/A06:8315314-8318412	Tp1g18360/ch1-1:6618266-6621896
1	1728	1	1727	1728	-1	B	AK2	TreeBeST000016.E.d.c	472299/1:8833026-8835277	AT1G20650/1:7158244-7160526	Carubv10011749m.g/scaffold_1:7178138-7179786	Bra016457/A08:18566320-18567874, Bra025835/A06:8318861-8320507	Tp1g18370/ch1-1:6621903-6625138
1	1729	1	1728	1729	-1	B	AK2	TreeBeST001207.D.b.a.i.a			Carubv10008487m.g/scaffold_1:7186931-7190963	Bra012243/A07:9112872-9115805	Tp1g18380/ch1-1:6626311-6630408
1	1730	1	1729	1730	1	B	AK2	TreeBeST000539.D.a.e	472301/1:8859957-8861908	AT1G20693/1:7176775-7178820	Carubv10010586m.g/scaffold_1:7193430-7195822	Bra012244/A07:9107932-9109145
1	1731	1	1730	1731	-1	B	AK2	TreeBeST001207.D.b.a.j	472300/1:8840183-8844000	AT1G20670/1:7164190-7168021		Bra016456/A08:18557738-18561041, Bra025837/A06:8329724-8333111
1	1732	1	1731	1732	1	B	AK2	TreeBeST000539.D.a.f	472304/1:8862638-8864615	AT1G20696/1:7179453-7181499	Carubv10012681m.g/scaffold_1:7196486-7198456	Bra025838/A06:8347726-8348661
1	1733	1	1732	1733	1	B	AK2	TreeBeST000180.D.b.a	335316/1:8865835-8867215	AT1G20700/1:7182558-7184009	Carubv10010349m.g/scaffold_1:7199427-7200887	Bra025839/A06:8350097-8351187
1	1734	1	1733	1734	1	B	AK2	TreeBeST000180.D.a	312981/1:8867831-8868607	AT1G20710/1:7184485-7185267	Carubv10012447m.g/scaffold_1:7201361-7202203	Bra012245/A07:9098781-9100872	Tp1g18430/ch1-1:6641390-6644918
1	1735	1	1734	1735	-1	B	AK2	TreeBeST000874.F.d	921039/1:8868981-8876272	AT1G20720/1:7185658-7192794	Carubv10008105m.g/scaffold_1:7202299-7210139	Bra025840/A06:8351948-8358878	Tp1g18440/ch1-1:6645055-6650545, Tp1g18450/ch1-1:6650878-6652378
1	1736	1	1735	1736	-1	B	AK2	TreeBeST000874.F.c.a	472311/1:8882971-8888741	AT1G20750/1:7203302-7208998	Carubv10011496m.g/scaffold_1:7210686-7217174
1	1737	1	1736	1737	1	B	AK2	TreeBeST001542.A.b	472312/1:8889169-8894811	AT1G20760/1:7209369-7214993	Carubv10008174m.g/scaffold_1:7217567-7225175	Bra012247/A07:9092170-9096645, Bra016455/A08:18548475-18554862, Bra025842/A06:8392107-8396957	Tp1g18460/ch1-1:6652740-6658374
1	1738	1	1737	1738	-1	B	AK2	TreeBeST005988	472313/1:8894888-8896751	AT1G20770/1:7215015-7216741	Carubv10010125m.g/scaffold_1:7222530-7225111	Bra012248/A07:9090309-9091748, Bra016454/A08:18547094-18548159	Tp1g18470/ch1-1:6658423-6660609
1	1739	1	1738	1739	1	B	AK2	TreeBeST000723.G.a	921044/1:8902906-8905770	AT1G20780/1:7217128-7220784	Carubv10008332m.g/scaffold_1:7225429-7229316	Bra012249/A07:9086088-9089404, Bra016453/A08:18542406-18545869	Tp1g18480/ch1-1:6659420-6664668
1	1740	1	1739	1740	-1	B	AK2	TreeBeST004170.B.b		AT1G20790/1:7220961-7222268		Bra016452/A08:18540019-18541155	Tp1g18490/ch1-1:6664567-6665936
1	1741	1	1740	1741	-1	B	AK2	TreeBeST004170.B.a.a.a	472315/1:8909662-8910195	AT1G20800/1:7228718-7230240	Carubv10012220m.g/scaffold_1:7231899-7235091	Bra016451/A08:18538135-18538623, Bra025843/A06:8398148-8398612
1	1742	1	1741	1742	1	B	AK2	TreeBeST003019.A	472316/1:8910575-8912179	AT1G20810/1:7232006-7233566	Carubv10010195m.g/scaffold_1:7235419-7237139	Bra016450/A08:18535753-18536395, Bra025844/A06:8398984-8400286	Tp1g18500/ch1-1:6667227-6669297
1	1743	1	1742	1743	1	B	AK2	TreeBeST004776.c	921048/1:8912463-8913630	AT1G20816/1:7233768-7235128	Carubv10010488m.g/scaffold_1:7237372-7238557	Bra025845/A06:8400717-8401991	Tp1g18510/ch1-1:6668662-6670682
1	1744	1	1743	1744	1	B	AK2	TreeBeST000187.C.a.b.b.b.d.a	472318/1:8917301-8918160	AT1G20823/1:7238800-7239669	Carubv10010177m.g/scaffold_1:7242164-7242971	Bra016449/A08:18530763-18531356, Bra025846/A06:8407220-8407828, Bra012251/A07:9078464-9079054	Tp1g18520/ch1-1:6674916-6675931
1	1745	1	1744	1745	1	B	AK2	TreeBeST005619	472319/1:8921164-8923077	AT1G20830/1:7242920-7244904	Carubv10009608m.g/scaffold_1:7246443-7251257	Bra025847/A06:8414967-8416404	Tp1g18530/ch1-1:6677820-6680589
1	1746	1	1745	1746	-1	B	AK2	TreeBeST009556.K.b	472320/1:8923147-8926381	AT1G20840/1:7244939-7248143	Carubv10008415m.g/scaffold_1:7246405-7252006	Bra016448/A08:18524895-18527677, Bra025848/A06:8416680-8419455	Tp1g18540/ch1-1:6680138-6683705
1	1747	1	1746	1747	1	B	AK2	TreeBeST008783.G.a.b.c	472321/1:8933529-8935069	AT1G20850/1:7252174-7253731	Carubv10009557m.g/scaffold_1:7257130-7258686	Bra012252/A07:9072562-9073884	Tp1g18550/ch1-1:6690575-6692128
1	1748	1	1747	1748	-1	B	AK2	TreeBeST000159.V.a.a	335330/1:8935420-8937838	AT1G20860/1:7254007-7258677	Carubv10011524m.g/scaffold_1:7259039-7261501	Bra016446/A08:18515407-18519545	Tp1g18560/ch1-1:6692048-6694815
1	1749	1	1748	1749	-1	B	AK2	TreeBeST003226.C.c	472323/1:8938280-8939927	AT1G20870/1:7259102-7260775	Carubv10009051m.g/scaffold_1:7261925-7263643	Bra025851/A06:8432709-8433620	Tp1g18570/ch1-1:6694956-6697066
1	1750	1	1749	1750	-1	B	AK2	TreeBeST000516.B.a	472324/1:8942289-8945583	AT1G20880/1:7262317-7265159	Carubv10009992m.g/scaffold_1:7264755-7268023	Bra012254/A07:9066350-9067885, Bra016445/A08:18512856-18514443, Bra025852/A06:8435320-8437015	Tp1g18580/ch1-1:6698347-6701931
1	1751	1	1750	1751	-1	B	AK2	TreeBeST004782.a	90976783/1:8946355-8947295	AT1G20890/1:7265823-7267323	Carubv10010341m.g/scaffold_1:7268561-7269767	Bra012255/A07:9063901-9064627, Bra025853/A06:8438276-8439287	Tp1g18590/ch1-1:6702358-6705482
1	1752	1	1751	1752	1	B	AK2	TreeBeST000119.R.c.a	472326/1:8953661-8955171	AT1G20900/1:7272556-7274072	Carubv10009773m.g/scaffold_1:7277151-7278345	Bra012256/A07:9048236-9049165, Bra025854/A06:8452918-8453852	Tp1g18600/ch1-1:6709847-6711211
1	1753	1	1752	1753	-1	B	AK2	TreeBeST001780.H.b.a.c	472327/1:8958204-8962626	AT1G20910/1:7276943-7281138	Carubv10009301m.g/scaffold_1:7281242-7285322	Bra012257/A07:9042954-9045901, Bra016443/A08:18495902-18499014, Bra025855/A06:8456776-8460150	Tp1g18610/ch1-1:6713409-6717240
1	1754	1	1753	1754	1	B	AK2	TreeBeST009524.R.b	472328/1:8964208-8968945	AT1G20920/1:7285114-7289778	Carubv10008128m.g/scaffold_1:7285983-7291064	Bra025856/A06:8465305-8468820	Tp1g18620/ch1-1:6719556-6722983
1	1755	1	1754	1755	1	B	AK2	TreeBeST000545.B.a.c	313001/1:8969992-8971908	AT1G20925/1:7289973-7292507	Carubv10012230m.g/scaffold_1:7291626-7293550	Bra025857/A06:8471594-8473376	Tp1g18630/ch1-1:6725634-6727627
1	1756	1	1755	1756	-1	B	AK2	TreeBeST009518.S.b.a	472331/1:8971969-8974075	AT1G20930/1:7292568-7294746	Carubv10009794m.g/scaffold_1:7293605-7295720	Bra012258/A07:9032972-9034479	Tp1g18640/ch1-1:6727109-6729863
1	1757	1	1756	1757	-1	B	AK2	TreeBeST000957.J.e	472333/1:8979218-8983371, 890188/7:9981597-9981968	AT1G20950/1:7297239-7301415	Carubv10008559m.g/scaffold_1:7297391-7301724	Bra025858/A06:8492710-8496496	Tp1g18650/ch1-1:6730056-6734680
1	1758	1	1757	1758	-1	B	AK2	TreeBeST000197.L.l	347259/5:5133718-5137903, 472334/1:8983745-8992266	AT1G20960/1:7301748-7310250	Carubv10008066m.g/scaffold_1:7302138-7310695	Bra008413/A02:15486743-15489635, Bra012260/A07:9020226-9027905, Bra022718/A02:7823073-7830877, Bra020835/A08:11791687-11799064	Tp1g18660/ch1-1:6735343-6743426
1	1759	1	1758	1759	1	B	AK2	TreeBeST001812.C.b	472337/1:9017387-9023588	AT1G20970/1:7313946-7319574	Carubv10008095m.g/scaffold_1:7314017-7319821	Bra025862/A06:8532195-8537195	Tp1g18670/ch1-1:6747459-6754410
1	1760	1	1759	1760	1	B	AK2	TreeBeST009540.S.a	472338/1:9028519-9033361	AT1G20980/1:7324588-7329385	Carubv10008169m.g/scaffold_1:7330681-7335431, Carubv10012577m.g/scaffold_1:7325671-7329599	Bra025863/A06:8551429-8555416	Tp1g18680/ch1-1:6758004-6762930
1	1761	1	1760	1761	-1	B	AK2	TreeBeST000867.I.e	90976797/1:9034568-9036190	AT1G20990/1:7330524-7331946	Carubv10009771m.g/scaffold_1:7336481-7338092	Bra025864/A06:8557317-8558911	Tp1g18690/ch1-1:6763471-6765998
1	1762	1	1761	1762	1	B	AK2	TreeBeST000074.A.a	921070/1:9042192-9043419	AT1G21000/1:7337819-7339437	Carubv10009696m.g/scaffold_1:7343932-7345726	Bra016441/A08:18489337-18490290, Bra025865/A06:8572630-8573686, Bra012263/A07:8991979-8992912	Tp1g18700/ch1-1:6770263-6773812
1	1763	1	1762	1763	1	B	AK2	TreeBeST000761.A.c	921071/1:9051560-9052223	AT1G21010/1:7346156-7346973	Carubv10009886m.g/scaffold_1:7350535-7352787	Bra016439/A08:18482093-18482725, Bra025866/A06:8584545-8585183, Bra012264/A07:8981636-8982259	Tp1g18710/ch1-1:6779682-6780357
1	1764	1	1763	1764	1	B	AK2	TreeBeST000296.K.e	921072/1:9067228-9068003	AT1G21050/1:7366775-7367678	Carubv10010083m.g/scaffold_1:7361942-7362934	Bra012266/A07:8966174-8966917, Bra014004/A08:4683814-4684566, Bra025868/A06:8602594-8603346, Bra016437/A08:18468183-18468935	Tp1g18720/ch1-1:6789066-6789926
1	1765	1	1764	1765	1	B	AK2	TreeBeST000085.H.b.a	472343/1:9074138-9076408	AT1G21060/1:7371799-7374104	Carubv10012153m.g/scaffold_1:7367073-7369383	Bra025869/A06:8610365-8612529
1	1766	1	1765	1766	1	B	AK2	TreeBeST002980.f	900483/4:11789593-11790040, 8960897/5:3394995-3395440, 891588/7:21945708-21946397, 888092/7:279302-281830, 915974/8:5021089-5021537, 472344/1:9076535-9078100	AT1G21065/1:7374210-7375789	Carubv10011090m.g/scaffold_1:7369526-7370965	Bra016436/A08:18460949-18462071, Bra025870/A06:8612754-8613966	Tp1g18730/ch1-1:6793861-6798498
1	1767	1	1766	1767	-1	B	AK2	TreeBeST000221.I.a.a.a	921075/1:9078473-9080170	AT1G21070/1:7375869-7378147	Carubv10009605m.g/scaffold_1:7371235-7373472	Bra025871/A06:8614496-8615846	Tp1g18740/ch1-1:6798487-6800740
1	1768	1	1767	1768	-1	B	AK2	TreeBeST000997.B.b.b.a	472346/1:9080956-9084537	AT1G21080/1:7378593-7382168	Carubv10009386m.g/scaffold_1:7373931-7378102	Bra016434/A08:18454789-18457953, Bra025872/A06:8617659-8620562	Tp1g18750/ch1-1:6801160-6805040
1	1769	1	1768	1769	1	B	AK2	TreeBeST005850.B	313015/1:9087323-9088726	AT1G21090/1:7384629-7386558	Carubv10010147m.g/scaffold_1:7381097-7382770	Bra012267/A07:8954601-8955989, Bra025873/A06:8625212-8626784	Tp1g18760/ch1-1:6807208-6810044
1	1770	1	1769	1770	-1	B	AK2	TreeBeST008603.W.a.a.a.a	472352/1:9099626-9101131	AT1G21130/1:7399062-7400604, AT1G21100/1:7386839-7388428	Carubv10011795m.g/scaffold_1:7383412-7384725	Bra025874/A06:8628196-8629498
1	1771	1	1770	1771	1	B	AK2	TreeBeST000906.b.b.b.e.a.a	921083/1:9112416-9113060	AT1G21140/1:7404383-7405281	Carubv10010334m.g/scaffold_1:7392741-7393571
1	1772	1	1771	1772	-1	B	AK2	TreeBeST000838.J.a	313019/1:9114311-9120204	AT1G21160/1:7407955-7412857	Carubv10008185m.g/scaffold_1:7396338-7400864	Bra016430/A08:18430084-18434125
1	1773	1	1772	1773	1	B	AK2	TreeBeST003094.E.g	921086/1:9122085-9128571	AT1G21170/1:7413050-7419643	Carubv10008149m.g/scaffold_1:7401141-7407484		Tp1g18810/ch1-1:6824853-6828952, Tp1g18820/ch1-1:6829478-6831872
1	1774	1	1773	1774	-1	B	AK2	TreeBeST003392.C.a	472357/1:9128850-9129932	AT1G21190/1:7419678-7420903	Carubv10010645m.g/scaffold_1:7407567-7408746		Tp1g18830/ch1-1:6831977-6832931
1	1775	1	1774	1775	1	B	AK2	TreeBeST001565.C.b.b	472358/1:9132206-9136052	AT1G21200/1:7421217-7423143	Carubv10009151m.g/scaffold_1:7409254-7411375	Bra016429/A08:18425517-18426668, Bra025881/A06:8674613-8675818	Tp1g18840/ch1-1:6834754-6836466
1	1776	1	1775	1776	1	B	AK2	TreeBeST009527.I.a.b	911962/1:9136671-9150572			Bra016426/A08:18404446-18406819, Bra016427/A08:18412075-18414731, Bra016428/A08:18420631-18423246
1	1777	1	1776	1777	-1	B	AK2	TreeBeST008447	921104/1:9202862-9203167	AT1G21327/1:7471947-7472210	Carubv10011367m.g/scaffold_1:7454326-7454592
1	1778	1	1777	1778	1	B	AK2	TreeBeST009523.X.a	921105/1:9207686-9208512	AT1G21340/1:7476087-7476869	Carubv10011507m.g/scaffold_1:7458469-7459251	Bra012277/A07:8877853-8878638	Tp1g18890/ch1-1:6865418-6867097
1	1779	1	1778	1779	-1	B	AK2	TreeBeST004444	313028/1:9209050-9210725	AT1G21350/1:7476945-7479033	Carubv10012470m.g/scaffold_1:7459817-7461480	Bra017907/A06:8781867-8783281	Tp1g18900/ch1-1:6865356-6868491
1	1780	1	1779	1780	1	B	AK2	TreeBeST001380.B.g	911973/1:9213378-9215246	AT1G21360/1:7481252-7483507	Carubv10010234m.g/scaffold_1:7465832-7468179	Bra012278/A07:8862911-8864692, Bra017908/A06:8787103-8788951	Tp1g18910/ch1-1:6870870-6873237
1	1781	1	1780	1781	1	B	AK2	TreeBeST004603	472372/1:9216022-9217912	AT1G21370/1:7483882-7485666	Carubv10011688m.g/scaffold_1:7469337-7470537	Bra017909/A06:8789851-8791043	Tp1g18920/ch1-1:6874590-6877011
1	1782	1	1781	1782	-1	B	AK2	TreeBeST005035.C.b.a			Carubv10011646m.g/scaffold_1:7470949-7473227		Tp1g18930/ch1-1:6877033-6879472
1	1783	1	1782	1783	-1	B	AK2	TreeBeST000298.H.b.b	472374/1:9217886-9220993	AT1G21380/1:7485636-7488713		Bra012279/A07:8856006-8858052, Bra017910/A06:8791352-8793565
1	1784	1	1783	1784	-1	B	AK2	TreeBeST005035.B.c	472375/1:9221438-9222971	AT1G21390/1:7489151-7490737	Carubv10010005m.g/scaffold_1:7474253-7476030	Bra017911/A06:8794969-8795815	Tp1g18940/ch1-1:6880319-6882785
1	1785	1	1784	1785	1	B	AK2	TreeBeST008440	472376/1:9224397-9224621	AT1G21395/1:7491965-7492339	Carubv10011318m.g/scaffold_1:7478327-7478572
1	1786	1	1785	1786	1	B	AK2	TreeBeST000720.A.a.e.a	313033/1:9227660-9230349	AT1G21400/1:7493426-7496710	Carubv10009022m.g/scaffold_1:7479836-7482815	Bra017912/A06:8801572-8804214
1	1787	1	1786	1787	1	B	AK2	TreeBeST008707.P.a.b.c	472378/1:9231634-9233667	AT1G21410/1:7497141-7499579	Carubv10009531m.g/scaffold_1:7483913-7486452	Bra016422/A08:18392437-18394300	Tp1g18960/ch1-1:6887725-6890650
1	1788	1	1787	1788	1	B	AK2	TreeBeST000181.F.b	313035/1:9235757-9237086	AT1G21430/1:7500845-7502186	Carubv10011440m.g/scaffold_1:7487407-7488762	Bra017913/A06:8806937-8808160	Tp1g18970/ch1-1:6891747-6893225
1	1789	1	1788	1789	-1	B	AK2	TreeBeST002361.A.a	472380/1:9237066-9240904	AT1G21440/1:7502159-7504175	Carubv10009659m.g/scaffold_1:7488707-7490921	Bra017914/A06:8808369-8810031	Tp1g18980/ch1-1:6892904-6895469
1	1790	1	1789	1790	1	B	AK2	TreeBeST009511.E.b	472381/1:9246511-9249262, 911952/1:9091120-9093158	AT1G21450/1:7508969-7511801	Carubv10008658m.g/scaffold_1:7494156-7496894	Bra012280/A07:8849743-8851392, Bra017915/A06:8814285-8815511	Tp1g18990/ch1-1:6899273-6901089
1	1791	1	1790	1791	-1	B	AK2	TreeBeST009562.B.b.b	921118/1:9249452-9250732	AT1G21460/1:7511850-7513361	Carubv10010111m.g/scaffold_1:7497024-7498741	Bra016421/A08:18390283-18391573, Bra017916/A06:8816082-8817313	Tp1g19000/ch1-1:6901467-6903085
1	1792	1	1791	1792	-1	B	AK2	TreeBeST008660.C.a.a.e	472383/1:9257627-9260201	AT1G21480/1:7518986-7521497	Carubv10009077m.g/scaffold_1:7502877-7505473
1	1793	1	1792	1793	-1	B	AK2	TreeBeST006251	472386/1:9293025-9294114	AT1G21500/1:7529882-7531025	Carubv10010636m.g/scaffold_1:7514759-7515955	Bra017920/A06:8842619-8843121, Bra012282/A07:8838791-8839382	Tp1g19030/ch1-1:6919184-6920108
1	1794	1	1793	1794	-1	B	AK2	TreeBeST007186	472387/1:9294603-9295709	AT1G21510/1:7531312-7532629	Carubv10009703m.g/scaffold_1:7516243-7517372	Bra017921/A06:8843662-8844627	Tp1g19040/ch1-1:6920456-6921551
1	1795	1	1794	1795	-1	B	AK2	TreeBeST008158		AT1G21528/1:7542830-7543077	Carubv10011926m.g/scaffold_1:7527839-7528057	Bra012287/A07:8802975-8803184, Bra017924/A06:8876077-8876286	Tp1g19070/ch1-1:6935297-6935820
1	1796	1	1795	1796	-1	B	AK2	TreeBeST008747.D.a.b.b.b	921129/1:9315475-9317253	AT1G21540/1:7548614-7550565	Carubv10008762m.g/scaffold_1:7531531-7533468	Bra017925/A06:8881432-8884391	Tp1g19080/ch1-1:6937975-6945784
1	1797	1	1796	1797	-1	B	AK2	TreeBeST008741.I	472391/1:9321958-9322583	AT1G21550/1:7553101-7553876	Carubv10011559m.g/scaffold_1:7536471-7536950	Bra017927/A06:8903616-8904041	Tp1g19090/ch1-1:6947657-6948769
1	1798	1	1797	1798	1	B	AK2	TreeBeST002376.A.d.c.a	921132/1:9327015-9328709	AT1G21560/1:7554840-7557025	Carubv10011723m.g/scaffold_1:7538489-7540180	Bra017928/A06:8905754-8907313	Tp1g19100/ch1-1:6949512-6952021
1	1799	1	1798	1799	-1	B	AK2	TreeBeST003009.B.d.b	313049/1:9329814-9337757	AT1G21580/1:7557262-7565803	Carubv10011226m.g/scaffold_1:7541230-7548567	Bra016416/A08:18350838-18357374, Bra017929/A06:8907817-8916869	Tp1g19110/ch1-1:6952047-6960813
1	1800	1	1799	1800	-1	B	AK2	TreeBeST000205.K.e	472395/1:9338610-9342314	AT1G21590/1:7566232-7569902	Carubv10011454m.g/scaffold_1:7552331-7555412	Bra016415/A08:18347189-18350034, Bra017931/A06:8921733-8924747	Tp1g19120/ch1-1:6961072-6965815
1	1801	1	1800	1801	-1	B	AK2	TreeBeST004445.a	472396/1:9343471-9346188	AT1G21600/1:7571185-7573846	Carubv10009718m.g/scaffold_1:7556859-7560125	Bra017932/A06:8927427-8929209	Tp1g19130/ch1-1:6966485-6969133
1	1802	1	1801	1802	1	B	AK2	TreeBeST002997.A.b.b.a	472398/1:9346262-9351247	AT1G21610/1:7573944-7578956	Carubv10008479m.g/scaffold_1:7556859-7564769		Tp1g19140/ch1-1:6968636-6974330
1	1803	1	1802	1803	1	B	AK2	TreeBeST001542.A.a.b.a	472400/1:9359682-9366750	AT1G21630/1:7581084-7588064	Carubv10008122m.g/scaffold_1:7565467-7571954	Bra012288/A07:8791349-8796848, Bra016413/A08:18337225-18342831, Bra017933/A06:8929985-8935889	Tp1g19150/ch1-1:6974785-6982077
1	1804	1	1803	1804	1	B	AK2	TreeBeST001421.F	921142/1:9367279-9371389	AT1G21640/1:7588597-7592890	Carubv10008203m.g/scaffold_1:7572246-7577524	Bra017934/A06:8936673-8940584	Tp1g19160/ch1-1:6980734-6986939
1	1805	1	1804	1805	-1	B	AK2	TreeBeST002409.F	313056/1:9372943-9383515		Carubv10011823m.g/scaffold_1:7577357-7588647	Bra016412/A08:18327012-18335301
1	1806	1	1805	1806	-1	B	AK2	TreeBeST000384.B		AT1G21650/1:7592854-7600639, AT1G21651/1:7600805-7604215		Bra017935/A06:8940900-8943942	Tp1g19180/ch1-1:6995115-6998591
1	1807	1	1806	1807	1	B	AK2	TreeBeST005412.d				Bra012289/A07:8789220-8790086, Bra016411/A08:18325458-18326493, Bra017936/A06:8944405-8945143	Tp1g19190/ch1-1:6998659-7000651
1	1808	1	1807	1808	1	B	AK2	TreeBeST000575.P.d	472404/1:9391215-9394656	AT1G21660/1:7605699-7609065	Carubv10008781m.g/scaffold_1:7589115-7592955	Bra012290/A07:8783914-8786472, Bra017937/A06:8946258-8948751	Tp1g19200/ch1-1:7000678-7005032
1	1809	1	1808	1809	1	B	AK2	TreeBeST001784.C.b	472405/1:9396117-9398328	AT1G21670/1:7610398-7612682		Bra017939/A06:8959181-8961286	Tp1g19210/ch1-1:7006034-7008377
1	1810	1	1809	1810	1	B	AK2	TreeBeST001784.C.a	472406/1:9398687-9400988	AT1G21680/1:7613005-7615339	Carubv10011878m.g/scaffold_1:7596846-7598972	Bra017940/A06:8965161-8967278	Tp1g19220/ch1-1:7008644-7010899
1	1811	1	1810	1811	1	B	AK2	TreeBeST000643.A.d	472407/1:9401086-9403950	AT1G21690/1:7615644-7618501	Carubv10010906m.g/scaffold_1:7599225-7602044	Bra016410/A08:18321700-18324314, Bra017941/A06:8967585-8970403	Tp1g19230/ch1-1:7008620-7013990
1	1812	1	1811	1812	1	B	AK2	TreeBeST006489.g.a	472409/1:9404842-9405766	AT1G21695/1:7618940-7619919	Carubv10010273m.g/scaffold_1:7602998-7603834	Bra012291/A07:8781160-8781762, Bra017942/A06:8971107-8971715	Tp1g19250/ch1-1:7015814-7016537
1	1813	1	1812	1813	-1	B	AK2	TreeBeST000915.H	472410/1:9405829-9410024	AT1G21700/1:7620001-7624136	Carubv10012527m.g/scaffold_1:7604129-7609306	Bra016409/A08:18317946-18321406, Bra017943/A06:8971974-8974710	Tp1g19260/ch1-1:7016633-7020754
1	1814	1	1813	1814	1	B	AK2	TreeBeST005073	921153/1:9410250-9411735	AT1G21710/1:7624396-7626116	Carubv10009521m.g/scaffold_1:7610155-7611995	Bra017944/A06:8976505-8977834	Tp1g19270/ch1-1:7020892-7023298
1	1815	1	1814	1815	1	B	AK2	TreeBeST001133.F			Carubv10012612m.g/scaffold_1:7614561-7615352
1	1816	1	1815	1816	1	B	AK2	TreeBeST009596.F	472412/1:9418051-9424474	AT1G21730/1:7630107-7636594	Carubv10008234m.g/scaffold_1:7616149-7622714	Bra017946/A06:8991916-8998252	Tp1g19290/ch1-1:7026869-7034088
1	1817	1	1816	1817	1	B	AK2	TreeBeST000048.M.a.b.e	472413/1:9437967-9441393	AT1G21740/1:7641580-7645078	Carubv10008218m.g/scaffold_1:7628086-7631779	Bra017947/A06:9007003-9010089	Tp1g19300/ch1-1:7037100-7042370
1	1818	1	1817	1818	1	B	AK2	TreeBeST000091.E.b.e.a	921160/1:9442088-9444974	AT1G21750/1:7645701-7648699	Carubv10008920m.g/scaffold_1:7632291-7635590	Bra012293/A07:8773112-8775472, Bra016405/A08:18298518-18301132	Tp1g19310/ch1-1:7042365-7046070
1	1819	1	1818	1819	1	B	AK2	TreeBeST004589.A.d	921161/1:9445780-9448340	AT1G21760/1:7649194-7651816	Carubv10011906m.g/scaffold_1:7639573-7641823	Bra017949/A06:9021659-9023931	Tp1g19320/ch1-1:7046214-7049857
1	1820	1	1819	1820	-1	B	AK2	TreeBeST005804.b.a	912019/1:9448539-9448959	AT1G21770/1:7651646-7652288	Carubv10010702m.g/scaffold_1:7641446-7643256	Bra017950/A06:9024171-9024576	Tp1g19330/ch1-1:7049737-7050178
1	1821	1	1820	1821	1	B	AK2	TreeBeST000757.B	921163/1:9449156-9450663	AT1G21780/1:7652029-7654014	Carubv10012555m.g/scaffold_1:7642705-7644231	Bra017951/A06:9024900-9026108	Tp1g19340/ch1-1:7050268-7052127
1	1822	1	1821	1822	1	B	AK2	TreeBeST005271	472418/1:9450958-9452753, 90978555/1:23342553-23346802	AT1G21790/1:7654184-7655883	Carubv10009734m.g/scaffold_1:7645440-7647501	Bra017952/A06:9030110-9031017	Tp1g19350/ch1-1:7051880-7054244
1	1823	1	1822	1823	-1	B	AK2	TreeBeST000556.E.a.c	472419/1:9455000-9457436	AT1G21810/1:7656399-7658634	Carubv10008676m.g/scaffold_1:7647795-7650455		Tp1g19360/ch1-1:7054669-7055211, Tp1g19370/ch1-1:7055370-7056454
1	1824	1	1823	1824	-1	B	AK2	TreeBeST004960.g	313074/1:9460542-9461632	AT1G21830/1:7661118-7662608	Carubv10010313m.g/scaffold_1:7652990-7654560	Bra012294/A07:8767513-8768608, Bra016404/A08:18293698-18294938, Bra017953/A06:9035164-9036089	Tp1g19380/ch1-1:7058186-7059854
1	1825	1	1824	1825	1	B	AK2	TreeBeST002659.G	921168/1:9464136-9464450	AT1G21835/1:7665664-7665936, AT1G34792/1:12766263-12766651, AT1G34795/1:12769644-12770131, AT1G34810/1:12779992-12780270, AT1G34815/1:12783406-12783684, AT1G34830/1:12793536-12794023, AT1G34840/1:12796984-12797247, AT1G34850/1:12800308-12800571, AT1G34800/1:12773164-12773442, AT1G34860/1:12803708-12803986, AT1G34930/1:12807121-12807399, AT1G34820/1:12786817-12787095, AT1G34825/1:12790122-12790605…	Carubv10010832m.g/scaffold_1:7661280-7661609, Carubv10019379m.g/scaffold_5:6677555-6677884, Carubv10012063m.g/scaffold_1:7657662-7657961, Carubv10011697m.g/scaffold_1:7664078-7664377	Bra012328/A07:8490098-8490427
1	1826	1	1825	1826	1	B	AK2	TreeBeST005805	472420/1:9465034-9466191	AT1G21840/1:7666460-7667758	Carubv10010129m.g/scaffold_1:7658243-7660026	Bra012296/A07:8748696-8749433	Tp1g19390/ch1-1:7060908-7062302
1	1827	1	1826	1827	-1	B	AK2	TreeBeST000145.O.a.b.a.b.g.a.a	313077/1:9466460-9469223	AT1G21850/1:7667803-7670530, AT1G21860/1:7671028-7674215	Carubv10010844m.g/scaffold_1:7665825-7669634		Tp1g19400/ch1-1:7062321-7065204
1	1828	1	1827	1828	1	B	AK2	TreeBeST008644.I.d.b.b.b	313079/1:9471149-9472697	AT1G21870/1:7678208-7679697	Carubv10010023m.g/scaffold_1:7670750-7671944	Bra016403/A08:18287970-18289518	Tp1g19410/ch1-1:7077554-7080955
1	1829	1	1828	1829	1	B	AK2	TreeBeST001282.D.e	472424/1:9473563-9475728	AT1G21880/1:7680481-7682216	Carubv10009262m.g/scaffold_1:7677829-7680192	Bra016402/A08:18285137-18287045, Bra017956/A06:9062659-9064262	Tp1g19420/ch1-1:7080878-7083702
1	1830	1	1829	1830	-1	B	AK2	TreeBeST008864.G.b.b	313081/1:9475888-9478196	AT1G21890/1:7682584-7685662	Carubv10009309m.g/scaffold_1:7680249-7682536	Bra012297/A07:8743322-8745639	Tp1g19430/ch1-1:7083737-7086253
1	1831	1	1830	1831	-1	B	AK2	TreeBeST000515.D.d.b	921175/1:9484231-9485586	AT1G21900/1:7690802-7692438	Carubv10010277m.g/scaffold_1:7686356-7688241	Bra016401/A08:18283456-18284388, Bra017957/A06:9066724-9069553	Tp1g19440/ch1-1:7093075-7095378
1	1832	1	1831	1832	1	B	AK2	TreeBeST000202.F.b.b.a	472427/1:9490926-9492049	AT1G21910/1:7696536-7697699	Carubv10010179m.g/scaffold_1:7692364-7693520	Bra036022/A09:24715600-24716313, Bra012298/A07:8722659-8723318, Bra016400/A08:18278923-18279555	Tp1g19450/ch1-1:7099224-7100257
1	1833	1	1832	1833	-1	B	AK2	TreeBeST000018.T.a.a	335432/1:9566981-9568433, 472428/1:9500345-9502012	AT1G21920/1:7704255-7706140	Carubv10009218m.g/scaffold_1:7699904-7701974	Bra012299/A07:8710404-8711744, Bra031352/A05:15811099-15812494, Bra016399/A08:18271415-18272848	Tp1g19460/ch1-1:7106223-7108282
1	1834	1	1833	1834	-1	B	AK2	TreeBeST002659.C	921178/1:9504800-9505129, 921192/1:9580595-9580916
1	1835	1	1834	1835	-1	B	AK2	TreeBeST002659.E	921179/1:9506670-9506997, 921191/1:9578897-9579224, 921193/1:9591307-9591634	AT1G21925/1:7710423-7710725, AT1G21928/1:7712211-7712513	Carubv10012546m.g/scaffold_1:7705680-7706251
1	1836	1	1835	1836	1	B	AK2	TreeBeST005162.A	912042/1:9592651-9593540, 472429/1:9508000-9508983	AT1G21930/1:7712898-7714443, AT3G42150/3:14310533-14311586	Carubv10010735m.g/scaffold_1:7706686-7708401	Bra012300/A07:8702642-8704185, Bra031353/A05:15802521-15803027	Tp1g19470/ch1-1:7113763-7115582
1	1837	1	1836	1837	-1	B	AK2	TreeBeST007191.B	912043/1:9593982-9595742	AT1G21940/1:7715170-7716975	Carubv10012034m.g/scaffold_1:7708744-7709142	Bra031354/A05:15801931-15802278
1	1838	1	1837	1838	-1	B	AK2	TreeBeST007191.A	921198/1:9598937-9599352, 921197/1:9597701-9598136	AT1G21950/1:7723259-7723954	Carubv10011051m.g/scaffold_1:7711220-7711642, Carubv10012374m.g/scaffold_1:7709872-7710255	Bra031355/A05:15799654-15799980	Tp1g19480/ch1-1:7116611-7117219
1	1839	1	1838	1839	-1	B	AK2	TreeBeST004818.B.b.b.a			Carubv10011446m.g/scaffold_1:7742840-7745072		Tp1g19520/ch1-1:7144871-7147682
1	1840	1	1839	1840	1	B	AK2	TreeBeST000578.N.b.b	472436/1:9639933-9642974	AT1G22020/1:7754321-7757383	Carubv10008636m.g/scaffold_1:7746051-7749145		Tp1g19530/ch1-1:7148899-7153053
1	1841	1	1840	1841	-1	B	AK2	TreeBeST002578.A.b.b.e	912055/1:9645054-9646146	AT1G22030/1:7759164-7760556	Carubv10009660m.g/scaffold_1:7750940-7752616	Bra031359/A05:15775433-15776559, Bra016391/A08:18220508-18221906	Tp1g19540/ch1-1:7155154-7156289
1	1842	1	1841	1842	1	B	AK2	TreeBeST009577.D.b.b	472438/1:9661728-9663779	AT1G22040/1:7767924-7770055	Carubv10008879m.g/scaffold_1:7757528-7761301	Bra012304/A07:8674183-8675586, Bra031360/A05:15764221-15765636	Tp1g19550/ch1-1:7164374-7165979
1	1843	1	1842	1843	1	B	AK2	TreeBeST001087.G.c	472439/1:9665470-9666936	AT1G22050/1:7771670-7773154	Carubv10010678m.g/scaffold_1:7762436-7764157	Bra011512/A01:1873371-1873957, Bra027433/A05:20897741-20898356, Bra031361/A05:15761563-15762377, Bra012305/A07:8669505-8670122
1	1844	1	1843	1844	-1	B	AK2	TreeBeST009541.A.b	921218/1:9670059-9678187	AT1G22060/1:7773063-7781499	Carubv10008070m.g/scaffold_1:7766049-7774690	Bra031362/A05:15754536-15761027	Tp1g19560/ch1-1:7169699-7178876
1	1845	1	1844	1845	1	B	AK2	TreeBeST008100	921219/1:9684574-9684835	AT1G22065/1:7785776-7786391	Carubv10010515m.g/scaffold_1:7777469-7778363	Bra031363/A05:15748711-15748902	Tp1g19570/ch1-1:7180742-7181009
1	1846	1	1845	1846	1	B	AK2	TreeBeST000148.C.b.c	472441/1:9688320-9691079	AT1G22070/1:7789348-7792114	Carubv10009423m.g/scaffold_1:7781126-7783906	Bra016389/A08:18200966-18202552, Bra031364/A05:15735924-15737832	Tp1g19580/ch1-1:7183181-7186623
1	1847	1	1846	1847	-1	B	AK2	TreeBeST003188.A.f	313098/1:9697482-9699501, 475379/2:4036817-4038974	AT1G22100/1:7798023-7800228, AT1G58643/1:21767342-21769456, AT1G59312/1:21839858-21841972, AT1G58936/1:21803600-21805714, AT1G59171/1:21821024-21822548	Carubv10012434m.g/scaffold_1:7785237-7787280, Carubv10020353m.g/scaffold_2:2585204-2588694	Bra016388/A08:18195663-18200564	Tp1g19600/ch1-1:7188204-7190610
1	1848	1	1847	1848	-1	B	AK2	TreeBeST006500.A.b.a	472444/1:9700867-9704757	AT1G22110/1:7800507-7802562	Carubv10011015m.g/scaffold_1:7791031-7791924	Bra031365/A05:15727833-15728678
1	1849	1	1848	1849	-1	B	AK2	TreeBeST007774.B	313100/1:9709180-9711922	AT1G22120/1:7806309-7809632	Carubv10011921m.g/scaffold_1:7795295-7797937	Bra012307/A07:8650403-8653303, Bra031366/A05:15711762-15714500	Tp1g19620/ch1-1:7196967-7200466
1	1850	1	1849	1850	-1	B	AK2	TreeBeST000963.I.b.a	912066/1:9714958-9716909	AT1G22130/1:7812387-7814264	Carubv10010907m.g/scaffold_1:7800604-7802575	Bra012308/A07:8645457-8647446, Bra016386/A08:18183881-18186324	Tp1g19630/ch1-1:7204633-7206453
1	1851	1	1850	1851	-1	B	AK2	TreeBeST006162	912067/1:9717841-9718217	AT1G22140/1:7814829-7815631	Carubv10010733m.g/scaffold_1:7803311-7804261	Bra031367/A05:15700950-15701427	Tp1g19640/ch1-1:7206799-7208291
1	1852	1	1851	1852	1	B	AK2	TreeBeST000106.Q.b.a	313103/1:9720999-9724024	AT1G22150/1:7818361-7821344	Carubv10011339m.g/scaffold_1:7805624-7808772	Bra031368/A05:15693577-15697823	Tp1g19650/ch1-1:7210375-7214150
1	1853	1	1852	1853	1	B	AK2	TreeBeST000704.B.a	472449/1:9731356-9732163	AT1G22160/1:7823149-7823971	Carubv10010569m.g/scaffold_1:7810365-7811314	Bra031369/A05:15691044-15691641	Tp1g19660/ch1-1:7214149-7216653
1	1854	1	1853	1854	1	B	AK2	TreeBeST008811.A.a.a			Carubv10009571m.g/scaffold_1:7813423-7817178		Tp1g19670/ch1-1:7217733-7220222
1	1855	1	1854	1855	1	B	AK2	TreeBeST002103.B.g	472450/1:9734964-9736993	AT1G22170/1:7826289-7828326		Bra012310/A07:8624058-8625569
1	1856	1	1855	1856	-1	B	AK2	TreeBeST000265.G.f	921232/1:9737185-9738515	AT1G22180/1:7828328-7830275	Carubv10009832m.g/scaffold_1:7814834-7817178	Bra012311/A07:8622176-8623479, Bra031370/A05:15686701-15689402	Tp1g19680/ch1-1:7220046-7222079
1	1857	1	1856	1857	1	B	AK2	TreeBeST000129.CB.b	472454/1:9746247-9747720	AT1G22190/1:7835782-7837288	Carubv10009949m.g/scaffold_1:7821834-7823405	Bra031371/A05:15665555-15666337	Tp1g19690/ch1-1:7226263-7227320
1	1858	1	1857	1858	-1	B	AK2	TreeBeST000689.F.f.a.a	472456/1:9748049-9751131	AT1G22200/1:7837591-7840788	Carubv10009420m.g/scaffold_1:7824992-7828277	Bra031372/A05:15661291-15663680	Tp1g19700/ch1-1:7227749-7231183
1	1859	1	1858	1859	1	B	AK2	TreeBeST000342.I.b.a	313108/1:9751932-9754594	AT1G22210/1:7841518-7844056	Carubv10011681m.g/scaffold_1:7829369-7831572		Tp1g19710/ch1-1:7232621-7235542
1	1860	1	1859	1860	1	B	AK2	TreeBeST001074.D.a.c	472458/1:9757191-9758334	AT1G22220/1:7846602-7847802	Carubv10009775m.g/scaffold_1:7834089-7835258	Bra012314/A07:8593826-8594782, Bra031373/A05:15655525-15656499, Bra016384/A08:18178021-18178623	Tp1g19720/ch1-1:7238088-7239564
1	1861	1	1860	1861	1	B	AK2	TreeBeST003300.c.a	472459/1:9759905-9761097	AT1G22230/1:7849861-7851122	Carubv10009798m.g/scaffold_1:7837173-7838230	Bra012315/A07:8590818-8591660	Tp1g19740/ch1-1:7244696-7245732
1	1862	1	1861	1862	1	B	AK2	TreeBeST000138.D.b.b.a	335467/1:9762935-9764854	AT1G22240/1:7853084-7854963	Carubv10012475m.g/scaffold_1:7839916-7841890	Bra012316/A07:8570924-8573118, Bra031375/A05:15644271-15645985	Tp1g19750/ch1-1:7247157-7249989
1	1863	1	1862	1863	1	B	AK2	TreeBeST002427.A.f.a	335470/1:9778182-9778874	AT1G22250/1:7858864-7859766	Carubv10010336m.g/scaffold_1:7846281-7847395	Bra031377/A05:15638242-15639161, Bra012317/A07:8567030-8567719	Tp1g19760/ch1-1:7252809-7254761
1	1864	1	1863	1864	-1	B	AK2	TreeBeST000226.E.c.a.a	313117/1:9797701-9799788	AT1G22300/1:7878867-7881219	Carubv10010075m.g/scaffold_1:7866805-7869536		Tp1g19800/ch1-1:7266147-7268981
1	1865	1	1864	1865	-1	B	AK2	TreeBeST003127.D	472471/1:9800171-9802385	AT1G22310/1:7881537-7883698	Carubv10008794m.g/scaffold_1:7869991-7872260	Bra012320/A07:8557760-8559230	Tp1g19810/ch1-1:7269329-7271514
1	1866	1	1865	1866	1	B	AK2	TreeBeST000516.E.b	313119/1:9805090-9807664	AT1G22330/1:7886542-7889534		Bra012321/A07:8542749-8545348, Bra031385/A05:15590852-15593621
1	1867	1	1866	1867	-1	B	AK2	TreeBeST008577.N.b.b.a.a.a	335478/1:9808987-9810545, 313121/1:9811117-9817589	AT1G22340/1:7890464-7892090	Carubv10009316m.g/scaffold_1:7878775-7880791	Bra031386/A05:15588335-15590152
1	1868	1	1867	1868	-1	B	AK2	TreeBeST008577.N.b.b.a.a.b.a.b	472476/1:9818240-9821296	AT1G22360/1:7894858-7897591	Carubv10008992m.g/scaffold_1:7880910-7883646	Bra031387/A05:15582412-15585001	Tp1g19830/ch1-1:7279624-7282918
1	1869	1	1868	1869	-1	B	AK2	TreeBeST008577.N.b.b.a.a.b.a.a	472478/1:9821745-9823492	AT1G22370/1:7898013-7899261	Carubv10011698m.g/scaffold_1:7885648-7887628, Carubv10011467m.g/scaffold_1:7888811-7890446	Bra016382/A08:18163445-18165072, Bra031388/A05:15575300-15576887	Tp1g19850/ch1-1:7285631-7287675
1	1870	1	1869	1870	-1	B	AK2	TreeBeST008577.N.b.b.a.b.b	313123/1:9824731-9826731, 319356/3:14708980-14716955	AT1G22380/1:7900387-7902332	Carubv10011877m.g/scaffold_1:7891028-7892820	Bra012323/A07:8531501-8533053	Tp1g19870/ch1-1:7294425-7296062
1	1871	1	1870	1871	-1	B	AK2	TreeBeST008577.N.b.b.a.b.a	472480/1:9828225-9831154, 913294/1:16518839-16520611	AT1G22400/1:7903660-7906673	Carubv10011262m.g/scaffold_1:7893429-7895826	Bra012324/A07:8525768-8529940	Tp1g19880/ch1-1:7296361-7299001
1	1872	1	1871	1872	1	B	AK2	TreeBeST001096.B.a	472481/1:9834281-9837169	AT1G22410/1:7912046-7915003	Carubv10008840m.g/scaffold_1:7899886-7902874	Bra031389/A05:15569881-15572372, Bra016381/A08:18152884-18155098	Tp1g19890/ch1-1:7303540-7306635
1	1873	1	1872	1873	-1	B	AK2	TreeBeST008022	921258/1:9838232-9839637	AT1G22420/1:7916076-7917518	Carubv10011714m.g/scaffold_1:7903427-7904620	Bra012326/A07:8510255-8511853	Tp1g19910/ch1-1:7311402-7313647
1	1874	1	1873	1874	1	B	AK2	TreeBeST000062.Y.d.a	472482/1:9863816-9866542	AT1G22430/1:7919172-7921832	Carubv10009981m.g/scaffold_1:7905827-7908809
1	1875	1	1874	1875	1	B	AK2	TreeBeST000062.Y.c.a	472484/1:9868262-9870483	AT1G22440/1:7922428-7924944	Carubv10009406m.g/scaffold_1:7909671-7911962	Bra012327/A07:8500713-8505288	Tp1g19920/ch1-1:7316781-7323917
1	1876	1	1875	1876	1	B	AK2	TreeBeST001510.E	921266/1:9870817-9872252	AT1G22450/1:7925121-7927278	Carubv10010326m.g/scaffold_1:7912718-7914586	Bra031391/A05:15551349-15552603	Tp1g19930/ch1-1:7324792-7327043
1	1877	1	1876	1877	-1	B	AK2	TreeBeST008587.O	472486/1:9873179-9876378	AT1G22460/1:7927428-7930657	Carubv10012492m.g/scaffold_1:7914721-7917706		Tp1g19940/ch1-1:7327161-7331646
1	1878	1	1877	1878	-1	B	AK2	TreeBeST005749.e.a	313132/1:9878430-9879377	AT1G22470/1:7932854-7933390	Carubv10010560m.g/scaffold_1:7920521-7921165	Bra040858/Scaffold000282:32967-33416	Tp1g19950/ch1-1:7334341-7334911
1	1879	1	1878	1879	-1	B	AK2	TreeBeST009566.L.a.a	472488/1:9880239-9881328	AT1G22480/1:7934162-7935382	Carubv10010418m.g/scaffold_1:7922022-7922840	Bra040857/Scaffold000282:31148-32090	Tp1g19960/ch1-1:7335106-7336795
1	1880	1	1879	1880	-1	B	AK2	TreeBeST000303.B.c	335492/1:9884646-9886762	AT1G22490/1:7938251-7940592	Carubv10011476m.g/scaffold_1:7925798-7927845	Bra012329/A07:8463246-8465975, Bra040856/Scaffold000282:25878-27752, Bra016377/A08:18137681-18139549	Tp1g19970/ch1-1:7338898-7341564
1	1881	1	1880	1881	1	B	AK2	TreeBeST000183.I.a.a.c.a	472490/1:9912506-9917343	AT1G22500/1:7949476-7950900	Carubv10012585m.g/scaffold_1:7936560-7937708	Bra012330/A07:8436684-8437718, Bra040855/Scaffold000282:11336-12466	Tp1g20010/ch1-1:7355913-7357054
1	1882	1	1881	1882	-1	B	AK2	TreeBeST003888.B.b.c	921275/1:9917432-9919079	AT1G22510/1:7950819-7952673	Carubv10011299m.g/scaffold_1:7937985-7939698	Bra012331/A07:8435094-8436403
1	1883	1	1882	1883	-1	B	AK2	TreeBeST004411.A.e.b			Carubv10010740m.g/scaffold_1:7940035-7941495	Bra012332/A07:8433281-8434345	Tp1g20030/ch1-1:7359770-7362866
1	1884	1	1883	1884	-1	B	AK2	TreeBeST000854.D.b.c	472493/1:9922456-9925344	AT1G22530/1:7955493-7958442	Carubv10008471m.g/scaffold_1:7942740-7945726	Bra040854/Scaffold000282:4995-8416	Tp1g20040/ch1-1:7362877-7365542
1	1885	1	1884	1885	1	B	AK2	TreeBeST000254.G.a	472494/1:9931199-9933812	AT1G22540/1:7964042-7966436	Carubv10008731m.g/scaffold_1:7948403-7951008	Bra024519/A09:24682354-24684316	Tp1g20060/ch1-1:7374853-7377488
1	1886	1	1885	1886	-1	B	AK2	TreeBeST000254.F.c.b	472495/1:9933911-9936022	AT1G22550/1:7966533-7968641	Carubv10011935m.g/scaffold_1:7951162-7953104	Bra012334/A07:8415714-8418035, Bra024520/A09:24679816-24682040	Tp1g20070/ch1-1:7377377-7383756
1	1887	1	1886	1887	-1	B	AK2	TreeBeST000254.F.c.a.a	912113/1:9946446-9948419	AT1G22570/1:7976620-7978573	Carubv10011811m.g/scaffold_1:7954741-7956722	Bra016375/A08:18121269-18123592
1	1888	1	1887	1888	1	B	AK2	TreeBeST000711.B.b	472497/1:9951031-9954720	AT1G22590/1:7983511-7984235	Carubv10006189m.g/scaffold_7:11467482-11467973, Carubv10021360m.g/scaffold_2:6625524-6626015, Carubv10021762m.g/scaffold_2:6491718-6492209	Bra012335/A07:8387800-8388288, Bra024521/A09:24662741-24663229
1	1889	1	1888	1889	-1	B	AK2	TreeBeST001702.A.e	472499/1:9957373-9959226	AT1G22600/1:7987141-7989217	Carubv10011076m.g/scaffold_1:7961550-7962847	Bra012336/A07:8386687-8387446	Tp1g20090/ch1-1:7387984-7389656
1	1890	1	1889	1890	1	B	AK2	TreeBeST000114.U.l				Bra024523/A09:24636776-24639826	Tp1g20100/ch1-1:7391235-7393585
1	1891	1	1890	1891	-1	B	AK2	TreeBeST000447.E	472501/1:9967914-9973130	AT1G22620/1:7997676-8002944	Carubv10012563m.g/scaffold_1:7971997-7977008	Bra016373/A08:18110104-18114764	Tp1g20130/ch1-1:7395888-7399949
1	1892	1	1891	1892	1	B	AK2	TreeBeST000745.F			Carubv10010657m.g/scaffold_1:7979559-7980591		Tp1g20140/ch1-1:7400140-7402476
1	1893	1	1892	1893	1	B	AK2	TreeBeST009600.F.b.b	472503/1:9976831-9978010	AT1G22640/1:8006195-8007428	Carubv10009761m.g/scaffold_1:7982336-7983714	Bra012337/A07:8369619-8370636, Bra024526/A09:24621606-24622608	Tp1g20150/ch1-1:7403471-7405823
1	1894	1	1893	1894	-1	B	AK2	TreeBeST000432.N.j.a	472504/1:9986351-9989308	AT1G22650/1:8013382-8015991	Carubv10009286m.g/scaffold_1:7991873-7993678	Bra024527/A09:24599359-24602304	Tp1g20160/ch1-1:7408971-7412694
1	1895	1	1894	1895	1	B	AK2	TreeBeST002961.b.g.b	335508/1:9991158-9995305	AT1G22660/1:8017397-8021593	Carubv10008660m.g/scaffold_1:7996109-8000518	Bra012338/A07:8356910-8360739, Bra024528/A09:24587251-24590893	Tp1g20170/ch1-1:7412629-7418541
1	1896	1	1895	1896	-1	B	AK2	TreeBeST001411.D.a	912122/1:9995648-9997370	AT1G22670/1:8021854-8023516	Carubv10012186m.g/scaffold_1:8000633-8002247	Bra024529/A09:24585424-24586967	Tp1g20180/ch1-1:7418609-7420602
1	1897	1	1896	1897	-1	B	AK2	TreeBeST005962.i	921292/1:9999661-10000256	AT1G22680/1:8024967-8026356	Carubv10010368m.g/scaffold_1:8004243-8004980		Tp1g20190/ch1-1:7422696-7423314
[truncated: 34,995 more rows]
