# Supplementary material for: Understanding Brassicaceae evolution through ancestral genome reconstruction
Source: Genome Biol. 2015 Dec 10;16:262. doi: 10.1186/s13059-015-0814-y (PMC4675067; doi:10.1186/s13059-015-0814-y)
Supplement: Additional file 2: Table S2. — ACK (eight chromosomes and 30,968 genes) gene repertoire. (XLS 7922 kb) [file 13059_2015_814_MOESM2_ESM.xls]

## Sheet: Table S2
			Table S2: ACK (8 chromosomes and 30968 genes) gene repertoire. The table provides the ACK genes (in row) with their ancestral chromosomes, positions, start-end coordinates, strands, ABC-AK blocks, A.lyrata- A.thaliana- C.rubella- modern gene nomenclatures (in columns).
Chr	Pos	Scaffolds	start	End	Strand	ABC	AK	AncGene	A.lyrata	A.thaliana	C.rubella
1	1	1	0	1	-1	A	AK2	TreeBeST000601.O	918720/1:47-2523	AT1G02205/1:418748-422258	Carubv10008547m.g/scaffold_1:17639-21460
1	2	1	1	2	-1	A	AK2	TreeBeST000601.K.b.b	470048/1:3311-6198	AT1G02190/1:415079-418010	Carubv10008574m.g/scaffold_1:14315-16819
1	3	1	2	3	1	A	AK2	TreeBeST003429.B	470049/1:9512-10567	AT1G02180/1:413522-414645
1	4	1	3	4	-1	A	AK2	TreeBeST000454.H	909750/1:10652-11944	AT1G02170/1:411779-413554	Carubv10011418m.g/scaffold_1:10995-13393
1	5	1	4	5	-1	A	AK2	TreeBeST006468	470051/1:12552-13416	AT1G02160/1:410748-411597	Carubv10011359m.g/scaffold_1:9669-10283
1	6	1	5	6	-1	A	AK2	TreeBeST000100.J	918726/1:13702-15386	AT1G02150/1:408622-410611	Carubv10011354m.g/scaffold_1:7595-9248
1	7	1	6	7	-1	A	AK2	TreeBeST004865.B	918727/1:15665-19464	AT1G02145/1:404600-408619	Carubv10011809m.g/scaffold_1:3369-7199
1	8	1	7	8	1	A	AK2	TreeBeST003338	918728/1:19692-20609	AT1G02140/1:403190-404456	Carubv10010485m.g/scaffold_1:768-3181
1	9	1	8	9	1	A	AK2	TreeBeST008809.E.b	918732/1:33055-34772	AT1G02130/1:400035-401882	Carubv10010169m.g/scaffold_1:22156-24454
1	10	1	9	10	-1	A	AK2	TreeBeST003249.b.b	470058/1:35461-39593	AT1G02120/1:395761-399897	Carubv10008556m.g/scaffold_1:24656-28823
1	11	1	10	11	-1	A	AK2	TreeBeST000048.G.a.b.a	470059/1:39949-42531	AT1G02110/1:392831-395528	Carubv10008455m.g/scaffold_1:29034-31723
1	12	1	11	12	-1	A	AK2	TreeBeST003736.b	918735/1:43130-46178	AT1G02100/1:389821-392796	Carubv10009548m.g/scaffold_1:31798-35344
1	13	1	12	13	1	A	AK2	TreeBeST003068.b.b.a	470065/1:46396-48761	AT1G02090/1:387281-389647	Carubv10009724m.g/scaffold_1:35350-38235
1	14	1	13	14	-1			TreeBeST001590.E	918737/1:49553-51020		Carubv10009759m.g/scaffold_1:36045-40281
1	15	1	14	15	-1			TreeBeST001678.E.b.a.a	918742/1:58865-72177	AT1G02080/1:373501-386846	Carubv10012145m.g/scaffold_1:41321-54507
1	16	1	15	16	1			TreeBeST001663.A.b	470066/1:55814-56468	AT1G02070/1:370257-370967	Carubv10011621m.g/scaffold_1:57019-57579
1	17	1	16	17	-1	A	AK2	TreeBeST009540.D.d.a.b.b	470069/1:74785-76652	AT1G02065/1:365567-367340
1	18	1	17	18	1	A	AK2	TreeBeST003251.B	311240/1:78367-80505	AT1G02060/1:360918-363094	Carubv10011958m.g/scaffold_1:63801-66934
1	19	1	18	19	1	A	AK2	TreeBeST008823.C.d	470071/1:80941-82330	AT1G02050/1:359117-360518
1	20	1	19	20	1	A	AK2	TreeBeST008900.N	333453/1:82573-83367	AT1G02040/1:358104-359078	Carubv10011272m.g/scaffold_1:67426-69836
1	21	1	20	21	1	A	AK2	TreeBeST008900.D		AT1G02030/1:355321-357258
1	22	1	21	22	1	A	AK2	TreeBeST005937	333455/1:87206-90301	AT1G02020/1:352637-354969	Carubv10008571m.g/scaffold_1:70355-72498
1	23	1	22	23	-1	A	AK2	TreeBeST000594.A.a.b	470074/1:90714-113497	AT1G02010/1:347974-352303	Carubv10008507m.g/scaffold_1:73044-77685
1	24	1	23	24	-1	A	AK2	TreeBeST000004.B.a.j	918756/1:113969-115315	AT1G02000/1:345812-347592
1	25	1	24	25	1	A	AK2	TreeBeST007645	470075/1:118008-119066	AT1G01990/1:343166-344341	Carubv10011557m.g/scaffold_1:77004-78622
1	26	1	25	26	1	A	AK2	TreeBeST008743.E.a.b.b.b.b.b.a.f.b.a	470076/1:122468-124310	AT1G01980/1:340172-341999	Carubv10011221m.g/scaffold_1:84741-86345
1	27	1	26	27	-1	A	AK2	TreeBeST003158.B.b	470077/1:124594-126229	AT1G01970/1:338291-340077	Carubv10009324m.g/scaffold_1:86554-88381
1	28	1	27	28	1	A	AK2	TreeBeST000374.T.a.a	470078/1:127652-134697	AT1G01960/1:330588-337582	Carubv10008079m.g/scaffold_1:88980-97663
1	29	1	28	29	-1	A	AK2	TreeBeST009514.G.b.b	470079/1:134679-139817	AT1G01950/1:325379-330619	Carubv10008265m.g/scaffold_1:93215-101659
1	30	1	29	30	-1	A	AK2	TreeBeST008564.L	333465/1:140619-142191	AT1G01940/1:323027-324917	Carubv10012351m.g/scaffold_1:102213-103469
1	31	1	30	31	1	A	AK2	TreeBeST005349	470081/1:142389-145631	AT1G01930/1:319836-322860	Carubv10008663m.g/scaffold_1:103540-107503
1	32	1	31	32	-1	A	AK2	TreeBeST005682.b	470083/1:146361-149918	AT1G01920/1:316187-319644	Carubv10008771m.g/scaffold_1:104660-110859
1	33	1	32	33	1	A	AK2	TreeBeST001607.A.a	470088/1:150165-152787	AT1G01910/1:313229-315902	Carubv10009581m.g/scaffold_1:110960-113627
1	34	1	33	34	-1	A	AK2	TreeBeST008704.L	909785/1:152834-155670	AT1G01900/1:310316-313130	Carubv10008379m.g/scaffold_1:113731-116614
1	35	1	34	35	1	A	AK2	TreeBeST000602.F	311256/1:156948-159348	AT1G01880/1:306480-309109	Carubv10011785m.g/scaffold_1:117966-120392
1	36	1	35	36	1	A	AK2	TreeBeST001434.C	470090/1:159615-161800	AT1G01860/1:304133-306287
1	37	1	36	37	-1	A	AK2	TreeBeST006920	918770/1:161789-162258	AT1G01840/1:303537-304358	Carubv10011703m.g/scaffold_1:122917-123363
1	38	1	37	38	1	A	AK2	TreeBeST000870.D.b	470092/1:164416-168249	AT1G01830/1:298535-300729	Carubv10008707m.g/scaffold_1:126209-129234
1	39	1	38	39	-1	A	AK2	TreeBeST008435	470095/1:173573-174151	AT1G01810/1:295221-295859	Carubv10012511m.g/scaffold_1:136577-137020
1	40	1	39	40	-1	A	AK2	TreeBeST000203.H.b.b.b	918775/1:175723-177344	AT1G01800/1:293342-295040
1	41	1	40	41	-1	A	AK2	TreeBeST000754.I.h	311263/1:178456-184533	AT1G01790/1:284610-291094	Carubv10011770m.g/scaffold_1:137241-143017
1	42	1	41	42	-1	A	AK2	TreeBeST000576.G.b.c	918777/1:185231-186495	AT1G01780/1:282761-284245
1	43	1	42	43	-1	A	AK2	TreeBeST005470.D	470098/1:186514-191052	AT1G01770/1:278615-282891	Carubv10012179m.g/scaffold_1:145704-149372
1	44	1	43	44	1	A	AK2	TreeBeST003607	909796/1:191251-193076	AT1G01760/1:276266-278448	Carubv10011834m.g/scaffold_1:149754-151948
1	45	1	44	45	-1	A	AK2	TreeBeST000347.G.b	918780/1:193425-194152	AT1G01750/1:275366-276310
1	46	1	45	46	1	A	AK2	TreeBeST000525.G.b.b		AT1G01740/1:272111-274569	Carubv10012619m.g/scaffold_1:154125-156264
1	47	1	46	47	-1	A	AK2	TreeBeST004814.b	470101/1:197601-198678	AT1G01730/1:270956-272061	Carubv10010200m.g/scaffold_1:153612-157639
1	48	1	47	48	1	A	AK2	TreeBeST006933.b	470102/1:198837-204518	AT1G01725/1:269792-270775
1	49	1	48	49	-1	A	AK2	TreeBeST008799.F.a.b	918785/1:204808-205917	AT1G01720/1:268330-269819	Carubv10009926m.g/scaffold_1:158391-160488
1	50	1	49	50	-1			TreeBeST002839.A.c.a	470104/1:206707-211900	AT1G01710/1:262828-267771	Carubv10009215m.g/scaffold_1:160723-164510
1	51	1	50	51	1	A	AK2	TreeBeST000243.D.a.b		AT1G01700/1:259495-261474	Carubv10011721m.g/scaffold_1:166923-168845
1	52	1	51	52	-1	A	AK2	TreeBeST002065.b.b.a.b		AT1G01695/1:252947-254495	Carubv10009199m.g/scaffold_1:169372-171452
1	53	1	52	53	-1	A	AK2	TreeBeST005249.B	909803/1:220193-225616	AT1G01690/1:249141-252462	Carubv10009137m.g/scaffold_1:171702-175382
1	54	1	53	54	1	A	AK2	TreeBeST008824.C	909804/1:226539-228679	AT1G01680/1:246411-248367	Carubv10009781m.g/scaffold_1:176369-178892
1	55	1	54	55	1	A	AK2	TreeBeST008824.B		AT1G01670/1:242843-245988	Carubv10009194m.g/scaffold_1:180052-182944
1	56	1	55	56	1	A	AK2	TreeBeST008824.D.a	333489/1:229820-235338	AT1G01660/1:240057-242608	Carubv10008712m.g/scaffold_1:183207-186240
1	57	1	56	57	1	A	AK2	TreeBeST000498.R	470110/1:236778-241721	AT1G01650/1:232841-237817	Carubv10008675m.g/scaffold_1:187611-192097
1	58	1	57	58	1	A	AK2	TreeBeST000757.H.a	918795/1:242562-243321	AT1G01640/1:230994-232322	Carubv10012544m.g/scaffold_1:193141-194043
1	59	1	58	59	-1	A	AK2	TreeBeST000265.C.b	470113/1:243695-245459	AT1G01630/1:229013-230917	Carubv10010070m.g/scaffold_1:193014-196228
1	60	1	59	60	1	A	AK2	TreeBeST000103.A.b.d.a.b	470115/1:246920-248384	AT1G01620/1:225665-227302	Carubv10009929m.g/scaffold_1:198824-200288
1	61	1	60	61	1	A	AK2	TreeBeST000175.A.b	918798/1:249785-252308	AT1G01610/1:221691-224340	Carubv10008926m.g/scaffold_1:201245-204221
1	62	1	61	62	-1			TreeBeST008648.H.b.b.c.b.b	918799/1:253000-254805	AT1G01600/1:218994-221286	Carubv10011562m.g/scaffold_1:228167-229301
1	63	1	62	63	-1			TreeBeST000040.N.b.g.b	470119/1:266834-270418	AT1G01580/1:209395-213041	Carubv10008441m.g/scaffold_1:230577-234257
1	64	1	63	64	-1	A	AK2	TreeBeST000248.A.b.a.b.b	909816/1:274075-276522	AT1G01570/1:205176-207435	Carubv10008901m.g/scaffold_1:236761-239278
1	65	1	64	65	-1	A	AK2	TreeBeST008620.D.b.a.g	918805/1:281840-283744	AT1G01560/1:202136-204189	Carubv10009488m.g/scaffold_1:240042-242239
1	66	1	65	66	-1	A	AK2	TreeBeST002631.B.c.b	470124/1:284339-286433	AT1G01550/1:199791-201775	Carubv10009625m.g/scaffold_1:242342-245059
1	67	1	66	67	-1	A	AK2	TreeBeST000274.I.b.b	470125/1:287793-290675	AT1G01540/1:195812-198635	Carubv10011595m.g/scaffold_1:246174-248635
1	68	1	67	68	1			TreeBeST000193.K.a.a.a.a	908140/2:11172450-11173379, 925809/2:11179074-11179950, 909820/1:294198-295303	AT1G65360/1:24281337-24282151, AT1G01530/1:192640-193670	Carubv10010156m.g/scaffold_1:251371-252395
1	69	1	68	69	-1	A	AK2	TreeBeST000400.E.d		AT1G01520/1:190596-192139	Carubv10011679m.g/scaffold_1:252912-254442
1	70	1	69	70	-1	A	AK2	TreeBeST003018.A.b	311286/1:295990-304406	AT1G01510/1:187211-190056	Carubv10011468m.g/scaffold_1:255191-257949
1	71	1	70	71	-1	A	AK2	TreeBeST001865.A.b.c.b		AT1G01500/1:185133-186923	Carubv10009744m.g/scaffold_1:258130-260195
1	72	1	71	72	1	A	AK2	TreeBeST000361.H	918814/1:308924-310761	AT1G01490/1:180059-182293
1	73	1	72	73	-1	A	AK2	TreeBeST000152.F.b.b.a	918815/1:313347-315496	AT1G01480/1:176141-178400	Carubv10009396m.g/scaffold_1:267771-269519
1	74	1	73	74	1	A	AK2	TreeBeST001211.G.b.b	333508/1:318441-319257	AT1G01470/1:172146-172948	Carubv10010557m.g/scaffold_1:273100-276839
1	75	1	74	75	-1	A	AK2	TreeBeST000790.I	909828/1:321884-322760
1	76	1	75	76	-1	A	AK2	TreeBeST000018.J.b	311290/1:324353-326366	AT1G01460/1:168723-171165	Carubv10009221m.g/scaffold_1:281880-284095
1	77	1	76	77	1	A	AK2	TreeBeST000367.B.a.b		AT1G01453/1:166618-167842	Carubv10010006m.g/scaffold_1:285608-286656
1	78	1	77	78	1	A	AK2	TreeBeST001107.a	909830/1:330470-334264	AT1G01450/1:164105-165517	Carubv10010980m.g/scaffold_1:287483-289429
1	79	1	78	79	1	A	AK2	TreeBeST001705.b.c.b	918823/1:339353-341720	AT1G01440/1:159856-162572	Carubv10008546m.g/scaffold_1:291319-294377
1	80	1	79	80	1	A	AK2	TreeBeST000038.H.b.c	470137/1:343263-345197	AT1G01430/1:156801-158655	Carubv10009105m.g/scaffold_1:295695-297585
1	81	1	80	81	1			TreeBeST000278.D.b.a.a.i.b.b	470138/1:354524-356040	AT1G01420/1:154492-156011
1	82	1	81	82	1			TreeBeST000278.D.b.a.a.i.b.a	470140/1:362930-364545	AT1G01390/1:148120-149806	Carubv10011054m.g/scaffold_1:299919-301329
1	83	1	82	83	-1	A	AK2	TreeBeST002310.G.a.b	909838/1:365041-365523	AT1G01380/1:147153-147942	Carubv10011382m.g/scaffold_1:302043-302523
1	84	1	83	84	-1	A	AK2	TreeBeST002512.A.a.b.b			Carubv10010436m.g/scaffold_1:304445-306501
1	85	1	84	85	-1	A	AK2	TreeBeST000259.G.b.b.e.b	909750530/1:27107901-27108650, 909840/1:370308-371114	AT1G01360/1:141971-143183	Carubv10010391m.g/scaffold_1:307042-308224
1	86	1	85	86	-1			TreeBeST003385.B.a.a.a	918833/1:374911-376187	AT1G01350/1:136124-138162, AT5G06420/5:1961411-1963038	Carubv10009639m.g/scaffold_1:310184-312368
1	87	1	86	87	1			TreeBeST000009.M.b.c.a	470141/1:377570-380538	AT1G01340/1:132328-135322	Carubv10008437m.g/scaffold_1:312609-316422
1	88	1	87	88	1	A	AK2	TreeBeST000898.I.b	470142/1:389375-398395	AT1G01320/1:121124-130570	Carubv10011109m.g/scaffold_1:318377-327060
1	89	1	88	89	-1	A	AK2	TreeBeST008601.F.b	470143/1:398516-399359	AT1G01310/1:120154-121130	Carubv10012656m.g/scaffold_1:327682-328386
1	90	1	89	90	-1	A	AK2	TreeBeST008681.L.b.b.i	470145/1:400727-402402	AT1G01300/1:116943-118764	Carubv10009005m.g/scaffold_1:330225-332099
1	91	1	90	91	-1	A	AK2	TreeBeST004731.A	311305/1:404199-405288	AT1G01290/1:114286-115549	Carubv10009994m.g/scaffold_1:332794-334969
1	92	1	91	92	-1	A	AK2	TreeBeST008646.D	470146/1:405437-407120	AT1G01280/1:112263-113947	Carubv10011315m.g/scaffold_1:335149-336776
1	93	1	92	93	-1	A	AK2	TreeBeST008923.F.g	470147/1:412556-415094	AT1G01260/1:109076-111535	Carubv10008640m.g/scaffold_1:337366-340264
1	94	1	93	94	1			TreeBeST009587.D.a	470149/1:419014-419827		Carubv10010347m.g/scaffold_1:343835-344713
1	95	1	94	95	-1	A	AK2	TreeBeST002925.A.b.c.a	470152/1:422231-424117	AT1G01240/1:100031-101834	Carubv10009708m.g/scaffold_1:347346-349300
1	96	1	95	96	-1	A	AK2	TreeBeST001877.A.a	470153/1:425719-427483	AT1G01230/1:97456-99240	Carubv10010529m.g/scaffold_1:350011-352129
1	97	1	96	97	-1	A	AK2	TreeBeST001085.C.b.c	470154/1:430280-431563	AT1G01225/1:95987-97407	Carubv10010395m.g/scaffold_1:352188-353485, Carubv10028051m.g/scaffold_8:6843891-6845065
1	98	1	97	98	-1	A	AK2	TreeBeST005356.A	470155/1:431965-435824	AT1G01220/1:91376-95651	Carubv10028118m.g/scaffold_8:6838886-6842812
1	99	1	98	99	-1	A	AK2	TreeBeST004213	311313/1:436171-436800	AT1G01210/1:88898-89745, AT4G07950/4:4798044-4799795	Carubv10014975m.g/scaffold_3:12652598-12654500, Carubv10015575m.g/scaffold_3:12660005-12661253
1	100	1	99	100	1	A	AK2	TreeBeST008845.J	470156/1:438129-439861	AT1G01200/1:86515-88213	Carubv10010167m.g/scaffold_1:356763-358244
1	101	1	100	101	1	A	AK2	TreeBeST000568.B.b.b.a	311315/1:441904-443720	AT1G01190/1:83045-84864	Carubv10008749m.g/scaffold_1:360063-362058
1	102	1	101	102	-1	A	AK2	TreeBeST004959	909860/1:454219-455331	AT1G01180/1:75583-76758	Carubv10009834m.g/scaffold_1:366816-368038
1	103	1	102	103	1	A	AK2	TreeBeST002545.C.c	311317/1:457115-457459	AT1G01170/1:73931-74731	Carubv10010775m.g/scaffold_1:368991-371705
1	104	1	103	104	-1	A	AK2	TreeBeST001617.C.b.b	918854/1:457529-459100	AT1G01160/1:72357-74096	Carubv10010354m.g/scaffold_1:368991-371495
1	105	1	104	105	1	A	AK2	TreeBeST008735.G	470161/1:464358-467635	AT1G01140/1:64167-67625	Carubv10009130m.g/scaffold_1:378526-382361
1	106	1	105	106	1	A	AK2	TreeBeST008614.Q	918858/1:475576-477203	AT1G01120/1:57269-59167	Carubv10012263m.g/scaffold_1:384710-386296
1	107	1	106	107	-1	A	AK2	TreeBeST008596.D.a.b.a.d	333544/1:479138-481385	AT1G01110/1:52869-54685	Carubv10008796m.g/scaffold_1:390110-392770
1	108	1	107	108	1	A	AK2	TreeBeST008841.A.a.b	311324/1:483425-484126, 330665/8:80679-81264	AT1G01100/1:50090-51108, AT5G47700/5:19327804-19328940
1	109	1	108	109	1	A	AK2	TreeBeST000720.B	470171/1:485273-487146	AT1G01090/1:47485-49286	Carubv10009201m.g/scaffold_1:395320-397501
1	110	1	109	110	1	A	AK2	TreeBeST000270.I	909871/1:494740-496028	AT1G01080/1:45296-47019	Carubv10009913m.g/scaffold_1:398476-399956
1	111	1	110	111	1			TreeBeST008729.D.b.h.b.b.a.a	918864/1:501318-503489	AT1G01070/1:38752-40927	Carubv10009303m.g/scaffold_1:403342-405949
1	112	1	111	112	1	A	AK2	TreeBeST000400.G.b	470177/1:504510-508725	AT1G01060/1:33967-37871	Carubv10008551m.g/scaffold_1:406542-410666
1	113	1	112	113	1	A	AK2	TreeBeST000546.O.c.a	909874/1:509479-510755	AT1G01050/1:31170-33153
1	114	1	113	114	-1	A	AK2	TreeBeST000482.S	333551/1:511272-518844	AT1G01040/1:23416-31120	Carubv10008073m.g/scaffold_1:411759-421952
1	115	1	114	115	1	A	AK2	TreeBeST000216.D.b.b.a.a.b.a	470180/1:527878-530499	AT1G01030/1:11649-13714	Carubv10009540m.g/scaffold_1:430358-432082
1	116	1	115	116	1	A	AK2	TreeBeST004242.A.h	470181/1:533525-535284	AT1G01020/1:6790-8737	Carubv10011984m.g/scaffold_1:434886-436496
1	117	1	116	117	-1	A	AK2	TreeBeST000015.FB.b.a.b.b	333554/1:536480-538514	AT1G01010/1:3631-5899	Carubv10009049m.g/scaffold_1:439780-442093
1	118	1	117	118	1			TreeBeST000015.G.b.d	909881/1:546617-548110	AT3G04430/3:1175506-1176986	Carubv10011623m.g/scaffold_1:445750-449433
1	119	1	118	119	-1			TreeBeST000015.FB.b.b.b.a	311334/1:551918-553479	AT3G04420/3:1172840-1174464, AT1G02220/1:428814-430647	Carubv10009390m.g/scaffold_1:451260-452878
1	120	1	119	120	-1			TreeBeST000015.FB.b.b.b.b.a.b	909883/1:555254-556901	AT1G02230/1:435174-436776, AT1G02250/1:437951-439559
1	121	1	120	121	-1	A	AK2	TreeBeST001260.B	470187/1:560362-562206	AT1G02260/1:440441-442877	Carubv10008913m.g/scaffold_1:458891-461279
1	122	1	121	122	-1	A	AK2	TreeBeST003200.A.a	470188/1:562997-566008	AT1G02270/1:443149-446235	Carubv10008987m.g/scaffold_1:461482-464674
1	123	1	122	123	-1			TreeBeST000693.G.c.b.d	311338/1:571279-572890	AT1G02280/1:448469-450426
1	124	1	123	124	-1	A	AK2	TreeBeST002507.B.b.b.a			Carubv10010930m.g/scaffold_1:469658-471297
1	125	1	124	125	-1	A	AK2	TreeBeST002465.B	918879/1:573275-574678	AT1G02290/1:450527-452737	Carubv10012070m.g/scaffold_1:471748-473154
1	126	1	125	126	1	A	AK2	TreeBeST001824.d.d.a.b.b	918881/1:578374-580449	AT1G02305/1:455688-458164	Carubv10009537m.g/scaffold_1:474009-476539
1	127	1	126	127	-1	A	AK2	TreeBeST000428.C	470192/1:580593-583503	AT1G02310/1:458133-460696
1	128	1	127	128	-1	A	AK2	TreeBeST004472	918883/1:584904-586271	AT1G02330/1:462075-463612	Carubv10009977m.g/scaffold_1:481825-483558
1	129	1	128	129	-1	A	AK2	TreeBeST008578.I.b.g	470194/1:586907-588010	AT1G02335/1:463855-464924	Carubv10010261m.g/scaffold_1:483703-484795
1	130	1	129	130	-1	A	AK2	TreeBeST000252.L.a.a.b.a	333565/1:589088-590693	AT1G02340/1:465718-467844	Carubv10009652m.g/scaffold_1:485605-487710
1	131	1	130	131	1	A	AK2	TreeBeST002431.A.f	333566/1:594032-595496
1	132	1	131	132	-1	A	AK2	TreeBeST000065.Z.a	918888/1:596769-597999	AT1G02360/1:471990-473160	Carubv10010007m.g/scaffold_1:492541-493845
1	133	1	132	133	1	A	AK2	TreeBeST000100.I.b.b	470196/1:599259-601154	AT1G02370/1:474500-476511	Carubv10008848m.g/scaffold_1:494692-496714
1	134	1	133	134	1	A	AK2	TreeBeST002482.B.f.a	918891/1:602514-603658	AT1G02380/1:477000-478971	Carubv10010187m.g/scaffold_1:497977-500069
1	135	1	134	135	1	A	AK2	TreeBeST000175.E.b.b	470198/1:605536-607891	AT1G02390/1:480852-483292	Carubv10008716m.g/scaffold_1:502657-505307
1	136	1	135	136	1	A	AK2	TreeBeST000667.A.a	909901/1:612831-615239	AT1G02400/1:486801-489577	Carubv10009706m.g/scaffold_1:512463-515052
1	137	1	136	137	-1	A	AK2	TreeBeST002613.A.b.b	470200/1:615826-616316	AT1G02405/1:489979-490505
1	138	1	137	138	1	A	AK2	TreeBeST004420	918895/1:617112-618613	AT1G02410/1:490925-492926	Carubv10009922m.g/scaffold_1:516450-518516
1	139	1	138	139	1	A	AK2	TreeBeST000024.M	470202/1:620062-621534	AT1G02420/1:493683-495158	Carubv10012086m.g/scaffold_1:519076-520560
1	140	1	139	140	-1	A	AK2	TreeBeST008617.JB	8962447/5:16039130-16039910, 909905/1:621551-622441	AT1G02430/1:495050-496062, AT1G02440/1:496586-497479	Carubv10011316m.g/scaffold_1:520567-521484
1	141	1	140	141	-1	A	AK2	TreeBeST007304.B	470205/1:622888-623335	AT1G02450/1:497976-498516	Carubv10010607m.g/scaffold_1:522034-522625
1	142	1	141	142	-1	A	AK2	TreeBeST008859.A.b.b	918899/1:628623-630888	AT1G02460/1:504673-507204	Carubv10008847m.g/scaffold_1:527223-529907
1	143	1	142	143	-1	A	AK2	TreeBeST003798.d.b	470207/1:635225-636856	AT1G02470/1:511765-513611	Carubv10011810m.g/scaffold_1:533715-534919
1	144	1	143	144	-1	A	AK2	TreeBeST003798.d.a	311357/1:637376-638578	AT1G02475/1:513843-515404	Carubv10010960m.g/scaffold_1:535461-536720
1	145	1	144	145	1	A	AK2	TreeBeST001008.B.b.b.a.a	470210/1:650407-652252	AT1G02500/1:518254-520437	Carubv10009376m.g/scaffold_1:537840-539998
1	146	1	145	146	-1	A	AK2	TreeBeST000937.A	470212/1:652374-653539	AT1G02510/1:520498-521668	Carubv10011333m.g/scaffold_1:540379-541301
1	147	1	146	147	1	A	AK2	TreeBeST008697.F.a.a	470213/1:655997-667583	AT1G02530/1:529795-534677, AT1G02520/1:523651-528745	Carubv10008098m.g/scaffold_1:543171-548634
1	148	1	147	148	-1			TreeBeST007637.A		AT1G02540/1:534827-535699	Carubv10011825m.g/scaffold_1:548967-549740
1	149	1	148	149	1			TreeBeST003554.B.c	918906/1:668474-669242	AT1G02550/1:536483-537211	Carubv10011439m.g/scaffold_1:551595-552332
1	150	1	149	150	1	A	AK2	TreeBeST000153.D	918907/1:670715-672588	AT1G02560/1:537860-540109	Carubv10009892m.g/scaffold_1:552657-554936
1	151	1	150	151	1			TreeBeST006224.a.a		AT1G02570/1:541335-542240	Carubv10009964m.g/scaffold_1:555449-556514
1	152	1	151	152	1			TreeBeST006224.a.b	311362/1:673517-676258	AT1G02575/1:543110-544007
1	153	1	152	153	1	A	AK2	TreeBeST000023.CB	470218/1:677676-682114	AT1G02580/1:544783-549202	Carubv10012183m.g/scaffold_1:556874-560771
1	154	1	153	154	-1	A	AK2	TreeBeST000527.F.f	909919/1:684011-686672	AT1G02610/1:553050-555994	Carubv10010204m.g/scaffold_1:561491-564523
1	155	1	154	155	1	A	AK2	TreeBeST000653.A.b.b.a.b.b			Carubv10010357m.g/scaffold_1:566404-568152
1	156	1	155	156	-1	A	AK2	TreeBeST000709.R.b.a.a.a	470221/1:695602-697254	AT1G02630/1:560610-562382	Carubv10009401m.g/scaffold_1:579577-580859
1	157	1	156	157	1	A	AK2	TreeBeST008654.A.a.a.a.a.a.b.a			Carubv10008371m.g/scaffold_1:582604-586451
1	158	1	157	158	1			TreeBeST001070.N.c.a.a	900248/4:9669738-9670070		Carubv10008788m.g/scaffold_1:587306-589288
1	159	1	158	159	-1	A	AK2	TreeBeST002269.B.a.c	918918/1:706878-709509	AT1G02660/1:571955-574981	Carubv10011093m.g/scaffold_1:590608-593156
1	160	1	159	160	1	A	AK2	TreeBeST004266	918919/1:712841-713720	AT1G02680/1:580625-582310	Carubv10010486m.g/scaffold_1:597046-598477
1	161	1	160	161	-1	A	AK2	TreeBeST003630.j	918920/1:713924-714511	AT5G38700/5:15489594-15490399	Carubv10010400m.g/scaffold_1:598778-599329
1	162	1	161	162	1	A	AK2	TreeBeST006535.a	470227/1:717526-718284	AT5G61710/5:24799878-24800680	Carubv10011230m.g/scaffold_1:601835-602500
1	163	1	162	163	1	A	AK2	TreeBeST008251	909929/1:718741-719617
1	164	1	163	164	1	A	AK2	TreeBeST000504.W.c	918924/1:720824-722852	AT1G02690/1:584260-587219	Carubv10008795m.g/scaffold_1:604753-607463
1	165	1	164	165	1	A	AK2	TreeBeST005390	470228/1:724801-726076	AT1G02700/1:588329-589480	Carubv10010109m.g/scaffold_1:607809-608971
1	166	1	165	166	1	A	AK2	TreeBeST000471.C.e.b	470231/1:728324-730532	AT1G02720/1:591826-593289	Carubv10009529m.g/scaffold_1:616381-618882
1	167	1	166	167	-1	A	AK2	TreeBeST008572.Q.d.b	918929/1:733323-737232	AT1G02730/1:594573-598657	Carubv10008123m.g/scaffold_1:627526-631711
1	168	1	167	168	-1	A	AK2	TreeBeST002370.B.a	470233/1:738034-740477	AT1G02740/1:599416-602038	Carubv10009970m.g/scaffold_1:631903-634890
1	169	1	168	169	1	A	AK2	TreeBeST000744.A.b.b.b.b.d	470234/1:740944-742742	AT1G02750/1:602601-604272	Carubv10010253m.g/scaffold_1:638448-640579
1	170	1	169	170	-1	A	AK2	TreeBeST001436.A.b.b.b.b.a	470235/1:744394-745999	AT1G02780/1:607808-609465	Carubv10010281m.g/scaffold_1:640767-642590
1	171	1	170	171	-1	A	AK2	TreeBeST000043.J.a.b.a	918933/1:747054-748712	AT1G02790/1:610391-612324
1	172	1	171	172	-1	A	AK2	TreeBeST000011.A.b.b.b.a.b.b.a.a.a.a			Carubv10012094m.g/scaffold_1:643553-645100
1	173	1	172	173	-1	A	AK2	TreeBeST008622.I.f	918934/1:750076-752884	AT1G02800/1:613216-616191	Carubv10011914m.g/scaffold_1:646463-649127
1	174	1	173	174	1	A	AK2	TreeBeST008871.U.b.b.b.a.b	333607/1:756485-758576	AT1G02810/1:618265-620480	Carubv10011654m.g/scaffold_1:652045-654098
1	175	1	174	175	1	A	AK2	TreeBeST000115.A.b.a.c	470239/1:759019-759536	AT1G02813/1:620678-621289
1	176	1	175	176	1	A	AK2	TreeBeST008871.A.b.b.b.b.b.b.b			Carubv10012198m.g/scaffold_1:654579-655031
1	177	1	176	177	1	A	AK2	TreeBeST008871.A.b.b.b.b.b.a.a.b			Carubv10010322m.g/scaffold_1:655454-656157
1	178	1	177	178	1	A	AK2	TreeBeST000115.A.b.b.b.a.c	470240/1:759661-760663	AT1G02816/1:621461-622469
1	179	1	178	179	-1	A	AK2	TreeBeST004431.A.h	918938/1:762378-762803	AT1G02820/1:623765-624475	Carubv10010737m.g/scaffold_1:657420-658102
1	180	1	179	180	-1	A	AK2	TreeBeST001412.A.b	470241/1:763612-764069	AT1G02830/1:625145-625608	Carubv10012583m.g/scaffold_1:664504-664734
1	181	1	180	181	-1			TreeBeST005522.c	918941/1:766738-768326		Carubv10011110m.g/scaffold_1:665880-666607
1	182	1	181	182	1	A	AK2	TreeBeST000130.G.b.b	311385/1:768374-770507	AT1G02840/1:626780-629819	Carubv10011968m.g/scaffold_1:667132-669654
1	183	1	182	183	1	A	AK2	TreeBeST008650.H	909946/1:771817-774951	AT1G02850/1:630505-633259	Carubv10008974m.g/scaffold_1:670349-672910
1	184	1	183	184	1	A	AK2	TreeBeST002726.A	470251/1:777262-779272	AT1G02860/1:635144-637262	Carubv10009650m.g/scaffold_1:675058-678444
1	185	1	184	185	-1	A	AK2	TreeBeST006018	470252/1:779234-780531	AT1G02870/1:637214-638677	Carubv10010371m.g/scaffold_1:676873-678444
1	186	1	185	186	-1	A	AK2	TreeBeST001615.C.e	909949/1:781148-782414
1	187	1	186	187	-1	A	AK2	FAM9686.A	470256/1:784225-786151	AT1G02880/1:642752-644521, AT2G44750/2:18451426-18452875
1	188	1	187	188	-1	A	AK2	TreeBeST008668.I.d	470259/1:789508-796443	AT1G02890/1:645092-651907	Carubv10008107m.g/scaffold_1:686380-693851
1	189	1	188	189	-1	A	AK2	TreeBeST000451.F.a.a.b.b.b.b.a	470261/1:798586-799140	AT1G02900/1:653765-654343	Carubv10012118m.g/scaffold_1:694944-695315, Carubv10016532m.g/scaffold_33:25552-25925
1	190	1	189	190	-1	A	AK2	TreeBeST002814.A	918952/1:800563-803042	AT1G02910/1:655577-658148	Carubv10009110m.g/scaffold_1:696539-699276, Carubv10016536m.g/scaffold_33:21606-24210
1	191	1	190	191	-1	A	AK2	TreeBeST000160.B.a.a.f.a.a	470263/1:803529-804614, 470264/1:806284-807466	AT1G02920/1:658657-659771, AT1G02930/1:661309-662456	Carubv10010300m.g/scaffold_1:699622-700912, Carubv10012427m.g/scaffold_1:14227526-14228352, Carubv10012455m.g/scaffold_1:702570-703399
1	192	1	191	192	-1	A	AK2	TreeBeST000160.B.a.b.a	333621/1:808213-809208	AT1G02940/1:663079-664128	Carubv10012405m.g/scaffold_1:704308-705626
1	193	1	192	193	-1	A	AK2	TreeBeST000160.B.a.b.b.a.a	470268/1:810333-811616	AT1G02950/1:665168-666451	Carubv10010097m.g/scaffold_1:706305-707749
1	194	1	193	194	-1	A	AK2	TreeBeST005938.b	470271/1:812207-815218	AT1G02960/1:666872-669805	Carubv10012349m.g/scaffold_1:708194-711127
1	195	1	194	195	1	A	AK2	TreeBeST002294.A	918959/1:817056-820017	AT1G02970/1:673306-676378	Carubv10008963m.g/scaffold_1:711871-714865, Carubv10016540m.g/scaffold_33:17807-19616
1	196	1	195	196	1	A	AK2	TreeBeST000263.HB.b	311398/1:825038-828780	AT1G43140/1:16232785-16236109, AT1G02980/1:677869-681310	Carubv10010979m.g/scaffold_1:716005-719755
1	197	1	196	197	-1	A	AK2	TreeBeST001751.C.a.b.b.a	9097675/1:829172-834582	AT1G02990/1:681396-687315
1	198	1	197	198	-1	A	AK2	TreeBeST009564.P	470277/1:835648-840282	AT1G03000/1:687890-692560
1	199	1	198	199	1	A	AK2	TreeBeST009528.F.b	311401/1:841280-844038	AT1G03010/1:693480-696382	Carubv10008601m.g/scaffold_1:733429-736648
1	200	1	199	200	-1	A	AK2	TreeBeST008795.A.a.a.a.b.d.c.a	918965/1:845110-845459	AT1G03020/1:698207-698515	Carubv10010921m.g/scaffold_1:736265-736573
1	201	1	200	201	1	A	AK2	TreeBeST005927.A	470280/1:849099-851591	AT1G03030/1:701478-703864	Carubv10009873m.g/scaffold_1:739788-743925
1	202	1	201	202	-1	A	AK2	TreeBeST009570.E.f.b	470281/1:851718-854466	AT1G03040/1:703906-706630	Carubv10009831m.g/scaffold_1:740351-745248
1	203	1	202	203	1	A	AK2	TreeBeST000146.E.d	470282/1:855547-857859	AT1G03050/1:707726-710041	Carubv10008628m.g/scaffold_1:746229-748378
1	204	1	203	204	-1	A	AK2	TreeBeST001764.D	470283/1:857844-859616	AT1G03055/1:710063-711803	Carubv10010025m.g/scaffold_1:748483-750339
1	205	1	204	205	1	A	AK2	TreeBeST000714.D.b.b.b.b	470286/1:878780-880389	AT1G03070/1:729935-731557	Carubv10011301m.g/scaffold_1:768743-770053
1	206	1	205	206	-1	A	AK2	TreeBeST000257.K.a.d	470287/1:880540-886200	AT1G03080/1:731611-738056	Carubv10008080m.g/scaffold_1:769515-776807
1	207	1	206	207	1	A	AK2	TreeBeST000813.C	470289/1:890089-894796	AT1G03090/1:739679-744184	Carubv10008397m.g/scaffold_1:779443-787217
1	208	1	207	208	-1	A	AK2	TreeBeST001367.C		AT1G03100/1:743885-746479	Carubv10011829m.g/scaffold_1:784385-786769
1	209	1	208	209	1	A	AK2	TreeBeST008846.E.a	311412/1:897857-898568	AT1G03103/1:747197-748057
1	210	1	209	210	1	A	AK2	TreeBeST000813.A			Carubv10009228m.g/scaffold_1:787530-790040
1	211	1	210	211	1	A	AK2	TreeBeST001186.B.a	909976/1:903002-903965	AT1G03120/1:752271-753140	Carubv10010425m.g/scaffold_1:790461-791417
1	212	1	211	212	-1	A	AK2	TreeBeST004239.A.b.b.a	918978/1:904253-904913	AT1G03130/1:753307-754198	Carubv10012376m.g/scaffold_1:791986-792606
1	213	1	212	213	-1	A	AK2	TreeBeST002288.C.f	918979/1:905189-906974	AT1G03140/1:754371-756303	Carubv10011298m.g/scaffold_1:792945-794660
1	214	1	213	214	1	A	AK2	TreeBeST008920.F	918980/1:907163-909323	AT1G03150/1:756414-758612	Carubv10010452m.g/scaffold_1:796691-799118
1	215	1	214	215	1	A	AK2	TreeBeST005004.E	470295/1:915290-920350	AT1G03160/1:761282-766153	Carubv10008235m.g/scaffold_1:799206-804525
1	216	1	215	216	1	A	AK2	TreeBeST001596.b.a.h	918982/1:923754-924537	AT1G03170/1:769632-770684	Carubv10012407m.g/scaffold_1:807353-808832
1	217	1	216	217	1	A	AK2	TreeBeST000874.A			Carubv10009697m.g/scaffold_1:811465-813678
1	218	1	217	218	1	A	AK2	TreeBeST000874.B.e	470299/1:930976-935010	AT1G03190/1:775622-780062	Carubv10008351m.g/scaffold_1:813892-818469
1	219	1	218	219	-1	A	AK2	TreeBeST000390.G.e.a	470302/1:947348-948799, 484681/5:5430685-5432017	AT1G03220/1:787122-788651, AT1G03230/1:790091-791592	Carubv10011636m.g/scaffold_1:818918-820222, Carubv10025694m.g/scaffold_4:6054949-6056262
1	220	1	219	220	-1	A	AK2	TreeBeST001839.A.o.b	311422/1:938460-939704	AT1G03210/1:782948-784240	Carubv10009900m.g/scaffold_1:822768-824149, Carubv10018678m.g/scaffold_5:7114447-7115771
1	221	1	220	221	-1	A	AK2	TreeBeST004513	470303/1:949709-951670	AT1G03250/1:793353-795368	Carubv10010119m.g/scaffold_1:824455-826484
1	222	1	221	222	-1	A	AK2	TreeBeST000797.C.a	918991/1:951936-954255	AT1G03260/1:795532-798463	Carubv10009985m.g/scaffold_1:826661-829614
1	223	1	222	223	1	A	AK2	TreeBeST000486.A			Carubv10008943m.g/scaffold_1:830288-834054
1	224	1	223	224	1	A	AK2	TreeBeST000486.P.c			Carubv10009067m.g/scaffold_1:834452-838433
1	225	1	224	225	1	A	AK2	TreeBeST003339.A.c.b	470307/1:970279-973622	AT1G03290/1:807396-810690	Carubv10008752m.g/scaffold_1:839933-845455
1	226	1	225	226	-1			TreeBeST000868.F.a.a.b.a.b.a	311431/1:974105-976111	AT1G03300/1:811033-813086	Carubv10012522m.g/scaffold_1:843523-845376
1	227	1	226	227	1	A	AK2	TreeBeST000956.K	470308/1:976879-979676	AT1G03310/1:813486-816749	Carubv10012076m.g/scaffold_1:846629-849277
1	228	1	227	228	1	A	AK2	TreeBeST008009	470310/1:979972-980689	AT1G03320/1:817027-817767	Carubv10012047m.g/scaffold_1:849697-850403
1	229	1	228	229	-1	A	AK2	TreeBeST003996	470311/1:980962-982500	AT1G03330/1:817983-819563	Carubv10010754m.g/scaffold_1:849850-852010
1	230	1	229	230	1	A	AK2	TreeBeST005206.b	919001/1:982624-984244	AT1G03340/1:819662-821317	Carubv10011433m.g/scaffold_1:852296-853868
1	231	1	230	231	-1	A	AK2	TreeBeST000059.H.a.b.a.e	909999/1:984534-986948		Carubv10009649m.g/scaffold_1:853247-856695
1	232	1	231	232	-1	A	AK2	TreeBeST002213.a	470313/1:987314-988809	AT1G03350/1:822638-824393	Carubv10009113m.g/scaffold_1:856958-858643
1	233	1	232	233	1	A	AK2	TreeBeST003602.a	470314/1:989104-990861	AT1G03360/1:824537-826358	Carubv10009740m.g/scaffold_1:858801-860707
1	234	1	233	234	1	A	AK2	TreeBeST001585.B.a.d.b		AT1G03365/1:826569-830383	Carubv10008257m.g/scaffold_1:860828-864594
1	235	1	234	235	1			TreeBeST000936.G	919005/1:991644-999478	AT1G03370/1:830627-835361	Carubv10008175m.g/scaffold_1:865022-869807
1	236	1	235	236	1	A	AK2	TreeBeST001960.B.b	333664/1:1000541-1004955	AT1G03380/1:835785-840940	Carubv10008219m.g/scaffold_1:870092-875538
1	237	1	236	237	-1	A	AK2	TreeBeST008739.B	919007/1:1005642-1007070	AT1G03390/1:841033-842418	Carubv10011653m.g/scaffold_1:875571-876959
1	238	1	237	238	1	A	AK2	TreeBeST000682.A.b.d	919008/1:1007685-1008842	AT1G03430/1:847873-849500	Carubv10010558m.g/scaffold_1:884015-885831
1	239	1	238	239	1	A	AK2	TreeBeST000950.D.d.b	470318/1:1012017-1013648	AT1G03440/1:852366-854032	Carubv10009374m.g/scaffold_1:888706-890700
1	240	1	239	240	-1	A	AK2	TreeBeST008575.A	470319/1:1015118-1020354	AT1G03445/1:854410-859701	Carubv10012319m.g/scaffold_1:891946-897110
1	241	1	240	241	-1	A	AK2	TreeBeST001193.E.d	470321/1:1021964-1025404	AT1G03457/1:860788-864075	Carubv10009093m.g/scaffold_1:898423-901805
1	242	1	241	242	-1	A	AK2	TreeBeST000257.D.b.b.a	470323/1:1027125-1028690	AT1G03470/1:865915-867674
1	243	1	242	243	-1	A	AK2	TreeBeST003406.f	919013/1:1030216-1032110	AT1G03475/1:869051-871211	Carubv10009383m.g/scaffold_1:906623-908836
1	244	1	243	244	-1	A	AK2	TreeBeST009022.D	919017/1:1038080-1039409	AT1G03510/1:876258-877547	Carubv10011372m.g/scaffold_1:916999-918288
1	245	1	244	245	-1	A	AK2	TreeBeST004115.A.b.b.b.b.a.b.b.b			Carubv10009126m.g/scaffold_1:918661-921060
1	246	1	245	246	-1	A	AK2	TreeBeST004115.B	311450/1:1042580-1045294	AT1G03530/1:880496-883391	Carubv10008331m.g/scaffold_1:921532-924608
1	247	1	246	247	1	A	AK2	TreeBeST004828.b	919020/1:1045792-1047663	AT1G03540/1:883782-885611	Carubv10011274m.g/scaffold_1:925168-926994
1	248	1	247	248	-1	A	AK2	TreeBeST000648.F.c.a.a.b	470330/1:1047875-1050007	AT1G03550/1:885623-887956	Carubv10012530m.g/scaffold_1:927250-929154
1	249	1	248	249	-1	A	AK2	TreeBeST006176.B	311453/1:1053312-1055300	AT1G03560/1:890156-892410	Carubv10008524m.g/scaffold_1:930982-933072
1	250	1	249	250	-1	A	AK2	TreeBeST000188.P.d	910021/1:1055704-1057458	AT1G03590/1:894254-897518
1	251	1	250	251	1	A	AK2	TreeBeST004794.e	470332/1:1060336-1061103	AT1G03600/1:898876-899655	Carubv10010460m.g/scaffold_1:937936-939473
1	252	1	251	252	1	A	AK2	TreeBeST000388.D.a.b.g.b	470333/1:1063374-1065475	AT1G03610/1:900887-903003	Carubv10012401m.g/scaffold_1:940776-942193
1	253	1	252	253	-1	A	AK2	TreeBeST000765.C	910024/1:1066754-1068528	AT1G03620/1:904319-906186	Carubv10010027m.g/scaffold_1:943659-947000
1	254	1	253	254	1	A	AK2	TreeBeST000003.I.a	470335/1:1070288-1071985	AT1G03630/1:907651-909376	Carubv10009346m.g/scaffold_1:947288-949005
1	255	1	254	255	-1	A	AK2	TreeBeST005759	311459/1:1072779-1073847	AT1G03650/1:910023-911193	Carubv10010366m.g/scaffold_1:949588-950605
1	256	1	255	256	-1	A	AK2	TreeBeST000431.I.b.b	470338/1:1080415-1081593	AT1G03680/1:916819-918064	Carubv10010421m.g/scaffold_1:958135-959871
1	257	1	256	257	1	A	AK2	TreeBeST006107	910029/1:1082169-1084227	AT1G03687/1:918299-920488	Carubv10009418m.g/scaffold_1:960123-962482
1	258	1	257	258	1	A	AK2	TreeBeST000260.H.b.f	470341/1:1084863-1085992	AT1G03700/1:920950-921901	Carubv10012189m.g/scaffold_1:962752-963596
1	259	1	258	259	1	A	AK2	TreeBeST002358.K	470343/1:1103367-1118360	AT1G03710/1:923426-924355	Carubv10011650m.g/scaffold_1:965897-966782
1	260	1	259	260	-1	A	AK2	TreeBeST006656.C	311464/1:1118778-1120260	AT1G03720/1:924996-926373
1	261	1	260	261	-1	A	AK2	TreeBeST004575.f.a	470345/1:1125542-1126551	AT1G03730/1:930828-931895	Carubv10010476m.g/scaffold_1:967832-968844
1	262	1	261	262	1	A	AK2	TreeBeST008586.B.b.b.b.b.b.a.b.b.a			Carubv10008411m.g/scaffold_1:970102-973578
1	263	1	262	263	1	A	AK2	TreeBeST009581.B.b.b.b			Carubv10008286m.g/scaffold_1:974478-978035
1	264	1	263	264	1	A	AK2	TreeBeST009515.AB	910040/1:1133298-1136501	AT1G03750/1:937920-941162
1	265	1	264	265	-1	A	AK2	TreeBeST004722	470349/1:1136472-1138871	AT1G03760/1:941062-943377	Carubv10011875m.g/scaffold_1:977883-980067
1	266	1	265	266	1	A	AK2	TreeBeST001998.A.b.a	470350/1:1140111-1143105	AT1G03770/1:944595-947482	Carubv10009016m.g/scaffold_1:981412-985218
1	267	1	266	267	-1	A	AK2	TreeBeST001580.D.i.b	470351/1:1143287-1147654	AT1G03780/1:947658-951730	Carubv10008388m.g/scaffold_1:982764-989023
1	268	1	267	268	1	A	AK2	TreeBeST000279.F.a.a	470353/1:1157234-1158821	AT1G03790/1:954525-956097	Carubv10011207m.g/scaffold_1:1001227-1002411
1	269	1	268	269	-1			TreeBeST000053.K	919050/1:1160048-1160733	AT1G03800/1:957261-957998	Carubv10011371m.g/scaffold_1:1004062-1004772
1	270	1	269	270	1	A	AK2	TreeBeST001079.H.b.b.h	311471/1:1161105-1161766	AT1G03810/1:958759-959609	Carubv10010570m.g/scaffold_1:1005217-1006493
1	271	1	270	271	-1	A	AK2	TreeBeST004688.C.e	919052/1:1162144-1162849	AT1G03820/1:959869-960728	Carubv10011357m.g/scaffold_1:1006736-1007413
1	272	1	271	272	-1	A	AK2	TreeBeST000962.H.b.a		AT1G03830/1:962033-966622	Carubv10008276m.g/scaffold_1:1008572-1013512
1	273	1	272	273	-1	A	AK2	TreeBeST000039.X.b.b.b	470357/1:1170678-1173073	AT1G03840/1:967521-970058	Carubv10008897m.g/scaffold_1:1014391-1016722
1	274	1	273	274	-1	A	AK2	TreeBeST008895.D.b.a.a	470358/1:1189850-1190459	AT1G03850/1:977102-977761	Carubv10010567m.g/scaffold_1:1025944-1026625
1	275	1	274	275	-1	A	AK2	TreeBeST000862.C.b	470361/1:1191997-1194377	AT1G03860/1:979308-981762	Carubv10009925m.g/scaffold_1:1028278-1030629
1	276	1	275	276	-1	A	AK2	TreeBeST008797.B.a.a.c	470362/1:1195904-1196913	AT1G03870/1:982506-983540	Carubv10011002m.g/scaffold_1:1031570-1032316
1	277	1	276	277	1	A	AK2	TreeBeST000392.I.b.m.b.a	470363/1:1206244-1208685	AT1G03880/1:985751-988146	Carubv10011751m.g/scaffold_1:1037967-1040043
1	278	1	277	278	1	A	AK2	TreeBeST000392.I.b.n	470364/1:1209910-1211913	AT1G03890/1:989198-991020	Carubv10012169m.g/scaffold_1:1041478-1043399
1	279	1	278	279	1	A	AK2	TreeBeST002483.B.c.a		AT1G03900/1:991139-993118	Carubv10009732m.g/scaffold_1:1043733-1045362
1	280	1	279	280	1	A	AK2	TreeBeST002509.C.a	311479/1:1212125-1217903	AT1G03905/1:993400-995784	Carubv10009912m.g/scaffold_1:1046649-1049174
1	281	1	280	281	1	A	AK2	TreeBeST002561.A.b.d	333714/1:1222990-1226762	AT1G03910/1:996115-1000231	Carubv10008511m.g/scaffold_1:1049473-1054298
1	282	1	281	282	1	A	AK2	TreeBeST008695.A.a.a.a.b.b.b.a.b.a.b.a			Carubv10008713m.g/scaffold_1:1055395-1058309
1	283	1	282	283	1	A	AK2	TreeBeST008695.G.a	910061/1:1231312-1232984	AT1G03930/1:1004769-1008370	Carubv10009684m.g/scaffold_1:1059117-1062657
1	284	1	283	284	-1	A	AK2	TreeBeST000179.A.b.b.b.a.c.a	470369/1:1234505-1236139, 919016/1:1035263-1036672	AT1G03495/1:873184-874935, AT1G03940/1:1009542-1011056	Carubv10011644m.g/scaffold_1:1063986-1065386
1	285	1	284	285	-1	A	AK2	TreeBeST000413.E	919070/1:1239006-1240991	AT1G03950/1:1011172-1013365	Carubv10010296m.g/scaffold_1:1065787-1068160
1	286	1	285	286	1	A	AK2	TreeBeST001101.J.c	470372/1:1242178-1246070	AT1G03960/1:1013715-1017929	Carubv10009100m.g/scaffold_1:1068414-1072603
1	287	1	286	287	1	A	AK2	TreeBeST000301.C.c	470374/1:1248384-1249466	AT1G03970/1:1018100-1019247	Carubv10011573m.g/scaffold_1:1073421-1074251
1	288	1	287	288	-1	A	AK2	TreeBeST003103.B.b.h	333720/1:1249602-1252288	AT1G03980/1:1018570-1022108
1	289	1	288	289	-1	A	AK2	TreeBeST000969.A.b	910067/1:1252949-1253746	AT1G03982/1:1022251-1023719	Carubv10010963m.g/scaffold_1:1075314-1076423
1	290	1	289	290	1	A	AK2	TreeBeST001135.A.b.f	470376/1:1255279-1258138	AT1G03990/1:1024847-1027616	Carubv10012453m.g/scaffold_1:1077756-1080479
1	291	1	290	291	-1	A	AK2	TreeBeST002817.b.c.a	470377/1:1258667-1259587	AT1G04000/1:1028106-1029119	Carubv10011762m.g/scaffold_1:1081469-1081936
1	292	1	291	292	-1	A	AK2	TreeBeST001551.I	470378/1:1261398-1266477	AT1G04010/1:1031200-1036237	Carubv10008666m.g/scaffold_1:1083690-1088478
1	293	1	292	293	1	A	AK2	TreeBeST002458.H	470379/1:1266782-1270463	AT1G04020/1:1036537-1040224	Carubv10008319m.g/scaffold_1:1088352-1092422
1	294	1	293	294	1	A	AK2	TreeBeST002458.A.a.b.b.a.a			Carubv10011017m.g/scaffold_1:1092977-1094680
1	295	1	294	295	-1	A	AK2	TreeBeST000408.B.b.a	470382/1:1272516-1274002	AT1G04040/1:1042362-1043864	Carubv10010000m.g/scaffold_1:1093410-1096139
1	296	1	295	296	-1	A	AK2	TreeBeST008820.V.b.b.b.a	470383/1:1275695-1279338	AT1G04050/1:1045598-1049297	Carubv10008474m.g/scaffold_1:1097789-1101363
1	297	1	296	297	-1	A	AK2	TreeBeST003231.A.d.c	919082/1:1281276-1281608	AT1G04070/1:1050553-1051186	Carubv10012272m.g/scaffold_1:1102975-1103259
1	298	1	297	298	1	A	AK2	TreeBeST002405.F.a	333729/1:1282305-1289844	AT1G04080/1:1053126-1056751	Carubv10010956m.g/scaffold_1:1103951-1108256
1	299	1	298	299	1	A	AK2	TreeBeST001179.C.b.a		AT1G04090/1:1057151-1059419	Carubv10012003m.g/scaffold_1:1109074-1111175
1	300	1	299	300	1	A	AK2	TreeBeST008595.D.b.a	470386/1:1290107-1291713	AT1G04100/1:1059506-1061191	Carubv10010148m.g/scaffold_1:1111469-1116222
1	301	1	300	301	-1	A	AK2	TreeBeST008704.E.b.b.b	470387/1:1291993-1294329	AT1G04110/1:1061457-1063784
1	302	1	301	302	-1	A	AK2	TreeBeST008712.J.a.a	919087/1:1295330-1300922	AT1G04120/1:1064454-1070927	Carubv10008087m.g/scaffold_1:1116559-1123313
1	303	1	302	303	1	A	AK2	TreeBeST004535.B	470389/1:1304241-1307039	AT1G04130/1:1073427-1075568	Carubv10011408m.g/scaffold_1:1126599-1128508
1	304	1	303	304	-1	A	AK2	TreeBeST003276.E.c	470391/1:1307022-1312102	AT1G04140/1:1075545-1080630	Carubv10011722m.g/scaffold_1:1129205-1133520
1	305	1	304	305	-1	A	AK2	TreeBeST000114.V	910083/1:1313873-1315823	AT1G04150/1:1081208-1084246	Carubv10012494m.g/scaffold_1:1134470-1137394
1	306	1	305	306	1	A	AK2	TreeBeST008721.O.a.b.d.b	919092/1:1317950-1327866	AT1G04160/1:1086495-1096146	Carubv10008089m.g/scaffold_1:1139871-1150725
1	307	1	306	307	1	A	AK2	TreeBeST002355.B.b	919093/1:1328760-1331080	AT1G04170/1:1096946-1099898	Carubv10008849m.g/scaffold_1:1151022-1154095
1	308	1	307	308	1	A	AK2	TreeBeST000181.A.b.b.a	311505/1:1337832-1339214	AT1G04180/1:1104623-1105988	Carubv10009248m.g/scaffold_1:1165691-1167112
1	309	1	308	309	-1			TreeBeST000980.B		AT1G04190/1:1106428-1108715	Carubv10009715m.g/scaffold_1:1167419-1169730
1	310	1	309	310	1	A	AK2	TreeBeST004282.B.a	470396/1:1343629-1348279	AT1G04200/1:1109482-1114107	Carubv10008423m.g/scaffold_1:1170412-1175511
1	311	1	310	311	1	A	AK2	TreeBeST004615.C.a	919097/1:1348917-1353771	AT1G04210/1:1114405-1119739	Carubv10008166m.g/scaffold_1:1175936-1181450
1	312	1	311	312	-1	A	AK2	TreeBeST008614.F.b	470398/1:1354455-1357181	AT1G04220/1:1119699-1122526	Carubv10008867m.g/scaffold_1:1181534-1184616
1	313	1	312	313	1	A	AK2	TreeBeST003117.b.a	470399/1:1360860-1363452	AT1G04230/1:1125518-1128168	Carubv10010871m.g/scaffold_1:1186656-1188630
1	314	1	313	314	-1	A	AK2	TreeBeST008600.C.a.b.b.c.a	919100/1:1363817-1364612	AT1G04240/1:1128188-1129551	Carubv10010367m.g/scaffold_1:1189126-1190358
1	315	1	314	315	1	A	AK2	TreeBeST008600.A.b.b.b.b.a	470401/1:1372253-1374564	AT1G04250/1:1136258-1138613	Carubv10010236m.g/scaffold_1:1196959-1199293
1	316	1	315	316	-1	A	AK2	TreeBeST000433.C.a	470402/1:1377319-1378024	AT1G04260/1:1140528-1141365	Carubv10011583m.g/scaffold_1:1202111-1202659
1	317	1	316	317	-1	A	AK2	TreeBeST001406.E	470404/1:1378392-1379738	AT1G04270/1:1141604-1143051	Carubv10010394m.g/scaffold_1:1202981-1204499
1	318	1	317	318	-1	A	AK2	TreeBeST001859.B	910096/1:1380345-1383103	AT1G04280/1:1143436-1146654	Carubv10012550m.g/scaffold_1:1205206-1208169
1	319	1	318	319	-1	A	AK2	TreeBeST001457.C	919105/1:1392215-1392876	AT1G04290/1:1147523-1148533	Carubv10010530m.g/scaffold_1:1209611-1210342
1	320	1	319	320	-1	A	AK2	TreeBeST001158.E.c.b.b	470409/1:1393153-1399267	AT1G04300/1:1148659-1154652
1	321	1	320	321	-1	A	AK2	TreeBeST000013.N.d.c	910099/1:1399763-1401787	AT1G04310/1:1154764-1157711	Carubv10008561m.g/scaffold_1:1217312-1220053
1	322	1	321	322	-1	A	AK2	TreeBeST005800.d.b			Carubv10010725m.g/scaffold_1:1222266-1222657
1	323	1	322	323	-1	A	AK2	TreeBeST001509.D.a	919109/1:1407953-1409503	AT1G04340/1:1163097-1164851	Carubv10010342m.g/scaffold_1:1223594-1225378
1	324	1	323	324	1	A	AK2	TreeBeST000158.M.b.b.a.b.a.b	470412/1:1409985-1411566	AT1G04350/1:1165165-1166768
1	325	1	324	325	-1	A	AK2	TreeBeST008787.F.b.b.d.a	919111/1:1411904-1413092	AT1G04360/1:1167457-1168878	Carubv10012007m.g/scaffold_1:1226445-1227605
1	326	1	325	326	1	A	AK2	TreeBeST008765.F.a.a.a	919112/1:1420214-1420658	AT1G04370/1:1175177-1175578	Carubv10011057m.g/scaffold_1:1234738-1235130
1	327	1	326	327	-1	A	AK2	TreeBeST000158.M.b.b.a.a	470414/1:1423384-1424883	AT1G04380/1:1176921-1178407	Carubv10012463m.g/scaffold_1:1237565-1238777
1	328	1	327	328	-1	A	AK2	TreeBeST004911.A.d	311525/1:1426101-1429961	AT1G04390/1:1179363-1183704	Carubv10012499m.g/scaffold_1:1239446-1243403
1	329	1	328	329	-1	A	AK2	TreeBeST000607.F.g.a	470417/1:1432857-1435833	AT1G04400/1:1185556-1188276	Carubv10008610m.g/scaffold_1:1249417-1252409
1	330	1	329	330	-1	A	AK2	TreeBeST001149.C.d	470418/1:1436493-1439101	AT1G04410/1:1189078-1191412
1	331	1	330	331	1	A	AK2	TreeBeST000025.DB	919118/1:1439295-1441701	AT1G04420/1:1191608-1193884	Carubv10009108m.g/scaffold_1:1254455-1257964
1	332	1	331	332	1	A	AK2	TreeBeST008612.F	470420/1:1447256-1450400	AT1G04430/1:1198508-1201495	Carubv10011254m.g/scaffold_1:1262114-1264536
1	333	1	332	333	1	A	AK2	TreeBeST008695.C.b.b.h.a	919122/1:1451889-1454829	AT1G04440/1:1202255-1205803	Carubv10012017m.g/scaffold_1:1266238-1269230
1	334	1	333	334	1	A	AK2	TreeBeST007463	470423/1:1456421-1456908	AT1G04445/1:1207344-1207862	Carubv10011479m.g/scaffold_1:1272511-1273032
1	335	1	334	335	1	A	AK2	TreeBeST000969.D.a.a.a	470424/1:1457742-1458790	AT1G04450/1:1208521-1209874	Carubv10012323m.g/scaffold_1:1274638-1275460
1	336	1	335	336	-1			TreeBeST005382.e.b	919125/1:1459244-1460067		Carubv10010690m.g/scaffold_1:1281055-1281478
1	337	1	336	337	-1	A	AK2	TreeBeST000726.K.c	470425/1:1463666-1467329	AT1G04470/1:1211049-1214662	Carubv10012233m.g/scaffold_1:1281801-1285334
1	338	1	337	338	1	A	AK2	TreeBeST000570.I.b	470426/1:1468715-1470260	AT1G04480/1:1216095-1217467
1	339	1	338	339	-1	A	AK2	TreeBeST001121.C.e	470427/1:1470231-1474862	AT1G04490/1:1218005-1219914	Carubv10011182m.g/scaffold_1:1288060-1289324
1	340	1	339	340	-1	A	AK2	TreeBeST000633.E.g.a	919129/1:1476347-1478852	AT1G04500/1:1221433-1224366	Carubv10009410m.g/scaffold_1:1292624-1295335
1	341	1	340	341	1	A	AK2	TreeBeST002241.F.c	919131/1:1481198-1485445	AT1G04510/1:1226575-1230827	Carubv10008852m.g/scaffold_1:1298580-1302963
1	342	1	341	342	1	A	AK2	TreeBeST008874.A.a.b.b.c	470432/1:1486416-1488890	AT1G04520/1:1231578-1234032	Carubv10009823m.g/scaffold_1:1303894-1306133
1	343	1	342	343	-1	A	AK2	TreeBeST000587.C.b.d	470433/1:1489081-1490889	AT1G04530/1:1234176-1236034	Carubv10009880m.g/scaffold_1:1306670-1308051
1	344	1	343	344	1	A	AK2	TreeBeST001175.B.b.g.a	470434/1:1492398-1494131	AT1G04540/1:1237256-1239061	Carubv10011922m.g/scaffold_1:1309491-1311293
1	345	1	344	345	1	A	AK2	TreeBeST008595.D.a.a.b.c.a	470436/1:1503424-1505121	AT1G04550/1:1240375-1242120	Carubv10009764m.g/scaffold_1:1311959-1313840
1	346	1	345	346	1	A	AK2	TreeBeST005704.d	470437/1:1505517-1507133	AT1G04555/1:1242558-1244244	Carubv10010566m.g/scaffold_1:1315170-1316784
1	347	1	346	347	1	A	AK2	TreeBeST000863.F.e	470438/1:1508731-1509719	AT1G04560/1:1244947-1246059	Carubv10012389m.g/scaffold_1:1317690-1318449
1	348	1	347	348	-1	A	AK2	TreeBeST000479.D.b.a	919141/1:1510633-1512437	AT1G04570/1:1246728-1248775	Carubv10008801m.g/scaffold_1:1318895-1321473
1	349	1	348	349	-1	A	AK2	TreeBeST000517.D.f.b.a	470440/1:1518694-1524012	AT1G04580/1:1252122-1257510	Carubv10011163m.g/scaffold_1:1322591-1328083
1	350	1	349	350	-1	A	AK2	TreeBeST001684.A.b.a	919143/1:1525144-1527758	AT1G04590/1:1258578-1261425	Carubv10009357m.g/scaffold_1:1329417-1332292
1	351	1	350	351	1	A	AK2	TreeBeST008721.O.b.a.a.a	919144/1:1528254-1538355	AT1G04600/1:1262123-1272376	Carubv10012168m.g/scaffold_1:1331620-1342889
1	352	1	351	352	1	A	AK2	TreeBeST000181.A.a.b.b	470444/1:1547081-1549262	AT1G04610/1:1279388-1281618	Carubv10011757m.g/scaffold_1:1354849-1356651
1	353	1	352	353	-1	A	AK2	TreeBeST005812.C	470445/1:1550351-1554234	AT1G04620/1:1282741-1286584	Carubv10011940m.g/scaffold_1:1358291-1362127
1	354	1	353	354	-1	A	AK2	TreeBeST003397.A.a.b.a	470446/1:1554512-1555942	AT1G04630/1:1289734-1291112	Carubv10010588m.g/scaffold_1:1362326-1363846
1	355	1	354	355	1	A	AK2	TreeBeST002148.D.a			Carubv10010559m.g/scaffold_1:1363960-1364644
1	356	1	355	356	1	A	AK2	TreeBeST002148.F	311551/1:1556156-1558052	AT1G04640/1:1292111-1293248	Carubv10010053m.g/scaffold_1:1364735-1365995
1	357	1	356	357	-1			TreeBeST001714.H.d.a	470450/1:1560854-1561260	AT1G04645/1:1293770-1294263	Carubv10011016m.g/scaffold_1:1365985-1366389
1	358	1	357	358	-1	A	AK2	TreeBeST005255	9097854/1:1562090-1566178	AT1G04650/1:1294893-1299002	Carubv10008197m.g/scaffold_1:1367236-1371593
1	359	1	358	359	-1	A	AK2	TreeBeST008958.B.e.a	470452/1:1573812-1575075	AT1G04660/1:1300486-1301773
1	360	1	359	360	1	A	AK2	TreeBeST007170	470453/1:1575254-1576059	AT1G04670/1:1301861-1302724	Carubv10012332m.g/scaffold_1:1374616-1375204
1	361	1	360	361	-1	A	AK2	TreeBeST000012.L.e	919156/1:1578342-1582181	AT1G04680/1:1303529-1307884	Carubv10009197m.g/scaffold_1:1376364-1380604
1	362	1	361	362	1	A	AK2	TreeBeST000025.AB.g	470455/1:1589146-1591403	AT1G04690/1:1313564-1315750
1	363	1	362	363	1	A	AK2	TreeBeST008708.B.b.e	470456/1:1591931-1596506	AT1G04700/1:1316254-1320919	Carubv10011648m.g/scaffold_1:1390031-1393780
1	364	1	363	364	-1	A	AK2	TreeBeST001414.A.b.b.b.b.b.a.a.a.a.a.a.a.b.a.i			Carubv10008506m.g/scaffold_1:1394169-1397096
1	365	1	364	365	1	A	AK2	TreeBeST000663.A.a	470458/1:1600651-1603123	AT1G04710/1:1321904-1324782	Carubv10009140m.g/scaffold_1:1397324-1400206
1	366	1	365	366	-1	A	AK2	TreeBeST001414.A.b.b.b.a	919161/1:1603686-1609656	AT1G04730/1:1325296-1331086	Carubv10008278m.g/scaffold_1:1400544-1407150
1	367	1	366	367	-1	A	AK2	TreeBeST000312.M.a	919162/1:1610390-1612031	AT1G04750/1:1331574-1333534	Carubv10010251m.g/scaffold_1:1407651-1409620
1	368	1	367	368	1	A	AK2	TreeBeST000312.N	919163/1:1613257-1614545	AT1G04760/1:1334760-1336070	Carubv10012187m.g/scaffold_1:1410897-1412202
1	369	1	368	369	-1			TreeBeST001034.A.a	919164/1:1614983-1616245	AT1G04770/1:1336371-1337849	Carubv10009848m.g/scaffold_1:1412059-1414003
1	370	1	369	370	-1	A	AK2	TreeBeST001001.G.b.b	470463/1:1619649-1622071	AT1G04780/1:1340669-1343584
1	371	1	370	371	1	A	AK2	TreeBeST001921.E	470464/1:1630831-1634022	AT1G04790/1:1345036-1348451	Carubv10008582m.g/scaffold_1:1423113-1427548
1	372	1	371	372	1	A	AK2	TreeBeST000911.A.p.a	470466/1:1637140-1642552	AT1G04810/1:1350180-1355442	Carubv10008193m.g/scaffold_1:1428440-1434001
1	373	1	372	373	-1	A	AK2	TreeBeST000112.D.d.f	470467/1:1644685-1647657	AT1G04830/1:1358917-1361981	Carubv10009123m.g/scaffold_1:1434791-1437766
1	374	1	373	374	-1			TreeBeST008836.P	311569/1:1648555-1650640	AT1G04840/1:1362867-1364962
1	375	1	374	375	-1	A	AK2	TreeBeST002508.F.b.b			Carubv10008505m.g/scaffold_1:1439512-1441869
1	376	1	375	376	-1	A	AK2	TreeBeST002508.E	470469/1:1650784-1654502	AT1G04850/1:1365118-1368844	Carubv10011080m.g/scaffold_1:1442181-1445418
1	377	1	376	377	-1	A	AK2	TreeBeST001251.B.d.b.a	470470/1:1654647-1658487	AT1G04860/1:1369054-1373101	Carubv10008214m.g/scaffold_1:1445902-1449929
1	378	1	377	378	-1			TreeBeST000514.D.a	919175/1:1658891-1661134	AT1G04870/1:1373234-1375742	Carubv10009430m.g/scaffold_1:1450163-1452607
1	379	1	378	379	-1	A	AK2	TreeBeST002365.C.b.b.a	470473/1:1661568-1664743	AT1G04880/1:1375961-1379185	Carubv10010835m.g/scaffold_1:1453025-1455181
1	380	1	379	380	-1	A	AK2	TreeBeST000190.B.b.b.b	470474/1:1666525-1669097	AT1G04890/1:1380382-1382599	Carubv10011320m.g/scaffold_1:1458367-1460173
1	381	1	380	381	1	A	AK2	TreeBeST005158.D	470475/1:1670187-1674308	AT1G04900/1:1383841-1387895	Carubv10011212m.g/scaffold_1:1461367-1465080
1	382	1	381	382	-1	A	AK2	TreeBeST008593.L.a.a.b.b.b	470476/1:1674291-1677627		Carubv10008864m.g/scaffold_1:1464718-1468702
1	383	1	382	383	-1	A	AK2	TreeBeST000311.X.b.b	470477/1:1678193-1682519	AT1G04920/1:1391502-1395864	Carubv10008160m.g/scaffold_1:1468884-1473118
1	384	1	383	384	-1	A	AK2	TreeBeST005514.A.a.a	919181/1:1683565-1685691	AT1G04930/1:1396293-1399053	Carubv10009801m.g/scaffold_1:1473706-1476462
1	385	1	384	385	1	A	AK2	TreeBeST002920.A	919182/1:1686280-1687340	AT1G04940/1:1399182-1400770
1	386	1	385	386	1	A	AK2	TreeBeST003217.D.a	470480/1:1687707-1689901	AT1G04945/1:1400908-1403046	Carubv10011153m.g/scaffold_1:1476911-1480133
1	387	1	386	387	-1	A	AK2	TreeBeST002779.B.b.b	333812/1:1690461-1694050	AT1G04950/1:1403085-1407468	Carubv10008770m.g/scaffold_1:1480586-1484961
1	388	1	387	388	-1	A	AK2	TreeBeST001215.B.a	470484/1:1695453-1698349	AT1G04960/1:1407801-1410868	Carubv10012006m.g/scaffold_1:1485426-1488127
1	389	1	388	389	1	A	AK2	TreeBeST002652.B.b	919186/1:1702395-1704802	AT1G04970/1:1411890-1413626	Carubv10008924m.g/scaffold_1:1488537-1491539
1	390	1	389	390	-1	A	AK2	TreeBeST000091.G.c	470488/1:1705023-1707393	AT1G04980/1:1413644-1416144	Carubv10012209m.g/scaffold_1:1491350-1493828
1	391	1	390	391	-1	A	AK2	TreeBeST006106	90975028/1:1709685-1711406	AT1G04985/1:1416343-1418482	Carubv10012011m.g/scaffold_1:1494244-1496020
1	392	1	391	392	-1	A	AK2	TreeBeST000438.B.a	90975029/1:1712005-1714138	AT1G04990/1:1419141-1421639	Carubv10009335m.g/scaffold_1:1496871-1499268
1	393	1	392	393	1	A	AK2	TreeBeST001050.B.b.b.b.c	470491/1:1719899-1723157	AT1G05000/1:1425601-1428782	Carubv10009961m.g/scaffold_1:1504032-1507427
1	394	1	393	394	-1	A	AK2	TreeBeST000739.CB	919192/1:1725333-1726714	AT1G05010/1:1431190-1432858
1	395	1	394	395	-1	A	AK2	TreeBeST000146.F	919193/1:1729529-1731502	AT1G05020/1:1435254-1437667	Carubv10008537m.g/scaffold_1:1512691-1514871
1	396	1	395	396	-1	A	AK2	TreeBeST007974	333823/1:1739600-1740293	AT1G05040/1:1447369-1448448	Carubv10011812m.g/scaffold_1:1516176-1516888
1	397	1	396	397	-1	A	AK2	TreeBeST004258	470495/1:1740579-1742686	AT1G05055/1:1448718-1450887	Carubv10009246m.g/scaffold_1:1517180-1519350
1	398	1	397	398	-1	A	AK2	TreeBeST006221	470496/1:1742865-1744690	AT1G05060/1:1451030-1452872	Carubv10010084m.g/scaffold_1:1525629-1527324
1	399	1	398	399	-1	A	AK2	TreeBeST007512.B	919199/1:1746883-1747153	AT1G05065/1:1454969-1455220	Carubv10010777m.g/scaffold_1:1529715-1530026
1	400	1	399	400	-1	A	AK2	TreeBeST008740.A.b.b.a.b.a.b.a			Carubv10010412m.g/scaffold_1:1531674-1532943
1	401	1	400	401	1	A	AK2	TreeBeST005965.A	470500/1:1758466-1761123	AT1G05090/1:1463202-1465622, AT4G20720/4:11105318-11108053	Carubv10008492m.g/scaffold_1:1538161-1540924
1	402	1	401	402	1	A	AK2	TreeBeST000109.Q.a.b.c	470502/1:1766691-1767966	AT1G05100/1:1469610-1470881	Carubv10009674m.g/scaffold_1:1544311-1545516
1	403	1	402	403	-1			TreeBeST000101.H.e	470503/1:1768573-1773207	AT1G05120/1:1471406-1476078	Carubv10008314m.g/scaffold_1:1546095-1551187
1	404	1	403	404	1	A	AK2	TreeBeST003115.a	470504/1:1778673-1780098	AT1G05140/1:1482548-1484056	Carubv10011717m.g/scaffold_1:1554751-1556097
1	405	1	404	405	-1	A	AK2	TreeBeST003173.A.c	470505/1:1780198-1783024	AT1G05150/1:1484067-1486960	Carubv10012243m.g/scaffold_1:1556391-1558817
1	406	1	405	406	-1	A	AK2	TreeBeST008796.H.m	470506/1:1783291-1786818	AT1G05160/1:1487378-1490947	Carubv10008960m.g/scaffold_1:1559434-1562932
1	407	1	406	407	-1			TreeBeST004818.B.a.a.a.a.a			Carubv10009858m.g/scaffold_1:1563131-1566144
1	408	1	407	408	-1	A	AK2	TreeBeST000209.K.c	311603/1:1787362-1789986	AT1G05170/1:1491164-1494248
1	409	1	408	409	-1	A	AK2	TreeBeST000336.H.g	470511/1:1794501-1798730	AT1G05180/1:1498114-1501824	Carubv10008715m.g/scaffold_1:1570099-1573776
1	410	1	409	410	-1			TreeBeST001989.A.e	470512/1:1799011-1800431	AT1G05190/1:1502344-1503830	Carubv10010237m.g/scaffold_1:1573959-1575493
1	411	1	410	411	1	F	AK6	TreeBeST008718.K.c	470513/1:1802086-1806631	AT1G05200/1:1505317-1509152	Carubv10008205m.g/scaffold_1:1577651-1581438
1	412	1	411	412	-1	F	AK6	TreeBeST006320.c.b	470515/1:1806587-1807735	AT1G05205/1:1509103-1510281	Carubv10010747m.g/scaffold_1:1576558-1582193
1	413	1	412	413	1	A	AK2	TreeBeST003054.A.d.a.a	470516/1:1807857-1808902	AT1G05210/1:1510404-1511683	Carubv10010479m.g/scaffold_1:1582311-1586345
1	414	1	413	414	-1	F	AK6	TreeBeST000064.K.b.b		AT1G05230/1:1512901-1517248	Carubv10008621m.g/scaffold_1:1582990-1588387
1	415	1	414	415	1	F	AK6	TreeBeST008883.C.a.j.a	919220/1:1832605-1833885		Carubv10012652m.g/scaffold_1:1592149-1593379
1	416	1	415	416	1	A	AK2	TreeBeST008883.B.d.b.d	470523/1:1836652-1838258	AT1G05260/1:1529767-1531439	Carubv10009829m.g/scaffold_1:1607502-1609112
1	417	1	416	417	-1	A	AK2	TreeBeST001733.C.a	919222/1:1838611-1841133	AT1G05270/1:1531641-1534410	Carubv10012564m.g/scaffold_1:1609674-1612275
1	418	1	417	418	-1	A	AK2	TreeBeST000248.G	919223/1:1843048-1845079	AT1G05280/1:1535444-1537525	Carubv10012119m.g/scaffold_1:1613003-1615385
1	419	1	418	419	-1	A	AK2	TreeBeST000117.R.b	311616/1:1846731-1848144	AT1G05290/1:1539152-1540562	Carubv10011948m.g/scaffold_1:1617027-1618433
1	420	1	419	420	-1	A	AK2	TreeBeST002478.B	311617/1:1848866-1849820	AT1G05291/1:1541348-1542432	Carubv10011853m.g/scaffold_1:1619213-1620187
1	421	1	420	421	-1	A	AK2	TreeBeST000268.L.a	470527/1:1852695-1856237	AT1G05300/1:1545216-1547798	Carubv10009542m.g/scaffold_1:1622527-1625290
1	422	1	421	422	-1	A	AK2	TreeBeST008815.F.c	90975066/1:1859456-1861426	AT1G05310/1:1550543-1552517	Carubv10011085m.g/scaffold_1:1629253-1631261
1	423	1	422	423	1	A	AK2	TreeBeST009525.L.a.a		AT1G05320/1:1553608-1557733	Carubv10011474m.g/scaffold_1:1632716-1636013
1	424	1	423	424	1	A	AK2	TreeBeST008071	919230/1:1868054-1868498	AT1G05330/1:1558170-1558583	Carubv10012259m.g/scaffold_1:1636420-1636827
1	425	1	424	425	-1	A	AK2	TreeBeST001926.A.a.f	470534/1:1868734-1869592	AT1G05340/1:1558844-1559903	Carubv10010816m.g/scaffold_1:1636414-1637837
1	426	1	425	426	-1	A	AK2	TreeBeST005125	470535/1:1870222-1873491	AT1G05350/1:1560678-1564123	Carubv10009195m.g/scaffold_1:1649400-1652659
1	427	1	426	427	1	A	AK2	TreeBeST002551.b.b	919234/1:1878466-1880897	AT1G05360/1:1564598-1567465	Carubv10009268m.g/scaffold_1:1653153-1656073
1	428	1	427	428	-1	A	AK2	TreeBeST000265.E.e	919235/1:1883370-1886267	AT1G05370/1:1569192-1572280	Carubv10009204m.g/scaffold_1:1657938-1661065
1	429	1	428	429	1	A	AK2	TreeBeST000323.T.a.c.b	470539/1:1892505-1898317	AT1G05380/1:1576863-1582614	Carubv10008137m.g/scaffold_1:1665686-1672409
1	430	1	429	430	-1	A	AK2	TreeBeST005358	470540/1:1898421-1899348	AT1G05385/1:1582671-1583718	Carubv10011658m.g/scaffold_1:1671504-1672342
1	431	1	430	431	-1	A	AK2	TreeBeST001986.C.f	919239/1:1903339-1904072	AT1G05420/1:1590073-1590753	Carubv10010861m.g/scaffold_1:1673583-1674287
1	432	1	431	432	1	A	AK2	TreeBeST001798.H	470543/1:1906640-1909128	AT1G05410/1:1585371-1587774	Carubv10009042m.g/scaffold_1:1677427-1679415
1	433	1	432	433	-1	A	AK2	TreeBeST004136	470544/1:1911538-1913307	AT1G05430/1:1594057-1595818	Carubv10010009m.g/scaffold_1:1679705-1681674
1	434	1	433	434	-1	A	AK2	TreeBeST005939.g	919242/1:1913756-1915230	AT1G05440/1:1596007-1597848	Carubv10012616m.g/scaffold_1:1682105-1683551
1	435	1	434	435	1	A	AK2	TreeBeST008846.A.a.b.b.b.c		AT1G05450/1:1600454-1601210	Carubv10010889m.g/scaffold_1:1684746-1685774
1	436	1	435	436	-1	A	AK2	TreeBeST009543.J		AT1G05460/1:1601148-1605027	Carubv10008170m.g/scaffold_1:1685672-1689811
1	437	1	436	437	-1	A	AK2	TreeBeST008811.E.a.b.c	333866/1:1936916-1939486	AT1G05470/1:1607357-1611703	Carubv10008606m.g/scaffold_1:1691954-1696414
1	438	1	437	438	-1	A	AK2	TreeBeST008898.M.b.e	470549/1:1946258-1951125	AT1G05490/1:1618602-1623452	Carubv10008086m.g/scaffold_1:1702123-1708193
1	439	1	438	439	1	A	AK2	TreeBeST000196.D.b.b	470550/1:1952720-1956837	AT1G05500/1:1624955-1629224	Carubv10010976m.g/scaffold_1:1708615-1712315
1	440	1	439	440	1	A	AK2	TreeBeST001916.C.a	470551/1:1957145-1958440	AT1G05510/1:1629446-1630863	Carubv10010839m.g/scaffold_1:1712803-1713852
1	441	1	440	441	-1	A	AK2	TreeBeST000811.F.b.a	470552/1:1958635-1963458	AT1G05520/1:1630900-1635711	Carubv10011838m.g/scaffold_1:1714463-1719034
1	442	1	441	442	1	A	AK2	TreeBeST001479.FB	470554/1:1967626-1969118	AT1G05540/1:1639286-1640811	Carubv10011245m.g/scaffold_1:1721872-1723246
1	443	1	442	443	-1	A	AK2	TreeBeST001479.@B	470555/1:1969457-1971981	AT1G05550/1:1641098-1642662
1	444	1	443	444	-1	A	AK2	TreeBeST008909.C.d.b.b.b.a	919257/1:1976187-1977656	AT1G05560/1:1645498-1647147	Carubv10009073m.g/scaffold_1:1724274-1726136
1	445	1	444	445	-1	A	AK2	TreeBeST000104.QB		AT1G05570/1:1647706-1659437
1	446	1	445	446	-1	A	AK2	TreeBeST000724.C.e	470558/1:1992582-1994659	AT1G05577/1:1662370-1664398	Carubv10011656m.g/scaffold_1:1741082-1742831
1	447	1	446	447	-1	A	AK2	TreeBeST008851.A.b.b.c	919261/1:1995729-1998870	AT1G05580/1:1665464-1668902	Carubv10011346m.g/scaffold_1:1744197-1747247
1	448	1	447	448	1	A	AK2	TreeBeST001062.I	470561/1:2000583-2002994	AT1G05590/1:1669350-1671876	Carubv10011603m.g/scaffold_1:1749418-1751236
1	449	1	448	449	1	A	AK2	TreeBeST008610.A.b	470562/1:2003303-2004854	AT1G05600/1:1672099-1673748	Carubv10012229m.g/scaffold_1:1751782-1753293
1	450	1	449	450	-1	A	AK2	TreeBeST000625.B	470563/1:2005146-2007223	AT1G05610/1:1673861-1675934	Carubv10009001m.g/scaffold_1:1753490-1755564
1	451	1	450	451	-1			TreeBeST002054.B.a.a			Carubv10012044m.g/scaffold_1:1757000-1757902
1	452	1	451	452	1	A	AK2	TreeBeST001528.B.g	470564/1:2011149-2013447	AT1G05620/1:1679580-1681710	Carubv10009769m.g/scaffold_1:1758558-1761060
1	453	1	452	453	1	A	AK2	TreeBeST008854.M.b.a.b.a	470566/1:2014052-2019143	AT1G05630/1:1682447-1687354	Carubv10008138m.g/scaffold_1:1761379-1768728
1	454	1	453	454	-1	A	AK2	TreeBeST008570.B.c		AT1G05640/1:1687436-1689501	Carubv10008579m.g/scaffold_1:1765196-1768728
1	455	1	454	455	-1	A	AK2	TreeBeST000043.C.b.b.b	919269/1:2021713-2023541	AT1G05650/1:1690264-1692126	Carubv10011292m.g/scaffold_1:1769402-1771370
1	456	1	455	456	-1			TreeBeST000043.C.b.b.a	919270/1:2026732-2028486	AT1G05660/1:1694286-1696058	Carubv10012375m.g/scaffold_1:1772947-1774715
1	457	1	456	457	-1	A	AK2	TreeBeST000081.Y	470571/1:2030807-2038123	AT1G05670/1:1697587-1701025	Carubv10008426m.g/scaffold_1:1775344-1778710
1	458	1	457	458	-1			TreeBeST000005.A.a.b.b.b.c.a.a		AT1G05675/1:1701116-1702749	Carubv10011842m.g/scaffold_1:1779193-1780824
1	459	1	458	459	-1	A	AK2	TreeBeST000005.A.a.b.b.b.c.a.b	470572/1:2038732-2040356	AT1G05680/1:1703092-1704691	Carubv10009096m.g/scaffold_1:1781812-1783779
1	460	1	459	460	1	A	AK2	TreeBeST008702.B.a.a			Carubv10009329m.g/scaffold_1:1785478-1787905
1	461	1	460	461	1	A	AK2	TreeBeST008702.O		AT1G05700/1:1709796-1713245	Carubv10011047m.g/scaffold_1:1788306-1791785
1	462	1	461	462	1	A	AK2	TreeBeST000227.P.b	919275/1:2051907-2052819	AT1G05710/1:1716022-1717275
1	463	1	462	463	-1	A	AK2	TreeBeST005016.e		AT1G05720/1:1717447-1718909	Carubv10010380m.g/scaffold_1:1795619-1797067
1	464	1	463	464	1	A	AK2	TreeBeST002923.c.a.a	470580/1:2054328-2056016	AT1G05730/1:1718555-1720303	Carubv10010564m.g/scaffold_1:1797219-1798429
1	465	1	464	465	1	A	AK2	TreeBeST002923.c.a.b	910258/1:2056506-2057177	AT1G05740/1:1720674-1721309
1	466	1	465	466	1	A	AK2	TreeBeST009580.N	470582/1:2057827-2061057	AT1G05750/1:1721509-1724734	Carubv10011161m.g/scaffold_1:1799746-1801266
1	467	1	466	467	-1	A	AK2	TreeBeST004830.d.a.a		AT1G05760/1:1723734-1724486	Carubv10010372m.g/scaffold_1:1799739-1802734
1	468	1	467	468	1	A	AK2	TreeBeST001682.A		AT1G05785/1:1730299-1732624	Carubv10010613m.g/scaffold_1:1803991-1806386
1	469	1	468	469	1	A	AK2	TreeBeST002680.a.b.a	311660/1:2064132-2072984	AT1G05790/1:1733039-1737485	Carubv10011376m.g/scaffold_1:1807315-1811466
1	470	1	469	470	1	A	AK2	TreeBeST000042.I.g	470587/1:2078001-2079437	AT1G05800/1:1741204-1742619	Carubv10010888m.g/scaffold_1:1815171-1816598
1	471	1	470	471	1	A	AK2	TreeBeST000812.C.b.a	470588/1:2085326-2088362	AT1G05805/1:1744773-1747693	Carubv10009382m.g/scaffold_1:1819940-1822758
1	472	1	471	472	1	A	AK2	TreeBeST008624.E.a	919287/1:2089002-2090032	AT1G05810/1:1748314-1749460	Carubv10010263m.g/scaffold_1:1823561-1824960
1	473	1	472	473	1	A	AK2	TreeBeST000498.A.b.a	919288/1:2090434-2094558	AT1G05820/1:1749682-1753767	Carubv10008828m.g/scaffold_1:1825269-1828992
1	474	1	473	474	1	A	AK2	TreeBeST000023.@B.a	311665/1:2095258-2103619	AT1G05830/1:1754244-1761817	Carubv10008150m.g/scaffold_1:1829566-1837215
1	475	1	474	475	1	A	AK2	TreeBeST007606		AT1G05835/1:1762224-1762814	Carubv10011930m.g/scaffold_1:1837651-1838106
1	476	1	475	476	-1	A	AK2	TreeBeST000041.I.a	470595/1:2103651-2107286	AT1G05840/1:1762734-1766281	Carubv10008865m.g/scaffold_1:1837509-1841870
1	477	1	476	477	-1	A	AK2	TreeBeST000065.B.b.a.a	470596/1:2107636-2109819	AT1G05850/1:1766503-1768695	Carubv10009762m.g/scaffold_1:1842072-1844480
1	478	1	477	478	1	A	AK2	TreeBeST002771.b.f	470597/1:2110143-2112118	AT1G05860/1:1769014-1771115	Carubv10009960m.g/scaffold_1:1844666-1847886
1	479	1	478	479	-1	A	AK2	TreeBeST000861.C.d.b	470598/1:2112503-2114159	AT1G05870/1:1772211-1773293
1	480	1	479	480	1	A	AK2	TreeBeST000149.O	470600/1:2116675-2119489	AT1G05880/1:1775643-1778553	Carubv10008969m.g/scaffold_1:1850504-1853412
1	481	1	480	481	1	A	AK2	TreeBeST000149.I.a.b	470601/1:2120424-2125210	AT1G05890/1:1779256-1784427	Carubv10012456m.g/scaffold_1:1854360-1859135
1	482	1	481	482	1	A	AK2	TreeBeST006843.a	470603/1:2125512-2126926	AT1G05894/1:1784803-1786292	Carubv10011325m.g/scaffold_1:1860091-1861461
1	483	1	482	483	1	A	AK2	TreeBeST000023.T			Carubv10012090m.g/scaffold_1:1864784-1867611
1	484	1	483	484	1	A	AK2	TreeBeST009565.C.d.c	470606/1:2134256-2140940	AT1G05910/1:1790224-1796647	Carubv10008115m.g/scaffold_1:1868167-1874972
1	485	1	484	485	1	A	AK2	TreeBeST002054.A.b.a.a	311675/1:2141527-2142369	AT1G05920/1:1796778-1798254	Carubv10011639m.g/scaffold_1:1875443-1876128
1	486	1	485	486	1			TreeBeST002054.A.b.a.b.b.a.a	311676/1:2143666-2145385	AT1G05930/1:1799418-1800933	Carubv10012589m.g/scaffold_1:1877009-1877770
1	487	1	486	487	-1	A	AK2	TreeBeST003279.a.b		AT1G05950/1:1804401-1807471	Carubv10008604m.g/scaffold_1:1877986-1881110
1	488	1	487	488	-1	A	AK2	TreeBeST001028.H.b.a.a	910280/1:2145905-2157643	AT1G05960/1:1807973-1815465	Carubv10008206m.g/scaffold_1:1882004-1889236
1	489	1	488	489	-1	A	AK2	TreeBeST003632	470610/1:2160263-2161200	AT1G05970/1:1816062-1817282	Carubv10010117m.g/scaffold_1:1890366-1891863
1	490	1	489	490	1	A	AK2	TreeBeST008741.A.a.a.b.b.b.a.a.b	919305/1:2162732-2163225	AT1G05990/1:1818447-1819040	Carubv10010897m.g/scaffold_1:1895241-1895696
1	491	1	490	491	-1	A	AK2	TreeBeST008769.D.b.b	919306/1:2164390-2165735	AT1G06000/1:1820308-1821894
1	492	1	491	492	1	A	AK2	TreeBeST006355	910284/1:2167163-2167549	AT1G06010/1:1822618-1823997	Carubv10010720m.g/scaffold_1:1896305-1897564
1	493	1	492	493	1	A	AK2	TreeBeST000588.M.e.a	311681/1:2168593-2170137, 470615/1:2170952-2172201	AT1G06020/1:1824548-1826101, AT1G50390/1:18666986-18667677, AT1G06030/1:1826880-1828161
1	494	1	493	494	-1	A	AK2	TreeBeST000445.H.e.a	470616/1:2172559-2173982	AT1G06040/1:1828413-1829890	Carubv10010113m.g/scaffold_1:1899480-1901078
1	495	1	494	495	-1	A	AK2	TreeBeST000462.G	919311/1:2174747-2175729	AT1G06050/1:1830605-1832555	Carubv10009838m.g/scaffold_1:1901633-1903477
1	496	1	495	496	1	A	AK2	TreeBeST000967.A.b	470618/1:2176790-2178729	AT1G06060/1:1832943-1834861	Carubv10009937m.g/scaffold_1:1904087-1908638
1	497	1	496	497	-1	A	AK2	TreeBeST000067.T.e.a	919313/1:2179053-2181058	AT1G06070/1:1834829-1837648	Carubv10008993m.g/scaffold_1:1904182-1909059
1	498	1	497	498	1	A	AK2	TreeBeST001571.A.c.b.a	919315/1:2187359-2189650	AT1G06080/1:1843568-1846302	Carubv10012159m.g/scaffold_1:1914209-1916480
1	499	1	498	499	1			TreeBeST001571.A.c.a.a.b	470621/1:2191039-2192656	AT1G06090/1:1847883-1849693, AT1G06120/1:1855943-1857718	Carubv10009877m.g/scaffold_1:1918037-1919618
1	500	1	499	500	1			TreeBeST001571.A.c.a.a.a	910293/1:2197220-2198608	AT1G06100/1:1851530-1853019	Carubv10011680m.g/scaffold_1:1920854-1922266
1	501	1	500	501	-1	A	AK2	TreeBeST004276	470624/1:2198674-2200660	AT1G06110/1:1853077-1855031	Carubv10012429m.g/scaffold_1:1922486-1924302
1	502	1	501	502	-1	A	AK2	TreeBeST001003.D.b.a	311691/1:2201488-2207560	AT1G06130/1:1857767-1860698	Carubv10011404m.g/scaffold_1:1924698-1927007
1	503	1	502	503	1	A	AK2	TreeBeST006795.B	470629/1:2208539-2210215	AT1G06140/1:1864796-1866472	Carubv10011460m.g/scaffold_1:1932215-1933888
1	504	1	503	504	-1			TreeBeST001303.B.b.a	311694/1:2210904-2217006	AT1G06150/1:1868989-1873718	Carubv10011638m.g/scaffold_1:1934631-1940969
1	505	1	504	505	1	A	AK2	TreeBeST008765.O.b.b.b.c.a	470633/1:2225280-2226130	AT1G06160/1:1883004-1883934	Carubv10010105m.g/scaffold_1:1948798-1949821
1	506	1	505	506	-1	A	AK2	TreeBeST002467.b.b.c.a	333922/1:2231244-2232673	AT1G06170/1:1884981-1886724	Carubv10009189m.g/scaffold_1:1950909-1952886
1	507	1	506	507	1	A	AK2	TreeBeST000572.C.a.b.b.b.b	470636/1:2235481-2237250	AT1G06180/1:1889408-1891158	Carubv10010717m.g/scaffold_1:1955096-1956039
1	508	1	507	508	-1	A	AK2	TreeBeST004928.c	919332/1:2244125-2245775	AT1G06190/1:1892273-1894148	Carubv10011218m.g/scaffold_1:1963192-1964857
1	509	1	508	509	-1	A	AK2	TreeBeST003618.a	919333/1:2246233-2248081	AT1G06200/1:1894336-1896935	Carubv10006568m.g/scaffold_7:13897719-13898088, Carubv10012464m.g/scaffold_1:1965384-1967473
1	510	1	509	510	1	A	AK2	TreeBeST000298.D.b.b	311699/1:2248768-2250182	AT1G06210/1:1897203-1899208	Carubv10009444m.g/scaffold_1:1967776-1969933
1	511	1	510	511	1	A	AK2	TreeBeST000063.Q	470642/1:2251833-2255907	AT1G06220/1:1899964-1904873, AT5G25230/5:8739709-8743594	Carubv10000141m.g/scaffold_6:14675731-14680471
1	512	1	511	512	1	A	AK2	TreeBeST007185.c	919336/1:2261071-2261362	AT1G06225/1:1905975-1906226	Carubv10011516m.g/scaffold_1:1971582-1971827
1	513	1	512	513	1	A	AK2	TreeBeST000266.U.b	333928/1:2263100-2265674	AT1G06230/1:1907248-1910848	Carubv10008353m.g/scaffold_1:1973259-1976479
1	514	1	513	514	1	A	AK2	TreeBeST002993.A	470644/1:2266875-2268780	AT1G06240/1:1911122-1913205	Carubv10011561m.g/scaffold_1:1977445-1979249
1	515	1	514	515	-1	A	AK2	TreeBeST000042.A.b.a.a	910311/1:2268739-2270412	AT1G06250/1:1913256-1914895	Carubv10012192m.g/scaffold_1:1979739-1981437
1	516	1	515	516	1	A	AK2	TreeBeST009561.G.c	919340/1:2271974-2273124	AT1G06260/1:1916430-1917585	Carubv10011832m.g/scaffold_1:1982866-1983994
1	517	1	516	517	-1	A	AK2	TreeBeST006989	919342/1:2275786-2276858	AT1G06270/1:1918088-1919760	Carubv10009635m.g/scaffold_1:1985378-1987126
1	518	1	517	518	-1	A	AK2	TreeBeST000454.C			Carubv10011711m.g/scaffold_1:1987533-1988153
1	519	1	518	519	1	A	AK2	TreeBeST000825.E.b.a	470649/1:2283798-2287776	AT1G06290/1:1922352-1926278	Carubv10012245m.g/scaffold_1:1990565-1994267
1	520	1	519	520	1	A	AK2	TreeBeST000825.E.b.b	919346/1:2290550-2293916	AT1G06310/1:1926791-1930258
1	521	1	520	521	1	A	AK2	TreeBeST005956.a.e	9098032/1:2294219-2295040	AT1G06320/1:1930523-1931449	Carubv10011022m.g/scaffold_1:1996755-1997608
1	522	1	521	522	-1	A	AK2	TreeBeST000174.K.b	311711/1:2295322-2295900	AT1G06330/1:1931671-1932266	Carubv10012029m.g/scaffold_1:1997901-1998611
1	523	1	522	523	-1	A	AK2	TreeBeST000868.A.a	919349/1:2298706-2299172	AT1G06340/1:1933284-1934014	Carubv10011095m.g/scaffold_1:2000045-2000470
1	524	1	523	524	-1	A	AK2	TreeBeST001571.A.c.a.b.a.b	470653/1:2301288-2302632	AT1G06350/1:1935293-1936819
1	525	1	524	525	-1	A	AK2	TreeBeST001571.A.c.a.b.a.a	470654/1:2304507-2305881	AT1G06360/1:1938963-1940459	Carubv10011896m.g/scaffold_1:2003175-2004495
1	526	1	525	526	1	A	AK2	TreeBeST002628.A.b.b.a.a	919353/1:2310554-2311337	AT1G06380/1:1945124-1946076	Carubv10011944m.g/scaffold_1:2008306-2009073
1	527	1	526	527	1	A	AK2	TreeBeST000080.G.e	470656/1:2312369-2316292	AT1G06390/1:1946788-1950755	Carubv10009298m.g/scaffold_1:2010051-2016117
1	528	1	527	528	-1	A	AK2	TreeBeST008624.U.b.b	919355/1:2316622-2318287	AT1G06400/1:1950844-1952785	Carubv10010250m.g/scaffold_1:2013267-2016117
1	529	1	528	529	1	A	AK2	TreeBeST000237.L.b.e	470660/1:2321113-2324444	AT1G06410/1:1954850-1958756	Carubv10008292m.g/scaffold_1:2018990-2022951
1	530	1	529	530	1	A	AK2	TreeBeST007104.A	470661/1:2324679-2325304	AT1G06420/1:1958923-1959947	Carubv10010258m.g/scaffold_1:2023209-2024158
1	531	1	530	531	-1	A	AK2	TreeBeST000036.T.b.a	9098044/1:2325826-2328138	AT1G06430/1:1960058-1963011	Carubv10011447m.g/scaffold_1:2024390-2026697
1	532	1	531	532	-1	A	AK2	TreeBeST000111.K	919360/1:2329390-2330606	AT1G06440/1:1963380-1965051
1	533	1	532	533	-1	A	AK2	TreeBeST000215.A.a.b			Carubv10012333m.g/scaffold_1:2027765-2028937
1	534	1	533	534	1	A	AK2	TreeBeST000326.A.f	919361/1:2331778-2332886	AT1G06450/1:1965840-1967219	Carubv10011336m.g/scaffold_1:2029844-2030905
1	535	1	534	535	-1	A	AK2	TreeBeST006640	9098047/1:2333130-2335114	AT1G06460/1:1967087-1969561	Carubv10012533m.g/scaffold_1:2031492-2033213
1	536	1	535	536	1	A	AK2	TreeBeST008641.D.d.b	919363/1:2336389-2339527	AT1G06470/1:1969752-1973767	Carubv10009289m.g/scaffold_1:2033511-2037972
1	537	1	536	537	-1	A	AK2	TreeBeST007181.a.b	470668/1:2339889-2340321	AT1G06475/1:1973834-1974386	Carubv10010766m.g/scaffold_1:2038116-2038568
1	538	1	537	538	-1	A	AK2	TreeBeST003806.b	910338/1:2360044-2361049	AT1G06515/1:1990636-1992197
1	539	1	538	539	1	A	AK2	TreeBeST006256	919368/1:2361378-2362684	AT1G06510/1:1992333-1993840	Carubv10011989m.g/scaffold_1:2055137-2056493
1	540	1	539	540	-1	A	AK2	TreeBeST000175.D	919369/1:2363049-2365276	AT1G06520/1:1993978-1996112	Carubv10012249m.g/scaffold_1:2057107-2059002
1	541	1	540	541	1	A	AK2	TreeBeST006483.B		AT1G06530/1:2001594-2002596	Carubv10009757m.g/scaffold_1:2066007-2067311
1	542	1	541	542	-1	A	AK2	TreeBeST007207.A	910342/1:2373981-2374479	AT1G06540/1:2002877-2003393	Carubv10012251m.g/scaffold_1:2067454-2067933
1	543	1	542	543	-1	A	AK2	TreeBeST000544.D.a	910343/1:2374908-2377712	AT1G06550/1:2003627-2007190	Carubv10009384m.g/scaffold_1:2068362-2071519
1	544	1	543	544	1	A	AK2	TreeBeST000878.D.b	910344/1:2378450-2382545	AT1G06560/1:2007615-2012006	Carubv10011768m.g/scaffold_1:2071803-2076109
1	545	1	544	545	-1	A	AK2	TreeBeST002677.B.b	919374/1:2382668-2384199	AT1G06570/1:2011885-2013545	Carubv10009131m.g/scaffold_1:2075998-2077841
1	546	1	545	546	-1	A	AK2	TreeBeST008604.R.b.b.b.a.b.a.a.a.a.b.b	470679/1:2384666-2386605	AT1G06580/1:2014003-2016054
1	547	1	546	547	-1	A	AK2	TreeBeST004162.C	919375/1:2387002-2395251	AT1G06590/1:2016308-2024662	Carubv10008254m.g/scaffold_1:2078505-2085827
1	548	1	547	548	1	A	AK2	TreeBeST000158.M.b.a.b.a.b	910347/1:2397662-2400348, 887940/GL348905.1:3-10221	AT1G06620/1:2025601-2027271	Carubv10011473m.g/scaffold_1:2086759-2088491
1	549	1	548	549	1			TreeBeST000158.M.b.a.a.a.b.a	910348/1:2401115-2402497	AT1G06640/1:2032338-2033910	Carubv10009503m.g/scaffold_1:2089149-2090815, Carubv10012295m.g/scaffold_1:2091447-2092742
1	550	1	549	550	1			TreeBeST000158.M.b.a.a.a.b.b	470684/1:2403370-2406714	AT1G06650/1:2035884-2037363
1	551	1	550	551	-1	A	AK2	TreeBeST002364.A.c	919381/1:2406805-2409439	AT1G06660/1:2037311-2040246	Carubv10012445m.g/scaffold_1:2092970-2095462
1	552	1	551	552	1	A	AK2	TreeBeST008713.L.c.a	311738/1:2409840-2416611	AT1G06670/1:2040433-2047612	Carubv10011734m.g/scaffold_1:2095893-2101892
1	553	1	552	553	1	A	AK2	TreeBeST003280.C.b.a	470689/1:2417062-2418597	AT1G06680/1:2047886-2049405	Carubv10011102m.g/scaffold_1:2102808-2104130
1	554	1	553	554	-1	A	AK2	TreeBeST000025.W	470691/1:2418781-2421359	AT1G06690/1:2049602-2052154	Carubv10011808m.g/scaffold_1:2104620-2107426
1	555	1	554	555	-1	A	AK2	TreeBeST001739.A.b.a.b			Carubv10009518m.g/scaffold_1:2107856-2110949
1	556	1	555	556	-1	A	AK2	TreeBeST000051.V	311741/1:2427851-2430817	AT1G06710/1:2056575-2060242	Carubv10008194m.g/scaffold_1:2111436-2116291
1	557	1	556	557	-1	A	AK2	TreeBeST001739.E.e	470695/1:2431238-2437655	AT1G06720/1:2060444-2067323	Carubv10012207m.g/scaffold_1:2116673-2123390
1	558	1	557	558	1	A	AK2	TreeBeST005693	919388/1:2437947-2440415	AT1G06730/1:2067529-2070446	Carubv10008753m.g/scaffold_1:2123066-2126316
1	559	1	558	559	1	A	AK2	TreeBeST000404.J.a			Carubv10008416m.g/scaffold_1:2127004-2129883
1	560	1	559	560	1	A	AK2	TreeBeST001859.A.d.c	470697/1:2444506-2446736	AT1G06750/1:2073701-2076505	Carubv10011536m.g/scaffold_1:2130222-2132738
1	561	1	560	561	-1	A	AK2	TreeBeST000747.D.b.b.c.b	470698/1:2446914-2448112	AT1G06760/1:2076504-2077698	Carubv10009975m.g/scaffold_1:2132379-2134151
1	562	1	561	562	-1	A	AK2	TreeBeST001317.A.b.b.c.e	919392/1:2449562-2452283	AT1G06770/1:2078911-2081927	Carubv10009276m.g/scaffold_1:2135423-2138847
1	563	1	562	563	1	A	AK2	TreeBeST008837.A.g	470701/1:2454159-2457733	AT1G06780/1:2083424-2086962	Carubv10008650m.g/scaffold_1:2140407-2144246
1	564	1	563	564	1	A	AK2	TreeBeST003698	910364/1:2458482-2460111	AT1G06790/1:2087232-2089447	Carubv10011131m.g/scaffold_1:2146306-2147652
1	565	1	564	565	-1	A	AK2	TreeBeST000042.H.a.b.c	470702/1:2460316-2462438	AT1G06800/1:2090041-2091686	Carubv10008898m.g/scaffold_1:2147261-2150120
1	566	1	565	566	-1	A	AK2	TreeBeST001346.A	470704/1:2463220-2466223	AT1G06820/1:2092946-2096232	Carubv10008639m.g/scaffold_1:2150316-2154160
1	567	1	566	567	1	A	AK2	TreeBeST008795.A.b.b.c.a.a	470705/1:2470683-2471180	AT1G06830/1:2097151-2097655	Carubv10011626m.g/scaffold_1:2155043-2155342
1	568	1	567	568	-1	A	AK2	TreeBeST000164.W	910368/1:2471421-2476984	AT1G06840/1:2097747-2103479	Carubv10008222m.g/scaffold_1:2154826-2161309
1	569	1	568	569	1	A	AK2	TreeBeST000067.L.a.b.b	910369/1:2479287-2480524	AT1G06850/1:2105055-2106733	Carubv10009673m.g/scaffold_1:2162756-2164614
1	570	1	569	570	1	A	AK2	TreeBeST001386.D.c	470709/1:2482556-2485008	AT1G06870/1:2108593-2110986	Carubv10009515m.g/scaffold_1:2165816-2168193
1	571	1	570	571	-1	A	AK2	TreeBeST000221.F.b.a	470711/1:2485846-2488962	AT1G06890/1:2111567-2114255	Carubv10009574m.g/scaffold_1:2168650-2171909
1	572	1	571	572	-1	A	AK2	TreeBeST000968.B.b.b.a	919404/1:2489509-2495007	AT1G06900/1:2114927-2120745	Carubv10012025m.g/scaffold_1:2172559-2177924
1	573	1	572	573	1	A	AK2	TreeBeST002884.A.b.a	311756/1:2495432-2497155	AT1G06910/1:2120991-2123748	Carubv10011115m.g/scaffold_1:2178402-2180149
1	574	1	573	574	-1	A	AK2	TreeBeST000940.F.b	470713/1:2499145-2500065	AT1G06920/1:2124854-2125801	Carubv10011767m.g/scaffold_1:2182028-2182981
1	575	1	574	575	1	A	AK2	TreeBeST003653.g	333988/1:2501086-2501697	AT1G06923/1:2126749-2128060	Carubv10011424m.g/scaffold_1:2184060-2184678
1	576	1	575	576	1	A	AK2	TreeBeST007290.A	470714/1:2503683-2504675	AT1G06930/1:2128843-2129883	Carubv10011615m.g/scaffold_1:2187451-2188020
1	577	1	576	577	-1	A	AK2	TreeBeST003845.b	470715/1:2512441-2517744	AT1G06950/1:2130142-2135665	Carubv10008186m.g/scaffold_1:2188403-2194140
1	578	1	577	578	1	A	AK2	TreeBeST002411.B.g	919413/1:2517996-2519616	AT1G06960/1:2135852-2137702	Carubv10010209m.g/scaffold_1:2194352-2196353
1	579	1	578	579	1	A	AK2	TreeBeST008839.A.a.a.a.b.e	311762/1:2520146-2522884	AT1G06970/1:2138109-2140818	Carubv10011344m.g/scaffold_1:15867257-15869975
1	580	1	579	580	-1	A	AK2	TreeBeST001318.B.e.b.a	470720/1:2525810-2526475	AT1G06980/1:2143031-2143821
1	581	1	580	581	1	A	AK2	TreeBeST009585.A.b.a	311764/1:2545023-2546698	AT1G06990/1:2148387-2150152	Carubv10012021m.g/scaffold_1:2209105-2210623
1	582	1	581	582	-1	A	AK2	TreeBeST008677.A.b.b	470722/1:2546845-2552929	AT1G07000/1:2150194-2152325	Carubv10011870m.g/scaffold_1:2210969-2212868
1	583	1	582	583	1	A	AK2	TreeBeST002367.C	470724/1:2554129-2556623	AT1G07010/1:2152880-2155238	Carubv10012402m.g/scaffold_1:2216559-2218615
1	584	1	583	584	-1	A	AK2	TreeBeST000084.K.c	470726/1:2571879-2574227	AT1G07030/1:2158420-2160809	Carubv10011609m.g/scaffold_1:2222089-2223761
1	585	1	584	585	-1	A	AK2	TreeBeST003422.b	919426/1:2574665-2576529	AT1G07040/1:2160938-2163308	Carubv10012278m.g/scaffold_1:2224476-2226276
1	586	1	585	586	-1	A	AK2	TreeBeST000624.B	910393/1:2577726-2578546	AT1G07050/1:2164188-2165239	Carubv10011200m.g/scaffold_1:2227439-2228131
1	587	1	586	587	-1	A	AK2	TreeBeST005396	334007/1:2581049-2582830	AT1G07060/1:2167107-2168397	Carubv10010114m.g/scaffold_1:2230123-2231795
1	588	1	587	588	1	A	AK2	TreeBeST001325.B.a.b.c.a	470730/1:2584458-2586882	AT1G07080/1:2169982-2172194	Carubv10010028m.g/scaffold_1:2232110-2235588
1	589	1	588	589	-1			TreeBeST008889.B.b.a.b.b.a			Carubv10010340m.g/scaffold_1:2237930-2238969
1	590	1	589	590	-1	A	AK2	TreeBeST000315.G.f	919431/1:2589263-2589900	AT1G07090/1:2173952-2174894
1	591	1	590	591	-1	A	AK2	TreeBeST002154.b	470732/1:2594017-2599882	AT1G07110/1:2178104-2184148	Carubv10012057m.g/scaffold_1:2242333-2248051
1	592	1	591	592	-1	A	AK2	TreeBeST000613.G	470733/1:2600539-2602477	AT1G07120/1:2184759-2186580	Carubv10012267m.g/scaffold_1:2248864-2250662
1	593	1	592	593	1	A	AK2	TreeBeST006119	919434/1:2603901-2604417	AT1G07130/1:2187776-2188733	Carubv10010524m.g/scaffold_1:2249458-2252730
1	594	1	593	594	-1	A	AK2	TreeBeST006626.C	470734/1:2605742-2606345	AT1G07135/1:2189928-2190659	Carubv10011181m.g/scaffold_1:2253564-2253950
1	595	1	594	595	-1	A	AK2	TreeBeST001786.A.b.b.g.a		AT1G07140/1:2191723-2193793	Carubv10010221m.g/scaffold_1:2255394-2257359
1	596	1	595	596	-1	A	AK2	TreeBeST000768.A.b.a			Carubv10008850m.g/scaffold_1:2257788-2259372
1	597	1	596	597	-1			TreeBeST000109.V.e.a	334013/1:2607981-2611125	AT1G07150/1:2194279-2195796
1	598	1	597	598	-1	A	AK2	TreeBeST009602.J.a.a.c	470736/1:2614752-2616437	AT1G07160/1:2197908-2199748	Carubv10009317m.g/scaffold_1:2261970-2263335
1	599	1	598	599	1	A	AK2	TreeBeST002553.b.b.f	334015/1:2618017-2620047	AT1G07170/1:2200174-2201049	Carubv10010703m.g/scaffold_1:2263749-2265146
1	600	1	599	600	1	A	AK2	TreeBeST007694.a		AT1G07175/1:2202330-2202774	Carubv10012404m.g/scaffold_1:2266316-2266910
1	601	1	600	601	1	A	AK2	TreeBeST000636.A.b.b	919443/1:2637585-2640073	AT1G07180/1:2204320-2206934	Carubv10008908m.g/scaffold_1:2267531-2274770
1	602	1	601	602	-1	A	AK2	TreeBeST000494.D.a.b.a	311783/1:2640702-2643998	AT1G07200/1:2208730-2210844	Carubv10008201m.g/scaffold_1:2268900-2274383
1	603	1	602	603	1	A	AK2	TreeBeST005266.A.b.b	919445/1:2647197-2648497	AT1G07210/1:2215223-2216982	Carubv10009750m.g/scaffold_1:2285918-2289962
1	604	1	603	604	-1	A	AK2	TreeBeST000475.E.c	919446/1:2648853-2651111	AT1G07220/1:2216925-2219474	Carubv10008891m.g/scaffold_1:2288497-2291844
1	605	1	604	605	-1	A	AK2	TreeBeST001082.E	919447/1:2652142-2654421	AT1G07230/1:2220253-2222982	Carubv10008826m.g/scaffold_1:2292395-2295154
1	606	1	605	606	1	A	AK2	TreeBeST008665.C.b.b.b.b.b	470742/1:2655215-2656829	AT1G07240/1:2223691-2225452	Carubv10009037m.g/scaffold_1:2296307-2297762
1	607	1	606	607	1	A	AK2	TreeBeST008665.C.b.b.b.b.a.a	919449/1:2657647-2659129	AT1G07250/1:2225900-2227566	Carubv10009025m.g/scaffold_1:2298253-2300104
1	608	1	607	608	-1	A	AK2	TreeBeST008665.C.b.b.b.b.a.b.b.a	470743/1:2659274-2660901	AT1G07260/1:2227594-2229319	Carubv10009021m.g/scaffold_1:2300365-2301813
1	609	1	608	609	-1	A	AK2	TreeBeST001763.C.d	311790/1:2661830-2664999	AT1G07270/1:2229757-2232897
1	610	1	609	610	1	A	AK2	TreeBeST000587.G.b.b.a	470745/1:2670242-2673098	AT1G07280/1:2238230-2241217	Carubv10008793m.g/scaffold_1:2310417-2313542
1	611	1	610	611	-1	A	AK2	TreeBeST000399.C	470746/1:2674997-2677134	AT1G07290/1:2242256-2244428	Carubv10009481m.g/scaffold_1:2314765-2317396
1	612	1	611	612	-1	A	AK2	TreeBeST004684.A.e	919454/1:2678707-2679141	AT1G07300/1:2245758-2246492
1	613	1	612	613	-1	A	AK2	TreeBeST002299.A.b.c	470748/1:2680406-2681807	AT1G07310/1:2247509-2248961	Carubv10009572m.g/scaffold_1:2319342-2323142
1	614	1	613	614	1	A	AK2	TreeBeST001906.A.c	470751/1:2682029-2683365	AT1G07320/1:2249134-2250164	Carubv10009944m.g/scaffold_1:2318036-2323049
1	615	1	614	615	1	A	AK2	TreeBeST001541.A.b.a.a	470753/1:2684017-2686576	AT1G07330/1:2251131-2253585	Carubv10011307m.g/scaffold_1:2323461-2326210
1	616	1	615	616	1	A	AK2	TreeBeST008606.J.a.b.b	334030/1:2687904-2689761	AT1G07340/1:2254822-2256850	Carubv10008940m.g/scaffold_1:2327709-2329560
1	617	1	616	617	-1	A	AK2	TreeBeST000297.I	470756/1:2690325-2692720	AT1G07350/1:2257501-2260089	Carubv10009665m.g/scaffold_1:2330020-2332590
1	618	1	617	618	-1	A	AK2	TreeBeST002137.B.b.a.b.b.a.a	470757/1:2693158-2695480	AT1G07360/1:2260389-2262865	Carubv10008917m.g/scaffold_1:2332930-2335467
1	619	1	618	619	1	A	AK2	TreeBeST002718.G.d.a.b	919461/1:2696273-2697544	AT1G07370/1:2263140-2264551
1	620	1	619	620	-1	A	AK2	TreeBeST002062.B.a.f.a	311800/1:2697978-2701559	AT1G07380/1:2264829-2268306	Carubv10008356m.g/scaffold_1:2336481-2341034
1	621	1	620	621	1	A	AK2	TreeBeST000464.D.a.a.c	470760/1:2708279-2713026	AT1G07390/1:2270336-2274816	Carubv10008151m.g/scaffold_1:2341756-2346767
1	622	1	621	622	1			TreeBeST008794.E.b.a.a.a.b.a.b.d.b.a.a		AT1G07400/1:2274943-2275758	Carubv10010535m.g/scaffold_1:2347097-2347782
1	623	1	622	623	1	A	AK2	TreeBeST000442.A.e.b.b.b.a.b.a			Carubv10010276m.g/scaffold_1:2348181-2349676
1	624	1	623	624	1	A	AK2	TreeBeST008689.P.a.a			Carubv10009860m.g/scaffold_1:2350051-2352743
1	625	1	624	625	-1	A	AK2	TreeBeST000171.Q.b.b.a.f.a	470764/1:2720824-2723345	AT1G07430/1:2280835-2282828	Carubv10009150m.g/scaffold_1:2353341-2355171
1	626	1	625	626	-1	A	AK2	TreeBeST008581.D.a.a.b.a.a.a.b	470766/1:2728031-2729441	AT1G07440/1:2286297-2287730
1	627	1	626	627	-1	A	AK2	TreeBeST008581.D.a.a.b.a.a.b.a	470767/1:2731010-2732328	AT1G07450/1:2287926-2289336
1	628	1	627	628	1	A	AK2	TreeBeST008586.N.b		AT1G07460/1:2290201-2290977	Carubv10010864m.g/scaffold_1:2361590-2362366
1	629	1	628	629	1	A	AK2	TreeBeST002957.B.a	470771/1:2734411-2737613, 470774/1:2739516-2742492	AT1G07470/1:2291457-2294588, AT1G07480/1:2296023-2299470	Carubv10009468m.g/scaffold_1:2363038-2366169, Carubv10009471m.g/scaffold_1:2368105-2371106
1	630	1	629	630	-1			TreeBeST007052.A.b	311805/1:2737693-2738070	AT1G07473/1:2294566-2295489	Carubv10012574m.g/scaffold_1:2366250-2366627
1	631	1	630	631	1			TreeBeST007052.A.a	919473/1:2738915-2739375	AT1G07476/1:2295751-2296497	Carubv10011633m.g/scaffold_1:2367498-2367917
1	632	1	631	632	-1	A	AK2	TreeBeST004668.g.a		AT1G07490/1:2301380-2302021	Carubv10011490m.g/scaffold_1:2373928-2374260
1	633	1	632	633	-1	A	AK2	TreeBeST003180.C.b	919476/1:2750246-2750539		Carubv10011564m.g/scaffold_1:2377484-2377720
1	634	1	633	634	1	A	AK2	TreeBeST000036.R.b.e	919477/1:2751073-2754808	AT1G07510/1:2305378-2309544	Carubv10008328m.g/scaffold_1:2378174-2382270
1	635	1	634	635	-1	A	AK2	TreeBeST000128.B.b.c		AT1G07520/1:2309564-2311805	Carubv10010943m.g/scaffold_1:2382497-2384605
1	636	1	635	636	-1	A	AK2	TreeBeST000128.E.c	910443/1:2755216-2762315	AT1G07530/1:2313582-2316469	Carubv10008391m.g/scaffold_1:2386494-2389234
1	637	1	636	637	-1	A	AK2	TreeBeST001609.A.c	910444/1:2766088-2768714	AT1G07540/1:2318433-2321048	Carubv10011259m.g/scaffold_1:2392191-2394841
1	638	1	637	638	-1	A	AK2	TreeBeST008702.Q.a.a.b.b.b.b.a.a.a.a.b			Carubv10011370m.g/scaffold_1:2401420-2405314
1	639	1	638	639	1	A	AK2	TreeBeST008702.Q.a.a.b.b.b.b.a.a.a.b		AT1G07560/1:2327320-2331096	Carubv10011533m.g/scaffold_1:2406534-2410223
1	640	1	639	640	-1	A	AK2	TreeBeST008566.P.b.e.a	470784/1:2779003-2781420	AT1G07570/1:2331170-2333395	Carubv10009302m.g/scaffold_1:2409901-2413020
1	641	1	640	641	-1	A	AK2	TreeBeST000100.K.a	470785/1:2783618-2786524	AT1G07590/1:2336523-2339391	Carubv10008810m.g/scaffold_1:2415807-2417808
1	642	1	641	642	-1	A	AK2	TreeBeST001293.B	311814/1:2789435-2793569	AT1G07615/1:2342198-2344271	Carubv10008970m.g/scaffold_1:2421437-2423558
1	643	1	642	643	-1	A	AK2	TreeBeST002972.A.b		AT1G07620/1:2344390-2346842	Carubv10008702m.g/scaffold_1:2423732-2425872
1	644	1	643	644	1	A	AK2	TreeBeST000037.M.a.b.b.a.a	470787/1:2796462-2799061	AT1G07630/1:2349097-2351692	Carubv10008517m.g/scaffold_1:2428000-2430751
1	645	1	644	645	-1			TreeBeST009516.OB	910452/1:2802787-2803894	AT1G07640/1:2354354-2355771	Carubv10011378m.g/scaffold_1:2433474-2434825
1	646	1	645	646	-1	A	AK2	TreeBeST008736.I.b.d	470791/1:2807883-2814696	AT1G07650/1:2359673-2366447	Carubv10008366m.g/scaffold_1:2437890-2444815
1	647	1	646	647	-1	A	AK2	TreeBeST005815.a	334053/1:2815357-2815972	AT1G07645/1:2367437-2368385	Carubv10012292m.g/scaffold_1:2446157-2447009
1	648	1	647	648	-1			TreeBeST008701.D.b	470794/1:2817720-2821664, 470813/1:2885391-2889825	AT1G07670/1:2370052-2374545, AT1G07810/1:2416265-2420757	Carubv10008142m.g/scaffold_1:2452430-2457023
1	649	1	648	649	1			TreeBeST007729.A	470795/1:2835235-2836446	AT1G07680/1:2376012-2377186	Carubv10012490m.g/scaffold_1:2458682-2459357
1	650	1	649	650	1			TreeBeST007344.A.a	334057/1:2837364-2838278	AT1G07690/1:2378076-2379000	Carubv10010444m.g/scaffold_1:2460259-2461769
1	651	1	650	651	1			TreeBeST005300.f	910459/1:2839703-2840699, 481585/4:10798889-10800302	AT1G07700/1:2379657-2381243	Carubv10010324m.g/scaffold_1:2463110-2464738
1	652	1	651	652	1			TreeBeST002134.A.d.b	919498/1:2844068-2847892	AT1G07705/1:2381615-2386092	Carubv10008611m.g/scaffold_1:2465325-2471436
1	653	1	652	653	-1			TreeBeST008570.A.b.b.a		AT1G07710/1:2386275-2387986	Carubv10012363m.g/scaffold_1:2470156-2471881
1	654	1	653	654	-1			TreeBeST008682.A.b.g.a.a	919501/1:2860532-2862414	AT1G07725/1:2394801-2397272	Carubv10007909m.g/scaffold_11:23732-27526, Carubv10011844m.g/scaffold_1:2479681-2481552
1	655	1	654	655	-1			TreeBeST000871.F	470804/1:2862898-2865895	AT1G07740/1:2397442-2400508	Carubv10007904m.g/scaffold_11:63428-66785
1	656	1	655	656	-1			FAM10113		AT1G07745/1:2400609-2402873
1	657	1	656	657	1			TreeBeST000589.b.b.b.b.a.a.a.a.a.a.b	919509/1:2876336-2876663	AT1G07747/1:2403558-2403845	Carubv10007556m.g/scaffold_7:15996659-15996937
1	658	1	657	658	-1			TreeBeST000392.F.a	470808/1:2877030-2878855	AT1G07750/1:2404037-2405943	Carubv10009562m.g/scaffold_1:2488104-2489920
1	659	1	658	659	-1			TreeBeST008809.A.b.b.b.b.a			Carubv10010626m.g/scaffold_1:2492523-2494113
1	660	1	659	660	1			TreeBeST000061.F.b	943771/6:25110704-25110988, 470811/1:2883096-2883775	AT1G07790/1:2412980-2413708	Carubv10010582m.g/scaffold_1:2494477-2495212
1	661	1	660	661	1			TreeBeST003314.a.a.b.b.a	470812/1:2884360-2885025	AT1G07795/1:2414286-2414967	Carubv10010697m.g/scaffold_1:2495862-2496347
1	662	1	661	662	1			TreeBeST003952.c	470815/1:2891530-2892780	AT1G07830/1:2422241-2423655	Carubv10018201m.g/scaffold_5:2583091-2584835
1	663	1	662	663	1			TreeBeST001811.C	919517/1:2893489-2895340	AT1G07840/1:2424064-2426676	Carubv10009657m.g/scaffold_1:2497941-2500573
1	664	1	663	664	1			TreeBeST000248.E	910480/1:2895653-2897404	AT1G07850/1:2426745-2428719	Carubv10011500m.g/scaffold_1:2500637-2502603
1	665	1	664	665	-1			TreeBeST008033	470820/1:2897873-2898430	AT1G07860/1:2428911-2429431
1	666	1	665	666	-1			TreeBeST000016.R.b.b.c	470821/1:2898682-2901044	AT1G07870/1:2429699-2432034	Carubv10008692m.g/scaffold_1:2502892-2506054
1	667	1	666	667	-1			TreeBeST008620.C.a	910483/1:2906241-2907824	AT1G07880/1:2434059-2435745	Carubv10010840m.g/scaffold_1:2508775-2510271
1	668	1	667	668	1			TreeBeST000440.B.d.a.a	470824/1:2909271-2911642	AT1G07890/1:2437725-2439665	Carubv10009719m.g/scaffold_1:2511311-2514071
1	669	1	668	669	1			TreeBeST009520.F.b.b.b.a	311843/1:2916188-2917172	AT1G07900/1:2442622-2443632	Carubv10010390m.g/scaffold_1:2517292-2518517
1	670	9	230	231	-1	A	AK2	TreeBeST000091.I	470848/1:2952468-2954337	AT1G07960/1:2467189-2469139	Carubv10010571m.g/scaffold_1:2546245-2549946
1	671	9	229	230	1	A	AK2	TreeBeST005777	334084/1:2954771-2957722	AT1G07970/1:2469286-2472628	Carubv10008478m.g/scaffold_1:2548255-2552166
1	672	9	228	229	-1			TreeBeST000059.N.a.a.b.b			Carubv10009702m.g/scaffold_1:2553646-2555243
1	673	9	227	228	-1	A	AK2	TreeBeST001267.A.b.c.e	919535/1:2962171-2968091	AT1G07990/1:2477157-2483138	Carubv10011058m.g/scaffold_1:2556429-2561955
1	674	9	226	227	1	A	AK2	TreeBeST000192.B.c.a	470852/1:2968394-2973001	AT1G08000/1:2483240-2484801, AT1G08010/1:2486202-2487836
1	675	9	225	226	1	A	AK2	TreeBeST004862.a	334090/1:2974605-2977950	AT1G08030/1:2489501-2493250	Carubv10011453m.g/scaffold_1:2567580-2571048
1	676	9	224	225	-1	A	AK2	TreeBeST007152.B	919539/1:2980432-2980809	AT1G08035/1:2494402-2495149	Carubv10012236m.g/scaffold_1:2571095-2573215
1	677	9	223	224	1	A	AK2	TreeBeST000184.Q.b.b.b.b.b.a		AT1G08050/1:2498836-2501427
1	678	9	222	223	1	A	AK2	TreeBeST002623.E	470861/1:2990555-3000102	AT1G08060/1:2501742-2510529	Carubv10008075m.g/scaffold_1:2579676-2588561
1	679	9	221	222	1	A	AK2	TreeBeST000276.C.a.b	470862/1:3000977-3002784	AT1G08065/1:2511647-2513454	Carubv10012428m.g/scaffold_1:2589905-2591522
1	680	9	220	221	1	A	AK2	TreeBeST000244.N.b.a	470863/1:3003233-3005639	AT1G08070/1:2514192-2516605	Carubv10008399m.g/scaffold_1:2592039-2594521
1	681	9	219	220	1	A	AK2	TreeBeST000276.C.b.a	334097/1:3006069-3007489	AT1G08080/1:2516991-2518546	Carubv10012300m.g/scaffold_1:2594841-2596495
1	682	9	218	219	1			TreeBeST000805.B.b.a.a.b.b.b.a.a.a.a.a	334098/1:3016475-3018254	AT1G08090/1:2524076-2526164	Carubv10008824m.g/scaffold_1:2602639-2604562, Carubv10011028m.g/scaffold_1:2605943-2607731
1	683	9	217	218	-1	A	AK2	TreeBeST001020.A	334100/1:3024380-3026615	AT1G08110/1:2535409-2537930	Carubv10010424m.g/scaffold_1:2610175-2612104
1	684	9	216	217	1	A	AK2	TreeBeST001110.G	919552/1:3031822-3034476	AT1G08125/1:2539614-2542334	Carubv10009772m.g/scaffold_1:2611326-2615711
1	685	9	215	216	1	A	AK2	TreeBeST001240.E.c	919553/1:3035369-3040401	AT1G08130/1:2542702-2547946	Carubv10008341m.g/scaffold_1:2616004-2621151
1	686	9	214	215	1	A	AK2	TreeBeST008839.A.a.b.b.a.b.d.a.b.a.a	470871/1:3041078-3043735	AT1G08135/1:2548819-2551473	Carubv10012226m.g/scaffold_1:2621341-2624073
1	687	9	213	214	1	A	AK2	TreeBeST008839.A.a.b.b.a.b.d.a.b.a.b	470872/1:3044580-3047672	AT1G08140/1:2552036-2555161	Carubv10012247m.g/scaffold_1:2624765-2627532
1	688	9	212	213	1	A	AK2	TreeBeST008839.A.a.b.b.a.b.d.a.a	470876/1:3059942-3062986	AT1G08150/1:2556343-2559074	Carubv10012128m.g/scaffold_1:2628612-2631427
1	689	9	211	212	1	A	AK2	TreeBeST002056.B.b	470877/1:3063453-3064340	AT1G08160/1:2559487-2560403	Carubv10010243m.g/scaffold_1:2631822-2632785
1	690	9	210	211	1	A	AK2	TreeBeST000061.A	470878/1:3067955-3068569	AT1G08170/1:2562941-2563672	Carubv10011530m.g/scaffold_1:2635777-2636403
1	691	9	209	210	1	A	AK2	TreeBeST007641	919562/1:3069481-3069984	AT1G08180/1:2564572-2565121	Carubv10010984m.g/scaffold_1:2637423-2637752
1	692	9	208	209	-1	A	AK2	TreeBeST002811.h	919563/1:3072957-3078804	AT1G08190/1:2567475-2573393	Carubv10011806m.g/scaffold_1:2640411-2645904
1	693	9	207	208	1	A	AK2	TreeBeST008991.J.c	470881/1:3079376-3082107	AT1G08200/1:2573848-2576714	Carubv10009400m.g/scaffold_1:2646776-2649645
1	694	9	206	207	1	A	AK2	TreeBeST000041.F.d.b.a	470882/1:3082405-3085813	AT1G08210/1:2577020-2580669	Carubv10008955m.g/scaffold_1:2649954-2653978
1	695	9	205	206	1	A	AK2	TreeBeST005375.a.a	470883/1:3086321-3088482	AT1G08220/1:2581510-2583321	Carubv10009984m.g/scaffold_1:2654276-2656717
1	696	9	204	205	1	A	AK2	TreeBeST000035.G	910527/1:3088923-3092462	AT1G08230/1:2583654-2586744	Carubv10009101m.g/scaffold_1:2661501-2664189
1	697	9	203	204	1			TreeBeST000740.E.e		AT1G08250/1:2588857-2590301	Carubv10012370m.g/scaffold_1:2665482-2666705
1	698	9	202	203	-1	A	AK2	TreeBeST002741.F.b.a	919570/1:3094500-3110377	AT1G08260/1:2590944-2606892	Carubv10008067m.g/scaffold_1:2668443-2684094
1	699	9	201	202	1	A	AK2	TreeBeST008678.N.a.a.b.b.d	311880/1:3110765-3112769
1	700	9	200	201	-1	A	AK2	TreeBeST002633	470889/1:3113743-3115176	AT1G08280/1:2608408-2609853	Carubv10009362m.g/scaffold_1:2685873-2687583
1	701	9	199	200	1	A	AK2	TreeBeST000251.G	334119/1:3116111-3118824	AT1G08290/1:2609996-2613242	Carubv10009617m.g/scaffold_1:2688619-2690860
1	702	9	198	199	-1	A	AK2	TreeBeST000357.K.b.a.e.a	910535/1:3126441-3127644	AT1G08310/1:2618647-2620452	Carubv10010878m.g/scaffold_1:2696832-2698020
1	703	9	197	198	1	A	AK2	TreeBeST008763.J.d.b	311885/1:3127827-3133374	AT1G08315/1:2620335-2621545	Carubv10011052m.g/scaffold_1:2698226-2699194
1	704	9	196	197	1	A	AK2	TreeBeST000148.K.d		AT1G08320/1:2621904-2625863	Carubv10011576m.g/scaffold_1:2699830-2705472
1	705	9	195	196	-1	A	AK2	TreeBeST001903.B.b			Carubv10009491m.g/scaffold_1:2710143-2713080
1	706	9	194	195	1	A	AK2	TreeBeST000027.C	919579/1:3141560-3144520	AT1G08350/1:2632810-2635842	Carubv10008667m.g/scaffold_1:2710195-2715038
1	707	9	193	194	-1	A	AK2	TreeBeST001440.A.d.c.b	919580/1:3145093-3146636	AT1G08360/1:2636011-2637915
1	708	9	192	193	-1	A	AK2	TreeBeST001903.A.b	470898/1:3147187-3149632	AT1G08370/1:2638181-2640554	Carubv10009516m.g/scaffold_1:2717595-2720302
1	709	9	191	192	1	A	AK2	TreeBeST004965	470899/1:3149864-3150833	AT1G08380/1:2640813-2641828	Carubv10010597m.g/scaffold_1:2720482-2721510
1	710	9	190	191	-1	A	AK2	TreeBeST006526	470900/1:3151215-3152322	AT1G08390/1:2642214-2643285	Carubv10010612m.g/scaffold_1:2721595-2725627
1	711	9	189	190	1	A	AK2	TreeBeST003148.A.b.b	470901/1:3152370-3155067	AT1G08400/1:2643330-2646035	Carubv10008321m.g/scaffold_1:2721595-2725627
1	712	9	188	189	-1	A	AK2	TreeBeST000928.C.b.c	919585/1:3156188-3159129	AT1G08410/1:2646189-2649379	Carubv10012258m.g/scaffold_1:2725837-2728323
1	713	9	187	188	-1	A	AK2	TreeBeST008575.BB.c	919586/1:3159914-3166472	AT1G08420/1:2649773-2657061	Carubv10008182m.g/scaffold_1:2728846-2736225
1	714	9	186	187	-1	A	AK2	TreeBeST000245.G.b.b.e.a	919587/1:3168321-3170616	AT1G08430/1:2658716-2661029	Carubv10012224m.g/scaffold_1:2737364-2739719
1	715	9	185	186	-1	A	AK2	TreeBeST000245.G.b.b.e.b	334132/1:3172991-3175276	AT1G08440/1:2663027-2665343	Carubv10011859m.g/scaffold_1:2741455-2743632
1	716	9	184	185	1	A	AK2	TreeBeST000653.E	919589/1:3181932-3185880	AT1G08450/1:2667839-2671825	Carubv10009219m.g/scaffold_1:2745174-2750150
1	717	9	183	184	-1	A	AK2	TreeBeST000108.K	470906/1:3190640-3192773	AT1G08460/1:2672451-2674628	Carubv10009385m.g/scaffold_1:2750922-2753143
1	718	9	182	183	-1	A	AK2	TreeBeST000649.L.d	470907/1:3194121-3198060	AT1G08465/1:2675813-2679781	Carubv10010384m.g/scaffold_1:2754758-2758838
1	719	9	181	182	1	A	AK2	TreeBeST000019.I.b	470908/1:3201097-3203108	AT1G08470/1:2682127-2684100	Carubv10009397m.g/scaffold_1:2761238-2763920
1	720	9	180	181	-1	A	AK2	TreeBeST005095.A	919594/1:3203295-3204348	AT1G08480/1:2684234-2685621	Carubv10010583m.g/scaffold_1:2761238-2766740
1	721	9	179	180	1	A	AK2	TreeBeST001847.D	470910/1:3204665-3207653	AT1G08490/1:2685659-2688595	Carubv10012604m.g/scaffold_1:2765608-2768362
1	722	9	178	179	-1	A	AK2	TreeBeST002806.A	470911/1:3208095-3209261	AT1G08500/1:2689016-2690045	Carubv10010188m.g/scaffold_1:2768639-2769900
1	723	9	177	178	1	A	AK2	TreeBeST000678.D.b	919597/1:3210675-3213333	AT1G08510/1:2691080-2694377	Carubv10009296m.g/scaffold_1:2771071-2774463
1	724	9	176	177	-1	A	AK2	TreeBeST001911.C.a	311903/1:3215962-3220356	AT1G08520/1:2696412-2700959	Carubv10008387m.g/scaffold_1:2776625-2781832
1	725	9	175	176	-1	A	AK2	TreeBeST003493.A	311904/1:3220788-3222368	AT1G08530/1:2701226-2703091	Carubv10010041m.g/scaffold_1:2782063-2783745
1	726	9	174	175	-1	A	AK2	TreeBeST000660.H	470915/1:3222805-3226110	AT1G08540/1:2703336-2706845	Carubv10008711m.g/scaffold_1:2784086-2787679
1	727	9	173	174	-1	A	AK2	TreeBeST009041	470916/1:3226203-3228843	AT1G08550/1:2707185-2709531	Carubv10009082m.g/scaffold_1:2787853-2791432
1	728	9	172	173	1	A	AK2	TreeBeST000348.A	470918/1:3229102-3230077	AT1G08560/1:2709632-2710912	Carubv10012277m.g/scaffold_1:2790494-2791426
1	729	9	171	172	-1	A	AK2	TreeBeST001275.E.b.a.a	470920/1:3232153-3234024	AT1G08570/1:2712930-2714733	Carubv10009966m.g/scaffold_1:2793859-2795812
1	730	9	170	171	1	A	AK2	TreeBeST006143	919605/1:3234583-3235570	AT1G08580/1:2715079-2716404	Carubv10010661m.g/scaffold_1:2796071-2797524
1	731	9	169	170	-1	A	AK2	TreeBeST008807.A.b	470923/1:3238225-3241665	AT1G08590/1:2718778-2722221	Carubv10008171m.g/scaffold_1:2799523-2803103
1	732	9	168	169	-1	A	AK2	TreeBeST009515.L	470924/1:3245847-3254826	AT1G08600/1:2723824-2733613	Carubv10011116m.g/scaffold_1:2805048-2813419
1	733	9	167	168	1	A	AK2	TreeBeST008610.Q	470925/1:3255030-3256712	AT1G08610/1:2733657-2735819	Carubv10012539m.g/scaffold_1:2813927-2815627
1	734	9	166	167	-1	A	AK2	TreeBeST009515.B.a.a.b.a.a			Carubv10008112m.g/scaffold_1:2816680-2823844
1	735	9	165	166	1	A	AK2	TreeBeST002345.F	470930/1:3265545-3269922	AT1G08630/1:2743761-2746695	Carubv10009546m.g/scaffold_1:2823916-2828193
1	736	9	164	165	1	A	AK2	TreeBeST005213.f	470932/1:3270618-3273304	AT1G08640/1:2748398-2751278	Carubv10009875m.g/scaffold_1:2828481-2831414
1	737	9	163	164	-1	A	AK2	TreeBeST008738.N.c	919613/1:3274381-3275449	AT1G08650/1:2752154-2753698	Carubv10009932m.g/scaffold_1:2832482-2834110
1	738	9	162	163	1	A	AK2	TreeBeST002262.C.b	470934/1:3279123-3282189	AT1G08660/1:2757043-2759794	Carubv10009038m.g/scaffold_1:2841467-2844553
1	739	9	161	162	1	A	AK2	TreeBeST000729.D	334155/1:3286748-3287798	AT1G08670/1:2760346-2761573	Carubv10011520m.g/scaffold_1:2844971-2846111
1	740	9	160	161	-1	A	AK2	TreeBeST001439.B	470937/1:3288725-3295143	AT1G08680/1:2762584-2768598	Carubv10008548m.g/scaffold_1:2847047-2853248
1	741	9	159	160	1	A	AK2	TreeBeST002655.A	470941/1:3297546-3299166	AT1G08700/1:2769815-2771477	Carubv10009057m.g/scaffold_1:2853583-2855549
1	742	9	158	159	-1	A	AK2	TreeBeST008721.A			Carubv10009806m.g/scaffold_1:2855701-2857065
1	743	9	157	158	-1	A	AK2	TreeBeST008716.P.b		AT1G08720/1:2774030-2779297	Carubv10008230m.g/scaffold_1:2857860-2863606
1	744	9	156	157	-1	A	AK2	TreeBeST008721.L.b.b.a	910579/1:3301299-3316056	AT1G08730/1:2779963-2788447	Carubv10011892m.g/scaffold_1:2864266-2872691
1	745	9	155	156	-1	A	AK2	TreeBeST008716.B			Carubv10009426m.g/scaffold_1:2873377-2877055
1	746	9	154	155	-1	A	AK2	TreeBeST000617.A.e	470949/1:3321454-3324751	AT1G08760/1:2805371-2808621	Carubv10008392m.g/scaffold_1:2881979-2885612
1	747	9	153	154	-1	A	AK2	TreeBeST000433.B.a	919625/1:3325066-3325738	AT1G08770/1:2808883-2809747	Carubv10010304m.g/scaffold_1:2885684-2886658
1	748	9	152	153	1	A	AK2	TreeBeST004107.g	334161/1:3326113-3327278	AT1G08780/1:2809778-2811191	Carubv10010510m.g/scaffold_1:2886724-2888191
1	749	9	151	152	-1	A	AK2	TreeBeST000371.C.a.a.b			Carubv10011157m.g/scaffold_1:2889079-2889797
1	750	9	150	151	1	A	AK2	TreeBeST000190.L.b.a	470953/1:3332066-3337028	AT1G08800/1:2813061-2817639	Carubv10008154m.g/scaffold_1:2890114-2894780
1	751	9	149	150	1	A	AK2	TreeBeST000627.K	919629/1:3339555-3340816	AT1G08810/1:2819068-2820020	Carubv10009957m.g/scaffold_1:2897156-2898534
1	752	9	148	149	1	A	AK2	TreeBeST000402.B	311931/1:3342301-3344912	AT1G08820/1:2821552-2825275	Carubv10009369m.g/scaffold_1:2899564-2903609
1	753	9	147	148	-1	A	AK2	TreeBeST000852.E	919631/1:3348674-3350366	AT1G08830/1:2827118-2829315
1	754	9	146	147	-1	A	AK2	TreeBeST001686.A.b.b			Carubv10010551m.g/scaffold_1:2909257-2910761
1	755	9	145	146	1	A	AK2	TreeBeST009543.G		AT1G08840/1:2829579-2838369	Carubv10011024m.g/scaffold_1:2911320-2920370
1	756	9	144	145	-1	A	AK2	TreeBeST001686.B.c	470958/1:3360590-3362171	AT1G08845/1:2839144-2840994	Carubv10010378m.g/scaffold_1:2921100-2923102
1	757	9	143	144	-1	A	AK2	TreeBeST000291.B.b.a	470959/1:3363713-3367845	AT1G08860/1:2842153-2846138	Carubv10008668m.g/scaffold_1:2924326-2928016, Carubv10010165m.g/scaffold_1:3054680-3056379
1	758	9	142	143	1	A	AK2	TreeBeST009531.F.b.c.b	919635/1:3368833-3369394
1	759	9	141	142	-1	A	AK2	TreeBeST008730.D.a.b.b.a.b.b.b.c.b	470964/1:3375809-3379922	AT1G08900/1:2852460-2855775
1	760	9	140	141	-1	A	AK2	TreeBeST004466.B.b.b.b.b	470965/1:3380994-3386688	AT1G08910/1:2856227-2861170	Carubv10008291m.g/scaffold_1:2934636-2939785
1	761	9	139	140	-1	A	AK2	TreeBeST008730.D.a.b.b.a.b.b.b.d.b.b.a.a	470966/1:3392832-3396198	AT1G08920/1:2867271-2870230	Carubv10010993m.g/scaffold_1:2945453-2948416
1	762	9	138	139	-1	A	AK2	TreeBeST008730.D.a.b.b.a.b.b.b.d.b.b.a.b.b	919640/1:3399136-3402522	AT1G08930/1:2873465-2877223
1	763	9	137	138	-1	A	AK2	TreeBeST002027.B.b.b.b.b.b	334176/1:3403038-3404481	AT1G08940/1:2877692-2879169	Carubv10009965m.g/scaffold_1:2950530-2952048
1	764	9	136	137	-1	A	AK2	TreeBeST000798.G	919642/1:3406455-3408719	AT1G08960/1:2879642-2882231	Carubv10008760m.g/scaffold_1:2952354-2955012
1	765	9	135	136	-1	A	AK2	TreeBeST000398.A.b.a.a	470975/1:3409373-3411144	AT1G08970/1:2882524-2884011	Carubv10010196m.g/scaffold_1:2955233-2956943
1	766	9	134	135	-1	A	AK2	TreeBeST000096.HB.b	919644/1:3411223-3413521	AT1G08980/1:2884411-2886620	Carubv10009223m.g/scaffold_1:2957102-2962343, Carubv10012670m.g/scaffold_1:2958421-2959295
1	767	9	133	134	-1	A	AK2	TreeBeST000150.B.i	470978/1:3416200-3418438	AT1G08990/1:2888753-2890959	Carubv10011725m.g/scaffold_1:2963534-2965951
1	768	9	132	133	-1	A	AK2	TreeBeST008627.E.a	470979/1:3418765-3423189	AT1G09000/1:2891037-2895182	Carubv10011475m.g/scaffold_1:2966345-2970495
1	769	9	131	132	1	A	AK2	TreeBeST004560.e	919647/1:3423240-3427477	AT1G09010/1:2895166-2899384	Carubv10008228m.g/scaffold_1:2970397-2975150
1	770	9	130	131	1	A	AK2	TreeBeST001792.A.b.a.a	470981/1:3429536-3434386	AT1G09020/1:2899914-2904815	Carubv10008946m.g/scaffold_1:2975878-2980866
1	771	9	129	130	1	A	AK2	TreeBeST000068.J.b	919651/1:3437932-3438391	AT1G09030/1:2908611-2909030	Carubv10011185m.g/scaffold_1:2984697-2985125
1	772	9	128	129	-1	A	AK2	TreeBeST002083.A.b.e.a	470983/1:3442583-3453997	AT1G09040/1:2911317-2915369, AT1G09050/1:2918031-2920889	Carubv10012573m.g/scaffold_1:2989747-2992623, Carubv10014760m.g/scaffold_3:4446643-4447752, Carubv10016527m.g/scaffold_313:3-2537
1	773	9	127	128	1	A	AK2	TreeBeST000541.K.f	470987/1:3454021-3458776	AT1G09060/1:2921064-2925723	Carubv10011895m.g/scaffold_1:2992998-2996923
1	774	9	126	127	-1	A	AK2	TreeBeST000730.c.a.b.b	470988/1:3463481-3464698	AT1G09070/1:2927703-2928968	Carubv10009766m.g/scaffold_1:2999140-3000487
1	775	9	125	126	1	A	AK2	TreeBeST008592.ND	311954/1:3465023-3472461	AT1G09080/1:2929217-2931841	Carubv10008520m.g/scaffold_1:3000654-3003274
1	776	9	124	125	-1	A	AK2	TreeBeST000040.EB	470991/1:3476037-3479461	AT1G09090/1:2932739-2936586	Carubv10008289m.g/scaffold_1:3004266-3008471
1	777	9	123	124	1	A	AK2	TreeBeST000153.U	919661/1:3483106-3485465	AT1G09130/1:2939926-2942267	Carubv10011543m.g/scaffold_1:3009167-3011937
1	778	9	122	123	1	A	AK2	TreeBeST000130.K	470995/1:3485737-3489217	AT1G09140/1:2942564-2945961	Carubv10009803m.g/scaffold_1:3012296-3015723
1	779	9	121	122	-1	A	AK2	TreeBeST002169.A.c	919663/1:3489811-3492070	AT1G09150/1:2946229-2949159	Carubv10010413m.g/scaffold_1:3015904-3019068
1	780	9	120	121	1	A	AK2	TreeBeST000121.H.b.b.b.d	470998/1:3493182-3494409	AT1G09155/1:2949676-2950989	Carubv10009939m.g/scaffold_1:3021937-3023136
1	781	9	119	120	1	A	AK2	TreeBeST000772.B.g	471002/1:3496216-3499026	AT1G09160/1:2952771-2955667	Carubv10009213m.g/scaffold_1:3024284-3027077
1	782	9	118	119	1	A	AK2	TreeBeST008693.D.b.b	311961/1:3500838-3506783	AT1G09170/1:2956589-2962207	Carubv10011730m.g/scaffold_1:3027986-3033895
1	783	9	117	118	-1	A	AK2	TreeBeST009117.A.a	471005/1:3509010-3509432	AT1G09176/1:2964152-2964604
1	784	9	116	117	-1			TreeBeST000653.A.b.b.b.a.a			Carubv10010383m.g/scaffold_1:3037420-3038373
1	785	9	115	116	1			TreeBeST009572.O		AT1G09190/1:2966120-2967718	Carubv10012008m.g/scaffold_1:3038942-3040396
1	786	9	114	115	1			TreeBeST006757	311964/1:3511140-3516323	AT1G09195/1:2967940-2971457	Carubv10011869m.g/scaffold_1:3041185-3043832
1	787	9	113	114	1	A	AK2	TreeBeST000653.J.c	471010/1:3517754-3521343, 919674/1:3522421-3525819	AT1G09210/1:2972842-2976750	Carubv10011053m.g/scaffold_1:3049383-3052990, Carubv10012218m.g/scaffold_1:3045627-3048812
1	788	9	112	113	1	A	AK2	TreeBeST009580.O	471011/1:3526485-3527894	AT1G09220/1:2977792-2979466	Carubv10011104m.g/scaffold_1:3053912-3054349, Carubv10012313m.g/scaffold_1:3056463-3057983
1	789	9	111	112	1	A	AK2	TreeBeST004545.d	471012/1:3528455-3532039	AT1G09230/1:2979520-2982624	Carubv10011629m.g/scaffold_1:3058186-3061167
1	790	9	110	111	-1	A	AK2	TreeBeST001679.b.b.b.a	471013/1:3534215-3535455	AT1G09240/1:2984881-2986130	Carubv10009752m.g/scaffold_1:3063016-3064237
1	791	9	109	110	-1	A	AK2	TreeBeST003369.A.i	334205/1:3536331-3537679		Carubv10010033m.g/scaffold_1:3064560-3066623
1	792	9	108	109	-1	A	AK2	TreeBeST001993.A.b.c	471014/1:3540245-3541129	AT1G09250/1:2989378-2990357	Carubv10010314m.g/scaffold_1:3068166-3069235
1	793	9	107	108	-1	A	AK2	TreeBeST008312		AT1G09260/1:2993404-2993820
1	794	9	106	107	-1	A	AK2	TreeBeST000504.L	919681/1:3545929-3549331	AT1G09270/1:2994414-2998222	Carubv10011976m.g/scaffold_1:3072907-3076253
1	795	9	105	106	1	A	AK2	TreeBeST001569.B	471018/1:3549652-3552844	AT1G09280/1:2998100-3001315	Carubv10012485m.g/scaffold_1:3076605-3079821
1	796	9	104	105	1	A	AK2	TreeBeST005985.A	471019/1:3553044-3555228	AT1G09290/1:3001517-3003762	Carubv10009568m.g/scaffold_1:3080178-3082882
1	797	9	103	104	-1	A	AK2	TreeBeST002125.D	471021/1:3555388-3559887	AT1G09300/1:3003919-3008213	Carubv10009008m.g/scaffold_1:3082126-3087132
1	798	9	102	103	-1	A	AK2	TreeBeST000299.F.f	471022/1:3560745-3561571	AT1G09310/1:3009055-3009880
1	799	9	101	102	1	A	AK2	TreeBeST000868.B.a.a.b	471023/1:3561632-3564066	AT1G09320/1:3009941-3012363	Carubv10008882m.g/scaffold_1:3089147-3091476
1	800	9	100	101	1	A	AK2	TreeBeST002494.A.a.b	471024/1:3565351-3567299	AT1G09330/1:3012762-3015091	Carubv10012409m.g/scaffold_1:3092228-3094145
1	801	9	99	100	-1	A	AK2	TreeBeST002109.C	471025/1:3567525-3570472	AT1G09340/1:3015328-3018234	Carubv10009455m.g/scaffold_1:3091988-3097339
1	802	9	98	99	-1	A	AK2	TreeBeST008931.A.a.l.a	311978/1:3574748-3576057	AT1G09350/1:3019819-3021441	Carubv10009676m.g/scaffold_1:3099815-3101357
1	803	9	97	98	-1	A	AK2	TreeBeST006805.B.d	919690/1:3576547-3577155	AT1G09360/1:3021802-3022368	Carubv10011513m.g/scaffold_1:3101890-3102483
1	804	9	96	97	-1	A	AK2	TreeBeST006805.B.c	471028/1:3580663-3581202	AT1G09370/1:3024896-3025435	Carubv10010434m.g/scaffold_1:3103344-3104163
1	805	9	95	96	1	A	AK2	TreeBeST008729.C	919693/1:3582087-3585122	AT1G09380/1:3026135-3029549	Carubv10009476m.g/scaffold_1:3105009-3108179
1	806	9	94	95	-1	A	AK2	TreeBeST008868.O.a	334218/1:3588687-3590732	AT1G09390/1:3031203-3033582	Carubv10011694m.g/scaffold_1:3110172-3112316
1	807	9	93	94	1	A	AK2	TreeBeST000222.A.b.a.b.a			Carubv10009647m.g/scaffold_1:3112081-3114185
1	808	9	92	93	1	A	AK2	TreeBeST008318		AT1G09415/1:3037754-3038408	Carubv10010860m.g/scaffold_1:3114944-3115276
1	809	9	91	92	1	A	AK2	TreeBeST000743.C	471034/1:3595696-3599083	AT1G09420/1:3038462-3041819	Carubv10011205m.g/scaffold_1:3115697-3118690
1	810	9	90	91	-1	A	AK2	TreeBeST002253.A.b	471036/1:3599278-3602788	AT1G09430/1:3041996-3045402	Carubv10009231m.g/scaffold_1:3118943-3122465
1	811	9	89	90	1	A	AK2	TreeBeST000274.G.g	311987/1:3602962-3604835	AT1G09440/1:3045513-3047893	Carubv10009469m.g/scaffold_1:3123222-3126014
1	812	9	88	89	-1	A	AK2	TreeBeST004338.A	311988/1:3606408-3610099	AT1G09450/1:3049024-3053112	Carubv10008644m.g/scaffold_1:3127305-3131274
1	813	9	87	88	-1	A	AK2	TreeBeST000076.G.e	910654/1:3611104-3612296	AT1G09460/1:3053901-3055360	Carubv10009486m.g/scaffold_1:3131943-3134465
1	814	9	86	87	1	A	AK2	TreeBeST003028.a.f	471040/1:3612450-3614148	AT1G09483/1:3060992-3061729, AT1G09470/1:3055231-3056974	Carubv10009671m.g/scaffold_1:3131946-3135176
1	815	9	85	86	-1	A	AK2	TreeBeST009563.E.b.b.a.b.a	471042/1:3617659-3619450	AT1G09490/1:3064478-3065937, AT1G09480/1:3057975-3060661	Carubv10009753m.g/scaffold_1:3137546-3139168
1	816	9	84	85	-1	A	AK2	TreeBeST009563.E.b.b.b	471045/1:3620389-3622104	AT1G09500/1:3066753-3068332	Carubv10009736m.g/scaffold_1:3140197-3141918
1	817	9	83	84	-1			TreeBeST009563.E.b.a	471046/1:3623211-3624741	AT1G09510/1:3069385-3070910	Carubv10011960m.g/scaffold_1:3143015-3144498
1	818	9	82	83	1	A	AK2	TreeBeST002820.B	471047/1:3624786-3625895	AT1G09520/1:3070946-3072050	Carubv10012528m.g/scaffold_1:3144913-3145713
1	819	9	81	82	-1	A	AK2	TreeBeST000252.I.d	471048/1:3628644-3631469
1	820	9	80	81	-1	A	AK2	TreeBeST000113.U.b.c.a.a.a	919710/1:3637520-3638925	AT1G09540/1:3086159-3087912	Carubv10009497m.g/scaffold_1:3158720-3160220
1	821	9	79	80	1	A	AK2	TreeBeST003756.A.b.b.b.b.a.a			Carubv10011324m.g/scaffold_1:3161904-3164490
1	822	9	78	79	-1	A	AK2	TreeBeST008578.K.a.a	910662/1:3645027-3645770	AT1G09560/1:3093839-3094864	Carubv10010233m.g/scaffold_1:3166571-3168077
1	823	9	77	78	1	A	AK2	TreeBeST001213.D	471053/1:3646483-3651527	AT1G09570/1:3095256-3100357	Carubv10008141m.g/scaffold_1:3168165-3174098
1	824	9	76	77	1	A	AK2	TreeBeST000945.B.b.e	910664/1:3653100-3654078	AT1G09575/1:3101671-3102925	Carubv10009897m.g/scaffold_1:3174949-3176255
1	825	9	75	76	-1	A	AK2	TreeBeST000515.E.i	471056/1:3655744-3657327	AT1G09580/1:3104588-3106290	Carubv10010159m.g/scaffold_1:3177980-3179609
1	826	9	74	75	-1			TreeBeST009559.G.b.a		AT1G09600/1:3108617-3111318
1	827	9	73	74	-1	A	AK2	TreeBeST000611.D.a.b.b	919718/1:3663009-3663904	AT1G09610/1:3111694-3112873	Carubv10011736m.g/scaffold_1:3185177-3186025
1	828	9	72	73	1			TreeBeST002190.A.b.b.b	471060/1:3664057-3668016	AT1G09620/1:3112778-3116699	Carubv10008148m.g/scaffold_1:3185158-3190168
1	829	9	71	72	1	A	AK2	TreeBeST008624.N	919721/1:3669515-3670806	AT1G09630/1:3118203-3119708	Carubv10010267m.g/scaffold_1:3191321-3192959
1	830	9	70	71	-1	A	AK2	TreeBeST002003.F.c	471063/1:3671131-3673779	AT1G09640/1:3119967-3122324	Carubv10009284m.g/scaffold_1:3193407-3195995
1	831	9	69	70	-1	A	AK2	TreeBeST004898.b.f	919723/1:3674332-3675490	AT1G09645/1:3122956-3124578
1	832	9	68	69	-1			TreeBeST002003.A.b.a			Carubv10010723m.g/scaffold_1:3196254-3197858
1	833	9	67	68	1	A	AK2	TreeBeST000421.L	471067/1:3678609-3681901	AT1G09660/1:3127781-3131094	Carubv10009882m.g/scaffold_1:3198058-3201003
1	834	9	66	67	-1	A	AK2	TreeBeST002231.D	910676/1:3683457-3684113	AT1G09665/1:3133095-3133674	Carubv10011501m.g/scaffold_1:3203717-3204241
1	835	9	65	66	1	A	AK2	TreeBeST000081.@B	919726/1:3685440-3687304	AT1G09680/1:3134107-3135930	Carubv10008618m.g/scaffold_1:3205018-3207726
1	836	9	64	65	1	A	AK2	TreeBeST001901.A.c.a	471057/1:3657569-3658688, 919727/1:3687668-3688806	AT1G09690/1:3136188-3137475, AT1G09590/1:3106502-3107772	Carubv10010433m.g/scaffold_1:3207930-3209201, Carubv10010498m.g/scaffold_1:3179877-3181224
1	837	9	63	64	1	A	AK2	TreeBeST000658.G.a	471071/1:3688891-3691361	AT1G09700/1:3137767-3140353	Carubv10009604m.g/scaffold_1:3209364-3211706
1	838	9	62	63	-1	A	AK2	TreeBeST004843.k	471072/1:3691609-3695013	AT1G09710/1:3140868-3144262	Carubv10010985m.g/scaffold_1:3212201-3214801
1	839	9	61	62	1	A	AK2	TreeBeST000257.L.a.a.c	312011/1:3695075-3697941	AT1G09720/1:3144438-3147303	Carubv10011130m.g/scaffold_1:3215002-3217892
1	840	9	60	61	1	A	AK2	TreeBeST000531.A.b.b	471074/1:3698316-3705097	AT1G09730/1:3147670-3154380	Carubv10008238m.g/scaffold_1:3219425-3226003
1	841	9	59	60	-1	A	AK2	TreeBeST008842.P	471075/1:3705400-3707359	AT1G09740/1:3154532-3156275	Carubv10010470m.g/scaffold_1:3226113-3228307
1	842	9	58	59	-1	A	AK2	TreeBeST008681.E.b	471076/1:3708647-3710542	AT1G09750/1:3157501-3159148	Carubv10008880m.g/scaffold_1:3229125-3231458
1	843	9	57	58	1	A	AK2	TreeBeST003884.b	471077/1:3710541-3712916	AT1G09760/1:3159125-3161692	Carubv10012046m.g/scaffold_1:3231919-3233805
1	844	9	56	57	-1	A	AK2	TreeBeST003073.A.a.b.e	471078/1:3713074-3716532	AT1G09770/1:3161841-3165360	Carubv10008427m.g/scaffold_1:3234030-3240202
1	845	9	55	56	1	A	AK2	TreeBeST002406.B.g	471079/1:3716722-3719095	AT1G09780/1:3165370-3167869	Carubv10008742m.g/scaffold_1:3234493-3240202
1	846	9	54	55	1	A	AK2	TreeBeST000247.N.e	471080/1:3722791-3724979	AT1G09790/1:3168482-3170819	Carubv10011331m.g/scaffold_1:3240976-3243181
1	847	9	53	54	-1	A	AK2	TreeBeST006776		AT1G09794/1:3172108-3173463
1	848	9	52	53	-1	A	AK2	TreeBeST003650.B.a	471081/1:3727369-3730426	AT1G09795/1:3173534-3176910	Carubv10011733m.g/scaffold_1:3245982-3249153
1	849	9	51	52	1	A	AK2	TreeBeST005708.B			Carubv10009493m.g/scaffold_1:3249039-3252658
1	850	9	50	51	1			TreeBeST002582.B	471082/1:3730463-3733830	AT1G09800/1:3176883-3180421
1	851	9	49	50	1	A	AK2	TreeBeST000366.C	471083/1:3734344-3737844	AT1G09810/1:3180936-3184224	Carubv10011018m.g/scaffold_1:3253278-3258178
1	852	9	48	49	-1	A	AK2	TreeBeST002120.J.c	334263/1:3741506-3742345	AT1G09812/1:3187817-3188580	Carubv10010622m.g/scaffold_1:3259133-3260233
1	853	9	47	48	-1	A	AK2	TreeBeST003133.b	471085/1:3743168-3743986	AT1G09815/1:3189369-3190242	Carubv10010654m.g/scaffold_1:3260712-3263815
1	854	9	46	47	1	A	AK2	TreeBeST000081.X	471086/1:3744042-3746218	AT1G09820/1:3190288-3192414	Carubv10010987m.g/scaffold_1:3261981-3263801
1	855	9	45	46	1	A	AK2	TreeBeST002630.A	471087/1:3746550-3748904	AT1G09830/1:3192681-3195025	Carubv10008837m.g/scaffold_1:3264098-3266844
1	856	9	44	45	1	A	AK2	TreeBeST000080.D.b.a	471093/1:3749877-3754400	AT1G09840/1:3195824-3199969	Carubv10009250m.g/scaffold_1:3266904-3271868
1	857	9	43	44	-1	A	AK2	TreeBeST008783.D	471096/1:3756615-3758960	AT1G09850/1:3201799-3204150	Carubv10009056m.g/scaffold_1:3273446-3275879
1	858	9	42	43	1	A	AK2	TreeBeST000161.D.a.a.b	334268/1:3758946-3760091	AT1G09860/1:3204016-3205309	Carubv10011209m.g/scaffold_1:3275894-3277045
1	859	9	41	42	-1	A	AK2	TreeBeST004078	312030/1:3760632-3763315	AT1G09870/1:3205741-3208598	Carubv10008976m.g/scaffold_1:3277529-3280920
1	860	9	40	41	1	A	AK2	TreeBeST000845.O	910703/1:3763693-3766772	AT1G09880/1:3208828-3211653	Carubv10008518m.g/scaffold_1:3280593-3283777
1	861	9	39	40	1	A	AK2	TreeBeST000845.E	334271/1:3768986-3772718	AT1G09890/1:3214237-3217538	Carubv10010965m.g/scaffold_1:3286134-3289642
1	862	9	38	39	-1	A	AK2	TreeBeST008610.R.b	471101/1:3773346-3775142	AT1G09900/1:3218133-3219929	Carubv10011677m.g/scaffold_1:3290349-3292260
1	863	9	37	38	1	A	AK2	TreeBeST000845.D	919754/1:3775328-3779698	AT1G09910/1:3220035-3224541	Carubv10008508m.g/scaffold_1:3290180-3296859
1	864	9	36	37	1	A	AK2	TreeBeST003770.A		AT1G09920/1:3224684-3227070	Carubv10010346m.g/scaffold_1:3296977-3299074
1	865	9	35	36	1	A	AK2	TreeBeST000401.K.b	334275/1:3782673-3785233	AT1G09930/1:3227490-3230043	Carubv10011782m.g/scaffold_1:3299763-3302332
1	866	9	34	35	1			TreeBeST001537.A.b.b.a.b.a	312036/1:3786135-3788656	AT1G09932/1:3230450-3233109	Carubv10011217m.g/scaffold_1:3303976-3305379
1	867	9	33	34	1			TreeBeST001537.A.b.b.a.b.b	910709/1:3789814-3791340	AT1G09935/1:3234060-3235530	Carubv10011120m.g/scaffold_1:3306166-3307734
1	868	9	32	33	1			TreeBeST002590.A.b.b.a.b	471105/1:3792915-3799778	AT1G09940/1:3236995-3239554	Carubv10008813m.g/scaffold_1:3308961-3311562
1	869	9	31	32	1			TreeBeST001177.B.b.b.a	471106/1:3801591-3802531	AT1G09950/1:3240606-3241632	Carubv10010176m.g/scaffold_1:3312802-3313895
1	870	9	30	31	-1			TreeBeST000691.E	471107/1:3806593-3809243	AT1G09960/1:3244213-3247200	Carubv10008890m.g/scaffold_1:3334003-3337706
1	871	9	29	30	-1			TreeBeST008760.I.b.b.c.a	919763/1:3815217-3818284, 919769/1:3845188-3847924	AT1G09970/1:3252317-3255654	Carubv10008210m.g/scaffold_1:3341353-3344856
1	872	9	28	29	1			TreeBeST002703.A.a	919770/1:3849356-3853926	AT1G09980/1:3256245-3261614	Carubv10011744m.g/scaffold_1:3346035-3350460
1	873	9	27	28	-1			TreeBeST000058.H.b.b.c.a	919771/1:3855253-3857894		Carubv10009053m.g/scaffold_1:3352219-3354630
1	874	9	26	27	-1			TreeBeST000058.H.b.b.c.b	471112/1:3858665-3861532	AT1G10010/1:3265976-3268726	Carubv10012383m.g/scaffold_1:3355634-3358180
1	875	9	25	26	1			TreeBeST001118.D.b.a.e	919773/1:3862860-3864694	AT1G10020/1:3269604-3271987	Carubv10009083m.g/scaffold_1:3359218-3361949
1	876	9	24	25	-1			TreeBeST003299.b	471114/1:3865519-3868513	AT1G10030/1:3273825-3275837	Carubv10010632m.g/scaffold_1:3363259-3366496
1	877	9	23	24	1			TreeBeST004334.A.a			Carubv10009269m.g/scaffold_1:3364826-3368271
1	878	9	22	23	1			TreeBeST000923.C	471117/1:3868622-3871462	AT1G10040/1:3275919-3278697
1	879	9	21	22	-1			TreeBeST000419.H.d.a.b	471118/1:3872024-3876237	AT1G10050/1:3279270-3283482	Carubv10008147m.g/scaffold_1:3368619-3373132
1	880	9	20	21	-1			TreeBeST000890.C	910727/1:3877948-3880554	AT1G10060/1:3284537-3287107	Carubv10010964m.g/scaffold_1:3374182-3377086, Carubv10023567m.g/scaffold_4:7508470-7510173
1	881	9	19	20	-1			TreeBeST008949.B.i.a.a.a			Carubv10009962m.g/scaffold_1:3377356-3378889
1	882	9	18	19	-1			TreeBeST000890.D.b	919779/1:3883915-3885880	AT1G10070/1:3288087-3290471	Carubv10009404m.g/scaffold_1:3379995-3384977
1	883	9	17	18	1			TreeBeST000204.R.b.a	471124/1:3886033-3891769	AT1G10090/1:3290311-3296198	Carubv10008381m.g/scaffold_1:3379995-3387648
1	884	9	16	17	1			TreeBeST004039	913140/1:15364780-15367590, 473495/1:15368606-15376810, 312053/1:3892440-3895197, 334284/1:3833827-3835804	AT1G10095/1:3297324-3300443	Carubv10009225m.g/scaffold_1:3388245-3391628
1	885	9	15	16	1	A	AK2	TreeBeST009526.GB.a.e.a	919783/1:3898631-3900495	AT1G10120/1:3304039-3306824	Carubv10009514m.g/scaffold_1:3392134-3394958
1	886	9	14	15	-1	A	AK2	TreeBeST008701.F.a	471128/1:3905908-3917167	AT1G10130/1:3310930-3322213	Carubv10008220m.g/scaffold_1:3400951-3410286
1	887	9	13	14	1	A	AK2	TreeBeST009064.C.c.a	919785/1:3919235-3919777	AT1G10140/1:3322802-3323548	Carubv10010449m.g/scaffold_1:3411319-3412043
1	888	9	12	13	-1	A	AK2	TreeBeST001985.b.e.a	471130/1:3922128-3923852	AT1G10150/1:3325824-3327614	Carubv10009272m.g/scaffold_1:3414950-3416669
1	889	9	11	12	1	A	AK2	TreeBeST005116.d.b.b.a.d.a	312058/1:3923896-3925157	AT1G10155/1:3327637-3328448	Carubv10010397m.g/scaffold_1:3416758-3417543
1	890	9	10	11	1	A	AK2	TreeBeST001886.B.f	471132/1:3925922-3929583	AT1G10170/1:3333595-3337491
1	891	9	9	10	1	A	AK2	TreeBeST001198.A	471133/1:3930462-3934043	AT1G10180/1:3338303-3341608	Carubv10011742m.g/scaffold_1:3422818-3425857
1	892	9	8	9	1	A	AK2	TreeBeST000576.A.c	471134/1:3940195-3941654	AT1G10200/1:3346390-3347885	Carubv10010373m.g/scaffold_1:3427883-3429538
1	893	9	7	8	-1	A	AK2	TreeBeST000813.D.a			Carubv10010274m.g/scaffold_1:3431548-3432384
1	894	9	6	7	-1			TreeBeST008620.H.a	471135/1:3949308-3951248	AT1G10210/1:3349235-3351180
1	895	9	5	6	-1			TreeBeST003523.c	910743/1:3952200-3965108	AT1G10220/1:3354243-3354856	Carubv10010417m.g/scaffold_1:3433307-3434050
1	896	9	4	5	-1			TreeBeST000047.F.a.a.a.c.b	471136/1:3965744-3966420	AT1G10230/1:3355571-3356359	Carubv10010290m.g/scaffold_1:3434476-3435357
1	897	9	3	4	1	A	AK2	TreeBeST008750.E.b		AT1G10240/1:3356680-3359838	Carubv10012599m.g/scaffold_1:3436504-3438951
1	898	9	2	3	-1	A	AK2	TreeBeST001494.B.b	471138/1:3980729-3983704	AT1G10270/1:3363504-3366488	Carubv10012602m.g/scaffold_1:3440152-3442818
1	899	9	1	2	1	A	AK2	TreeBeST000002.T	910750/1:3984029-3985936	AT1G10280/1:3366493-3369095	Carubv10012092m.g/scaffold_1:3443305-3445596
1	900	9	0	1	-1	A	AK2	TreeBeST000075.CB.a.a.b.c	471140/1:3987878-3994868	AT1G10290/1:3370558-3377463	Carubv10008252m.g/scaffold_1:3448024-3454643
1	901	1	669	670	1	D	AK3	TreeBeST000322.S	475343/2:3770189-3772229	AT1G59720/1:21939752-21941784
1	902	1	670	671	-1	D	AK3	TreeBeST001200.B.b.b.a	925110/2:3772292-3773510	AT1G59710/1:21938367-21940184
1	903	1	671	672	-1	D	AK3	TreeBeST008591.A.b		AT1G59700/1:21936296-21937959	Carubv10012696m.g/scaffold_218:3480-4478, Carubv10020747m.g/scaffold_2:2434174-2435958
1	904	1	672	673	-1	A	AK2	TreeBeST001176.E	471142/1:3999676-4001920	AT1G10310/1:3381601-3383914	Carubv10011121m.g/scaffold_1:3465998-3468243
1	905	1	673	674	-1	A	AK2	TreeBeST001065.F	471143/1:4003240-4007805	AT1G10320/1:3384164-3388373	Carubv10012360m.g/scaffold_1:3468564-3472874
1	906	1	674	675	1	A	AK2	TreeBeST009075.B	919808/1:4008200-4009643	AT1G10330/1:3388747-3390150	Carubv10011208m.g/scaffold_1:3473378-3474781
1	907	1	675	676	-1	A	AK2	TreeBeST008611.U.a.b.e	471147/1:4013160-4014798	AT1G10350/1:3393407-3395055	Carubv10009603m.g/scaffold_1:3477921-3479752
1	908	1	676	677	-1	A	AK2	TreeBeST008591.B.b.a.p	471148/1:4015474-4016561	AT1G10360/1:3395558-3396849	Carubv10010208m.g/scaffold_1:3480213-3481415
1	909	1	677	678	-1	A	AK2	TreeBeST008591.B.b.a.o	919812/1:4017017-4018083	AT1G10370/1:3397081-3398358	Carubv10010042m.g/scaffold_1:3482138-3483361
1	910	1	678	679	1	A	AK2	TreeBeST001367.A.a			Carubv10009641m.g/scaffold_1:3485037-3487203
1	911	1	679	680	1	A	AK2	TreeBeST001198.D.b	312077/1:4025912-4028606	AT1G10385/1:3403224-3405856	Carubv10012362m.g/scaffold_1:3487541-3490459
1	912	1	680	681	-1	A	AK2	TreeBeST008880.O.a		AT1G10390/1:3407024-3412838	Carubv10008140m.g/scaffold_1:3491377-3497599
1	913	1	681	682	-1	A	AK2	TreeBeST008769.A.b.a	471154/1:4037750-4039240	AT1G10400/1:3414852-3416358	Carubv10012329m.g/scaffold_1:3499070-3500500
1	914	1	682	683	-1	A	AK2	TreeBeST001241.C.a	471155/1:4039618-4042584	AT1G10410/1:3416680-3419639	Carubv10011985m.g/scaffold_1:3500961-3503432
1	915	1	683	684	-1	A	AK2	TreeBeST006512.A	471156/1:4047644-4049166	AT1G10417/1:3424186-3427457	Carubv10009270m.g/scaffold_1:3508129-3511448
1	916	1	684	685	1			TreeBeST000070.GB.e			Carubv10011401m.g/scaffold_1:3511802-3519966
1	917	1	685	686	-1	A	AK2	TreeBeST008582.L.b.a.d.a.a.a	919825/1:4057989-4059823	AT1G10430/1:3428478-3430633	Carubv10009843m.g/scaffold_1:3520382-3522541
1	918	1	686	687	1	A	AK2	TreeBeST000528.I.b.c	471159/1:4062811-4069085	AT1G10450/1:3431780-3438370	Carubv10008167m.g/scaffold_1:3523906-3530595
1	919	1	687	688	-1	A	AK2	TreeBeST008578.C	919828/1:4072168-4072826	AT1G10460/1:3439322-3440320
1	920	1	688	689	-1	A	AK2	TreeBeST000305.B.b.a.a	919829/1:4074771-4075937	AT1G10470/1:3442327-3443957	Carubv10010030m.g/scaffold_1:3532162-3533889
1	921	1	689	690	1	A	AK2	TreeBeST000763.A.b.b	471161/1:4086472-4087957	AT1G10480/1:3449691-3451226	Carubv10012103m.g/scaffold_1:3541246-3541887
1	922	1	690	691	1	A	AK2	TreeBeST003947.C.b.a	312088/1:4092055-4098459	AT1G10490/1:3453228-3460620	Carubv10012139m.g/scaffold_1:3546182-3552569
1	923	1	691	692	-1	A	AK2	TreeBeST001063.D	471163/1:4098537-4099882	AT1G10500/1:3460000-3461485	Carubv10010414m.g/scaffold_1:3552233-3555185
1	924	1	692	693	1	A	AK2	TreeBeST000993.F.a	920123/1:5232608-5233947, 471164/1:4100034-4104118	AT1G10510/1:3461635-3465786
1	925	1	693	694	1	A	AK2	TreeBeST004412.b	911050/1:5247867-5250054, 312091/1:4104334-4107771	AT1G10520/1:3465964-3469248	Carubv10012462m.g/scaffold_1:3558617-3562267
1	926	1	694	695	1	A	AK2	TreeBeST005612.B.b	471166/1:4108128-4110168	AT1G10522/1:3469636-3471488
1	927	1	695	696	-1	A	AK2	TreeBeST001015.A.a.b.e	471168/1:4110175-4111382	AT1G10530/1:3471456-3472672	Carubv10010489m.g/scaffold_1:3564618-3565648
1	928	1	696	697	1	A	AK2	TreeBeST000883.A.d.b	919838/1:4114703-4115045
1	929	1	697	698	-1	A	AK2	TreeBeST000167.I.e	910785/1:4115120-4117872	AT1G10540/1:3474864-3477927	Carubv10011003m.g/scaffold_1:3567645-3570503
1	930	1	698	699	-1	A	AK2	TreeBeST000448.D.a	471170/1:4119269-4121302	AT1G10550/1:3479153-3480988	Carubv10009787m.g/scaffold_1:3571504-3573358
1	931	1	699	700	-1			TreeBeST001247.B.a.a.a.a	910787/1:4123457-4123816		Carubv10011817m.g/scaffold_1:3575736-3576092
1	932	1	700	701	1	A	AK2	TreeBeST008763.L.b.c	471171/1:4125472-4127871	AT1G10560/1:3484580-3486965	Carubv10008393m.g/scaffold_1:3577206-3579929
1	933	1	701	702	1	A	AK2	TreeBeST000531.C.c	471173/1:4128587-4132236	AT1G10570/1:3487594-3491277	Carubv10011329m.g/scaffold_1:3580594-3584003
1	934	1	702	703	-1	A	AK2	TreeBeST009517.D	910790/1:4132534-4134617	AT1G10580/1:3491281-3493737	Carubv10008709m.g/scaffold_1:3582485-3586801
1	935	1	703	704	-1			TreeBeST001499.C.b.e.a	312099/1:4134989-4136041	AT1G10585/1:3493940-3495144	Carubv10010416m.g/scaffold_1:3587279-3588254
1	936	1	704	705	-1			TreeBeST001499.C.b.e.b	471177/1:4138220-4139528	AT1G10586/1:3496928-3499437	Carubv10011373m.g/scaffold_1:3590564-3591459
1	937	1	705	706	1			TreeBeST000177.Z.a	484630/5:4693210-4693854, 471179/1:4145356-4146026	AT1G10588/1:3501202-3501904	Carubv10012286m.g/scaffold_1:3593060-3593443, Carubv10012746m.g/scaffold_251:1943-2873, Carubv10018642m.g/scaffold_5:5499061-5499969, Carubv10021805m.g/scaffold_2:3681149-3681502, Carubv10022405m.g/scaffold_2:3683243-3683591
1	938	1	706	707	-1	A	AK2	TreeBeST001079.K.a	910794/1:4146404-4147103	AT1G10590/1:3502009-3503415	Carubv10010598m.g/scaffold_1:3593906-3595357
1	939	1	707	708	1	A	AK2	TreeBeST001594.G.b	919849/1:4147841-4149342	AT1G10600/1:3503724-3505502	Carubv10011162m.g/scaffold_1:3595670-3597120
1	940	1	708	709	1	A	AK2	TreeBeST000304.S	471184/1:4150324-4153023	AT1G10610/1:3506186-3509006	Carubv10012182m.g/scaffold_1:3598342-3600766
1	941	1	709	710	-1	A	AK2	TreeBeST000006.N.h.a	919851/1:4153016-4156358	AT1G10620/1:3509001-3511975	Carubv10012045m.g/scaffold_1:3601002-3604363
1	942	1	710	711	-1	A	AK2	TreeBeST008859.I.b.c	471186/1:4161240-4162900	AT1G10640/1:3515365-3517888	Carubv10008765m.g/scaffold_1:3607293-3609901
1	943	1	711	712	-1	A	AK2	TreeBeST000353.C.b.a.a	471187/1:4174090-4176393	AT1G10650/1:3524018-3526346	Carubv10009658m.g/scaffold_1:3616007-3617373
1	944	1	712	713	1	A	AK2	TreeBeST001827.D	471189/1:4180890-4182631	AT1G10657/1:3530467-3531788
1	945	1	713	714	1	A	AK2	TreeBeST001144.C.b	919857/1:4184189-4185952	AT1G10660/1:3532473-3535131	Carubv10009779m.g/scaffold_1:3624214-3627824
1	946	1	714	715	1	A	AK2	TreeBeST002253.A.a.b.g	471195/1:4186391-4189403, 919870/1:4234305-4236690	AT1G10670/1:3535565-3538281	Carubv10011514m.g/scaffold_1:3628420-3630577
1	947	1	715	716	-1	A	AK2	TreeBeST008697.DB.b	919859/1:4189575-4195052	AT1G10680/1:3538470-3543782	Carubv10011664m.g/scaffold_1:3630913-3636162
1	948	1	716	717	-1	A	AK2	TreeBeST004530.A.e	919860/1:4201314-4201753	AT1G10690/1:3549992-3550632	Carubv10010693m.g/scaffold_1:3643911-3644701
1	949	1	717	718	1	A	AK2	TreeBeST000789.C	312113/1:4204523-4206693	AT1G10700/1:3554104-3556503	Carubv10009207m.g/scaffold_1:3647175-3649517
1	950	1	718	719	1	A	AK2	TreeBeST006359.b	910808/1:4209626-4212724	AT1G10710/1:3558358-3560705	Carubv10009567m.g/scaffold_1:3651543-3653688
1	951	1	719	720	1	A	AK2	TreeBeST000789.A			Carubv10009128m.g/scaffold_1:3655143-3657142
1	952	1	720	721	1	A	AK2	TreeBeST000668.K.c.a	919872/1:4242831-4245541	AT1G10730/1:3565463-3567779	Carubv10009212m.g/scaffold_1:3657542-3660824
1	953	1	721	722	-1	A	AK2	TreeBeST003459.A.c	471206/1:4247093-4249698	AT1G10740/1:3568183-3570760	Carubv10009032m.g/scaffold_1:3660883-3663541
1	954	1	722	723	1			TreeBeST008068.A	312119/1:4251697-4252050	AT1G10745/1:3572710-3573066	Carubv10011759m.g/scaffold_1:3666831-3667216, Carubv10012645m.g/scaffold_1:3665649-3666038
1	955	1	723	724	1			TreeBeST006614.A	919877/1:4254961-4255351		Carubv10002778m.g/scaffold_6:11922559-11922898, Carubv10010942m.g/scaffold_1:3668288-3668630
1	956	1	724	725	-1	A	AK2	TreeBeST008698.W.b.b	919880/1:4259350-4262822	AT1G10750/1:3574807-3578474	Carubv10009043m.g/scaffold_1:3669147-3672651
1	957	1	725	726	-1	A	AK2	TreeBeST001726.G.b.a	919881/1:4266652-4275705	AT1G10760/1:3581034-3590928	Carubv10008131m.g/scaffold_1:3677004-3684700
1	958	1	726	727	-1	A	AK2	TreeBeST006294.A.a.a	471212/1:4277252-4278036	AT1G10770/1:3591633-3592411	Carubv10010490m.g/scaffold_1:3686500-3687066
1	959	1	727	728	-1	A	AK2	TreeBeST003748.B	471213/1:4278448-4280729	AT1G10780/1:3592746-3595077	Carubv10009265m.g/scaffold_1:3687436-3689896
1	960	1	728	729	1	A	AK2	TreeBeST001819.A	312123/1:4282382-4283840	AT1G10790/1:3596360-3597847	Carubv10011389m.g/scaffold_1:3691671-3692847
1	961	1	729	730	-1	A	AK2	TreeBeST006768	919885/1:4284093-4284504	AT1G10800/1:3598158-3598591	Carubv10010900m.g/scaffold_1:3693164-3693535
1	962	1	730	731	-1	A	AK2	TreeBeST000973.C.c.a	910830/1:4287357-4290667	AT1G10820/1:3600910-3605024	Carubv10010034m.g/scaffold_1:3693755-3698646
1	963	1	731	732	-1	A	AK2	TreeBeST005398.c	471219/1:4291602-4293556	AT1G10830/1:3605651-3607462	Carubv10009509m.g/scaffold_1:3699096-3701247
1	964	1	732	733	-1	A	AK2	TreeBeST003289	919890/1:4297518-4299970	AT1G10840/1:3607631-3610386	Carubv10012627m.g/scaffold_1:3701767-3704148
1	965	1	733	734	1	A	AK2	TreeBeST008608.D.b.a	471223/1:4301396-4304216	AT1G10850/1:3611747-3614613	Carubv10011198m.g/scaffold_1:3706127-3708256
1	966	1	734	735	-1	A	AK2	TreeBeST005827.A	471225/1:4304179-4305797	AT1G10865/1:3614539-3616155
1	967	1	735	736	-1	A	AK2	TreeBeST000156.B.e	919893/1:4307378-4314561	AT1G10870/1:3616610-3623758	Carubv10011084m.g/scaffold_1:3710910-3718020
1	968	1	736	737	-1	A	AK2	TreeBeST000002.H.a	312133/1:4314978-4322891	AT1G10880/1:3624035-3627082
1	969	1	737	738	1	A	AK2	TreeBeST002234.B	312135/1:4325311-4332999	AT1G10890/1:3627726-3630765
1	970	1	738	739	-1	A	AK2	TreeBeST000018.CB.b.a.b.a	471229/1:4333335-4337333	AT1G10900/1:3632234-3637141	Carubv10008368m.g/scaffold_1:3732100-3736948
1	971	1	739	740	1	A	AK2	TreeBeST005030.B.a	919901/1:4340842-4345054	AT1G10910/1:3639878-3644162
1	972	1	740	741	-1			TreeBeST008647.K.b.a.b.a.a.b.a.a.a.a.a.a.b.a.a	910841/1:4345321-4348320	AT1G10920/1:3644420-3647546	Carubv10008215m.g/scaffold_1:3742922-3747110
1	973	1	741	742	-1	A	AK2	TreeBeST000532.A.b.a	471231/1:4348808-4356572	AT1G10930/1:3647894-3655590	Carubv10012033m.g/scaffold_1:3747696-3754502
1	974	1	742	743	-1	A	AK2	TreeBeST000250.O.a	919903/1:4358425-4360483	AT1G10940/1:3655813-3658608	Carubv10009533m.g/scaffold_1:3755388-3757781
1	975	1	743	744	1	A	AK2	TreeBeST000027.M.d.c	471233/1:4361515-4366421	AT1G10950/1:3659209-3663984	Carubv10011995m.g/scaffold_1:3758715-3762899
1	976	1	744	745	1			TreeBeST000500.F.a	471234/1:4366898-4367551	AT1G10960/1:3664386-3665039
1	977	1	745	746	-1	A	AK2	TreeBeST000268.Q.d.a	919906/1:4367672-4369513	AT1G10970/1:3665087-3667139	Carubv10009291m.g/scaffold_1:3763521-3766343
1	978	1	746	747	-1			TreeBeST001185.A.b.a	471236/1:4370070-4372550	AT1G10980/1:3667248-3669902	Carubv10008829m.g/scaffold_1:3766786-3769394
1	979	1	747	748	-1	A	AK2	TreeBeST000087.V	919908/1:4373102-4376918	AT1G11000/1:3671756-3675979	Carubv10008710m.g/scaffold_1:3771115-3775407
1	980	1	748	749	1	A	AK2	TreeBeST001353.E.b.a	471237/1:4377662-4379437	AT1G11020/1:3676691-3678524	Carubv10009723m.g/scaffold_1:3775913-3777878
1	981	1	749	750	-1	A	AK2	TreeBeST008605.HB.a.b.a	910850/1:4380077-4381792		Carubv10011013m.g/scaffold_1:3778617-3780321
1	982	1	750	751	1	A	AK2	TreeBeST001465.B.b	471239/1:4384204-4386499	AT1G11050/1:3681888-3684169	Carubv10008580m.g/scaffold_1:3781282-3783536
1	983	1	751	752	1	A	AK2	TreeBeST004899.A.d	910852/1:4389688-4394640	AT1G11060/1:3684568-3689847	Carubv10008277m.g/scaffold_1:3784077-3789370
1	984	1	752	753	-1	A	AK2	TreeBeST000613.D.c.b.a	471241/1:4395395-4398188	AT1G11070/1:3690212-3693648	Carubv10008313m.g/scaffold_1:3789821-3793386
1	985	1	753	754	-1	A	AK2	TreeBeST009512.O.c.b	471242/1:4400767-4404950	AT1G11080/1:3694672-3697808	Carubv10008980m.g/scaffold_1:3794953-3798113
1	986	1	754	755	1			TreeBeST000093.K	919915/1:4411833-4412846	AT1G11090/1:3702608-3703779
1	987	1	755	756	-1			TreeBeST000101.EB.e	471244/1:4412898-4418512	AT1G11100/1:3703691-3709302
1	988	1	756	757	1			TreeBeST000967.E.c.a	910857/1:4420245-4422074	AT1G11110/1:3710208-3712503	Carubv10009663m.g/scaffold_1:3810318-3814433
1	989	1	757	758	-1	A	AK2	TreeBeST008109	471246/1:4422967-4423703	AT1G11112/1:3712999-3713735	Carubv10011297m.g/scaffold_1:3815104-3815334
1	990	1	758	759	1	A	AK2	TreeBeST002120.F.a		AT1G11120/1:3715184-3717320	Carubv10010513m.g/scaffold_1:3816903-3819432
1	991	1	759	760	1	A	AK2	TreeBeST004903.D.g.a	471247/1:4426087-4430513	AT1G11125/1:3718783-3719711	Carubv10010002m.g/scaffold_1:3820428-3821428
1	992	1	760	761	1	A	AK2	TreeBeST000335.K	919920/1:4435112-4439210	AT1G11130/1:3722857-3727450
1	993	1	761	762	-1			TreeBeST009284.B	952358/GL349120.1:2573-3481	AT1G11145/1:3727532-3728166	Carubv10011222m.g/scaffold_1:3829183-3833143
1	994	1	762	763	1	A	AK2	TreeBeST009548.U.a	471250/1:4449741-4456567	AT1G11160/1:3733139-3739842	Carubv10008176m.g/scaffold_1:3835813-3842035
1	995	1	763	764	1	A	AK2	TreeBeST000269.A.d.a.c	910866/1:4459144-4461953	AT1G11170/1:3741129-3744675	Carubv10009178m.g/scaffold_1:3844179-3847899
1	996	1	764	765	1	A	AK2	TreeBeST000648.E.c.a	471253/1:4462774-4465370	AT1G11180/1:3745783-3748500	Carubv10009907m.g/scaffold_1:3848593-3851429
1	997	1	765	766	-1	A	AK2	TreeBeST001420.B	471254/1:4469860-4472774	AT1G11190/1:3750066-3752780	Carubv10009855m.g/scaffold_1:3852041-3854864
1	998	1	766	767	1	A	AK2	TreeBeST000501.C.b	471255/1:4473879-4475565	AT1G11200/1:3753365-3755641	Carubv10009893m.g/scaffold_1:3855385-3857720
1	999	1	767	768	-1	A	AK2	TreeBeST002904.E.a.a	910871/1:4475889-4476931	AT1G11210/1:3755677-3756998	Carubv10009737m.g/scaffold_1:3857794-3859392
1	1000	1	768	769	-1	A	AK2	TreeBeST002904.E.a.b.a	471257/1:4481741-4482969	AT1G11220/1:3759862-3761165	Carubv10009857m.g/scaffold_1:3862716-3863791, Carubv10012312m.g/scaffold_1:12903720-12903998
1	1001	1	769	770	-1	A	AK2	TreeBeST005050.b	471258/1:4486050-4487391	AT1G11240/1:3766754-3768294	Carubv10010339m.g/scaffold_1:3864456-3866083
1	1002	1	770	771	1	A	AK2	TreeBeST000348.D.a.b.e	312165/1:4487850-4488844	AT1G11250/1:3768724-3769706	Carubv10011255m.g/scaffold_1:3866522-3867501
1	1003	1	771	772	1	A	AK2	TreeBeST005039.A.b.b.b.a.a			Carubv10012241m.g/scaffold_1:3869678-3870396
1	1004	1	772	773	1	A	AK2	TreeBeST000870.C.a	919936/1:4491065-4492788		Carubv10008705m.g/scaffold_1:3876585-3878635
1	1005	1	773	774	1	A	AK2	TreeBeST008606.N.a.b.d.c	919937/1:4502046-4504844	AT1G11260/1:3777328-3780337	Carubv10008855m.g/scaffold_1:3891267-3894635
1	1006	1	774	775	-1			TreeBeST008656.A.d.b.b	471264/1:4523774-4526970	AT1G11280/1:3787334-3790812
1	1007	1	775	776	-1			TreeBeST008798.N	471265/1:4529108-4531537	AT1G11290/1:3791454-3793883	Carubv10011264m.g/scaffold_1:3901321-3903756
1	1008	1	776	777	1	A	AK2	TreeBeST008656.B.b.b.b.a.a	9098599/1:4532052-4535018	AT1G11300/1:3794238-3800719	Carubv10012649m.g/scaffold_1:3904308-3907257
1	1009	1	777	778	-1	A	AK2	TreeBeST000087.M.b.e.b.b	471266/1:4535034-4538442	AT1G11310/1:3800770-3804185	Carubv10008691m.g/scaffold_1:3905887-3910587
1	1010	1	778	779	1	A	AK2	TreeBeST003563.A	471268/1:4544861-4546664	AT1G11320/1:3807128-3808875
1	1011	1	779	780	1			TreeBeST008656.E.a			Carubv10009253m.g/scaffold_1:3916867-3919270
1	1012	1	780	781	1			TreeBeST008656.B.b.b.a.a.a.a	471269/1:4547480-4550882	AT1G11330/1:3810221-3813607	Carubv10011980m.g/scaffold_1:3920496-3923459
1	1013	1	781	782	-1	A	AK2	TreeBeST009529.L.b.a.b.b.d.a.a	471270/1:4551292-4554553	AT1G11340/1:3814116-3817420	Carubv10008342m.g/scaffold_1:3924010-3927168
1	1014	1	782	783	-1			TreeBeST008871.E.a.b.a.a.a		AT1G11370/1:3828098-3830945	Carubv10007859m.g/scaffold_7:13525817-13529996, Carubv10009760m.g/scaffold_1:3933868-3935208
1	1015	1	783	784	1	A	AK2	TreeBeST005752	471274/1:4566568-4568248	AT1G11380/1:3832623-3834191	Carubv10009956m.g/scaffold_1:3938240-3943517
1	1016	1	784	785	-1	A	AK2	TreeBeST008777.O	919955/1:4568693-4571549	AT1G11390/1:3834459-3837629	Carubv10008587m.g/scaffold_1:3938768-3943517
1	1017	1	785	786	1	A	AK2	TreeBeST004199.B	471276/1:4572217-4574334	AT1G11400/1:3838016-3840207	Carubv10010225m.g/scaffold_1:3943920-3946349
1	1018	1	786	787	1	A	AK2	TreeBeST009529.L.b.a.b.b.c	471279/1:4575327-4578610	AT1G11410/1:3841286-3844432	Carubv10008301m.g/scaffold_1:3947630-3951137
1	1019	1	787	788	1	A	AK2	TreeBeST000622.C	471280/1:4581821-4583725	AT1G11430/1:3847243-3849162	Carubv10010192m.g/scaffold_1:3951695-3953754
1	1020	1	788	789	1	A	AK2	TreeBeST002451.F.b	471281/1:4583965-4585248	AT1G11440/1:3849360-3850662	Carubv10009508m.g/scaffold_1:3954017-3955461
1	1021	1	789	790	1			TreeBeST008729.D.b.h.b.b.a.b	334438/1:4593421-4595459, 919961/1:4587673-4589624	AT1G11460/1:3857005-3859268, AT1G11450/1:3853467-3855385	Carubv10012636m.g/scaffold_1:3956753-3958633
1	1022	1	790	791	1	A	AK2	TreeBeST002851.c	471284/1:4599685-4601165	AT1G11475/1:3862399-3864030	Carubv10010812m.g/scaffold_1:3959540-3961196, Carubv10018490m.g/scaffold_5:5112280-5114751
1	1023	1	791	792	-1	A	AK2	TreeBeST004815.B.a.a	312180/1:4603615-4606225	AT1G11480/1:3864153-3866969	Carubv10008685m.g/scaffold_1:3961299-3964440
1	1024	1	792	793	-1	A	AK2	TreeBeST000597.A.b	312181/1:4607646-4608805	AT1G11490/1:3868884-3870065	Carubv10012610m.g/scaffold_1:3964786-3965962
1	1025	1	793	794	1	A	AK2	TreeBeST002478.A.a.f	334443/1:4609582-4610313	AT1G11500/1:3870833-3871570	Carubv10010526m.g/scaffold_1:3966733-3967590
1	1026	1	794	795	-1			TreeBeST000685.A.a.b.a.b.b.a.a		AT1G11510/1:3871778-3872836	Carubv10011873m.g/scaffold_1:3967715-3968887, Carubv10015438m.g/scaffold_3:14960223-14961389
1	1027	1	795	796	1	A	AK2	TreeBeST000166.L.b	471289/1:4612153-4613914	AT1G11530/1:3874437-3875484	Carubv10010679m.g/scaffold_1:3969409-3970313
1	1028	1	796	797	-1	A	AK2	TreeBeST000728.H.a.d.c.a	334446/1:4613906-4615626	AT1G11540/1:3875442-3877155	Carubv10011874m.g/scaffold_1:3970416-3971769
1	1029	1	797	798	-1	A	AK2	TreeBeST008671.H.d	471290/1:4616105-4617896	AT1G11545/1:3878550-3880361	Carubv10009849m.g/scaffold_1:3972925-3974610
1	1030	1	798	799	1	A	AK2	TreeBeST003196.c	334448/1:4619420-4621539	AT1G11560/1:3881788-3882819	Carubv10011840m.g/scaffold_1:3976197-3977198
1	1031	1	799	800	1	A	AK2	TreeBeST001942.A		AT1G11570/1:3883280-3883809	Carubv10010585m.g/scaffold_1:3977570-3978408
1	1032	1	800	801	1	A	AK2	TreeBeST008486	919976/1:4621998-4622309	AT1G11572/1:3884356-3884952	Carubv10012507m.g/scaffold_1:3978549-3978818
1	1033	1	801	802	1	A	AK2	TreeBeST008871.E.b	471293/1:4627407-4629529	AT1G11580/1:3888690-3890811	Carubv10008769m.g/scaffold_1:3981385-3983584
1	1034	1	802	803	1	A	AK2	TreeBeST001428.D	907929/2:9287612-9294036, 471294/1:4637330-4640267	AT5G28237/5:10207353-10213598	Carubv10009064m.g/scaffold_1:3991257-3993978
1	1035	1	803	804	1	A	AK2	TreeBeST008644.N.g	910917/1:4655219-4657138	AT4G03950/4:1879518-1881111	Carubv10009203m.g/scaffold_1:4002308-4004609
1	1036	1	804	805	1	A	AK2	TreeBeST000133.M.b.b	471298/1:4660604-4662351	AT1G11600/1:3902012-3903782	Carubv10008888m.g/scaffold_1:4006147-4007798
1	1037	1	805	806	1			TreeBeST006994.a.b	919984/1:4664046-4664705	AT1G31510/1:11277417-11278462	Carubv10011743m.g/scaffold_1:4009459-4010562
1	1038	1	806	807	1			TreeBeST006994.a.a	334454/1:4664996-4666710	AT1G11620/1:3910833-3911924	Carubv10011712m.g/scaffold_1:4011015-4012094
1	1039	1	807	808	-1	A	AK2	TreeBeST000710.F.c	471300/1:4667346-4668845	AT1G11630/1:3912902-3914407	Carubv10009327m.g/scaffold_1:4012186-4013701
1	1040	1	808	809	1	A	AK2	TreeBeST008638.G.a	471301/1:4669228-4672617	AT1G11650/1:3914774-3918176	Carubv10009124m.g/scaffold_1:4014028-4017495
1	1041	1	809	810	1	A	AK2	TreeBeST006007.i.a	471303/1:4673519-4674011	AT1G11655/1:3919272-3919774	Carubv10011897m.g/scaffold_1:4018657-4019004
1	1042	1	810	811	1	A	AK2	TreeBeST008588.H.b	919991/1:4675663-4679027	AT1G11660/1:3920543-3924555	Carubv10008380m.g/scaffold_1:4020023-4024155
1	1043	1	811	812	-1	A	AK2	TreeBeST008771.M.b.b.d.a	471306/1:4680914-4684193	AT1G11670/1:3928162-3931576	Carubv10008916m.g/scaffold_1:4026697-4030085
1	1044	1	812	813	1	A	AK2	TreeBeST001109	471307/1:4695331-4697596	AT1G11680/1:3938501-3940754	Carubv10008973m.g/scaffold_1:4038183-4040510
1	1045	1	813	814	1	A	AK2	TreeBeST000450.D	919994/1:4698394-4699177	AT1G11690/1:3941469-3942212	Carubv10010144m.g/scaffold_1:4040940-4042017
1	1046	1	814	815	1	A	AK2	TreeBeST000382.M.a	471309/1:4703597-4704453	AT1G11700/1:3945737-3946613	Carubv10010311m.g/scaffold_1:4045232-4046318
1	1047	1	815	816	1	A	AK2	TreeBeST000081.Q	471310/1:4707029-4709563	AT1G11710/1:3948714-3951359	Carubv10012420m.g/scaffold_1:4048505-4050475
1	1048	1	816	817	1	A	AK2	TreeBeST000381.H.b	312200/1:4710538-4714849	AT1G11720/1:3951553-3957044	Carubv10011175m.g/scaffold_1:4051300-4056534
1	1049	1	817	818	1	A	AK2	TreeBeST004818.B.a.a.b.a			Carubv10009427m.g/scaffold_1:4057156-4059725
1	1050	1	818	819	-1	A	AK2	TreeBeST001001.H.e	312202/1:4722526-4726621	AT1G11740/1:3963054-3966824	Carubv10011779m.g/scaffold_1:4062651-4065886
1	1051	1	819	820	1	A	AK2	TreeBeST000153.B	471314/1:4727505-4729936	AT1G11750/1:3967476-3969854	Carubv10010008m.g/scaffold_1:4066896-4069261
1	1052	1	820	821	-1	A	AK2	TreeBeST004073	910935/1:4730252-4733111	AT1G11755/1:3969681-3971840	Carubv10012283m.g/scaffold_1:4069347-4071031
1	1053	1	821	822	-1	A	AK2	TreeBeST006117.A.g		AT1G11760/1:3972032-3973286	Carubv10010459m.g/scaffold_1:4071553-4072859
1	1054	1	822	823	1	A	AK2	TreeBeST002524.b.b.b.a.a.b.a.a	471317/1:4734554-4735168	AT1G11765/1:3973875-3974509	Carubv10011450m.g/scaffold_1:4073135-4073548
1	1055	1	823	824	1	A	AK2	TreeBeST008743.E.a.b.b.b.b.b.a.f.b.b	471318/1:4736211-4737821	AT1G11770/1:3975679-3977379	Carubv10011431m.g/scaffold_1:4074805-4076406
1	1056	1	824	825	-1	A	AK2	TreeBeST004704.B	920006/1:4738117-4739781	AT1G11780/1:3976839-3979195	Carubv10009622m.g/scaffold_1:4076467-4078454
1	1057	1	825	826	1	A	AK2	TreeBeST000740.C.a	920007/1:4740857-4743993	AT1G11790/1:3981248-3985215	Carubv10009627m.g/scaffold_1:4078973-4082981
1	1058	1	826	827	-1	A	AK2	TreeBeST003211.B	920008/1:4744507-4746358	AT1G11800/1:3985225-3987290	Carubv10012467m.g/scaffold_1:4083259-4087698
1	1059	1	827	828	1	A	AK2	TreeBeST000740.A.a.a.b.a.b			Carubv10009942m.g/scaffold_1:4089768-4092862
1	1060	1	828	829	1	A	AK2	TreeBeST009222	471329/1:4755566-4756025	AT1G11850/1:3999202-3999828
1	1061	1	829	830	1	A	AK2	TreeBeST002745.A	471331/1:4756634-4758766	AT1G11860/1:4001295-4003442
1	1062	1	830	831	1	A	AK2	TreeBeST001337.D.a	471334/1:4759549-4762319	AT1G11870/1:4003846-4006738	Carubv10012421m.g/scaffold_1:4099898-4102609
1	1063	1	831	832	-1	A	AK2	TreeBeST004430.B	471336/1:4763451-4766094	AT1G11880/1:4007705-4010433	Carubv10008966m.g/scaffold_1:4103826-4107049
1	1064	1	832	833	1	A	AK2	TreeBeST001924.C	920014/1:4767205-4768526	AT1G11890/1:4010779-4013125	Carubv10010262m.g/scaffold_1:4107104-4110772
1	1065	1	833	834	-1	A	AK2	TreeBeST001271.C	471338/1:4768779-4770271	AT1G11900/1:4013121-4014681	Carubv10012108m.g/scaffold_1:4109659-4110702
1	1066	1	834	835	-1			TreeBeST000407.K.b.b.c	471340/1:4772307-4776414	AT1G11910/1:4016784-4020983	Carubv10008798m.g/scaffold_1:4111317-4117332
1	1067	1	835	836	1	A	AK2	TreeBeST002005.B.a	471341/1:4781367-4782845	AT1G11915/1:4021825-4023292	Carubv10009711m.g/scaffold_1:4119892-4121219
1	1068	1	836	837	-1	A	AK2	TreeBeST000012.B.d.b.a	312221/1:4783206-4784619	AT1G11920/1:4023667-4025097	Carubv10011187m.g/scaffold_1:4121742-4123163
1	1069	1	837	838	-1	A	AK2	TreeBeST002460.A			Carubv10010604m.g/scaffold_1:4124118-4124868
1	1070	1	838	839	1	A	AK2	TreeBeST002531.F.a.a	920022/1:4788805-4790337	AT1G11930/1:4028692-4030535	Carubv10010142m.g/scaffold_1:4127972-4129973
1	1071	1	839	840	-1	A	AK2	TreeBeST008912.A.b.e.a	312224/1:4795309-4797560	AT1G11940/1:4031574-4034078	Carubv10009428m.g/scaffold_1:4130276-4132745
1	1072	1	840	841	-1	A	AK2	TreeBeST000541.P.a	471347/1:4798362-4802077	AT1G11950/1:4034587-4038758	Carubv10011915m.g/scaffold_1:4133442-4137069
1	1073	1	841	842	-1	A	AK2	TreeBeST000204.F.d.a	312226/1:4803656-4806830	AT1G11960/1:4039711-4043880	Carubv10008363m.g/scaffold_1:4138573-4143062
1	1074	1	842	843	1	A	AK2	TreeBeST009594.E	920027/1:4808562-4808787	AT1G11980/1:4045619-4045855
1	1075	1	843	844	-1	A	AK2	TreeBeST008593.P.b.a	471348/1:4809320-4812179	AT1G11990/1:4046246-4049060	Carubv10011821m.g/scaffold_1:4143931-4146676
1	1076	1	844	845	-1	A	AK2	TreeBeST000957.G	920029/1:4813130-4816696	AT1G12000/1:4049896-4053835	Carubv10008719m.g/scaffold_1:4147581-4151579
1	1077	1	845	846	1	A	AK2	TreeBeST000739.Z	910961/1:4819158-4820579	AT1G12010/1:4056207-4057933	Carubv10011493m.g/scaffold_1:4155070-4156370
1	1078	1	846	847	-1	A	AK2	TreeBeST002392.A.a.h.a.b		AT1G12020/1:4062462-4063337	Carubv10010193m.g/scaffold_1:4160150-4161165
1	1079	1	847	848	-1	A	AK2	TreeBeST000253.C.b.a	471352/1:4855935-4860126	AT1G12030/1:4064667-4066341	Carubv10009904m.g/scaffold_1:4162056-4163558
1	1080	1	848	849	1	A	AK2	TreeBeST000110.J.c	312231/1:4866141-4868587	AT1G12040/1:4070124-4072567	Carubv10011166m.g/scaffold_1:4166354-4168498
1	1081	1	849	850	1	A	AK2	TreeBeST003808	471353/1:4868946-4872409	AT1G12050/1:4072752-4076207	Carubv10009247m.g/scaffold_1:4169031-4172025
1	1082	1	850	851	1	A	AK2	TreeBeST002769.A.e	471354/1:4872607-4873285	AT1G12060/1:4076334-4076981	Carubv10012322m.g/scaffold_1:4172489-4173148
1	1083	1	851	852	-1	A	AK2	TreeBeST007073	471355/1:4874013-4874542	AT1G12064/1:4077498-4078095	Carubv10010850m.g/scaffold_1:4173580-4173915
1	1084	1	852	853	-1	A	AK2	TreeBeST001140.B.a.d.d	334500/1:4874993-4876368	AT1G12070/1:4078913-4080106	Carubv10012423m.g/scaffold_1:4174431-4175788
1	1085	1	853	854	1	A	AK2	TreeBeST002226.B.e	471358/1:4882837-4883729	AT1G12080/1:4084162-4085036
1	1086	1	854	855	-1	A	AK2	TreeBeST008812.D.b.c	471359/1:4890049-4890930	AT1G12090/1:4089847-4090725	Carubv10011959m.g/scaffold_1:4183493-4183909
1	1087	1	855	856	1	A	AK2	TreeBeST008812.E.b.b.a.b.b		AT1G12100/1:4095246-4095845	Carubv10012658m.g/scaffold_1:4186286-4186684
1	1088	1	856	857	1	A	AK2	TreeBeST008918.E.e	920044/1:4907169-4911941	AT1G12110/1:4105233-4109545	Carubv10008661m.g/scaffold_1:4195648-4200106
1	1089	1	857	858	-1	A	AK2	TreeBeST006671.c	471361/1:4915399-4918078	AT1G12120/1:4114771-4117594	Carubv10008871m.g/scaffold_1:4202053-4204584
1	1090	1	858	859	1	A	AK2	TreeBeST000072.D.b.g.a.a.b	910977/1:4920010-4922197	AT1G12130/1:4118594-4120871	Carubv10012015m.g/scaffold_1:4206213-4207352
1	1091	1	859	860	1	A	AK2	TreeBeST000072.D.b.g.a.b.b	334507/1:4922706-4924705	AT1G12140/1:4121369-4123542	Carubv10009080m.g/scaffold_1:4210142-4214471, Carubv10011483m.g/scaffold_1:4207896-4209925
1	1092	1	860	861	-1	A	AK2	TreeBeST000330.D.b.c	910979/1:4924895-4926692	AT1G12150/1:4123530-4125648	Carubv10010971m.g/scaffold_1:4212982-4214770
1	1093	1	861	862	1	A	AK2	TreeBeST000072.D.b.g.a.a.a	471366/1:4927485-4929592	AT1G12160/1:4126066-4128310	Carubv10009045m.g/scaffold_1:4215347-4217728
1	1094	1	862	863	1	A	AK2	TreeBeST000072.D.b.g.b.a	920054/1:4941907-4944172	AT1G12200/1:4137533-4140028	Carubv10009065m.g/scaffold_1:4225642-4228074
1	1095	1	863	864	1	A	AK2	TreeBeST004749.A		AT1G12230/1:4148033-4151025	Carubv10009318m.g/scaffold_1:4230868-4233606
1	1096	1	864	865	1	A	AK2	TreeBeST000341.D.i	920058/1:4960360-4964287	AT1G12240/1:4153652-4157644	Carubv10008995m.g/scaffold_1:4236552-4240387
1	1097	1	865	866	1	A	AK2	TreeBeST005995	471373/1:4964603-4965867	AT1G12244/1:4157654-4159046	Carubv10012184m.g/scaffold_1:4240466-4241569
1	1098	1	866	867	1	A	AK2	TreeBeST002425.A	471375/1:4966078-4968293	AT1G12250/1:4159265-4161455	Carubv10012683m.g/scaffold_1:4243405-4244182
1	1099	1	867	868	-1	A	AK2	TreeBeST000222.O.a.b.c.a	471376/1:4969853-4971492	AT1G12260/1:4162832-4165852	Carubv10009366m.g/scaffold_1:4245884-4248478
1	1100	1	868	869	1	A	AK2	TreeBeST000980.C.b.a.a		AT1G12270/1:4172075-4174775	Carubv10011737m.g/scaffold_1:4252857-4255060
1	1101	1	869	870	-1			TreeBeST008717.BB.a.a.b.a	330052/7:13942960-13946291	AT1G12280/1:4174875-4177559	Carubv10012293m.g/scaffold_1:4255435-4258119
1	1102	1	870	871	-1	A	AK2	TreeBeST008717.BB.a.b.a.b.b	312255/1:4986226-4992556	AT1G12290/1:4178359-4181247	Carubv10008383m.g/scaffold_1:4259674-4262929
1	1103	1	871	872	-1			TreeBeST008618.AB.b.b.c.a	920067/1:5003325-5003811	AT1G12310/1:4187165-4188056	Carubv10011992m.g/scaffold_1:4264971-4265417
1	1104	1	872	873	1	A	AK2	TreeBeST001688.D.b.a.a.a	471381/1:5005370-5006366	AT1G12320/1:4189355-4190342	Carubv10010287m.g/scaffold_1:4267140-4268246
1	1105	1	873	874	1	A	AK2	TreeBeST001586.A.a.a	471382/1:5012181-5014311	AT1G12330/1:4194658-4196749	Carubv10008918m.g/scaffold_1:4271548-4273835
1	1106	1	874	875	1			TreeBeST002657.c	9098713/1:5014585-5016347	AT1G12350/1:4198413-4200802	Carubv10012548m.g/scaffold_1:4274157-4275974
1	1107	1	875	876	1	A	AK2	TreeBeST000594.A.b.b.b.d	471384/1:5016581-5022026	AT1G12360/1:4200876-4206404	Carubv10011323m.g/scaffold_1:4276532-4281628
1	1108	1	876	877	-1	A	AK2	TreeBeST004370	471385/1:5022047-5024538	AT1G12370/1:4206415-4208951	Carubv10011602m.g/scaffold_1:4282008-4284388
1	1109	1	877	878	-1	A	AK2	TreeBeST002285.A.b.a	920074/1:5032052-5034470	AT1G12380/1:4214262-4217132	Carubv10011100m.g/scaffold_1:4292059-4294431
1	1110	1	878	879	1	A	AK2	TreeBeST001492.A.b.g.a.a	920075/1:5038100-5039290	AT1G12390/1:4220100-4221774
1	1111	1	879	880	1	A	AK2	TreeBeST003914.j	471390/1:5039733-5040568	AT1G12400/1:4221863-4222837
1	1112	1	880	881	1	A	AK2	TreeBeST000153.T	471391/1:5040854-5042894	AT1G12410/1:4223030-4225124	Carubv10009963m.g/scaffold_1:4301376-4303488
1	1113	1	881	882	-1	A	AK2	TreeBeST000372.E.b.b.a	471392/1:5045113-5047938, 922676/1:17065013-17065394	AT1G12420/1:4226362-4229138	Carubv10009162m.g/scaffold_1:4304404-4307171
1	1114	1	882	883	-1	A	AK2	TreeBeST009514.H.b	471393/1:5053442-5058200	AT1G12430/1:4233873-4238759	Carubv10008202m.g/scaffold_1:4321803-4327096
1	1115	1	883	884	-1	A	AK2	TreeBeST000217.C.b.c	471394/1:5061095-5061835	AT1G12440/1:4241592-4242963	Carubv10010492m.g/scaffold_1:4330352-4332032
1	1116	1	884	885	1	A	AK2	TreeBeST000797.E.b.b	471395/1:5063797-5065525	AT1G12450/1:4244308-4245993
1	1117	1	885	886	1	A	AK2	TreeBeST000225.G.a	920084/1:5070113-5072904	AT1G12460/1:4247249-4250630	Carubv10008271m.g/scaffold_1:4336487-4342159
1	1118	1	886	887	-1	A	AK2	TreeBeST000152.D.a	312271/1:5073093-5074927		Carubv10008889m.g/scaffold_1:4336487-4342159
1	1119	1	887	888	1	A	AK2	TreeBeST004177.B	334537/1:5076112-5082289	AT1G12470/1:4251032-4257392	Carubv10008200m.g/scaffold_1:4342253-4351147
1	1120	1	888	889	-1	A	AK2	TreeBeST000626.K	471398/1:5082368-5084374	AT1G12480/1:4257268-4259300	Carubv10011981m.g/scaffold_1:4348880-4350702
1	1121	1	889	890	-1	A	AK2	TreeBeST000952.E.a.b.a.b.a.b			Carubv10009549m.g/scaffold_1:4352679-4354409
1	1122	1	890	891	-1	A	AK2	TreeBeST000852.C.c	471402/1:5092073-5093716	AT1G12520/1:4267106-4268914	Carubv10011816m.g/scaffold_1:4358143-4359789
1	1123	1	891	892	-1	A	AK2	TreeBeST000852.A			Carubv10012364m.g/scaffold_1:4360043-4361516
1	1124	1	892	893	1	A	AK2	TreeBeST000095.A			Carubv10011792m.g/scaffold_1:4363610-4364609
1	1125	1	893	894	1	A	AK2	TreeBeST000095.Z	471404/1:5100394-5101688	AT1G12550/1:4274594-4275981	Carubv10009669m.g/scaffold_1:4368689-4370193
1	1126	1	894	895	1	A	AK2	TreeBeST008821.J.d.a	312278/1:5102682-5103710	AT1G12560/1:4276519-4277899	Carubv10011828m.g/scaffold_1:4371372-4372379
1	1127	1	895	896	-1	A	AK2	TreeBeST000391.G.b.a	911021/1:5104906-5107754	AT1G12570/1:4277993-4280862	Carubv10008714m.g/scaffold_1:4373040-4375599
1	1128	1	896	897	1	A	AK2	TreeBeST008738.H.b.a	471407/1:5111015-5114041	AT1G12580/1:4282899-4285829	Carubv10008851m.g/scaffold_1:4377988-4381054
1	1129	1	897	898	-1	A	AK2	TreeBeST000930.G.c.a	920096/1:5114569-5116990	AT1G12600/1:4286204-4288878	Carubv10009601m.g/scaffold_1:4381459-4383745
1	1130	1	898	899	-1	A	AK2	TreeBeST008642.H.l.b	471409/1:5118402-5119370	AT1G12610/1:4289944-4291017
1	1131	1	899	900	-1	A	AK2	TreeBeST008604.R.b.b.b.a.b.b.b.a		AT1G12300/1:4183066-4186124, AT1G12620/1:4294594-4297084, AT1G12775/1:4353906-4355929	Carubv10008555m.g/scaffold_1:4228562-4230652, Carubv10012127m.g/scaffold_1:4391055-4392704, Carubv10011428m.g/scaffold_1:4393760-4395622, Carubv10012310m.g/scaffold_1:4449938-4451860, Carubv10011758m.g/scaffold_1:4388015-4389724
1	1132	1	900	901	1	A	AK2	TreeBeST008642.C.c	312283/1:5132374-5132952, 920109/1:5188994-5189602	AT1G12630/1:4298889-4299475	Carubv10012147m.g/scaffold_1:4396650-4398256
1	1133	1	901	902	-1	A	AK2	TreeBeST002720.A.a.e	9098740/1:5141476-5143631, 920110/1:5194119-5196420	AT1G12640/1:4303312-4305798	Carubv10009061m.g/scaffold_1:4402374-4404982
1	1134	1	902	903	1	A	AK2	TreeBeST003092.A	471412/1:5196726-5198624	AT1G12650/1:4306059-4308005	Carubv10010126m.g/scaffold_1:4405112-4407254
1	1135	1	903	904	1			TreeBeST006135.C.d.a.a.b	911036/1:5199845-5200486	AT1G12660/1:4308943-4309583	Carubv10010857m.g/scaffold_1:4407767-4408281
1	1136	1	904	905	1			TreeBeST006135.C.c.b.a.b	911037/1:5201892-5202398	AT1G12663/1:4310969-4311457	Carubv10011831m.g/scaffold_1:4408951-4409471
1	1137	1	905	906	1			TreeBeST006135.C.c.b.a.a	920114/1:5203246-5203555	AT1G12665/1:4312331-4312935	Carubv10011145m.g/scaffold_1:4410303-4410548
1	1138	1	906	907	1			TreeBeST006135.C.c.b.b	911039/1:5204866-5205427
1	1139	1	907	908	1			TreeBeST006135.C.c.a	471418/1:5206047-5208469	AT1G12672/1:4318426-4319035	Carubv10010628m.g/scaffold_1:4416757-4417357, Carubv10012592m.g/scaffold_1:4414962-4415485, Carubv10024604m.g/scaffold_4:2290101-2290612
1	1140	1	908	909	-1			TreeBeST008738.I.b.b	471419/1:5209282-5212411	AT1G12680/1:4319886-4322945	Carubv10009041m.g/scaffold_1:4418093-4421187
1	1141	1	909	910	-1			TreeBeST008604.R.b.b.b.a.b.b.a.b	471420/1:5215295-5217671	AT1G12700/1:4323556-4326333	Carubv10012052m.g/scaffold_1:4422581-4424389
1	1142	1	910	911	-1	A	AK2	TreeBeST000121.M.a.a.c	471422/1:5266416-5267949	AT1G12710/1:4326739-4328481	Carubv10009895m.g/scaffold_1:4424683-4426768
1	1143	1	911	912	1	A	AK2	TreeBeST003598.a	471424/1:5270339-5273573	AT1G12730/1:4334615-4337773	Carubv10009259m.g/scaffold_1:4427967-4431382
1	1144	1	912	913	1	A	AK2	TreeBeST008853.F.j	312293/1:5279134-5281177	AT1G12740/1:4342282-4344857
1	1145	1	913	914	-1	A	AK2	TreeBeST000339.E.a	471427/1:5281645-5284218	AT1G12750/1:4344985-4348327	Carubv10011917m.g/scaffold_1:4439010-4440708
1	1146	1	914	915	1	A	AK2	TreeBeST000415.H.a.b.a.a	471429/1:5285285-5287606	AT1G12760/1:4348498-4350867	Carubv10009353m.g/scaffold_1:4444360-4446796
1	1147	1	915	916	1	A	AK2	TreeBeST008604.QB			Carubv10008776m.g/scaffold_1:4446991-4449636
1	1148	1	916	917	-1	A	AK2	TreeBeST000004.Q.b.b.a.a	471431/1:5297650-5300309	AT1G12780/1:4355926-4358328	Carubv10009592m.g/scaffold_1:4449884-4455877
1	1149	1	917	918	-1	A	AK2	TreeBeST005785.f	471432/1:5301121-5303282	AT1G12790/1:4359151-4361272	Carubv10012622m.g/scaffold_1:4456138-4457877
1	1150	1	918	919	-1			TreeBeST001017.C.b	911052/1:5254300-5255588, 920143/1:5309737-5313220	AT1G12800/1:4361551-4365331
1	1151	1	919	920	1	A	AK2	TreeBeST007743	471434/1:5314828-5315282	AT1G12805/1:4366597-4367119	Carubv10010879m.g/scaffold_1:4463187-4463411
1	1152	1	920	921	1	A	AK2	FAM9625.L.a.a	471435/1:5317696-5319248	AT1G12810/1:4367256-4368804
1	1153	1	921	922	-1	A	AK2	TreeBeST000405.I.e	920146/1:5319510-5321465	AT1G12820/1:4368760-4371293	Carubv10012250m.g/scaffold_1:4476069-4478009
1	1154	1	922	923	-1	A	AK2	TreeBeST005846.b.b	471437/1:5325716-5326606	AT1G12830/1:4374250-4375170
1	1155	1	923	924	1	A	AK2	TreeBeST003053.A	471438/1:5327043-5329954	AT1G12840/1:4375515-4378514	Carubv10009467m.g/scaffold_1:4482071-4486144
1	1156	1	924	925	-1	A	AK2	TreeBeST007133		AT1G12845/1:4378939-4379516	Carubv10012535m.g/scaffold_1:4486814-4487173
1	1157	1	925	926	-1	A	AK2	TreeBeST005469.B.b.a	334590/1:5330535-5333165	AT1G12850/1:4379707-4381612	Carubv10009343m.g/scaffold_1:4487623-4489424
1	1158	1	926	927	1			TreeBeST001497.L.a.b.a.a.b		AT1G12855/1:4382160-4383611	Carubv10012093m.g/scaffold_1:4489912-4491210
1	1159	1	927	928	1	A	AK2	TreeBeST000304.J.b.c	911072/1:5334462-5336104	AT1G12860/1:4384353-4386610	Carubv10009081m.g/scaffold_1:4492077-4494366
1	1160	1	928	929	-1			TreeBeST001497.L.a.b.a.a.a	911073/1:5337268-5337813		Carubv10011604m.g/scaffold_1:4494655-4495836
1	1161	1	929	930	-1	A	AK2	TreeBeST001497.L.a.b.b		AT1G12870/1:4387129-4389110	Carubv10011720m.g/scaffold_1:4496523-4498029
1	1162	1	930	931	1	A	AK2	TreeBeST000524.C.b.c	471441/1:5340117-5341500	AT1G12880/1:4389751-4391151	Carubv10010219m.g/scaffold_1:4498692-4500242
1	1163	1	931	932	1	A	AK2	TreeBeST000053.IB	471442/1:5342146-5342816	AT1G12890/1:4391734-4392393	Carubv10012659m.g/scaffold_1:4500873-4501601
1	1164	1	932	933	-1	A	AK2	TreeBeST000396.B.g.a	471443/1:5342902-5344711	AT1G12900/1:4392610-4394394	Carubv10009349m.g/scaffold_1:4501719-4503758
1	1165	1	933	934	-1	A	AK2	TreeBeST001929.C.b.a.a	920156/1:5346042-5347145	AT1G12910/1:4394897-4396291	Carubv10011643m.g/scaffold_1:4504917-4505957
1	1166	1	934	935	-1	A	AK2	TreeBeST001302.H.a	920157/1:5347521-5348866	AT1G12920/1:4396348-4398193	Carubv10009183m.g/scaffold_1:4506126-4508105
1	1167	1	935	936	-1	A	AK2	TreeBeST002006.D	471447/1:5349392-5377140	AT1G12930/1:4398375-4405605	Carubv10011575m.g/scaffold_1:4508518-4515314
1	1168	1	936	937	1	A	AK2	TreeBeST000805.C.b		AT1G12940/1:4416405-4418590	Carubv10008932m.g/scaffold_1:4519538-4521729
1	1169	1	937	938	1	A	AK2	TreeBeST008771.F.b.a.b.a.a.b.a.d		AT1G12950/1:4419770-4422638	Carubv10011529m.g/scaffold_1:4522970-4525692
1	1170	1	938	939	1	A	AK2	TreeBeST000169.J.c	471451/1:5377156-5379152	AT1G12970/1:4423640-4425789	Carubv10009069m.g/scaffold_1:4526779-4528965
1	1171	1	939	940	1	A	AK2	TreeBeST000053.MB.a.b	920163/1:5383587-5384606	AT1G12980/1:4429718-4430965	Carubv10011023m.g/scaffold_1:4532816-4533811
1	1172	1	940	941	1	A	AK2	TreeBeST001334.A.a.b.d.b	920164/1:5388215-5389821	AT1G12990/1:4433640-4436075	Carubv10009381m.g/scaffold_1:4536398-4539957
1	1173	1	941	942	-1	A	AK2	TreeBeST000269.F.d	920165/1:5390656-5392945	AT1G13000/1:4436105-4439464
1	1174	1	942	943	-1	A	AK2	TreeBeST001957.C.f.b.c	920166/1:5395120-5397863	AT1G13020/1:4440544-4443684	Carubv10008811m.g/scaffold_1:4543262-4546561
1	1175	1	943	944	-1	A	AK2	TreeBeST004623.A.b	471456/1:5398391-5401587	AT1G13030/1:4444043-4447406	Carubv10008617m.g/scaffold_1:4546818-4550127
1	1176	1	944	945	1	A	AK2	TreeBeST005856.a	471457/1:5401916-5403469	AT1G13040/1:4447647-4449200	Carubv10012598m.g/scaffold_1:4550390-4551943
1	1177	1	945	946	1	A	AK2	TreeBeST002454.B.a	471458/1:5404879-5405832	AT1G13050/1:4450382-4451742	Carubv10011087m.g/scaffold_1:4553369-4554322
1	1178	1	946	947	1	A	AK2	TreeBeST000774.D	911093/1:5421613-5422187, 471459/1:5406781-5409056	AT1G13060/1:4452271-4454874	Carubv10009991m.g/scaffold_1:4555208-4557898
1	1179	1	947	948	1	A	AK2	TreeBeST000143.K.b.a.b.b.b.b.b.a.a.b.b.b.a	471461/1:5424939-5426606	AT1G13080/1:4459187-4460940	Carubv10008923m.g/scaffold_1:4559693-4561533
1	1180	1	948	949	1	A	AK2	TreeBeST001338.D.b.b.b	471466/1:5455404-5458534	AT1G13130/1:4474720-4477941	Carubv10008758m.g/scaffold_1:4580975-4584785
1	1181	1	949	950	-1	A	AK2	TreeBeST008648.K.b.b.a.b	471467/1:5459104-5460818	AT1G13140/1:4478619-4480327
1	1182	1	950	951	1	A	AK2	TreeBeST003551.B.f.b	471469/1:5464947-5468934	AT1G13160/1:4484584-4488577	Carubv10008325m.g/scaffold_1:4588262-4593584
1	1183	1	951	952	-1	A	AK2	TreeBeST000283.L	471470/1:5468982-5473025	AT1G13170/1:4488625-4492581	Carubv10008320m.g/scaffold_1:4590769-4596284
1	1184	1	952	953	1	A	AK2	TreeBeST008675.O	471471/1:5475853-5479234	AT1G13180/1:4495028-4498469	Carubv10009216m.g/scaffold_1:4597528-4600975
1	1185	1	953	954	1	A	AK2	TreeBeST002136.A	471472/1:5479596-5482265	AT1G13190/1:4498881-4501613	Carubv10008697m.g/scaffold_1:4601098-4605323
1	1186	1	954	955	-1	A	AK2	TreeBeST000808.B.b.e.a	471474/1:5482269-5484298	AT1G13195/1:4501581-4503543	Carubv10010035m.g/scaffold_1:4601098-4606017
1	1187	1	955	956	-1			TreeBeST000070.H.g.a	471476/1:5492579-5497289	AT1G13210/1:4508963-4513938	Carubv10008116m.g/scaffold_1:4610197-4615140
1	1188	1	956	957	1			TreeBeST009541.J.b.a.a.a.b.d		AT1G13220/1:4515606-4517534	Carubv10011605m.g/scaffold_1:4617142-4621832
1	1189	1	957	958	-1			TreeBeST009172.D.a	920195/1:5509320-5510272	AT1G13245/1:4525486-4526064	Carubv10012257m.g/scaffold_1:4627503-4628402
1	1190	1	958	959	-1	A	AK2	TreeBeST000471.H.f	471480/1:5512651-5514365	AT1G13250/1:4528623-4530063	Carubv10010952m.g/scaffold_1:4630884-4631930
1	1191	1	959	960	1	A	AK2	TreeBeST001051.A.b.b.b.b.a.b.a			Carubv10009612m.g/scaffold_1:4643280-4644763
1	1192	1	960	961	1	A	AK2	TreeBeST001051.A.a.b.b.a	471483/1:5536148-5538530	AT1G13270/1:4544956-4547298	Carubv10009496m.g/scaffold_1:4646177-4649076
1	1193	1	961	962	1	A	AK2	TreeBeST002930.b.c	334627/1:5538884-5539873	AT1G13280/1:4547454-4548875	Carubv10010123m.g/scaffold_1:4649215-4650594
1	1194	1	962	963	-1	A	AK2	TreeBeST000251.F.b	471484/1:5541448-5543087	AT1G13290/1:4550153-4551620	Carubv10012013m.g/scaffold_1:4652070-4653359
1	1195	1	963	964	1	A	AK2	TreeBeST000889.A.b.a.a	920209/1:5576476-5578277	AT1G13300/1:4556892-4558708	Carubv10011925m.g/scaffold_1:4658352-4660020
1	1196	1	964	965	-1	A	AK2	TreeBeST006829	9098836/1:5587132-5588877	AT1G13310/1:4561068-4563061
1	1197	1	965	966	-1			TreeBeST001554.E.a.a	920212/1:5590817-5594518	AT1G13320/1:4563476-4567750	Carubv10007967m.g/scaffold_135:4714-8649, Carubv10013383m.g/scaffold_3:13147460-13151909, Carubv10008615m.g/scaffold_1:4665960-4670557
1	1198	1	966	967	1	A	AK2	TreeBeST004972	334636/1:5595144-5596526	AT1G13330/1:4567935-4570598	Carubv10011847m.g/scaffold_1:4670477-4671918
1	1199	1	967	968	-1	A	AK2	TreeBeST000295.N.b.c	471490/1:5596586-5598248	AT1G13340/1:4569448-4571118	Carubv10009293m.g/scaffold_1:4671549-4673585
1	1200	1	968	969	-1	A	AK2	TreeBeST003420.b.i	920215/1:5600918-5601546	AT1G13360/1:4576957-4577893	Carubv10010335m.g/scaffold_1:4675553-4676857
1	1201	1	969	970	-1	A	AK2	TreeBeST000851.B.b	471492/1:5616790-5618115	AT1G13380/1:4589071-4590423	Carubv10010302m.g/scaffold_1:4685171-4686564
1	1202	1	970	971	-1	A	AK2	TreeBeST001358.B.c	471493/1:5620176-5622044	AT1G13390/1:4592829-4593683	Carubv10010468m.g/scaffold_1:4688567-4690460
1	1203	1	971	972	1	A	AK2	TreeBeST004182.a	471495/1:5628763-5630069	AT1G13400/1:4597627-4598911	Carubv10010898m.g/scaffold_1:4694119-4695330
1	1204	1	972	973	1	A	AK2	TreeBeST008836.O	920221/1:5632309-5633999	AT1G13410/1:4601261-4603298	Carubv10008584m.g/scaffold_1:4697225-4700211
1	1205	1	973	974	1			TreeBeST008770.C.b.a.b	471497/1:5635551-5636687	AT1G13420/1:4604841-4606053
1	1206	1	974	975	1			TreeBeST008770.C.b.a.a	471498/1:5637155-5638303	AT1G13430/1:4606500-4607747, AT2G14920/2:6418199-6419236	Carubv10012325m.g/scaffold_1:4701657-4702682
1	1207	1	975	976	-1			TreeBeST000396.J.a.b.b.b.a	471499/1:5638622-5640992	AT1G13440/1:4608196-4610647	Carubv10009662m.g/scaffold_1:4703198-4705875
1	1208	1	976	977	-1	A	AK2	TreeBeST001181.B.a.b.a	920224/1:5643494-5645720	AT1G13450/1:4612731-4615125	Carubv10009313m.g/scaffold_1:4707121-4709772
1	1209	1	977	978	1	A	AK2	TreeBeST000275.I.b.a.a	471504/1:5646634-5649276	AT1G13460/1:4615813-4618329	Carubv10008945m.g/scaffold_1:4710827-4713514
1	1210	1	978	979	-1			TreeBeST001710.b.d.b.b.b.a.a.b	471506/1:5652555-5653903	AT1G13470/1:4620228-4621580
1	1211	1	979	980	-1	A	AK2	TreeBeST001710.b.d.b.b.a	471510/1:5662109-5663980	AT1G13480/1:4622634-4624070	Carubv10012231m.g/scaffold_1:4718172-4719533
1	1212	1	980	981	-1	A	AK2	TreeBeST001710.b.d.b.b.b.a.b		AT1G13520/1:4631778-4633248	Carubv10011246m.g/scaffold_1:4720101-4721349
1	1213	1	981	982	-1			TreeBeST001710.b.d.b.a.a	312360/1:5674950-5678330	AT1G13530/1:4633740-4635129	Carubv10011549m.g/scaffold_1:4721760-4723163
1	1214	1	982	983	-1			TreeBeST001710.b.d.a.a.a	471513/1:5678663-5680000	AT1G13540/1:4635463-4636805	Carubv10012504m.g/scaffold_1:4723436-4724717
1	1215	1	983	984	-1	A	AK2	TreeBeST001710.b.d.a.b		AT1G13550/1:4636984-4638330	Carubv10011634m.g/scaffold_1:4725738-4727046
1	1216	1	984	985	-1	A	AK2	TreeBeST002211.c	333426/GL349334.1:857-4188, 471515/1:5680822-5684417	AT1G13560/1:4638514-4642088	Carubv10011704m.g/scaffold_1:4727544-4730488
1	1217	1	985	986	-1	A	AK2	TreeBeST002198.A.b.b.a.b	471516/1:5684576-5686641	AT1G13570/1:4642346-4644422	Carubv10009278m.g/scaffold_1:4731197-4733292
1	1218	1	986	987	-1	A	AK2	TreeBeST000938.B.b	471517/1:5686806-5688893	AT1G13580/1:4644700-4646853	Carubv10010947m.g/scaffold_1:4733837-4735559
1	1219	1	987	988	1	A	AK2	TreeBeST007704	471519/1:5690337-5691061	AT1G13590/1:4647949-4648740	Carubv10011693m.g/scaffold_1:4736964-4737543
1	1220	1	988	989	-1	A	AK2	TreeBeST000206.E.a.b.b.a.a	920239/1:5693526-5694157	AT1G13600/1:4650787-4651469	Carubv10011839m.g/scaffold_1:4739482-4740075
1	1221	1	989	990	1	A	AK2	TreeBeST008096	911148/1:5716668-5717079	AT1G13605/1:4658538-4659106	Carubv10011982m.g/scaffold_1:4746371-4746796
1	1222	1	990	991	-1	A	AK2	TreeBeST000268.D.a			Carubv10011177m.g/scaffold_1:4750477-4751764
1	1223	1	991	992	-1	A	AK2	TreeBeST000395.T.d.a	471522/1:5722354-5724908	AT1G13610/1:4663831-4666017	Carubv10011195m.g/scaffold_1:4752166-4754136
1	1224	1	992	993	1	A	AK2	TreeBeST007341.a	471524/1:5727309-5728318	AT1G13620/1:4668443-4669471	Carubv10010856m.g/scaffold_1:4756342-4757101
1	1225	1	993	994	-1	A	AK2	TreeBeST006562	911153/1:5729159-5732015	AT1G13630/1:4669784-4672826	Carubv10008310m.g/scaffold_1:4757506-4761249
1	1226	1	994	995	1	A	AK2	TreeBeST000826.B	471526/1:5733286-5734809	AT1G13635/1:4674247-4675851	Carubv10009802m.g/scaffold_1:4762292-4763878
1	1227	1	995	996	-1	A	AK2	TreeBeST000519.J.a.b.d.a.d.a	471527/1:5735161-5737837	AT1G13640/1:4677027-4679812	Carubv10008594m.g/scaffold_1:4764694-4767506
1	1228	1	996	997	-1	A	AK2	TreeBeST007842	312374/1:5738751-5740134	AT1G13650/1:4680432-4682097	Carubv10009590m.g/scaffold_1:4769031-4770271
1	1229	1	997	998	1	A	AK2	TreeBeST008299	920251/1:5744381-5745089	AT1G13670/1:4688156-4688966	Carubv10010185m.g/scaffold_1:4775113-4776058
1	1230	1	998	999	1	A	AK2	TreeBeST000943.C.b	334664/1:5747702-5750075	AT1G13680/1:4690409-4692841	Carubv10011738m.g/scaffold_1:4777636-4779486
1	1231	1	999	1000	-1			TreeBeST001497.C.a.a.a.a.a	911159/1:5751371-5752009		Carubv10009460m.g/scaffold_1:4780031-4781620
1	1232	1	1000	1001	1	A	AK2	TreeBeST004000	471529/1:5752201-5753273	AT1G13690/1:4693289-4694410	Carubv10010435m.g/scaffold_1:4783145-4786351
1	1233	1	1001	1002	-1	A	AK2	TreeBeST001166.C.g	920254/1:5753319-5754448	AT1G13700/1:4694372-4696023	Carubv10010036m.g/scaffold_1:4783800-4786351
1	1234	1	1002	1003	-1	A	AK2	TreeBeST000568.D.b	471531/1:5761925-5763835	AT1G13710/1:4702725-4704657	Carubv10008872m.g/scaffold_1:4792101-4794031
1	1235	1	1003	1004	1	A	AK2	TreeBeST000595.D.b.b.b.b.a.a	471532/1:5770841-5773526	AT1G13730/1:4709824-4712550	Carubv10011148m.g/scaffold_1:4801214-4803214
1	1236	1	1004	1005	1	A	AK2	TreeBeST001077.C.c	471533/1:5774777-5776524	AT1G13740/1:4713674-4715407	Carubv10009552m.g/scaffold_1:4804289-4806255
1	1237	1	1005	1006	-1	A	AK2	TreeBeST008683.E.b.b.a	911165/1:5776600-5779208	AT1G13750/1:4715394-4718235	Carubv10002971m.g/scaffold_6:12097195-12101542
1	1238	1	1006	1007	1	A	AK2	TreeBeST000670.H	920262/1:5794689-5797374	AT1G13770/1:4721695-4724510	Carubv10009181m.g/scaffold_1:4806656-4809626
1	1239	1	1007	1008	1	A	AK2	TreeBeST000833.P	471537/1:5797784-5799391, 489554/6:12624576-12626422	AT1G13780/1:4724608-4726499, AT5G27750/5:9828237-9830161
1	1240	1	1008	1009	1	A	AK2	TreeBeST000453.H	471538/1:5800594-5803472	AT1G13790/1:4727438-4730425
1	1241	1	1009	1010	1	A	AK2	TreeBeST008717.S			Carubv10008414m.g/scaffold_1:4810000-4813537
1	1242	1	1010	1011	-1	A	AK2	TreeBeST002870.A.b.a.a	920264/1:5804172-5806864	AT1G13800/1:4731056-4733707	Carubv10008293m.g/scaffold_1:4813755-4817024
1	1243	1	1011	1012	1	A	AK2	TreeBeST003281.A.b.a	312387/1:5807235-5810862	AT1G13810/1:4734036-4735389	Carubv10009613m.g/scaffold_1:4817032-4818729
1	1244	1	1012	1013	1	A	AK2	TreeBeST003566.A.b.a.a.b		AT1G13820/1:4735547-4737808	Carubv10009998m.g/scaffold_1:4818917-4822441
1	1245	1	1013	1014	-1	A	AK2	TreeBeST003174.B.b.a.b.c			Carubv10012551m.g/scaffold_1:4821412-4822310
1	1246	1	1014	1015	-1	A	AK2	TreeBeST008612.B.d.e	471543/1:5821119-5824727	AT1G13860/1:4743309-4746911	Carubv10008622m.g/scaffold_1:4824545-4828305
1	1247	1	1015	1016	-1	A	AK2	TreeBeST004388	920270/1:5825678-5826628	AT1G13870/1:4747265-4748642	Carubv10009863m.g/scaffold_1:4828734-4830180
1	1248	1	1016	1017	1	A	AK2	TreeBeST000946.B.a.b.b.a	471548/1:5827139-5829473	AT1G13880/1:4748873-4751212	Carubv10009267m.g/scaffold_1:4831155-4832749
1	1249	1	1017	1018	1	A	AK2	TreeBeST001680.b	334683/1:5829915-5831260	AT1G13890/1:4751581-4752844
1	1250	1	1018	1019	-1	A	AK2	TreeBeST008683.A.a.a	920273/1:5831900-5834033	AT1G13900/1:4753145-4755580	Carubv10008535m.g/scaffold_1:4835029-4837493
1	1251	1	1019	1020	1	A	AK2	TreeBeST004291.a	471551/1:5834246-5836494	AT1G13910/1:4755784-4757991	Carubv10009699m.g/scaffold_1:4837648-4840066
1	1252	1	1020	1021	1	A	AK2	TreeBeST002635.A.h	312395/1:5836725-5838300	AT1G13920/1:4758188-4759754	Carubv10010071m.g/scaffold_1:4840147-4842154
1	1253	1	1021	1022	1	A	AK2	TreeBeST003437.B.c	471553/1:5841629-5842275	AT1G13930/1:4761042-4761725	Carubv10010521m.g/scaffold_1:4842967-4843930
1	1254	1	1022	1023	-1	A	AK2	TreeBeST002436.b.d	312397/1:5843491-5846711	AT1G13940/1:4762703-4766749	Carubv10008191m.g/scaffold_1:4844673-4849016
1	1255	1	1023	1024	1	A	AK2	TreeBeST001379.I.c	471555/1:5855754-5857081	AT1G13950/1:4773576-4774867
1	1256	1	1024	1025	1	A	AK2	TreeBeST002610.D			Carubv10008859m.g/scaffold_1:4857209-4860288
1	1257	1	1025	1026	-1	A	AK2	TreeBeST001241.D.b	471558/1:5861892-5864963	AT1G13970/1:4779523-4782542	Carubv10008911m.g/scaffold_1:4860528-4862761
1	1258	1	1026	1027	1			TreeBeST000374.M.i	471559/1:5870190-5876114	AT1G13980/1:4788463-4794553	Carubv10011818m.g/scaffold_1:4869252-4873877
1	1259	1	1027	1028	1			TreeBeST006019.e		AT1G13990/1:4794756-4796594	Carubv10011044m.g/scaffold_1:4874555-4875898
1	1260	1	1028	1029	1	A	AK2	TreeBeST000839.G.c	471561/1:5878887-5881725	AT1G14000/1:4797358-4800283	Carubv10009171m.g/scaffold_1:4876729-4881320
1	1261	1	1029	1030	-1	A	AK2	TreeBeST000515.I.b.b.a	920285/1:5881802-5883097	AT1G14010/1:4800169-4801850	Carubv10010285m.g/scaffold_1:4878660-4881320
1	1262	1	1030	1031	1	A	AK2	TreeBeST008587.Q.c	471563/1:5892416-5895030	AT1G14020/1:4802720-4805375	Carubv10008919m.g/scaffold_1:4886423-4890670
1	1263	1	1031	1032	-1	A	AK2	TreeBeST000858.A	471564/1:5894983-5897195	AT1G14030/1:4805306-4807517	Carubv10011125m.g/scaffold_1:4889264-4891286
1	1264	1	1032	1033	1	A	AK2	TreeBeST000460.B.a.b.b.a.b.a.a		AT1G14040/1:4810488-4814543	Carubv10011174m.g/scaffold_1:4895030-4899065
1	1265	1	1033	1034	-1	A	AK2	TreeBeST002906.A.a.a	312408/1:5931235-5934024	AT1G14060/1:4817144-4818020	Carubv10011860m.g/scaffold_1:4902480-4903025
1	1266	1	1034	1035	1	A	AK2	TreeBeST000185.A.b.b.b.b.a.a.a.a.a.b.a.b	312409/1:5934638-5941795	AT1G14080/1:4822528-4824414
1	1267	1	1035	1036	1	A	AK2	TreeBeST000185.A.b.b.b.b.a.a.a.b.a	911202/1:5945835-5946942	AT1G14100/1:4827961-4829587	Carubv10011805m.g/scaffold_1:4908399-4912975
1	1268	1	1036	1037	1	A	AK2	TreeBeST000185.A.b.b.b.b.a.a.a.a.b.a.a.a	911203/1:5948481-5950098	AT1G14110/1:4830297-4831915	Carubv10008907m.g/scaffold_1:4913692-4915392
1	1269	1	1037	1038	-1	A	AK2	TreeBeST000417.G.f.b	334706/1:5957252-5958407	AT1G14120/1:4833518-4835089	Carubv10012502m.g/scaffold_1:4916630-4918942
1	1270	1	1038	1039	-1	A	AK2	TreeBeST000417.G.f.a.a	471571/1:5959439-5960607	AT1G14130/1:4835724-4837616	Carubv10009839m.g/scaffold_1:4919866-4921760
1	1271	1	1039	1040	-1	A	AK2	TreeBeST000309.D	334708/1:5961761-5963259	AT1G14140/1:4837927-4839633	Carubv10009878m.g/scaffold_1:4922231-4923925
1	1272	1	1040	1041	1	A	AK2	TreeBeST001868.A	471574/1:5963556-5964405	AT1G14150/1:4839853-4840452	Carubv10010358m.g/scaffold_1:4924007-4924983
1	1273	1	1041	1042	-1	A	AK2	TreeBeST000260.D.a	920303/1:5964430-5965521	AT1G14160/1:4840697-4841848
1	1274	1	1042	1043	-1	A	AK2	TreeBeST000173.J.b.c	471578/1:5967421-5969969	AT1G14170/1:4843234-4845810	Carubv10009036m.g/scaffold_1:4927144-4929879
1	1275	1	1043	1044	1	A	AK2	TreeBeST001360.G.b	312416/1:5972941-5974099	AT1G14180/1:4847162-4849205	Carubv10009576m.g/scaffold_1:4932147-4934179
1	1276	1	1044	1045	-1	A	AK2	TreeBeST006826.B	920306/1:5974839-5975260		Carubv10012338m.g/scaffold_1:4934916-4935312
1	1277	1	1045	1046	1	A	AK2	TreeBeST000391.A	334713/1:5976450-5978098	AT1G14190/1:4852802-4854307, AT1G14185/1:4850274-4852096	Carubv10008703m.g/scaffold_1:4936141-4938998
1	1278	1	1046	1047	-1	A	AK2	TreeBeST009551.F.a	920308/1:5978272-5978858	AT1G14200/1:4854384-4855200	Carubv10012348m.g/scaffold_1:4938100-4938717
1	1279	1	1047	1048	1	A	AK2	TreeBeST002674.A	471582/1:5979405-5980591	AT1G14205/1:4855533-4856930	Carubv10010475m.g/scaffold_1:4939137-4941626
1	1280	1	1048	1049	-1	A	AK2	TreeBeST000876.M	471583/1:5980608-5981765	AT1G14210/1:4856778-4857964
1	1281	1	1049	1050	-1	A	AK2	TreeBeST000876.N	312421/1:5982459-5983396	AT1G14220/1:4858642-4859601
1	1282	1	1050	1051	-1	A	AK2	TreeBeST000417.I.b.b.a.b.b.d.a.b.b.a.a.b			Carubv10011861m.g/scaffold_1:4942506-4943531
1	1283	1	1051	1052	1	A	AK2	TreeBeST000354.S.b.b.d.b.a.b.a.b	911216/1:5986967-5989434	AT1G14230/1:4861266-4864094	Carubv10008956m.g/scaffold_1:4944967-4947630
1	1284	1	1052	1053	1	A	AK2	TreeBeST000354.S.b.b.d.b.a.a	471586/1:5990881-5993896	AT1G14240/1:4865121-4867997	Carubv10008986m.g/scaffold_1:4948919-4951599
1	1285	1	1053	1054	1	A	AK2	TreeBeST000527.E.i.a	471592/1:5998262-6000348	AT1G14260/1:4872856-4874826	Carubv10012202m.g/scaffold_1:4954113-4955562
1	1286	1	1054	1055	-1	A	AK2	TreeBeST001583.F	471595/1:6000365-6002785	AT1G14270/1:4874875-4877248	Carubv10011314m.g/scaffold_1:4956256-4958377
1	1287	1	1055	1056	1	A	AK2	TreeBeST005286.A.b.e	920316/1:6003237-6004618	AT1G14280/1:4877627-4879149	Carubv10009104m.g/scaffold_1:4958593-4960645
1	1288	1	1056	1057	-1	A	AK2	TreeBeST000442.E.b.e	920317/1:6005755-6007511	AT1G14290/1:4880051-4881964	Carubv10010052m.g/scaffold_1:4961390-4963319
1	1289	1	1057	1058	-1	A	AK2	TreeBeST004582	920318/1:6009207-6011355	AT1G14300/1:4882376-4884791
1	1290	1	1058	1059	1	A	AK2	TreeBeST002129.A	312429/1:6011637-6013195	AT1G14310/1:4885044-4886793	Carubv10010081m.g/scaffold_1:4966340-4968174
1	1291	1	1059	1060	1	A	AK2	TreeBeST001461.E.a.a	920320/1:6014513-6015694	AT1G14320/1:4888214-4889661	Carubv10010247m.g/scaffold_1:4968677-4970118
1	1292	1	1060	1061	-1	A	AK2	TreeBeST009534.I.a.b.g.a	471603/1:6016510-6018641	AT1G14330/1:4890118-4892251	Carubv10009132m.g/scaffold_1:4971094-4973203
1	1293	1	1061	1062	1	A	AK2	TreeBeST000673.A.b	312432/1:6023935-6026001	AT1G14340/1:4897346-4898961	Carubv10010131m.g/scaffold_1:4978572-4980273
1	1294	1	1062	1063	1	A	AK2	TreeBeST005951		AT1G14345/1:4899145-4899979	Carubv10011943m.g/scaffold_1:4980323-4981003
1	1295	1	1063	1064	1	A	AK2	TreeBeST009588.B.d.b.a	471607/1:6035721-6038622	AT1G14350/1:4908255-4911168	Carubv10011707m.g/scaffold_1:4990280-4992546
1	1296	1	1064	1065	-1	A	AK2	TreeBeST000930.D.e.a	920325/1:6038925-6040614	AT1G14360/1:4911093-4913152	Carubv10011652m.g/scaffold_1:4993354-4995022
1	1297	1	1065	1066	1	A	AK2	TreeBeST008566.E.a.c.b.a	471608/1:6043303-6045862	AT1G14370/1:4915576-4918138	Carubv10009175m.g/scaffold_1:4997427-5003239
1	1298	1	1066	1067	-1	A	AK2	TreeBeST008596.M.b.a	911231/1:6045995-6048437	AT1G14380/1:4918010-4921535	Carubv10008540m.g/scaffold_1:4997427-5003651
1	1299	1	1067	1068	1	A	AK2	TreeBeST001043.C.a	471612/1:6052905-6055846	AT1G14390/1:4924277-4926794	Carubv10012614m.g/scaffold_1:5006490-5009017
1	1300	1	1068	1069	-1	A	AK2	TreeBeST008651.S.b.a.a	471614/1:6056020-6057672	AT1G14400/1:4927011-4928533	Carubv10010548m.g/scaffold_1:5009375-5011249
1	1301	1	1069	1070	-1	A	AK2	TreeBeST002847.A.e	471615/1:6058189-6059975	AT1G14410/1:4929123-4930904	Carubv10010024m.g/scaffold_1:5011543-5015522
1	1302	1	1070	1071	-1	A	AK2	TreeBeST000012.S.c.a.a	471616/1:6060325-6062300	AT1G14420/1:4931566-4933515	Carubv10012514m.g/scaffold_1:5018525-5020137
1	1303	1	1071	1072	1	A	AK2	TreeBeST000409.A.a	920333/1:6063102-6064836	AT1G14430/1:4934120-4936100	Carubv10011386m.g/scaffold_1:5021119-5022810
1	1304	1	1072	1073	-1	A	AK2	TreeBeST000060.P.a.a.a.a	920334/1:6067748-6068738	AT1G14440/1:4938878-4940695	Carubv10009782m.g/scaffold_1:5024710-5026701
1	1305	1	1073	1074	-1			TreeBeST005982.e.a			Carubv10010789m.g/scaffold_1:5031900-5033337
1	1306	1	1074	1075	-1			TreeBeST008474	920336/1:6084187-6084501	AT1G14455/1:4947819-4948400	Carubv10011243m.g/scaffold_1:5033717-5033929
1	1307	1	1075	1076	-1	A	AK2	TreeBeST001002.A.g	920337/1:6085247-6089240	AT1G14460/1:4948748-4952927	Carubv10008136m.g/scaffold_1:5034486-5038979
1	1308	1	1076	1077	1	A	AK2	TreeBeST006890.B	920338/1:6091026-6094036	AT1G14470/1:4954080-4955702	Carubv10008784m.g/scaffold_1:5040840-5042568
1	1309	1	1077	1078	1	A	AK2	TreeBeST001518.L.b.a.a.a.b.b		AT1G14480/1:4956382-4958076	Carubv10012557m.g/scaffold_1:5043346-5044862
1	1310	1	1078	1079	-1	A	AK2	TreeBeST000119.F.b.b.d	471623/1:6094451-6095281	AT1G14490/1:4958514-4959325	Carubv10012073m.g/scaffold_1:5045748-5046401
1	1311	1	1079	1080	1			TreeBeST001518.L.b.a.a.a.b.a		AT1G14500/1:4960375-4961780	Carubv10012665m.g/scaffold_1:5047562-5048948
1	1312	1	1080	1081	-1	A	AK2	TreeBeST000329.W.g	471625/1:6097916-6100446	AT1G14510/1:4961886-4964428	Carubv10010091m.g/scaffold_1:5048969-5051481
1	1313	1	1081	1082	-1	A	AK2	TreeBeST002435.M	920348/1:6133985-6135676	AT1G14520/1:4968142-4970007	Carubv10009817m.g/scaffold_1:5060455-5062700
1	1314	1	1082	1083	-1	A	AK2	TreeBeST000982.E.b.c	471628/1:6137193-6139709	AT1G14530/1:4971157-4973726	Carubv10009846m.g/scaffold_1:5063703-5066460
1	1315	1	1083	1084	-1	A	AK2	TreeBeST008813.B.b.d	920350/1:6140146-6141536	AT1G14540/1:4974067-4975705	Carubv10010887m.g/scaffold_1:5067000-5068301
1	1316	1	1084	1085	1			TreeBeST008813.B.b.c	312453/1:6144420-6145709	AT1G14550/1:4979028-4980324	Carubv10012474m.g/scaffold_1:5070846-5072189
1	1317	1	1085	1086	1	A	AK2	TreeBeST008663.CB.a	920352/1:6146622-6148454	AT1G14560/1:4980672-4983284	Carubv10009700m.g/scaffold_1:5072472-5075060
1	1318	1	1086	1087	1	A	AK2	TreeBeST002326.A.d.b	920353/1:6149138-6152886	AT1G14570/1:4983567-4987375
1	1319	1	1087	1088	1	A	AK2	TreeBeST000039.L.a.a.a	312456/1:6155722-6158135	AT1G14580/1:4989562-4992721	Carubv10009023m.g/scaffold_1:5081154-5084077
1	1320	1	1088	1089	-1	A	AK2	TreeBeST000344.D.c		AT1G14590/1:4998816-5000643	Carubv10009437m.g/scaffold_1:5090615-5092602
1	1321	1	1089	1090	-1	A	AK2	TreeBeST000089.X.a.a	471638/1:6165784-6168840	AT1G14600/1:5001011-5003370	Carubv10010057m.g/scaffold_1:5093032-5095493
1	1322	1	1090	1091	-1			TreeBeST000422.CB.a.a		AT1G14610/1:5008244-5014533	Carubv10011060m.g/scaffold_1:5100790-5106700
1	1323	1	1091	1092	-1			TreeBeST004096.B	920358/1:6182221-6183814	AT1G14620/1:5014753-5016604	Carubv10012651m.g/scaffold_1:5107208-5108701
1	1324	1	1092	1093	1	A	AK2	TreeBeST002823.A.b.b.a	911260/1:6188809-6189820	AT1G14630/1:5019955-5021537	Carubv10010032m.g/scaffold_1:5111637-5113715
1	1325	1	1093	1094	1	A	AK2	TreeBeST001668.C	911261/1:6192293-6194688	AT1G14640/1:5023656-5025955	Carubv10011640m.g/scaffold_1:5115478-5117857
1	1326	1	1094	1095	1			TreeBeST001668.D	313937/1:16074709-16077132	AT1G14650/1:5027662-5030792	Carubv10008350m.g/scaffold_1:5119296-5122698
1	1327	1	1095	1096	-1	A	AK2	TreeBeST000379.L.b.b	471645/1:6196487-6200892	AT1G14660/1:5031972-5036448	Carubv10011936m.g/scaffold_1:5124339-5128912
1	1328	1	1096	1097	1	A	AK2	TreeBeST000027.H.f	911263/1:6202495-6204889	AT1G14670/1:5037612-5040528	Carubv10008657m.g/scaffold_1:5130050-5132992
1	1329	1	1097	1098	1	A	AK2	TreeBeST001103.A.c.b			Carubv10009927m.g/scaffold_1:5133385-5134352
1	1330	1	1098	1099	1	A	AK2	TreeBeST001103.G.c.a	471648/1:6206991-6208823	AT1G14685/1:5042588-5044294	Carubv10009978m.g/scaffold_1:5135449-5137169
1	1331	1	1099	1100	-1	A	AK2	TreeBeST000146.I.e.a	920365/1:6209070-6210141	AT1G14686/1:5045781-5046800	Carubv10011056m.g/scaffold_1:5137322-5138353
1	1332	1	1100	1101	1	A	AK2	TreeBeST000060.W.b.b	471652/1:6211557-6212345	AT1G14687/1:5047803-5048612	Carubv10010471m.g/scaffold_1:5139317-5140090
1	1333	1	1101	1102	-1	A	AK2	TreeBeST000327.K.b.c	312467/1:6217430-6220275	AT1G14690/1:5051760-5055204	Carubv10012320m.g/scaffold_1:5141157-5144115
1	1334	1	1102	1103	1	A	AK2	TreeBeST001206.B.b.b.a.b.b	471656/1:6224337-6226588	AT1G14700/1:5058680-5061136
1	1335	1	1103	1104	-1	A	AK2	TreeBeST001086.D	471658/1:6227296-6230700	AT1G14710/1:5061866-5065102	Carubv10008596m.g/scaffold_1:5148065-5150974
1	1336	1	1104	1105	-1	A	AK2	TreeBeST000448.G.c	471659/1:6232731-6234684	AT1G14720/1:5066636-5068645	Carubv10009442m.g/scaffold_1:5153020-5154885
1	1337	1	1105	1106	1	A	AK2	TreeBeST000801.C.a	471660/1:6238454-6240136	AT1G14730/1:5073105-5074779	Carubv10010271m.g/scaffold_1:5159004-5160391
1	1338	1	1106	1107	-1	A	AK2	TreeBeST001155.B.a.b	471661/1:6240522-6243124	AT1G14740/1:5075213-5077791	Carubv10008407m.g/scaffold_1:5160682-5163399
1	1339	1	1107	1108	1			TreeBeST001497.M.b	920374/1:6245781-6246318		Carubv10011369m.g/scaffold_1:5164332-5165533
1	1340	1	1108	1109	-1	A	AK2	TreeBeST008788.I.c.a	471662/1:6246497-6249522	AT1G14750/1:5079671-5082423	Carubv10010916m.g/scaffold_1:5166047-5168806
1	1341	1	1109	1110	1	A	AK2	TreeBeST008424	471664/1:6250554-6251183	AT1G14755/1:5083742-5084342	Carubv10011088m.g/scaffold_1:5170009-5170322
1	1342	1	1110	1111	-1	A	AK2	TreeBeST009232.B	312475/1:6251549-6252086	AT1G14760/1:5084688-5085213	Carubv10011432m.g/scaffold_1:5171335-5171754
1	1343	1	1111	1112	-1	A	AK2	TreeBeST006662.e	471666/1:6253791-6255297	AT1G14770/1:5086630-5088626
1	1344	1	1112	1113	1	A	AK2	TreeBeST000628.F.f	471668/1:6258141-6262691	AT1G14780/1:5090990-5094152	Carubv10008542m.g/scaffold_1:5177299-5180772
1	1345	1	1113	1114	-1	A	AK2	TreeBeST000706.D.d	471669/1:6262513-6266573, 493674/7:19526209-19529968	AT1G14790/1:5093961-5098032	Carubv10008144m.g/scaffold_1:5180833-5184713
1	1346	1	1114	1115	-1	A	AK2	TreeBeST003855.b	312479/1:6267187-6271437	AT1G14810/1:5102424-5104695	Carubv10009340m.g/scaffold_1:5185225-5187576
1	1347	1	1115	1116	-1	A	AK2	TreeBeST000265.B.a.a.c	911766/1:8253168-8254363	AT1G14820/1:5105127-5106949	Carubv10010095m.g/scaffold_1:5187998-5189986
1	1348	1	1116	1117	-1	A	AK2	TreeBeST000075.Y	920383/1:6272328-6276012, 472170/1:8248836-8252883	AT1G14830/1:5107421-5111670	Carubv10008553m.g/scaffold_1:5190597-5194832
1	1349	1	1117	1118	-1	A	AK2	TreeBeST001125.H.f.a	472169/1:8242741-8246705, 471675/1:6276570-6279971	AT1G14840/1:5112084-5115428	Carubv10008632m.g/scaffold_1:5194984-5198600
1	1350	1	1118	1119	-1			TreeBeST003020.A.b.b	911763/1:8235197-8238871	AT1G14850/1:5116696-5123259	Carubv10012399m.g/scaffold_1:5199765-5206305
1	1351	1	1119	1120	1			TreeBeST000524.A.b.a.a.a.b	911762/1:8222448-8222945	AT1G14860/1:5124742-5126151
1	1352	1	1120	1121	-1			TreeBeST000338.Y.b.b	493614/7:18360137-18361060	AT5G35525/5:13707084-13707955, AT1G14880/1:5132535-5133716, AT1G14870/1:5128375-5129523
1	1353	1	1121	1122	1			TreeBeST000524.A.b.a.a.a.a	471677/1:6291111-6292417		Carubv10010439m.g/scaffold_1:5208781-5210255
1	1354	1	1122	1123	-1			TreeBeST000338.Y.b.a	911287/1:6297329-6298174		Carubv10010549m.g/scaffold_1:5211633-5213149, Carubv10018179m.g/scaffold_5:2970246-2971840
1	1355	1	1123	1124	1	A	AK2	TreeBeST000373.G.a.c	471678/1:6313800-6314727	AT1G14890/1:5137014-5137957	Carubv10010160m.g/scaffold_1:5216261-5217154
1	1356	1	1124	1125	-1	A	AK2	TreeBeST000146.S.e		AT1G14910/1:5139712-5143689	Carubv10008396m.g/scaffold_1:5219046-5223326
1	1357	1	1125	1126	1	A	AK2	TreeBeST009575.D.a.b.a	471680/1:6335675-6337673	AT1G14920/1:5149226-5151354	Carubv10008833m.g/scaffold_1:5228533-5230792
1	1358	1	1126	1127	-1			TreeBeST000488.B.a.b.b.f.b.a		AT1G14940/1:5154544-5155564	Carubv10011229m.g/scaffold_1:5231769-5232101
1	1359	1	1127	1128	-1			TreeBeST000488.B.a.b.b.f.b.b.a	471683/1:6348174-6351906	AT1G14950/1:5157336-5158269	Carubv10011506m.g/scaffold_1:5233692-5234264
1	1360	1	1128	1129	-1			TreeBeST000488.B.a.b.b.f.b.b.b.a.b	471684/1:6353973-6354785	AT1G14960/1:5159199-5160083
1	1361	1	1129	1130	-1	A	AK2	TreeBeST008593.JB	471685/1:6363843-6366848	AT1G14970/1:5161949-5164917	Carubv10008744m.g/scaffold_1:5237736-5240842
1	1362	1	1130	1131	-1	A	AK2	TreeBeST000773.E.a	471686/1:6367531-6368583	AT1G14980/1:5165628-5166745	Carubv10010732m.g/scaffold_1:5241369-5242422
1	1363	1	1131	1132	-1	A	AK2	TreeBeST005544.b			Carubv10010473m.g/scaffold_1:5242652-5243915
1	1364	1	1132	1133	1	A	AK2	TreeBeST000369.J.b.i	920406/1:6370525-6371903	AT1G15000/1:5168596-5170066	Carubv10009146m.g/scaffold_1:5244644-5246185
1	1365	1	1133	1134	1	A	AK2	TreeBeST002395.b.a.b.b	471689/1:6373235-6373666	AT1G15010/1:5171207-5171742	Carubv10010520m.g/scaffold_1:5247285-5247843
1	1366	1	1134	1135	-1	A	AK2	TreeBeST003207.a.a	471691/1:6375486-6378540	AT1G15020/1:5173125-5176223	Carubv10008729m.g/scaffold_1:5248752-5251916
1	1367	1	1135	1136	1	A	AK2	TreeBeST000388.P.a	920409/1:6380497-6382503	AT1G15030/1:5177529-5180049	Carubv10009528m.g/scaffold_1:5253350-5255855
1	1368	1	1136	1137	-1	A	AK2	TreeBeST003293.A	471694/1:6382529-6384026	AT1G15040/1:5179894-5181374	Carubv10011706m.g/scaffold_1:5255844-5257123
1	1369	1	1137	1138	-1	A	AK2	TreeBeST008595.C.c	312501/1:6385044-6385887	AT1G15050/1:5182256-5183243	Carubv10011905m.g/scaffold_1:5258328-5259214
1	1370	1	1138	1139	-1	A	AK2	TreeBeST002735.B.b	920412/1:6386906-6389800	AT1G15060/1:5183607-5186974	Carubv10012334m.g/scaffold_1:5260226-5263145
1	1371	1	1139	1140	1	A	AK2	TreeBeST000629.E.a	312503/1:6391235-6392775	AT1G15080/1:5187626-5189673	Carubv10009800m.g/scaffold_1:5263948-5266119
1	1372	1	1140	1141	-1	A	AK2	TreeBeST000360.B.c	471698/1:6398539-6399210	AT1G15100/1:5193426-5194203	Carubv10010511m.g/scaffold_1:5269802-5270600
1	1373	1	1141	1142	1	A	AK2	TreeBeST002537.A.a	471699/1:6406389-6409538	AT1G15110/1:5199018-5202175	Carubv10011550m.g/scaffold_1:5276399-5278758
1	1374	1	1142	1143	1	A	AK2	TreeBeST002760.B.i	911315/1:6410852-6411267	AT1G15120/1:5202854-5204193	Carubv10010817m.g/scaffold_1:5279558-5281095
1	1375	1	1143	1144	1	A	AK2	TreeBeST008834.A.b.b.a.b	334804/1:6411916-6413179	AT1G15125/1:5204625-5205912	Carubv10009591m.g/scaffold_1:5281605-5284863
1	1376	1	1144	1145	-1	A	AK2	TreeBeST002298.A.c	471702/1:6413227-6417312	AT1G15130/1:5206002-5209915	Carubv10008299m.g/scaffold_1:5281605-5287370
1	1377	1	1145	1146	-1	A	AK2	TreeBeST003187.g	920418/1:6417856-6419628	AT1G15140/1:5210282-5212349	Carubv10009891m.g/scaffold_1:5287574-5289637
1	1378	1	1146	1147	1	A	AK2	TreeBeST008758.A.a.c.b.b	471709/1:6428187-6430490	AT1G15180/1:5224411-5226702	Carubv10011851m.g/scaffold_1:5290124-5291881
1	1379	1	1147	1148	1	A	AK2	TreeBeST006721.g.a	471711/1:6430921-6432029	AT1G15190/1:5227053-5228202	Carubv10010136m.g/scaffold_1:5296318-5297293
1	1380	1	1148	1149	-1	A	AK2	TreeBeST004285	471712/1:6432165-6434938	AT1G15200/1:5228300-5231184	Carubv10011586m.g/scaffold_1:5297645-5300193
1	1381	1	1149	1150	-1	A	AK2	TreeBeST009533.MB.b.a.a.a.a.c	471713/1:6435319-6440555	AT1G15210/1:5231348-5236573	Carubv10012050m.g/scaffold_1:5300805-5305886
1	1382	1	1150	1151	1	A	AK2	TreeBeST002196.A.b.b	334813/1:6442022-6443649	AT1G15215/1:5238102-5240033	Carubv10010379m.g/scaffold_1:5307565-5310871
1	1383	1	1151	1152	-1	A	AK2	TreeBeST005604	471717/1:6443908-6445435	AT1G15220/1:5240199-5241538	Carubv10010517m.g/scaffold_1:5308584-5310871
1	1384	1	1152	1153	-1	A	AK2	TreeBeST006132	920427/1:6446580-6447088	AT1G15230/1:5242198-5243227	Carubv10011666m.g/scaffold_1:5312102-5312569
1	1385	1	1153	1154	1	A	AK2	TreeBeST002270.C	911328/1:6447604-6452044	AT1G15240/1:5243450-5246671	Carubv10008179m.g/scaffold_1:5311075-5318866
1	1386	1	1154	1155	-1	A	AK2	TreeBeST001797.A.b.a	920429/1:6452637-6453238	AT1G15250/1:5248664-5249474
1	1387	1	1155	1156	1	A	AK2	TreeBeST005293.B.c	471720/1:6453585-6454389	AT1G15260/1:5249760-5250573	Carubv10011308m.g/scaffold_1:5319198-5319728
1	1388	1	1156	1157	1	A	AK2	TreeBeST002800.a.g	471723/1:6456103-6460398	AT1G15280/1:5252317-5256751	Carubv10011034m.g/scaffold_1:5321816-5325280
1	1389	1	1157	1158	-1	A	AK2	TreeBeST000898.G	312521/1:6461059-6468823	AT1G15290/1:5257046-5264942	Carubv10011596m.g/scaffold_1:5326233-5333940
1	1390	1	1158	1159	-1	A	AK2	TreeBeST008884.KB.b.a			Carubv10011179m.g/scaffold_1:5335175-5337892
1	1391	1	1159	1160	-1	A	AK2	TreeBeST007399	920436/1:6477139-6478426	AT1G15320/1:5272256-5274013	Carubv10011752m.g/scaffold_1:5342131-5343301
1	1392	1	1160	1161	1	A	AK2	TreeBeST005252.c	312524/1:6479073-6480205	AT1G15330/1:5274346-5275602	Carubv10011907m.g/scaffold_1:5344156-5345291
1	1393	1	1161	1162	-1	A	AK2	TreeBeST002401.B.b.b.a.d.a	312525/1:6480597-6482092	AT1G15340/1:5275677-5277689	Carubv10009517m.g/scaffold_1:5343994-5347366
1	1394	1	1162	1163	-1	A	AK2	TreeBeST001273.A.b.b.b.a	471732/1:6482893-6484449	AT1G15350/1:5278291-5279865	Carubv10011587m.g/scaffold_1:5348020-5349435
1	1395	1	1163	1164	-1	A	AK2	TreeBeST007950.A	911340/1:6484939-6486019
1	1396	1	1164	1165	1	A	AK2	TreeBeST000129.B.a.b.a	471733/1:6488117-6489215	AT1G15360/1:5283538-5284673	Carubv10010317m.g/scaffold_1:5354965-5355832
1	1397	1	1165	1166	1	A	AK2	TreeBeST004850.A.a.a	471734/1:6491405-6492969	AT1G15370/1:5287047-5288577	Carubv10010572m.g/scaffold_1:5358172-5359718
1	1398	1	1166	1167	1	A	AK2	TreeBeST001279.D.b.e.b.a	920442/1:6495636-6496972	AT1G15380/1:5290747-5292535	Carubv10010450m.g/scaffold_1:5362150-5363861
1	1399	1	1167	1168	-1	A	AK2	TreeBeST007522	920443/1:6497622-6497896	AT1G15385/1:5292756-5293265	Carubv10012662m.g/scaffold_1:5364314-5364541
1	1400	1	1168	1169	1	A	AK2	TreeBeST002374.A	334826/1:6499458-6500445	AT1G15390/1:5294629-5295797	Carubv10011124m.g/scaffold_1:5366402-5367393
1	1401	1	1169	1170	-1			TreeBeST001987.A.a.a.a	471740/1:6502189-6502871	AT1G15400/1:5296225-5296902	Carubv10010935m.g/scaffold_1:5368217-5368663
1	1402	1	1170	1171	1	A	AK2	TreeBeST005824.A	471741/1:6504177-6506880	AT1G15410/1:5298324-5300927	Carubv10009705m.g/scaffold_1:5370495-5373118
1	1403	1	1171	1172	-1	A	AK2	TreeBeST007653	312533/1:6506898-6507383	AT1G15415/1:5300742-5301412	Carubv10011465m.g/scaffold_1:5372912-5373415
1	1404	1	1172	1173	-1	A	AK2	TreeBeST004307.B.i	471743/1:6507609-6509395	AT1G15420/1:5301613-5303390	Carubv10009844m.g/scaffold_1:5373630-5375445
1	1405	1	1173	1174	1	A	AK2	TreeBeST000487.A.b.b.b	471744/1:6510550-6512163	AT1G15430/1:5304459-5306012	Carubv10010051m.g/scaffold_1:5376818-5378610
1	1406	1	1174	1175	-1	A	AK2	TreeBeST002878.B	920450/1:6512421-6515822	AT1G15440/1:5306061-5309514	Carubv10008260m.g/scaffold_1:5378724-5382361
1	1407	1	1175	1176	-1	A	AK2	TreeBeST002878.A.b.b.a.a			Carubv10011515m.g/scaffold_1:5383075-5386266
1	1408	1	1176	1177	1	A	AK2	TreeBeST000100.G.b.b.b.b.b			Carubv10009691m.g/scaffold_1:5388401-5390811
1	1409	1	1177	1178	1	A	AK2	TreeBeST000100.L.b.a.b.a	471749/1:6524833-6527415	AT1G15480/1:5318011-5320594	Carubv10008643m.g/scaffold_1:5390984-5393624
1	1410	1	1178	1179	-1	A	AK2	TreeBeST001072.C.a.h	471750/1:6527489-6530795	AT1G15490/1:5320615-5323895
1	1411	1	1179	1180	1	A	AK2	TreeBeST002540.a.c	471751/1:6540742-6543309	AT1G15500/1:5326290-5328874	Carubv10008598m.g/scaffold_1:5394440-5397286
1	1412	1	1180	1181	1	A	AK2	TreeBeST008798.H	471752/1:6543599-6546199	AT1G15510/1:5329111-5331711	Carubv10012185m.g/scaffold_1:5397516-5400116
1	1413	1	1181	1182	-1	A	AK2	TreeBeST008744.TB	471753/1:6546353-6552731	AT1G15520/1:5331858-5338326	Carubv10008103m.g/scaffold_1:5397445-5406632
1	1414	1	1182	1183	-1	A	AK2	TreeBeST008586.H	920458/1:6556308-6558303	AT1G15530/1:5339961-5341931	Carubv10012446m.g/scaffold_1:5409346-5411325
1	1415	1	1183	1184	1	A	AK2	TreeBeST000417.I.b.b.b.b.b.b	911360/1:6558977-6560114	AT1G15540/1:5342587-5343705	Carubv10011635m.g/scaffold_1:5412039-5413163
1	1416	1	1184	1185	-1	A	AK2	TreeBeST002142.b.b.g.b	471756/1:6561235-6562915	AT1G15550/1:5344478-5346166	Carubv10009532m.g/scaffold_1:5413861-5415878
1	1417	1	1185	1186	1			TreeBeST000167.A.a.b.a			Carubv10009125m.g/scaffold_1:5427971-5432587
1	1418	1	1186	1187	-1			TreeBeST008600.B.a			Carubv10010519m.g/scaffold_1:5430290-5432587
1	1419	1	1187	1188	1			TreeBeST000415.O.a			Carubv10012253m.g/scaffold_1:5433496-5434116
1	1420	1	1188	1189	1			TreeBeST006289.D	312551/1:6583044-6583916	AT1G15600/1:5368923-5370344	Carubv10012480m.g/scaffold_1:5434931-5435797
1	1421	1	1189	1190	1			TreeBeST006289.A.b.b	920465/1:6587789-6588669		Carubv10012391m.g/scaffold_1:5436482-5437270
1	1422	1	1190	1191	1			TreeBeST006289.A.a.b	920466/1:6590367-6591294		Carubv10012152m.g/scaffold_1:5438476-5439386
1	1423	1	1191	1192	1			TreeBeST006289.A.b.a		AT1G15610/1:5370757-5371679, AT1G15630/1:5376793-5378027	Carubv10011228m.g/scaffold_1:5440287-5442711
1	1424	1	1192	1193	1			TreeBeST006289.A.a.a.a	911368/1:6593840-6594761	AT1G15620/1:5373504-5374575	Carubv10010088m.g/scaffold_1:5443605-5444750
1	1425	1	1193	1194	1	A	AK2	TreeBeST006289.C			Carubv10012205m.g/scaffold_1:5447528-5448213
1	1426	1	1194	1195	1	A	AK2	TreeBeST004852.b	471760/1:6595454-6599380	AT1G15660/1:5381170-5385254	Carubv10008413m.g/scaffold_1:5448809-5452924
1	1427	1	1195	1196	1	A	AK2	TreeBeST009534.K.b.c	471761/1:6606219-6607447	AT1G15670/1:5389952-5391490	Carubv10009534m.g/scaffold_1:5457166-5459169
1	1428	1	1196	1197	1	A	AK2	TreeBeST000674.B.d.a	920472/1:6622315-6625401	AT1G15690/1:5398990-5402519	Carubv10008378m.g/scaffold_1:5463441-5470399
1	1429	1	1197	1198	-1	A	AK2	TreeBeST004457.J			Carubv10011380m.g/scaffold_1:5467209-5468369
1	1430	1	1198	1199	-1	A	AK2	TreeBeST001232.A.b.b.b.b.a	920476/1:6630725-6633173	AT1G15730/1:5407401-5409987	Carubv10009134m.g/scaffold_1:5470490-5474678
1	1431	1	1199	1200	1	A	AK2	TreeBeST001920.D.a.b	471769/1:6634192-6638544	AT1G15740/1:5410908-5414919	Carubv10010899m.g/scaffold_1:5475837-5479159
1	1432	1	1200	1201	-1	A	AK2	TreeBeST000701.M.b.b.c	471773/1:6638525-6644633	AT1G15750/1:5414817-5420630	Carubv10008139m.g/scaffold_1:5475797-5485735
1	1433	1	1201	1202	-1	A	AK2	TreeBeST006241.B	90976234/1:6653185-6653554	AT1G15757/1:5424242-5424576	Carubv10006760m.g/scaffold_7:15053382-15053762, Carubv10012352m.g/scaffold_1:5489140-5489513
1	1434	1	1202	1203	1	A	AK2	TreeBeST002393.A.b.a.c	471774/1:6655768-6656364	AT1G15760/1:5425714-5426322	Carubv10012382m.g/scaffold_1:5491138-5491755
1	1435	1	1203	1204	-1	A	AK2	TreeBeST008828.D.b.b.b.b.a	312565/1:6656740-6658585		Carubv10008730m.g/scaffold_1:5491121-5493965
1	1436	1	1204	1205	-1	A	AK2	TreeBeST001366.G.b	471775/1:6662631-6663917	AT1G15770/1:5426892-5428280
1	1437	1	1205	1206	-1	A	AK2	TreeBeST001366.G.a.a	471776/1:6668687-6674406	AT1G15780/1:5430183-5436412	Carubv10008096m.g/scaffold_1:5502199-5508638
1	1438	1	1206	1207	-1	A	AK2	TreeBeST002191.B.i	920485/1:6677843-6679148	AT1G15790/1:5438299-5440030
1	1439	1	1207	1208	-1	A	AK2	TreeBeST004373.A.e	312568/1:6681863-6684277	AT1G15800/1:5441082-5443684
1	1440	1	1208	1209	1	A	AK2	TreeBeST003313.a.a.a	920487/1:6685206-6687092	AT1G15810/1:5444418-5446564	Carubv10012290m.g/scaffold_1:5513893-5515717
1	1441	1	1209	1210	-1	A	AK2	TreeBeST008590.B.c	471781/1:6687269-6688684	AT1G15820/1:5446462-5447859	Carubv10010058m.g/scaffold_1:5513623-5517310
1	1442	1	1210	1211	1			TreeBeST000965.C.b.b.b.a		AT1G15860/1:5454838-5457022	Carubv10010104m.g/scaffold_1:5524874-5527435
1	1443	1	1211	1212	1	A	AK2	TreeBeST000877.A.b.b.a	920494/1:6713141-6714317	AT1G15870/1:5457084-5458429	Carubv10012435m.g/scaffold_1:5527648-5528821
1	1444	1	1212	1213	-1			TreeBeST001914.A.b.a	471787/1:6714594-6716376	AT1G15880/1:5458535-5460333	Carubv10010239m.g/scaffold_1:5528224-5530871
1	1445	1	1213	1214	1	A	AK2	TreeBeST008717.T.a.b.b			Carubv10008566m.g/scaffold_1:5535393-5539370
1	1446	1	1214	1215	1	A	AK2	TreeBeST000326.E.b.b	312582/1:6735303-6736157	AT1G15920/1:5469558-5470827	Carubv10009915m.g/scaffold_1:5539763-5541185
1	1447	1	1215	1216	1	A	AK2	TreeBeST001876.A.a.b.b.a	312583/1:6737533-6738095	AT1G15930/1:5471519-5473014	Carubv10010589m.g/scaffold_1:5541610-5543135
1	1448	1	1216	1217	1	A	AK2	TreeBeST000641.G.b.b.c		AT1G15940/1:5473565-5478259	Carubv10008168m.g/scaffold_1:5543815-5548709
1	1449	1	1217	1218	1	A	AK2	TreeBeST008645.G.b.a	471794/1:6744230-6747533	AT1G15950/1:5478754-5482165	Carubv10009629m.g/scaffold_1:5549311-5552439
1	1450	1	1218	1219	-1	A	AK2	TreeBeST000320.G.a	920502/1:6747629-6750192	AT1G15960/1:5481665-5485082	Carubv10008854m.g/scaffold_1:5552881-5555789
1	1451	1	1219	1220	-1	A	AK2	TreeBeST000826.I.b.c	471796/1:6751729-6754253	AT1G15970/1:5486319-5488868	Carubv10009599m.g/scaffold_1:5557730-5560316
1	1452	1	1220	1221	1	A	AK2	TreeBeST005598	471797/1:6754752-6756839	AT1G15980/1:5489298-5491363	Carubv10009072m.g/scaffold_1:5560768-5563373
1	1453	1	1221	1222	-1	A	AK2	TreeBeST000009.EB.a	911407/1:6756780-6759385	AT1G15990/1:5491304-5493772	Carubv10008459m.g/scaffold_1:5562756-5565247
1	1454	1	1222	1223	1	A	AK2	TreeBeST004941.c	471799/1:6759978-6760746	AT1G16000/1:5494533-5495359	Carubv10010772m.g/scaffold_1:5565810-5568767
1	1455	1	1223	1224	-1	A	AK2	TreeBeST000316.G.b.a	471800/1:6760768-6763272	AT1G16010/1:5495373-5497720	Carubv10010853m.g/scaffold_1:5566768-5568402
1	1456	1	1224	1225	1	A	AK2	TreeBeST004386.a	471803/1:6763664-6766744	AT1G16020/1:5498165-5501358	Carubv10012180m.g/scaffold_1:5570141-5572555
1	1457	1	1225	1226	-1	A	AK2	TreeBeST008463	920509/1:6766729-6767245	AT1G16022/1:5501396-5501959	Carubv10010659m.g/scaffold_1:5570734-5573405
1	1458	1	1226	1227	-1	A	AK2	TreeBeST008592.F	471804/1:6767700-6769960	AT1G16030/1:5502206-5504535	Carubv10012149m.g/scaffold_1:5573961-5575913
1	1459	1	1227	1228	1	A	AK2	TreeBeST005535	911413/1:6770210-6771901	AT1G16040/1:5504735-5506611	Carubv10010172m.g/scaffold_1:5576281-5578212
1	1460	1	1228	1229	1	A	AK2	TreeBeST009555.M.a.b.c	471806/1:6777947-6781250	AT1G16060/1:5508543-5511735	Carubv10010918m.g/scaffold_1:5580077-5582899
1	1461	1	1229	1230	-1	A	AK2	TreeBeST006076.b	471808/1:6781385-6783443	AT1G16070/1:5511874-5513896	Carubv10009355m.g/scaffold_1:5583225-5585177
1	1462	1	1230	1231	1			TreeBeST004094.A.e	471810/1:6783838-6785574	AT1G16080/1:5514317-5516027	Carubv10009813m.g/scaffold_1:5585697-5588168
1	1463	1	1231	1232	1			TreeBeST000008.G.b.a.b.a.a.a	471812/1:6787946-6790332	AT1G16110/1:5518373-5520891	Carubv10008430m.g/scaffold_1:5588689-5591349
1	1464	1	1232	1233	1			TreeBeST000008.G.b.a.b.b.a.a	471814/1:6794228-6796666	AT1G16150/1:5532415-5534877	Carubv10008263m.g/scaffold_1:5591860-5597322
1	1465	1	1233	1234	1	A	AK2	TreeBeST000008.G.b.a.b.a.a.b	911421/1:6797719-6800353	AT1G16160/1:5535973-5538269	Carubv10009505m.g/scaffold_1:5598468-5600400
1	1466	1	1234	1235	-1			TreeBeST003923.g.a	471815/1:6800552-6801600	AT1G16170/1:5538732-5539821	Carubv10010756m.g/scaffold_1:5600819-5602016
1	1467	1	1235	1236	1			TreeBeST000904.F	471816/1:6802669-6805067	AT1G16180/1:5540427-5542902
1	1468	1	1236	1237	1	A	AK2	TreeBeST009534.A.a.b.a			Carubv10009295m.g/scaffold_1:5602540-5605024
1	1469	1	1237	1238	1	A	AK2	TreeBeST001046.D.a.e.a	312599/1:6805425-6808094	AT1G16190/1:5543152-5546103	Carubv10011879m.g/scaffold_1:5605656-5608354
1	1470	1	1238	1239	-1	I	AK7	TreeBeST004057	471818/1:6808373-6809902	AT1G16210/1:5546128-5547552	Carubv10010180m.g/scaffold_1:5607793-5610273
1	1471	1	1239	1240	1			TreeBeST000188.S.c	334901/1:6811689-6813624	AT1G16220/1:5548653-5550553
1	1472	1	1240	1241	-1	A	AK2	TreeBeST002206.b.b.b.b.a	471821/1:6813849-6819200	AT1G16240/1:5555007-5556803	Carubv10010186m.g/scaffold_1:5612656-5615052
1	1473	1	1241	1242	1	A	AK2	TreeBeST009534.E.b	920528/1:6819305-6821075	AT1G16250/1:5556989-5559520	Carubv10009433m.g/scaffold_1:5615208-5617769
1	1474	1	1242	1243	-1	A	AK2	TreeBeST000008.G.b.b.b	312603/1:6822060-6824448
1	1475	1	1243	1244	1	A	AK2	TreeBeST008708.J.a.a	471824/1:6826152-6830703	AT1G16270/1:5563087-5568368	Carubv10008134m.g/scaffold_1:5621666-5627457
1	1476	1	1244	1245	-1	A	AK2	TreeBeST008674.J	471825/1:6830820-6832857	AT1G16280/1:5568482-5570487	Carubv10012273m.g/scaffold_1:5627007-5629035
1	1477	1	1245	1246	-1	A	AK2	TreeBeST005231	312606/1:6833229-6836052	AT1G16290/1:5570753-5573538	Carubv10009260m.g/scaffold_1:5629383-5632117
1	1478	1	1246	1247	1	A	AK2	TreeBeST000396.P	471827/1:6837031-6840145	AT1G16300/1:5574310-5577622	Carubv10009227m.g/scaffold_1:5633181-5636481
1	1479	1	1247	1248	1	A	AK2	TreeBeST000741.C.a.h.b.b	471828/1:6841215-6843537	AT1G16310/1:5578431-5580693	Carubv10009337m.g/scaffold_1:5637650-5639980
1	1480	1	1248	1249	1	A	AK2	TreeBeST002039.A.b.b	471829/1:6843809-6845054	AT1G16320/1:5580855-5582143	Carubv10009990m.g/scaffold_1:5640214-5641575
1	1481	1	1249	1250	-1	A	AK2	TreeBeST008788.A.b	312610/1:6845296-6850358	AT1G16330/1:5582387-5587391	Carubv10012501m.g/scaffold_1:5641749-5646808
1	1482	1	1250	1251	-1	A	AK2	TreeBeST005128.e	312611/1:6852783-6855045	AT1G16340/1:5587893-5590633	Carubv10012219m.g/scaffold_1:5647629-5649988
1	1483	1	1251	1252	1	A	AK2	TreeBeST002385.c	920538/1:6855382-6857380	AT1G16350/1:5590951-5593007	Carubv10008910m.g/scaffold_1:5650362-5652689
1	1484	1	1252	1253	-1			TreeBeST000857.D.f.a	471832/1:6857806-6859647	AT1G16360/1:5593301-5595179	Carubv10012317m.g/scaffold_1:5653001-5656067
1	1485	1	1253	1254	1	A	AK2	TreeBeST000157.C.a.a.b.a.a	471833/1:6861813-6863469	AT1G16370/1:5596694-5598447	Carubv10011578m.g/scaffold_1:5656688-5658253
1	1486	1	1254	1255	-1	A	AK2	TreeBeST008839.C.a.c.a	312615/1:6863475-6866241	AT1G16380/1:5598453-5601367	Carubv10011761m.g/scaffold_1:5658374-5661199
1	1487	1	1255	1256	1	A	AK2	TreeBeST000157.G.g	471835/1:6868257-6872598	AT1G16390/1:5602873-5604663	Carubv10011593m.g/scaffold_1:5662956-5664494
1	1488	1	1256	1257	1	A	AK2	TreeBeST000919.C.a	312617/1:6873533-6875791, 920545/1:6879774-6882234	AT1G16400/1:5605159-5607473, AT1G16410/1:5608807-5610382	Carubv10010983m.g/scaffold_1:5669820-5671802, Carubv10011470m.g/scaffold_1:5665406-5667508
1	1489	1	1257	1258	-1	A	AK2	TreeBeST000857.A.b.b.b.b.b			Carubv10011040m.g/scaffold_1:5673766-5675095
1	1490	1	1258	1259	1			TreeBeST003791.i.b	312620/1:6886050-6886885	AT1G16430/1:5614619-5615510	Carubv10010522m.g/scaffold_1:2544577-2546126
1	1491	1	1259	1260	1	A	AK2	TreeBeST008673.L.b.a	471840/1:6887771-6889149	AT1G16440/1:5615815-5617672	Carubv10011491m.g/scaffold_1:5677513-5679290
1	1492	1	1260	1261	1	A	AK2	TreeBeST004773	471841/1:6889332-6890727	AT1G16445/1:5617811-5619334
1	1493	1	1261	1262	-1	A	AK2	TreeBeST001671.A.b	471843/1:6891032-6895644	AT1G16460/1:5619641-5622624	Carubv10009502m.g/scaffold_1:5680554-5684889
1	1494	1	1262	1263	1	A	AK2	TreeBeST000069.G.d.c	471845/1:6895820-6898353	AT1G16470/1:5622838-5625643	Carubv10010173m.g/scaffold_1:5684967-5687876
1	1495	1	1263	1264	-1	A	AK2	TreeBeST008803.G	920552/1:6898564-6902272	AT1G16480/1:5625843-5628656	Carubv10011798m.g/scaffold_1:5688116-5691299
1	1496	1	1264	1265	-1	A	AK2	TreeBeST000572.A.d.a	334927/1:6902616-6903610	AT1G16490/1:5629655-5630995	Carubv10011190m.g/scaffold_1:5692149-5693156
1	1497	1	1265	1266	1	A	AK2	TreeBeST003109.a.a.a	471848/1:6914918-6916023	AT1G16500/1:5639032-5640173	Carubv10010153m.g/scaffold_1:5704816-5706022
1	1498	1	1266	1267	-1	A	AK2	TreeBeST000718.A.b.b.b	471849/1:6921466-6922233	AT1G16510/1:5644572-5645443	Carubv10011035m.g/scaffold_1:5710702-5711157
1	1499	1	1267	1268	1	A	AK2	TreeBeST001314.B.a.h.a	471850/1:6925409-6927774	AT1G16520/1:5648760-5651167	Carubv10009722m.g/scaffold_1:5714878-5717427
1	1500	1	1268	1269	-1	A	AK2	TreeBeST009520.D.b	911457/1:6928362-6929983	AT1G16530/1:5651370-5652883	Carubv10010749m.g/scaffold_1:5717624-5718190
1	1501	1	1269	1270	1	A	AK2	TreeBeST001417.F	471852/1:6939559-6945587	AT1G16540/1:5659415-5665449	Carubv10011147m.g/scaffold_1:5726027-5732063
1	1502	1	1270	1271	1			TreeBeST009544.E.a.a	920561/1:6945844-6948376		Carubv10010913m.g/scaffold_1:5732511-5735002
1	1503	1	1271	1272	1	A	AK2	TreeBeST001925.A.b	471855/1:6949771-6952192, 490363/6:23902519-23904436	AT1G16560/1:5668413-5670708	Carubv10009543m.g/scaffold_1:5735294-5738706
1	1504	1	1272	1273	-1	A	AK2	TreeBeST003247.a	911461/1:6952245-6954949, 490368/6:23904387-23907136, 943526/6:23895388-23896414	AT1G16570/1:5670577-5673600	Carubv10008948m.g/scaffold_1:5737610-5740436
1	1505	1	1273	1274	1	A	AK2	TreeBeST006209	920564/1:6955331-6956453	AT1G16590/1:5673795-5675131	Carubv10010297m.g/scaffold_1:5740617-5742119
1	1506	1	1274	1275	1	A	AK2	TreeBeST000118.N.a.a.b.c.a.a			Carubv10008384m.g/scaffold_1:5742804-5746591
1	1507	1	1275	1276	-1	A	AK2	TreeBeST008803.A			Carubv10009275m.g/scaffold_1:5746850-5750150
1	1508	1	1276	1277	-1	A	AK2	TreeBeST001268.A.c	471861/1:6958508-6961527	AT1G16610/1:5675848-5678852
1	1509	1	1277	1278	1	A	AK2	TreeBeST001573.D.b.b.d	920567/1:6962195-6965180
1	1510	1	1278	1279	-1	A	AK2	TreeBeST004919.B.i	471862/1:6965996-6968724	AT1G16630/1:5682118-5684867	Carubv10008298m.g/scaffold_1:5751021-5753564
1	1511	1	1279	1280	1			TreeBeST001881.d.b.b.b.b.a.a.a	312638/1:6977823-6978770	AT1G16640/1:5686603-5687715	Carubv10012547m.g/scaffold_1:5755852-5756456
1	1512	1	1280	1281	1	A	AK2	TreeBeST004275.a	920571/1:6979096-6982313	AT1G16650/1:5687943-5691198	Carubv10009211m.g/scaffold_1:5756872-5760624
1	1513	1	1281	1282	1	A	AK2	TreeBeST008887.E.b.a.a	471863/1:6983425-6985818	AT1G16670/1:5697324-5699769	Carubv10012041m.g/scaffold_1:5761906-5763606
1	1514	1	1282	1283	1	A	AK2	TreeBeST002685.B.b.a.b		AT1G16680/1:5702753-5705838	Carubv10008751m.g/scaffold_1:5764120-5767916
1	1515	1	1283	1284	1	A	AK2	TreeBeST002711.B.h.a	471865/1:6989991-6993635	AT1G16690/1:5705969-5709533	Carubv10009354m.g/scaffold_1:5768130-5771799
1	1516	1	1284	1285	1	A	AK2	TreeBeST002685.B.b.a.a.b.b.a			Carubv10010241m.g/scaffold_1:5771991-5774333
1	1517	1	1285	1286	1	A	AK2	TreeBeST007589	312643/1:6996710-6998735	AT1G16705/1:5712088-5713749	Carubv10010638m.g/scaffold_1:5775294-5777017
1	1518	1	1286	1287	1	A	AK2	TreeBeST001363.E.b.b.a	911475/1:6998857-7006034	AT1G16710/1:5714289-5722366	Carubv10008082m.g/scaffold_1:5777435-5786042
1	1519	1	1287	1288	1	A	AK2	TreeBeST000444.D	471868/1:7007514-7010837	AT1G16720/1:5723088-5726478	Carubv10008646m.g/scaffold_1:5786098-5791036
1	1520	1	1288	1289	-1	A	AK2	TreeBeST007480	334946/1:7011026-7011737	AT1G16730/1:5726368-5727312	Carubv10012617m.g/scaffold_1:5790057-5790777
1	1521	1	1289	1290	1	A	AK2	TreeBeST001952.D	9099192/1:7012170-7013303	AT1G16740/1:5727690-5729080	Carubv10010647m.g/scaffold_1:5791087-5795580
1	1522	1	1290	1291	-1	A	AK2	TreeBeST000085.N	471871/1:7013441-7016197	AT1G16750/1:5729097-5731870	Carubv10008799m.g/scaffold_1:5791969-5795220
1	1523	1	1291	1292	1	A	AK2	TreeBeST008808.J.e.a	312649/1:7018136-7021209	AT1G16760/1:5734234-5737307	Carubv10010903m.g/scaffold_1:5797801-5800848
1	1524	1	1292	1293	1	A	AK2	TreeBeST005629.B	471873/1:7021744-7023117	AT1G16770/1:5737945-5739377	Carubv10011789m.g/scaffold_1:5801409-5802640
1	1525	1	1293	1294	-1	A	AK2	TreeBeST009543.U.b	312653/1:7025817-7036392	AT1G16800/1:5745523-5755263	Carubv10008065m.g/scaffold_1:5803952-5814822
1	1526	1	1294	1295	1	A	AK2	TreeBeST001951.B.c	471877/1:7037416-7038142	AT1G16810/1:5755617-5756895	Carubv10012679m.g/scaffold_1:5815035-5816392
1	1527	1	1295	1296	1	A	AK2	TreeBeST005920.c		AT1G16825/1:5758855-5760501	Carubv10010539m.g/scaffold_1:5817752-5819519
1	1528	1	1296	1297	1	A	AK2	TreeBeST006276	911486/1:7040099-7043915	AT1G16830/1:5760772-5762619	Carubv10008619m.g/scaffold_1:5819856-5822045
1	1529	1	1297	1298	-1	A	AK2	TreeBeST002554.A.b.c	471880/1:7044789-7046165	AT1G16840/1:5762713-5764034	Carubv10010301m.g/scaffold_1:5822334-5823918
1	1530	1	1298	1299	-1	A	AK2	TreeBeST006746.B	334956/1:7050135-7050683	AT1G16850/1:5764807-5765651	Carubv10010543m.g/scaffold_1:5824884-5825443
1	1531	1	1299	1300	1	A	AK2	TreeBeST001246.B.b.b.b.b.c	920592/1:7060521-7062457	AT1G16860/1:5767300-5770602	Carubv10009033m.g/scaffold_1:5826855-5831335
1	1532	1	1300	1301	-1	A	AK2	TreeBeST005486.A.c	471887/1:7062995-7065462	AT1G16870/1:5770732-5773251	Carubv10009019m.g/scaffold_1:5829104-5833029
1	1533	1	1301	1302	1	A	AK2	TreeBeST002194.A.g	471888/1:7065895-7068567	AT1G16880/1:5773678-5775504	Carubv10009908m.g/scaffold_1:5833705-5837550
1	1534	1	1302	1303	-1	A	AK2	TreeBeST009545.P.a.a.a	920595/1:7068798-7070703	AT1G16890/1:5776346-5778263	Carubv10010547m.g/scaffold_1:5833705-5838579
1	1535	1	1303	1304	-1	A	AK2	TreeBeST004652	471892/1:7071423-7074953	AT1G16900/1:5779021-5782433	Carubv10008626m.g/scaffold_1:5839233-5842790
1	1536	1	1304	1305	-1	A	AK2	TreeBeST001222.A.b.d.b	471893/1:7075018-7076389	AT1G16905/1:5782455-5783840
1	1537	1	1305	1306	-1	A	AK2	TreeBeST007198	312664/1:7077859-7078146	AT1G16916/1:5786560-5787112	Carubv10010818m.g/scaffold_1:5843064-5843847
1	1538	1	1306	1307	-1	A	AK2	TreeBeST008624.W	471894/1:7079669-7081544	AT1G16920/1:5787330-5789249	Carubv10010133m.g/scaffold_1:5844194-5846169
1	1539	1	1307	1308	1	A	AK2	TreeBeST000833.Q.b.a	920600/1:7082069-7083659	AT1G16930/1:5789987-5791534	Carubv10009120m.g/scaffold_1:5846255-5848406
1	1540	1	1308	1309	1	A	AK2	TreeBeST000833.R.a.b		AT1G16940/1:5791983-5793491
1	1541	1	1309	1310	1	A	AK2	TreeBeST007496.a.a	920601/1:7088153-7088474	AT1G16950/1:5796009-5796559	Carubv10012478m.g/scaffold_1:5849810-5850091
1	1542	1	1310	1311	1	A	AK2	TreeBeST002212.a.b	911499/1:7091975-7092691	AT1G16960/1:5799888-5800845	Carubv10010695m.g/scaffold_1:5852988-5855567
1	1543	1	1311	1312	-1	A	AK2	TreeBeST004020.A	471898/1:7092856-7097967	AT1G16970/1:5800767-5805799	Carubv10008595m.g/scaffold_1:5853454-5859499
1	1544	1	1312	1313	1	A	AK2	TreeBeST000237.E.b.a.a	312668/1:7099494-7103611	AT1G16980/1:5807311-5811488	Carubv10012173m.g/scaffold_1:5861080-5865444
1	1545	1	1313	1314	1	A	AK2	TreeBeST008584.B.b.a.b.b.b.b.b.a.b.a.b.b	911502/1:7105820-7107549	AT1G17010/1:5817567-5819352	Carubv10010858m.g/scaffold_1:5866796-5868364
1	1546	1	1314	1315	1	A	AK2	TreeBeST008584.B.b.a.b.b.b.b.b.a.b.a.b.a	920607/1:7108460-7110141	AT1G17020/1:5820206-5822013	Carubv10009827m.g/scaffold_1:5871836-5873018
1	1547	1	1315	1316	1	A	AK2	TreeBeST002602.C.b.b	334969/1:7110873-7112788	AT1G17030/1:5822368-5824455	Carubv10008922m.g/scaffold_1:5874310-5876178
1	1548	1	1316	1317	1	A	AK2	TreeBeST004337.b.a	494048/7:23265057-23268593, 920610/1:7127317-7131067	AT1G17040/1:5824848-5828233	Carubv10011338m.g/scaffold_1:5877130-5880226
1	1549	1	1317	1318	1	A	AK2	TreeBeST000385.L.a	911507/1:7129881-7131047, 494049/7:23269463-23271734	AT1G17050/1:5829080-5831343	Carubv10009229m.g/scaffold_1:5880924-5883440
1	1550	1	1318	1319	-1	A	AK2	TreeBeST008810.A.b.b.b.a.a.b	471904/1:7131921-7135282, 494050/7:23272496-23275858	AT1G17060/1:5832097-5835456	Carubv10008841m.g/scaffold_1:5883949-5887266
1	1551	1	1319	1320	1	A	AK2	TreeBeST002592.B.b	471905/1:7137667-7145414	AT1G17070/1:5837590-5840332	Carubv10012542m.g/scaffold_1:5891311-5893893
1	1552	1	1320	1321	-1	A	AK2	TreeBeST002158.B.b.a		AT1G17080/1:5840269-5841606	Carubv10010518m.g/scaffold_1:5891224-5895542
1	1553	1	1321	1322	-1	A	AK2	TreeBeST007761	920616/1:7145493-7146357	AT1G17090/1:5842216-5842882	Carubv10011434m.g/scaffold_1:5896258-5896536
1	1554	1	1322	1323	1	A	AK2	TreeBeST002108.C.a	471908/1:7150995-7151997	AT1G17100/1:5844676-5845661	Carubv10010190m.g/scaffold_1:5898094-5900663
1	1555	1	1323	1324	-1	A	AK2	TreeBeST008725.J.a	920619/1:7152126-7156208	AT1G17110/1:5845675-5850889	Carubv10011568m.g/scaffold_1:5899641-5903685
1	1556	1	1324	1325	1	A	AK2	TreeBeST000125.A.b	471910/1:7158226-7165375	AT1G17120/1:5851953-5853955	Carubv10008669m.g/scaffold_1:5905576-5907757
1	1557	1	1325	1326	1	A	AK2	TreeBeST001488.C.g	471912/1:7165727-7168228	AT1G17130/1:5854148-5856697	Carubv10009751m.g/scaffold_1:5907997-5912596
1	1558	1	1326	1327	-1	A	AK2	TreeBeST003690.c.a.a		AT1G17140/1:5856573-5858446	Carubv10009626m.g/scaffold_1:5909786-5912100
1	1559	1	1327	1328	-1	A	AK2	TreeBeST002273.A.b.c.a	471915/1:7171525-7174136	AT1G17145/1:5860119-5862682	Carubv10010828m.g/scaffold_1:5913922-5914687
1	1560	1	1328	1329	-1	A	AK2	TreeBeST006537.B.b.a	471916/1:7174442-7174941	AT1G17147/1:5863431-5864009	Carubv10010726m.g/scaffold_1:5914929-5915654
1	1561	1	1329	1330	1	A	AK2	TreeBeST000043.H.b.a.b.a	471917/1:7177261-7179067	AT1G17150/1:5865707-5867495	Carubv10011686m.g/scaffold_1:5917912-5919196
1	1562	1	1330	1331	-1	A	AK2	TreeBeST003474.A.b.b	312683/1:7180013-7181538	AT1G17160/1:5867635-5869356	Carubv10009429m.g/scaffold_1:5925358-5927344
1	1563	1	1331	1332	1	A	AK2	TreeBeST000224.F.b.a.b.b.a.b.g.a.a	471920/1:7184345-7185213	AT1G17170/1:5869846-5870840	Carubv10010098m.g/scaffold_1:5927574-5928804
1	1564	1	1332	1333	1	A	AK2	TreeBeST000224.F.b.a.b.b.a.b.g.a.b	911524/1:7186601-7187281	AT1G17180/1:5872145-5873086	Carubv10010257m.g/scaffold_1:5930244-5931099
1	1565	1	1333	1334	1	A	AK2	TreeBeST000224.F.b.a.b.b.a.b.g.b.b	471922/1:7188548-7189679	AT1G17190/1:5875350-5876545	Carubv10010264m.g/scaffold_1:5932017-5933324
1	1566	1	1334	1335	1	A	AK2	TreeBeST000913.A.b	471923/1:7195139-7196788	AT1G17200/1:5878412-5880041	Carubv10010315m.g/scaffold_1:5935735-5940350
1	1567	1	1335	1336	-1	A	AK2	TreeBeST002138.D.b	471924/1:7196919-7201380	AT1G17210/1:5880130-5884756	Carubv10011970m.g/scaffold_1:5937641-5941742
1	1568	1	1336	1337	1	A	AK2	TreeBeST000838.N.b	471925/1:7201820-7207117	AT1G17220/1:5885083-5890470	Carubv10008177m.g/scaffold_1:5942186-5947650
1	1569	1	1337	1338	1	A	AK2	TreeBeST008768.I	920634/1:7208053-7211573	AT1G17230/1:5891324-5895075	Carubv10008143m.g/scaffold_1:5947818-5952291
1	1570	1	1338	1339	-1	A	AK2	TreeBeST000097.B.b.b.b.a		AT1G17250/1:5901169-5903439
1	1571	1	1339	1340	1	A	AK2	TreeBeST000123.V		AT1G17260/1:5904058-5908898	Carubv10008225m.g/scaffold_1:5957609-5962833
1	1572	1	1340	1341	-1	A	AK2	TreeBeST004067.e.a	920643/1:7231724-7233969	AT1G17270/1:5909249-5911693	Carubv10008696m.g/scaffold_1:5965542-5968110
1	1573	1	1341	1342	-1	A	AK2	TreeBeST001544.B.g	471931/1:7234445-7237352	AT1G17280/1:5916901-5920040	Carubv10010163m.g/scaffold_1:5968436-5971551
1	1574	1	1342	1343	1	A	AK2	TreeBeST006841.A.a.b	471933/1:7238974-7239543	AT1G17285/1:5920774-5921415
1	1575	1	1343	1344	1	A	AK2	TreeBeST000152.L.c	920646/1:7240931-7244377	AT1G17290/1:5922630-5926400	Carubv10008780m.g/scaffold_1:5973993-5977916
1	1576	1	1344	1345	-1	A	AK2	TreeBeST000193.R.c.b.e	471935/1:7246136-7246774	AT1G17310/1:5928014-5928667	Carubv10011075m.g/scaffold_1:5978893-5979543
1	1577	1	1345	1346	1	A	AK2	TreeBeST006160.a	471936/1:7248375-7250222	AT1G17330/1:5929909-5931831	Carubv10010080m.g/scaffold_1:5980678-5982669
1	1578	1	1346	1347	1	A	AK2	TreeBeST000447.G.a	471937/1:7253508-7258378	AT1G17340/1:5933870-5938761	Carubv10011400m.g/scaffold_1:5984805-5989221
1	1579	1	1347	1348	1	A	AK2	TreeBeST001648.C.a	471938/1:7260587-7261297	AT1G17345/1:5940423-5941210	Carubv10010944m.g/scaffold_1:5991259-5991648
1	1580	1	1348	1349	1	A	AK2	TreeBeST004690.c	471939/1:7262702-7265358	AT1G17350/1:5941785-5944463	Carubv10010222m.g/scaffold_1:5992505-5995117
1	1581	1	1349	1350	1	A	AK2	TreeBeST000929.B.b		AT1G17360/1:5946764-5951473	Carubv10008164m.g/scaffold_1:5997650-6002496
1	1582	1	1350	1351	-1	A	AK2	TreeBeST008638.N.b.c	920656/1:7274164-7277215	AT1G17370/1:5951542-5955037	Carubv10009263m.g/scaffold_1:6002672-6006554
1	1583	1	1351	1352	-1	A	AK2	TreeBeST008904.A.b.a.b.g.a.a	312706/1:7277984-7279407	AT1G17380/1:5955488-5957212	Carubv10009758m.g/scaffold_1:6007281-6009267
1	1584	1	1352	1353	-1	A	AK2	TreeBeST002420.A.b.g	471945/1:7283497-7285516	AT1G17400/1:5960481-5962481	Carubv10009828m.g/scaffold_1:6012284-6013821
1	1585	1	1353	1354	-1	A	AK2	TreeBeST000609.E	471946/1:7294327-7295691	AT1G17410/1:5968573-5969975
1	1586	1	1354	1355	-1	A	AK2	TreeBeST002420.A.a.a			Carubv10010406m.g/scaffold_1:6017980-6019518
1	1587	1	1355	1356	1	A	AK2	TreeBeST000073.JB.e	471947/1:7301208-7305234	AT1G17420/1:5977411-5981480	Carubv10008244m.g/scaffold_1:6023630-6027778
1	1588	1	1356	1357	1	A	AK2	TreeBeST000375.G.b	471948/1:7306187-7307842	AT1G17430/1:5982267-5984013
1	1589	1	1357	1358	-1	A	AK2	TreeBeST002233.B.f.c	471949/1:7307887-7317744	AT1G17440/1:5984161-5987771	Carubv10008470m.g/scaffold_1:6030392-6034387
1	1590	1	1358	1359	-1			TreeBeST002208.D.a	920663/1:7318488-7326773	AT1G17450/1:5988643-5996693	Carubv10008077m.g/scaffold_1:6035188-6045905
1	1591	1	1359	1360	1			TreeBeST001378.C.a.a	471952/1:7327251-7328551	AT1G17455/1:5997180-5998475	Carubv10011591m.g/scaffold_1:6044835-6045179
1	1592	1	1360	1361	1	A	AK2	TreeBeST002388.B.b.b	471953/1:7328959-7332660	AT1G17460/1:5998814-6002716	Carubv10012426m.g/scaffold_1:6046358-6049352
1	1593	1	1361	1362	1	A	AK2	TreeBeST001832.A.c	471954/1:7333471-7336481	AT1G17470/1:6002959-6006405	Carubv10009345m.g/scaffold_1:6049739-6054336
1	1594	1	1362	1363	-1	A	AK2	TreeBeST000571.A.a.b.a			Carubv10012653m.g/scaffold_1:6053449-6055072
1	1595	1	1363	1364	1	A	AK2	TreeBeST003946.A.a.c	920668/1:7338912-7339453	AT1G17490/1:6008589-6009420	Carubv10010545m.g/scaffold_1:6055167-6056426
1	1596	1	1364	1365	1	A	AK2	TreeBeST000070.D.e.a	920669/1:7343266-7347769	AT1G17500/1:6018757-6023503	Carubv10008113m.g/scaffold_1:6060659-6067354
1	1597	1	1365	1366	-1	A	AK2	TreeBeST008113	471958/1:7348052-7348736	AT1G17510/1:6023504-6024309	Carubv10010655m.g/scaffold_1:6064454-6067354
1	1598	1	1366	1367	-1	A	AK2	TreeBeST000105.L.b.b.a			Carubv10009890m.g/scaffold_1:6067721-6070711
1	1599	1	1367	1368	-1	A	AK2	TreeBeST001180.J.f	920672/1:7355454-7357834	AT1G17520/1:6024636-6027385
1	1600	1	1368	1369	1	A	AK2	TreeBeST001659.B.e	471960/1:7358279-7359115	AT1G17530/1:6027631-6028506	Carubv10012124m.g/scaffold_1:6070038-6071414
1	1601	1	1369	1370	-1	A	AK2	TreeBeST008808.P.a.a	471961/1:7359827-7363305	AT1G17540/1:6029277-6032754	Carubv10008461m.g/scaffold_1:6072471-6075790
1	1602	1	1370	1371	1			TreeBeST000171.K.b.e.a.b	911565/1:7364242-7365739		Carubv10011883m.g/scaffold_1:6076816-6077390
1	1603	1	1371	1372	1			TreeBeST000171.K.b.e.a.a	920676/1:7367955-7370093	AT1G17550/1:6034362-6037289	Carubv10009389m.g/scaffold_1:6078299-6081400
1	1604	1	1372	1373	-1	A	AK2	TreeBeST000570.B.e.a	911567/1:7370748-7371753	AT1G17560/1:6037464-6038692	Carubv10010419m.g/scaffold_1:6081458-6082776
1	1605	1	1373	1374	1	A	AK2	TreeBeST008721.T.b	920678/1:7372915-7382850	AT1G17580/1:6039303-6049556	Carubv10011741m.g/scaffold_1:6083781-6093603
1	1606	1	1374	1375	1	A	AK2	TreeBeST000951.A.b.a.a.a	911573/1:7392985-7394218	AT1G17615/1:6059441-6060667
1	1607	1	1375	1376	1	A	AK2	TreeBeST000367.A.a	471972/1:7395832-7396913	AT1G17620/1:6062216-6063291	Carubv10010038m.g/scaffold_1:6098346-6099783
1	1608	1	1376	1377	1	A	AK2	TreeBeST008997.A	335029/1:7398254-7400788	AT1G17630/1:6064525-6066720	Carubv10011006m.g/scaffold_1:6100995-6103181
1	1609	1	1377	1378	-1	A	AK2	TreeBeST008819.V	335030/1:7401134-7402712	AT1G17640/1:6067394-6069098
1	1610	1	1378	1379	-1	A	AK2	TreeBeST000776.B	471975/1:7403220-7405580	AT1G17650/1:6069477-6072012	Carubv10011580m.g/scaffold_1:6106158-6108702
1	1611	1	1379	1380	-1	A	AK2	TreeBeST005958.b.b	9099292/1:7406217-7407997	AT1G17665/1:6072253-6074484	Carubv10011678m.g/scaffold_1:6108962-6111027
1	1612	1	1380	1381	1	A	AK2	TreeBeST004075.A.a.b.a	471977/1:7419201-7425296	AT1G17680/1:6076130-6082337	Carubv10008264m.g/scaffold_1:6112396-6118962
1	1613	1	1381	1382	-1	A	AK2	TreeBeST004452.B.b.a	471979/1:7425931-7431420	AT1G17690/1:6082755-6088340	Carubv10012647m.g/scaffold_1:6119222-6124553
1	1614	1	1382	1383	1	A	AK2	TreeBeST000433.E.a.b.a.a.c	920693/1:7433999-7434581	AT1G17700/1:6089517-6090323	Carubv10011150m.g/scaffold_1:6125704-6126392
1	1615	1	1383	1384	-1	A	AK2	TreeBeST001577.a.a.a.b.b.g	920694/1:7435402-7436741	AT1G17710/1:6090560-6092018	Carubv10011086m.g/scaffold_1:6127227-6128526
1	1616	1	1384	1385	-1	A	AK2	TreeBeST001306.C	471984/1:7437949-7442977	AT1G17720/1:6093208-6098340	Carubv10008904m.g/scaffold_1:6129937-6134651
1	1617	1	1385	1386	1	A	AK2	TreeBeST000413.A.d.a	920696/1:7449333-7450461	AT1G17730/1:6099089-6100315	Carubv10010323m.g/scaffold_1:6135524-6137001
1	1618	1	1386	1387	1	A	AK2	TreeBeST000095.J	471986/1:7451436-7455148	AT1G17745/1:6101015-6105241	Carubv10008585m.g/scaffold_1:6137800-6142056
1	1619	1	1387	1388	1	A	AK2	TreeBeST008768.J.a	471987/1:7460306-7463746	AT1G17750/1:6106656-6110120	Carubv10011893m.g/scaffold_1:6143190-6146401
1	1620	1	1388	1389	-1	A	AK2	TreeBeST004330.b	471988/1:7463772-7470099	AT1G17760/1:6110107-6116617	Carubv10011584m.g/scaffold_1:6146652-6153310
1	1621	1	1389	1390	1	A	AK2	TreeBeST008869.C.b.h.a.a	899869/4:3337106-3339210, 344061/4:3244712-3246476, 312743/1:7475698-7479653	AT2G24740/2:10529690-10531957, AT1G17770/1:6120741-6122822	Carubv10011407m.g/scaffold_1:6157623-6159974, Carubv10027823m.g/scaffold_8:3242167-3244504
1	1622	1	1390	1391	1	A	AK2	TreeBeST007312.a		AT1G17780/1:6123715-6125264, AT2G16575/2:7184652-7185245	Carubv10012112m.g/scaffold_1:6160906-6162168, Carubv10028004m.g/scaffold_8:3236065-3236736
1	1623	1	1391	1392	-1	A	AK2	TreeBeST000266.S.a	312744/1:7480016-7481752	AT1G17790/1:6125356-6127404	Carubv10009010m.g/scaffold_1:6161898-6164474
1	1624	1	1392	1393	1			TreeBeST000881.A.a.b.b.b.a	471993/1:7482644-7483372	AT1G17800/1:6128823-6129508	Carubv10011266m.g/scaffold_1:6165737-6166292
1	1625	1	1393	1394	1	A	AK2	TreeBeST008631.B.g	920704/1:7484134-7485440	AT1G17810/1:6130025-6131627	Carubv10012552m.g/scaffold_1:6166981-6168059
1	1626	1	1394	1395	-1	A	AK2	TreeBeST002912.A.a.b.c.b.c	920705/1:7485696-7489039	AT1G17820/1:6131537-6135345	Carubv10008308m.g/scaffold_1:6168176-6171889
1	1627	1	1395	1396	-1	A	AK2	TreeBeST000388.D.a.a.g	471996/1:7492326-7494941	AT1G17830/1:6135803-6138432	Carubv10009679m.g/scaffold_1:6172744-6175116
1	1628	1	1396	1397	1	A	AK2	TreeBeST008643.B	471997/1:7504112-7508021	AT1G17840/1:6142564-6146521	Carubv10008462m.g/scaffold_1:6177600-6183489
1	1629	1	1397	1398	-1	A	AK2	TreeBeST001569.A.b	911600/1:7508126-7510447	AT1G17850/1:6146074-6148850	Carubv10010974m.g/scaffold_1:6181751-6184139
1	1630	1	1398	1399	1	A	AK2	TreeBeST000809.B.b.b.b.a	920711/1:7510873-7511503	AT1G17860/1:6149301-6150038	Carubv10011616m.g/scaffold_1:6184665-6185252
1	1631	1	1399	1400	-1	A	AK2	TreeBeST001729.A.a	920712/1:7511559-7513768	AT1G17870/1:6149939-6152222	Carubv10011415m.g/scaffold_1:6185360-6187523
1	1632	1	1400	1401	-1	A	AK2	TreeBeST001584.C.d	312752/1:7514134-7514983	AT1G17880/1:6152409-6153982	Carubv10010502m.g/scaffold_1:6187914-6188777
1	1633	1	1401	1402	-1	A	AK2	TreeBeST001584.A.a			Carubv10009714m.g/scaffold_1:6191102-6192679
1	1634	1	1402	1403	-1	A	AK2	TreeBeST000064.A.b.g		AT1G17920/1:6161872-6165382	Carubv10008485m.g/scaffold_1:6193164-6196666
1	1635	1	1403	1404	-1	A	AK2	TreeBeST008575.I.b.b.a			Carubv10009018m.g/scaffold_1:6197701-6199740
1	1636	1	1404	1405	-1	A	AK2	TreeBeST001709.B.c	920718/1:7528708-7531173	AT1G17940/1:6169341-6173222	Carubv10009322m.g/scaffold_1:6200398-6204634
1	1637	1	1405	1406	1	A	AK2	TreeBeST009552.Q.b.c.b	920720/1:7539898-7541231	AT1G17950/1:6177617-6179289
1	1638	1	1406	1407	1	A	AK2	TreeBeST000014.N.a	312759/1:7548616-7550730	AT1G17970/1:6184904-6187472	Carubv10009526m.g/scaffold_1:6217605-6220237
1	1639	1	1407	1408	-1	A	AK2	TreeBeST000832.D.b	472012/1:7551298-7555242	AT1G17980/1:6187516-6191707	Carubv10008394m.g/scaffold_1:6220399-6224953
1	1640	1	1408	1409	1	A	AK2	TreeBeST003405.A.f	472014/1:7556483-7558148	AT1G18000/1:6194543-6196229, AT1G18010/1:6199898-6201484	Carubv10009079m.g/scaffold_1:6226005-6227796
1	1641	1	1409	1410	1	A	AK2	TreeBeST000314.M.b	911616/1:7559067-7568896	AT1G17990/1:6192072-6193992, AT1G18020/1:6202249-6203918	Carubv10012098m.g/scaffold_1:6228133-6229631
1	1642	1	1410	1411	1	A	AK2	TreeBeST009601.P.b	312763/1:7569373-7571580	AT1G18030/1:6204343-6206988	Carubv10011250m.g/scaffold_1:6230677-6232187
1	1643	1	1411	1412	-1	A	AK2	TreeBeST009518.H.e	472021/1:7571771-7574397	AT1G18040/1:6206871-6209500	Carubv10011276m.g/scaffold_1:6232633-6234967
1	1644	1	1412	1413	-1	A	AK2	TreeBeST005288	920732/1:7578899-7580316	AT1G18060/1:6211873-6213444
1	1645	1	1413	1414	-1	A	AK2	TreeBeST000059.SB	472022/1:7580651-7585689	AT1G18070/1:6213777-6218340	Carubv10008779m.g/scaffold_1:7074871-7079388, Carubv10008818m.g/scaffold_1:6237163-6242474
1	1646	1	1414	1415	1	A	AK2	TreeBeST009591.C.b.c	920734/1:7595932-7597517	AT1G18080/1:6222201-6224151	Carubv10009720m.g/scaffold_1:6246136-6247952
1	1647	1	1415	1416	1	A	AK2	TreeBeST000602.C.b	920735/1:7598101-7601392	AT1G18090/1:6224504-6227822	Carubv10008695m.g/scaffold_1:6248428-6251757
1	1648	1	1416	1417	-1	A	AK2	TreeBeST000140.G.b	920736/1:7601672-7603727	AT1G18100/1:6227217-6230188	Carubv10011138m.g/scaffold_1:6252046-6254140
1	1649	1	1417	1418	-1	A	AK2	TreeBeST008802.J	920739/1:7612359-7614793	AT1G18140/1:6238844-6241436	Carubv10008683m.g/scaffold_1:6257634-6260182
1	1650	1	1418	1419	-1	A	AK2	TreeBeST008621.K.b.b.b.a	911627/1:7618753-7621668	AT1G18150/1:6244384-6247655	Carubv10008665m.g/scaffold_1:6263464-6266965
1	1651	1	1419	1420	1	A	AK2	TreeBeST008716.F.d.b.a	472032/1:7627753-7632931	AT1G18160/1:6248793-6254039	Carubv10012038m.g/scaffold_1:6268477-6273221
1	1652	1	1420	1421	1	A	AK2	TreeBeST004305.a	920743/1:7633268-7634569	AT1G18170/1:6254229-6255690	Carubv10011718m.g/scaffold_1:6273522-6273857
1	1653	1	1421	1422	1	A	AK2	TreeBeST002128.B.d	920744/1:7634877-7636744	AT1G18180/1:6255830-6257900
1	1654	1	1422	1423	-1	A	AK2	TreeBeST002560.C.b.a		AT1G18190/1:6257851-6261457	Carubv10011252m.g/scaffold_1:6277250-6280924
1	1655	1	1423	1424	-1	A	AK2	TreeBeST008624.B.c	911632/1:7640701-7642318	AT1G18200/1:6265416-6266937	Carubv10011865m.g/scaffold_1:6281455-6282696
1	1656	1	1424	1425	-1	A	AK2	TreeBeST008741.D.c	920747/1:7644369-7645074	AT1G18210/1:6267969-6268828	Carubv10010474m.g/scaffold_1:6285614-6286433
1	1657	1	1425	1426	-1			TreeBeST008831.B.g.b	920750/1:7654814-7655833	AT1G18250/1:6276788-6278045	Carubv10010135m.g/scaffold_1:6290210-6291415
1	1658	1	1426	1427	-1	A	AK2	TreeBeST003007.A.b.a.a	920751/1:7657006-7660018	AT1G18260/1:6278848-6282103	Carubv10008501m.g/scaffold_1:6291892-6295481
1	1659	1	1427	1428	-1	A	AK2	TreeBeST005493	472042/1:7660317-7661215	AT1G18265/1:6282252-6283293	Carubv10011169m.g/scaffold_1:6295699-6296481
1	1660	1	1428	1429	-1	A	AK2	TreeBeST000776.I	472044/1:7661414-7671896	AT1G18270/1:6283414-6293871	Carubv10011390m.g/scaffold_1:6297015-6307033
1	1661	1	1429	1430	1	A	AK2	TreeBeST001931.C.d.b	911640/1:7672540-7673352	AT1G18280/1:6294333-6295364
1	1662	1	1430	1431	1	A	AK2	TreeBeST001645.C	472046/1:7677961-7682169	AT1G18290/1:6297364-6298328	Carubv10010107m.g/scaffold_1:6309961-6311566
1	1663	1	1431	1432	1	A	AK2	TreeBeST000524.A.b.b.g	312784/1:7683571-7684554	AT1G18300/1:6299687-6301086	Carubv10010316m.g/scaffold_1:6314775-6316192
1	1664	1	1432	1433	-1	A	AK2	TreeBeST002844.C.n		AT1G18310/1:6301200-6303956	Carubv10008525m.g/scaffold_1:6316421-6318704
1	1665	1	1433	1434	1	A	AK2	TreeBeST001382.A.a	472048/1:7685062-7686526	AT1G18320/1:6304360-6305689, AT3G10110/3:3116110-3117671	Carubv10010466m.g/scaffold_1:6319090-6320717
1	1666	1	1434	1435	-1	A	AK2	TreeBeST000400.L.a.b	472050/1:7686780-7688783	AT1G18330/1:6305971-6308010, AT3G10113/3:3118043-3119391	Carubv10009624m.g/scaffold_1:6320854-6322481
1	1667	1	1435	1436	-1	A	AK2	TreeBeST004403	911646/1:7697430-7699156	AT1G18335/1:6309041-6311326	Carubv10010010m.g/scaffold_1:6323760-6326200
1	1668	1	1436	1437	-1	A	AK2	TreeBeST004551	472054/1:7699380-7701768	AT1G18340/1:6311483-6313931	Carubv10009867m.g/scaffold_1:6326395-6328759
1	1669	1	1437	1438	-1	A	AK2	TreeBeST000093.A.g	920765/1:7709030-7711285	AT1G18360/1:6316695-6319427	Carubv10009378m.g/scaffold_1:6330727-6334498
1	1670	1	1438	1439	-1	A	AK2	TreeBeST009514.S	472057/1:7712301-7716411	AT1G18370/1:6319650-6324222	Carubv10008207m.g/scaffold_1:6334620-6339239
1	1671	1	1439	1440	1	A	AK2	TreeBeST000234.E.b.b.c	312791/1:7718734-7726209		Carubv10008544m.g/scaffold_1:6340667-6344962
1	1672	1	1440	1441	1	A	AK2	TreeBeST009526.A.a.c		AT1G18400/1:6331398-6333743	Carubv10009894m.g/scaffold_1:6346265-6348461
1	1673	1	1441	1442	-1	A	AK2	TreeBeST008693.F.a.g	335100/1:7729859-7735041	AT1G18410/1:6336528-6342460	Carubv10012358m.g/scaffold_1:6356918-6362464
1	1674	1	1442	1443	1	A	AK2	TreeBeST002991.A.m.b	335101/1:7736046-7739013		Carubv10010911m.g/scaffold_1:6363417-6364904
1	1675	1	1443	1444	1	A	AK2	TreeBeST000245.C.b.a	911657/1:7739631-7742097	AT1G18420/1:6343330-6345689
1	1676	1	1444	1445	1	A	AK2	TreeBeST001450.C	472062/1:7742306-7744199	AT1G18440/1:6345974-6347910	Carubv10009940m.g/scaffold_1:6371471-6373498
1	1677	1	1445	1446	1	A	AK2	TreeBeST008685.A.c.b.a.a			Carubv10009163m.g/scaffold_1:6373802-6377949
1	1678	1	1446	1447	1	A	AK2	TreeBeST000452.K.e	472064/1:7749228-7752758	AT1G18460/1:6352470-6356113	Carubv10008464m.g/scaffold_1:6378190-6385197
1	1679	1	1447	1448	-1	A	AK2	TreeBeST002572.b.b.a	472066/1:7752827-7756945	AT1G18470/1:6356133-6360166	Carubv10009059m.g/scaffold_1:6379179-6386195
1	1680	1	1448	1449	1	A	AK2	TreeBeST002367.D.b	472067/1:7760349-7761551	AT1G18480/1:6361629-6363007	Carubv10017403m.g/scaffold_5:7221463-7223084
1	1681	1	1449	1450	1	A	AK2	TreeBeST008740.O	472068/1:7761901-7764803	AT1G18485/1:6363172-6366235
1	1682	1	1450	1451	1			TreeBeST007342.a.a.b		AT1G18486/1:6366397-6366753	Carubv10010836m.g/scaffold_1:6395033-6395392
1	1683	1	1451	1452	1	A	AK2	TreeBeST000536.E	472069/1:7767429-7769691	AT1G18490/1:6366520-6368849	Carubv10009776m.g/scaffold_1:6395716-6397632
1	1684	1	1452	1453	1	A	AK2	TreeBeST001502.c.a.f	472070/1:7769931-7773827	AT1G18500/1:6369347-6373025
1	1685	1	1453	1454	1	A	AK2	TreeBeST007416.A	911666/1:7774174-7774995	AT1G18510/1:6373295-6374090	Carubv10011011m.g/scaffold_1:6402309-6403123
1	1686	1	1454	1455	1			TreeBeST000141.A.b.a.a	920785/1:7775935-7777081	AT1G18520/1:6374932-6376316	Carubv10011030m.g/scaffold_1:6403750-6404744
1	1687	1	1455	1456	1	A	AK2	TreeBeST008619.C.a.c	920786/1:7777568-7778084	AT1G18530/1:6376783-6377256	Carubv10011170m.g/scaffold_1:6405303-6405776
1	1688	1	1456	1457	-1	A	AK2	TreeBeST002106.A.b.c.b.b.a	920787/1:7778138-7779394	AT1G18540/1:6377321-6378580	Carubv10010178m.g/scaffold_1:6405794-6407158, Carubv10023978m.g/scaffold_4:2049858-2051463
1	1689	1	1457	1458	-1	A	AK2	TreeBeST008861.Q	335111/1:7779953-7782707	AT1G18550/1:6381503-6384340	Carubv10008434m.g/scaffold_1:6407659-6410338
1	1690	1	1458	1459	1	A	AK2	TreeBeST008784.NB		AT1G18560/1:6385449-6388080	Carubv10008481m.g/scaffold_1:6410966-6413957
1	1691	1	1459	1460	1	A	AK2	TreeBeST009584.B.a.b.b.a.a	472077/1:7789691-7791515	AT1G18570/1:6389411-6391267	Carubv10009563m.g/scaffold_1:6415949-6417568
1	1692	1	1460	1461	1	A	AK2	TreeBeST008855.G	312807/1:7801035-7803198	AT1G18580/1:6395864-6398239	Carubv10008800m.g/scaffold_1:6422974-6425808
1	1693	1	1461	1462	1	A	AK2	TreeBeST008770.K.b	472079/1:7806964-7808302	AT1G18590/1:6398580-6399942	Carubv10012097m.g/scaffold_1:6426748-6427785
1	1694	1	1462	1463	1	A	AK2	TreeBeST005239.B.b	472080/1:7808843-7811082	AT1G18600/1:6400404-6402791	Carubv10009672m.g/scaffold_1:6428577-6430841
1	1695	1	1463	1464	1	A	AK2	TreeBeST009557.A.e	911676/1:7812179-7814774	AT1G18610/1:6405645-6409297	Carubv10008756m.g/scaffold_1:6431169-6434541
1	1696	1	1464	1465	1	A	AK2	TreeBeST001473.A.b.e	472083/1:7816494-7820901	AT1G18620/1:6410033-6414451	Carubv10008208m.g/scaffold_1:6436697-6440346
1	1697	1	1465	1466	1	A	AK2	TreeBeST009582.F	911678/1:7821726-7822782	AT1G18630/1:6414725-6416459
1	1698	1	1466	1467	-1	A	AK2	TreeBeST003174.A.b.b	472085/1:7822878-7825185	AT1G18640/1:6416357-6418690	Carubv10007876m.g/scaffold_7:12895033-12897829, Carubv10010958m.g/scaffold_1:6442525-6444177
1	1699	1	1467	1468	-1	A	AK2	TreeBeST003174.B.b.a.a.a.b			Carubv10012483m.g/scaffold_1:6445202-6446714
1	1700	1	1468	1469	1	A	AK2	TreeBeST002673.A.a.b	472088/1:7831316-7836048	AT1G18660/1:6421300-6425880	Carubv10008983m.g/scaffold_1:6448008-6452708
1	1701	1	1469	1470	-1	A	AK2	TreeBeST008586.B.b.b.b.b.a.b.b.b.b.b.a			Carubv10008466m.g/scaffold_1:6452851-6456964
1	1702	1	1470	1471	-1	A	AK2	TreeBeST002767.D	911684/1:7841611-7842806	AT1G18680/1:6431938-6433464	Carubv10010393m.g/scaffold_1:6460936-6462712
1	1703	1	1471	1472	1	A	AK2	TreeBeST000459.G.j.a	312817/1:7843725-7846304	AT1G18690/1:6433574-6436922	Carubv10009116m.g/scaffold_1:6463082-6464992
1	1704	1	1472	1473	1	A	AK2	TreeBeST002967.a	472093/1:7847030-7852681	AT1G18700/1:6437591-6443046	Carubv10012083m.g/scaffold_1:6466113-6471401
1	1705	1	1473	1474	1			TreeBeST009539.F.c.b.a			Carubv10010045m.g/scaffold_1:6489998-6492390, Carubv10011014m.g/scaffold_1:6480559-6482601
1	1706	1	1474	1475	-1			FAM9691.A.c.a	920808/1:7894319-7895886	AT1G18720/1:6457821-6459751
1	1707	1	1475	1476	1	A	AK2	TreeBeST005616	472098/1:7896757-7898447	AT1G18730/1:6460598-6462224	Carubv10010440m.g/scaffold_1:6501942-6503843
1	1708	1	1476	1477	1	A	AK2	TreeBeST001296.B.b.c.b	472100/1:7902907-7905285	AT1G18740/1:6463922-6465476
1	1709	1	1477	1478	1	A	AK2	TreeBeST000963.C.c	472101/1:7906168-7908577	AT1G18750/1:6467331-6469984	Carubv10009419m.g/scaffold_1:6508169-6511503
1	1710	1	1478	1479	-1			TreeBeST002348.F.a.b.a.a	472102/1:7910795-7930844, 920819/1:7934575-7935649	AT1G18760/1:6471150-6471824, AT1G18770/1:6473370-6474048, AT2G29840/2:12732387-12733983	Carubv10010970m.g/scaffold_1:6511698-6512330
1	1711	1	1479	1480	-1			TreeBeST002348.F.a.a.b	920818/1:7932231-7933537	AT1G18780/1:6476258-6477235	Carubv10011027m.g/scaffold_1:6512877-6513983
1	1712	1	1480	1481	-1	A	AK2	TreeBeST001128.D.d.a	472103/1:7936149-7937491	AT1G18790/1:6478851-6480043
1	1713	1	1481	1482	-1	A	AK2	TreeBeST000567.B.b.a.b.a	920821/1:7939096-7941137	AT1G18800/1:6481113-6483596	Carubv10010235m.g/scaffold_1:6518789-6521238
1	1714	1	1482	1483	-1	A	AK2	TreeBeST005286.B	920822/1:7943348-7944503	AT1G18810/1:6485596-6487030	Carubv10011880m.g/scaffold_1:6523393-6524532
1	1715	1	1483	1484	1	A	AK2	TreeBeST002795.I.a	472106/1:7952326-7957188	AT1G18830/1:6489309-6494218	Carubv10011773m.g/scaffold_1:6527273-6532191
1	1716	1	1484	1485	-1			TreeBeST000060.I.a	472107/1:7959342-7959636	AT1G18835/1:6496098-6496396	Carubv10011804m.g/scaffold_1:6533360-6534370
1	1717	1	1485	1486	-1	A	AK2	TreeBeST008114	920825/1:7963392-7963746
1	1718	1	1486	1487	-1	A	AK2	TreeBeST008596.I.a	335142/1:7965284-7967624	AT1G18840/1:6500848-6504397	Carubv10008698m.g/scaffold_1:6539354-6542914
1	1719	1	1487	1488	-1	A	AK2	TreeBeST005404	472110/1:7968984-7970577	AT1G18850/1:6504806-6506424	Carubv10009088m.g/scaffold_1:6543381-6545164
1	1720	1	1488	1489	1	A	AK2	TreeBeST000200.A.a.b.c	335144/1:7975906-7977915	AT1G18860/1:6509492-6511227
1	1721	1	1489	1490	1	A	AK2	TreeBeST003591.a.b.b.a.a.a.b.b			Carubv10008977m.g/scaffold_1:6548436-6550262
1	1722	1	1490	1491	1	A	AK2	TreeBeST000054.Q.a			Carubv10008717m.g/scaffold_1:6553828-6557702
1	1723	1	1491	1492	1	A	AK2	TreeBeST000054.A.a.b.b.b.b.a	472112/1:7996531-7999034	AT1G18880/1:6520748-6523368	Carubv10012216m.g/scaffold_1:6558966-6561201
1	1724	1	1492	1493	-1	A	AK2	TreeBeST008738.AB.b.a.a	920833/1:7999113-8001416	AT1G18890/1:6522764-6525962	Carubv10008777m.g/scaffold_1:6561208-6563986
1	1725	1	1493	1494	1	A	AK2	TreeBeST000281.T.a	920834/1:8006365-8008989	AT1G18900/1:6529046-6532614	Carubv10008274m.g/scaffold_1:6568150-6572256
1	1726	1	1494	1495	-1	A	AK2	TreeBeST000577.V.b.d	472116/1:8009165-8014809	AT1G18910/1:6532559-6538145	Carubv10008101m.g/scaffold_1:6567988-6576900
1	1727	1	1495	1496	1	A	AK2	TreeBeST008790.A.b.c.a	312838/1:8016173-8017965	AT1G18940/1:6543852-6545592	Carubv10008700m.g/scaffold_1:6577956-6580108
1	1728	1	1496	1497	1	A	AK2	TreeBeST002004.B.b.a	472118/1:8018830-8024385	AT1G18950/1:6546399-6551887	Carubv10012346m.g/scaffold_1:6581084-6586068
1	1729	1	1497	1498	1	A	AK2	TreeBeST007848		AT1G18960/1:6552752-6553940	Carubv10012671m.g/scaffold_1:6587629-6588510
1	1730	1	1498	1499	-1	A	AK2	TreeBeST008578.G.e.a.a	920839/1:8026847-8027737	AT1G18970/1:6554568-6555377	Carubv10011931m.g/scaffold_1:6588947-6589609
1	1731	1	1499	1500	-1	A	AK2	TreeBeST008578.G.e.a.b	472121/1:8029423-8030150	AT1G18980/1:6557254-6558045	Carubv10011952m.g/scaffold_1:6590776-6591444
1	1732	1	1500	1501	-1	A	AK2	TreeBeST000190.A.g	472122/1:8030858-8032627	AT1G18990/1:6558678-6560489	Carubv10011395m.g/scaffold_1:6592234-6593910
1	1733	1	1501	1502	-1	A	AK2	TreeBeST009521.C.a.a.b.b.a.b	472123/1:8032888-8034976	AT1G19000/1:6560795-6562786	Carubv10011841m.g/scaffold_1:6594847-6598111
1	1734	1	1502	1503	1	A	AK2	TreeBeST003894.B.d.a	335156/1:8038414-8040333	AT1G19010/1:6565783-6567525	Carubv10009495m.g/scaffold_1:6601575-6604047
1	1735	1	1503	1504	1	A	AK2	TreeBeST003044.C	920844/1:8041040-8041337	AT1G19020/1:6568073-6568597	Carubv10010768m.g/scaffold_1:6604604-6605002
1	1736	1	1504	1505	1	A	AK2	TreeBeST000975.G	472127/1:8042466-8044481	AT1G19025/1:6568853-6570939	Carubv10008764m.g/scaffold_1:6605247-6607410
1	1737	1	1505	1506	-1	A	AK2	TreeBeST000305.B.b.b.a.b.d	920848/1:8045339-8046546	AT1G19050/1:6577833-6579178	Carubv10010295m.g/scaffold_1:6608195-6609626
1	1738	1	1506	1507	1			TreeBeST008983.F.b.b.b.b.a.a.a.b	911724/1:8051049-8052438		Carubv10009244m.g/scaffold_1:6613185-6616557
1	1739	1	1507	1508	1			TreeBeST008322	335160/1:8053402-8055011	AT1G19086/1:6588542-6589338	Carubv10012064m.g/scaffold_1:6618393-6618969
1	1740	1	1508	1509	1	A	AK2	TreeBeST000562.G	472129/1:8056078-8058649	AT1G19090/1:6590245-6592816	Carubv10008603m.g/scaffold_1:6619246-6621986
1	1741	1	1509	1510	1	A	AK2	TreeBeST000585.I.a.d	472130/1:8067447-8074056	AT1G19100/1:6594930-6601355	Carubv10008534m.g/scaffold_1:6623596-6630114
1	1742	1	1510	1511	1	A	AK2	TreeBeST002413.C.a	472131/1:8075832-8079770	AT1G19110/1:6602126-6605908	Carubv10008355m.g/scaffold_1:6630833-6634860
1	1743	1	1511	1512	1	A	AK2	TreeBeST002420.B	472133/1:8080108-8081719	AT1G19115/1:6606237-6607346	Carubv10012380m.g/scaffold_1:6635187-6636449
1	1744	1	1512	1513	1	A	AK2	TreeBeST001941.F	472135/1:8082516-8083886	AT1G19120/1:6608115-6609369	Carubv10010639m.g/scaffold_1:6636850-6639619
1	1745	1	1513	1514	-1	A	AK2	TreeBeST003968.b	312852/1:8084068-8085039	AT1G19130/1:6609325-6610613	Carubv10010381m.g/scaffold_1:6636850-6639619
1	1746	1	1514	1515	-1	A	AK2	TreeBeST004902	472138/1:8085313-8087045	AT1G19140/1:6610773-6612516	Carubv10009536m.g/scaffold_1:6639680-6641493
1	1747	1	1515	1516	1	A	AK2	TreeBeST008590.L	472139/1:8087282-8088615	AT1G19150/1:6612749-6613972	Carubv10012387m.g/scaffold_1:6641789-6642871
1	1748	1	1516	1517	1	A	AK2	TreeBeST000139.F.b.b.c	472140/1:8094644-8096938	AT1G19170/1:6616643-6618986	Carubv10011469m.g/scaffold_1:6643352-6645632
1	1749	1	1517	1518	1	A	AK2	TreeBeST008904.A.b.b.a.b	472142/1:8100622-8101768	AT1G19180/1:6622114-6623620	Carubv10010018m.g/scaffold_1:6649410-6651153
1	1750	1	1518	1519	1	A	AK2	TreeBeST000026.L.d.a.b	920861/1:8102471-8103455	AT1G19190/1:6623876-6624977
1	1751	1	1519	1520	-1	A	AK2	TreeBeST000704.D.a.d	911737/1:8103620-8104398	AT1G19200/1:6625020-6625856
1	1752	1	1520	1521	-1	A	AK2	TreeBeST000202.A.b.b.a	472144/1:8105037-8105734	AT1G19210/1:6626822-6627530	Carubv10011394m.g/scaffold_1:6654331-6654897
1	1753	1	1521	1522	-1	A	AK2	TreeBeST008692.BB.b.a	335174/1:8106547-8110920	AT1G19220/1:6628068-6633087	Carubv10008159m.g/scaffold_1:6655296-6660465
1	1754	1	1522	1523	1	A	AK2	TreeBeST000040.CB.c	312861/1:8134541-8139454	AT1G19230/1:6644189-6649222	Carubv10008247m.g/scaffold_1:6672290-6677570
1	1755	1	1523	1524	-1	A	AK2	TreeBeST006668	472147/1:8139540-8140751	AT1G19240/1:6649243-6650420	Carubv10010715m.g/scaffold_1:6676517-6678257
1	1756	1	1524	1525	-1	A	AK2	TreeBeST000072.A.b.b.a	312863/1:8141417-8143645	AT1G19250/1:6650529-6653078	Carubv10008834m.g/scaffold_1:6678894-6681386
1	1757	1	1525	1526	-1	A	AK2	TreeBeST000646.A.b.b.c	911743/1:8150643-8154103		Carubv10008814m.g/scaffold_1:6688555-6692931
1	1758	1	1526	1527	1	A	AK2	TreeBeST000935.H.e	472149/1:8156271-8159849	AT1G19270/1:6662501-6666028	Carubv10008839m.g/scaffold_1:6694580-6698227
1	1759	1	1527	1528	1	A	AK2	TreeBeST000051.Q	920873/1:8166405-8169156	AT1G19290/1:6666249-6668963	Carubv10008259m.g/scaffold_1:6698398-6702246
1	1760	1	1528	1529	-1	A	AK2	TreeBeST000471.F.b	472152/1:8171236-8172672	AT1G19300/1:6671137-6672653	Carubv10012618m.g/scaffold_1:6703650-6704708
1	1761	1	1529	1530	-1	A	AK2	TreeBeST000368.C	920875/1:8176112-8176834	AT1G19310/1:6676234-6677673	Carubv10010212m.g/scaffold_1:6708440-6709829
1	1762	1	1530	1531	1	A	AK2	TreeBeST008559.E.b.b	899887/4:3466655-3470398, 472154/1:8181055-8181961	AT2G24810/2:10573862-10574699, AT1G19320/1:6679281-6680252	Carubv10012596m.g/scaffold_1:6711909-6712817
1	1763	1	1531	1532	-1	A	AK2	TreeBeST002383.B.e	472155/1:8182931-8185918	AT1G19330/1:6680563-6683529	Carubv10010116m.g/scaffold_1:6713870-6716653
1	1764	1	1532	1533	1	A	AK2	TreeBeST004842	472157/1:8187135-8189444	AT1G19340/1:6684751-6687116	Carubv10009255m.g/scaffold_1:6717825-6720405
1	1765	1	1533	1534	1	A	AK2	TreeBeST000750.A.a.g	472158/1:8190819-8192643	AT1G19350/1:6688703-6690410	Carubv10009520m.g/scaffold_1:6721934-6725854
1	1766	1	1534	1535	-1	A	AK2	TreeBeST002753.B.h	472163/1:8192678-8194684	AT1G19360/1:6690456-6692477	Carubv10011112m.g/scaffold_1:6723999-6725586
1	1767	1	1535	1536	-1	A	AK2	TreeBeST004729.e	920881/1:8195155-8197023	AT1G19370/1:6692764-6694934	Carubv10012465m.g/scaffold_1:6726341-6728170
1	1768	1	1536	1537	1	A	AK2	TreeBeST002956.A	472165/1:8201103-8201812	AT1G19380/1:6698058-6698824	Carubv10010542m.g/scaffold_1:6733133-6733683
1	1769	1	1537	1538	-1	A	AK2	TreeBeST000008.G.b.a.a.a.b	920884/1:8204722-8207347	AT1G19390/1:6700772-6703368	Carubv10011311m.g/scaffold_1:6734754-6737343
1	1770	1	1538	1539	-1	A	AK2	TreeBeST001865.B.b.c	472167/1:8210400-8212575	AT1G19400/1:6712038-6714247
1	1771	1	1539	1540	-1	A	AK2	TreeBeST000008.O			Carubv10009862m.g/scaffold_1:6741319-6743472
1	1772	1	1540	1541	-1	A	AK2	TreeBeST008612.R	920897/1:8271964-8274862	AT1G19430/1:6724573-6728040	Carubv10008443m.g/scaffold_1:6744135-6747861
1	1773	1	1541	1542	1	A	AK2	TreeBeST008614.M.a.a	472173/1:8277029-8278914	AT1G19440/1:6728984-6730931	Carubv10011929m.g/scaffold_1:6748997-6750535
1	1774	1	1542	1543	-1	A	AK2	TreeBeST008730.E.b.e	472174/1:8279554-8282963	AT1G19450/1:6731434-6734882	Carubv10012080m.g/scaffold_1:6751573-6754548
1	1775	1	1543	1544	1			TreeBeST001199.b.b.a.b.b.b.a.b.a.b.a	312882/1:8285929-8287144	AT1G19460/1:6738484-6739734, AT1G19470/1:6741296-6742534	Carubv10011352m.g/scaffold_1:6757185-6758414
1	1776	1	1544	1545	1	A	AK2	TreeBeST002913.a.b.c		AT1G19480/1:6744411-6746380	Carubv10009489m.g/scaffold_1:6758998-6761175
1	1777	1	1545	1546	1	A	AK2	TreeBeST004845.E	911775/1:8287956-8295133	AT1G19485/1:6746812-6751507	Carubv10010997m.g/scaffold_1:6761780-6766180
1	1778	1	1546	1547	-1	A	AK2	TreeBeST004158	312884/1:8295632-8301751	AT1G19490/1:6751673-6753999	Carubv10011417m.g/scaffold_1:6766686-6768763
1	1779	1	1547	1548	-1	A	AK2	TreeBeST007131.A		AT1G19500/1:6754786-6755684	Carubv10012246m.g/scaffold_1:6769874-6770370
1	1780	1	1548	1549	-1	A	AK2	TreeBeST000523.C.c		AT1G19510/1:6756284-6757377	Carubv10010724m.g/scaffold_1:6770960-6772302
1	1781	1	1549	1550	1	A	AK2	TreeBeST003158.A	472179/1:8303680-8306373	AT1G19520/1:6759965-6761235	Carubv10008438m.g/scaffold_1:6774108-6777199
1	1782	1	1550	1551	1	A	AK2	TreeBeST004252	920906/1:8308573-8309299	AT1G19530/1:6763915-6764971	Carubv10010689m.g/scaffold_1:6778208-6779227
1	1783	1	1551	1552	1			TreeBeST000328.H.a.c.a.a	472180/1:8311910-8314103	AT1G19540/1:6765667-6767341	Carubv10012117m.g/scaffold_1:6783664-6785193
1	1784	1	1552	1553	-1	A	AK2	TreeBeST001587.A.l.a.a	472181/1:8314053-8315265	AT1G19550/1:6767451-6767983, AT1G19570/1:6773311-6774528	Carubv10010286m.g/scaffold_1:6783587-6786506
1	1785	1	1553	1554	1	A	AK2	TreeBeST001264.A.b.a.a	312889/1:8315669-8317780	AT1G19580/1:6774763-6777456	Carubv10009987m.g/scaffold_1:6786738-6789705
1	1786	1	1554	1555	1	A	AK2	TreeBeST002114.E	920910/1:8319151-8321206	AT1G19600/1:6778988-6781173	Carubv10009566m.g/scaffold_1:6790293-6792939
1	1787	1	1555	1556	-1	A	AK2	TreeBeST004200.B	472186/1:8322076-8322628	AT1G19610/1:6781483-6782039	Carubv10010796m.g/scaffold_1:6793010-6793540
1	1788	1	1556	1557	1	A	AK2	TreeBeST007658	9099499/1:8324984-8325979	AT1G19620/1:6784020-6785075	Carubv10009793m.g/scaffold_1:6796028-6797091
1	1789	1	1557	1558	-1	A	AK2	TreeBeST008772.L	472187/1:8341776-8344214	AT1G19630/1:6785427-6787967	Carubv10009004m.g/scaffold_1:6798903-6801478
1	1790	1	1558	1559	-1	A	AK2	TreeBeST008791.G	472188/1:8345223-8348394	AT1G19640/1:6788885-6791846	Carubv10009402m.g/scaffold_1:6802293-6805047
1	1791	1	1559	1560	-1	A	AK2	TreeBeST000057.J.a.a	472189/1:8354278-8357753	AT1G19650/1:6796202-6799759	Carubv10012422m.g/scaffold_1:6809981-6813228
1	1792	1	1560	1561	-1	A	AK2	TreeBeST001953.B.c	472192/1:8358031-8360630	AT1G19660/1:6799981-6802652	Carubv10012529m.g/scaffold_1:6815550-6817386
1	1793	1	1561	1562	-1	A	AK2	TreeBeST002149.B.b	472193/1:8361664-8362947	AT1G19670/1:6803611-6805044	Carubv10009755m.g/scaffold_1:6819657-6821111
1	1794	1	1562	1563	1			TreeBeST001360.B.b.a	472194/1:8363249-8365732	AT1G19680/1:6805457-6807862	Carubv10009094m.g/scaffold_1:6821387-6824840
1	1795	1	1563	1564	-1	A	AK2	TreeBeST005776.B.b	911792/1:8365825-8367514	AT1G19690/1:6807715-6809569	Carubv10012174m.g/scaffold_1:6824146-6825889
1	1796	1	1564	1565	-1	A	AK2	TreeBeST000107.K.a.b.a	472196/1:8367705-8370662	AT1G19700/1:6809765-6812491	Carubv10008805m.g/scaffold_1:6826097-6829186
1	1797	1	1565	1566	1	A	AK2	TreeBeST002796.C.b.b.c	920921/1:8373154-8374992	AT1G19710/1:6814793-6816876	Carubv10011399m.g/scaffold_1:6831733-6833551
1	1798	1	1566	1567	-1	A	AK2	TreeBeST000456.Y	472198/1:8374956-8377766	AT1G19715/1:6816896-6819513	Carubv10012347m.g/scaffold_1:6833795-6839511
1	1799	1	1567	1568	-1	A	AK2	TreeBeST001547.F	335224/1:8375201-8380843	AT1G19720/1:6819564-6822711
1	1800	1	1568	1569	-1	A	AK2	TreeBeST000166.F.c	920924/1:8381320-8382186	AT1G19730/1:6822864-6824071	Carubv10010677m.g/scaffold_1:6839741-6841241
1	1801	1	1569	1570	1	A	AK2	TreeBeST002742.B.a	905790/3:13430381-13431278, 888054/7:133809-135002, 927517/2:19234454-19234971, 327886/7:511279-511755, 936587/5:4334133-4334650, 949441/8:13116883-13117400, 472201/1:8382507-8383586	AT1G19740/1:6824322-6825459
1	1802	1	1570	1571	1	A	AK2	TreeBeST000161.D.b.b.b	472202/1:8385085-8386573	AT1G19770/1:6832347-6833837	Carubv10009375m.g/scaffold_1:6843589-6845555
1	1803	1	1571	1572	-1	A	AK2	TreeBeST000681.A.b.a	472205/1:8391565-8393781	AT1G19790/1:6838120-6840284	Carubv10009551m.g/scaffold_1:6851160-6853142
1	1804	1	1572	1573	1	A	AK2	TreeBeST005527	472206/1:8403028-8404749	AT1G19800/1:6846374-6848096	Carubv10009585m.g/scaffold_1:6858353-6860085
1	1805	1	1573	1574	1	A	AK2	TreeBeST008825.C.b.d	472207/1:8406713-8407400	AT1G19830/1:6852155-6852872	Carubv10010680m.g/scaffold_1:6862520-6863005
1	1806	1	1574	1575	-1	A	AK2	TreeBeST000556.B.b.e	335233/1:8415670-8419004	AT1G19835/1:6855952-6860332	Carubv10008199m.g/scaffold_1:6866262-6869921
1	1807	1	1575	1576	-1	B	AK2	TreeBeST008825.J.b	920937/1:8451241-8451746	AT1G19840/1:6872794-6873255	Carubv10010532m.g/scaffold_1:6885029-6885903
1	1808	1	1576	1577	1	B	AK2	TreeBeST008692.AB.b.a.a	472210/1:8472972-8477457	AT1G19850/1:6886879-6891374	Carubv10008258m.g/scaffold_1:6901358-6905998
1	1809	1	1577	1578	-1	B	AK2	TreeBeST003271.B	472211/1:8477765-8480934	AT1G19860/1:6891429-6894736	Carubv10009292m.g/scaffold_1:6906056-6909489
1	1810	1	1578	1579	-1	B	AK2	TreeBeST008602.J.e	312915/1:8481765-8484928	AT1G19870/1:6895015-6898725	Carubv10008346m.g/scaffold_1:6909915-6913759
1	1811	1	1579	1580	-1	B	AK2	TreeBeST009522.D	920943/1:8487651-8490860	AT1G19880/1:6900415-6904069	Carubv10011521m.g/scaffold_1:6921622-6926788
1	1812	1	1580	1581	-1	B	AK2	TreeBeST000409.D.b.o	472215/1:8494136-8495966	AT1G19900/1:6906899-6908741	Carubv10012343m.g/scaffold_1:6929867-6931516
1	1813	1	1581	1582	1	B	AK2	TreeBeST000573.E.b.a.a.b.b.d	472216/1:8500880-8502070	AT1G19910/1:6913229-6914594	Carubv10010325m.g/scaffold_1:6943584-6945093
1	1814	1	1582	1583	-1	B	AK2	TreeBeST001674.B.b	342057/3:8290406-8290893, 359747/GL349261.1:3020-3507, 472217/1:8502107-8504340	AT1G19920/1:6914613-6916805	Carubv10009002m.g/scaffold_1:6945206-6947505
1	1815	1	1583	1584	-1	B	AK2	TreeBeST008629.J.e	472218/1:8504973-8506986	AT1G19940/1:6918191-6920377	Carubv10008868m.g/scaffold_1:6948264-6950606
1	1816	1	1584	1585	1	B	AK2	TreeBeST000882.A.a.d.a.a	312922/1:8511940-8513399	AT1G19950/1:6924184-6926724	Carubv10009826m.g/scaffold_1:6952546-6955111
1	1817	1	1585	1586	1	B	AK2	TreeBeST007472	472220/1:8514856-8515278	AT1G19960/1:6928039-6928463
1	1818	1	1586	1587	1	B	AK2	TreeBeST006761.b	472221/1:8517601-8518236		Carubv10012472m.g/scaffold_1:6960690-6961070
1	1819	1	1587	1588	-1	B	AK2	TreeBeST000632.I.a	312925/1:8518518-8519890	AT1G19970/1:6931012-6932689	Carubv10010001m.g/scaffold_1:6961366-6963485
1	1820	1	1588	1589	1	B	AK2	TreeBeST005118	312926/1:8520483-8524479	AT1G19980/1:6933016-6935002	Carubv10010151m.g/scaffold_1:6963795-6965720
1	1821	1	1589	1590	1	B	AK2	TreeBeST002813.B		AT1G19990/1:6935218-6936693	Carubv10009729m.g/scaffold_1:6965912-6967706
1	1822	1	1590	1591	1	B	AK2	TreeBeST001231.A.b.b			Carubv10011511m.g/scaffold_1:6979430-6981618
1	1823	1	1591	1592	1	B	AK2	TreeBeST008559.B.b.b.c	920960/1:8554046-8555582	AT1G20030/1:6945695-6947344	Carubv10011588m.g/scaffold_1:6982171-6983774
1	1824	1	1592	1593	1			TreeBeST003057	472231/1:8561131-8562496	AT1G20050/1:6949043-6950319	Carubv10010245m.g/scaffold_1:6984355-6985743
1	1825	1	1593	1594	-1			TreeBeST005227.A.b	335256/1:8562861-8568481	AT1G20060/1:6950655-6956293	Carubv10008283m.g/scaffold_1:6990056-6995588
1	1826	1	1594	1595	-1	B	AK2	TreeBeST006932.a.a	920964/1:8570468-8571089	AT1G20070/1:6958010-6959123	Carubv10010355m.g/scaffold_1:6996011-6997502
1	1827	1	1595	1596	1	B	AK2	TreeBeST000196.Q	312936/1:8575004-8577679	AT1G20080/1:6962132-6965045	Carubv10011202m.g/scaffold_1:7000029-7002931
1	1828	1	1596	1597	1	B	AK2	TreeBeST000083.F.e.a	472235/1:8579805-8581769	AT1G20090/1:6966922-6968933	Carubv10010350m.g/scaffold_1:7004669-7006863
1	1829	1	1597	1598	-1	B	AK2	TreeBeST006921.b.b	472236/1:8581959-8583816	AT1G20100/1:6969107-6970956	Carubv10009911m.g/scaffold_1:7007074-7009120
1	1830	1	1598	1599	1	B	AK2	TreeBeST003153.D.a	312939/1:8584434-8593281	AT1G20110/1:6971485-6974835	Carubv10008630m.g/scaffold_1:7009523-7013082
1	1831	1	1599	1600	1	B	AK2	TreeBeST009530.E.b.a.b		AT1G20120/1:6975388-6977264	Carubv10012178m.g/scaffold_1:7014630-7015745
1	1832	1	1600	1601	1	B	AK2	TreeBeST009530.E.b.a.a.b		AT1G20130/1:6977885-6980241	Carubv10011073m.g/scaffold_1:7016578-7018625
1	1833	1	1601	1602	1	B	AK2	TreeBeST009530.E.b.a.a.a.a	312940/1:8596158-8604146	AT1G20132/1:6981264-6983627	Carubv10011033m.g/scaffold_1:7019700-7021490
1	1834	1	1602	1603	1			TreeBeST009530.B.b.c.a.a		AT1G20135/1:6984124-6985498	Carubv10012369m.g/scaffold_1:7022319-7023770
1	1835	1	1603	1604	-1	B	AK2	TreeBeST009349.A			Carubv10011271m.g/scaffold_1:7024901-7027958
1	1836	1	1604	1605	-1	B	AK2	TreeBeST008724.I.b.a	472246/1:8610051-8613171	AT1G20160/1:6990794-6993891	Carubv10008367m.g/scaffold_1:7028406-7031560
1	1837	1	1605	1606	1	B	AK2	TreeBeST001277.D	472247/1:8615509-8617243	AT1G20180/1:6996354-6997779	Carubv10009395m.g/scaffold_1:7034422-7035862
1	1838	1	1606	1607	-1	B	AK2	TreeBeST008562.B.d.a.a	472249/1:8617796-8619383	AT1G20190/1:6998489-6999817	Carubv10010090m.g/scaffold_1:7036770-7038449
1	1839	1	1607	1608	-1	B	AK2	TreeBeST002236.B.a	472250/1:8621734-8624782	AT1G20200/1:7001201-7004418	Carubv10008972m.g/scaffold_1:7039525-7042774
1	1840	1	1608	1609	-1	B	AK2	TreeBeST001156.A.b	312946/1:8626183-8630408	AT1G20220/1:7004879-7007651	Carubv10009820m.g/scaffold_1:7043599-7045745
1	1841	1	1609	1610	-1	B	AK2	TreeBeST003131.A.g		AT1G20225/1:7007756-7009333	Carubv10010092m.g/scaffold_1:7046320-7047892
1	1842	1	1610	1611	1	B	AK2	TreeBeST001547.I	920983/1:8630638-8632961	AT1G20230/1:7009570-7011852	Carubv10008385m.g/scaffold_1:7048081-7050450
1	1843	1	1611	1612	-1			TreeBeST004170.A.a.a.a.a.b	472254/1:8633204-8635803	AT1G20240/1:7012113-7015216	Carubv10012521m.g/scaffold_1:7050558-7051705
1	1844	1	1612	1613	1	B	AK2	TreeBeST000134.C.a	472256/1:8637168-8640785	AT1G20260/1:7016693-7020590	Carubv10008979m.g/scaffold_1:7052841-7056664
1	1845	1	1613	1614	-1	B	AK2	TreeBeST000147.D	472257/1:8640878-8643087	AT1G20270/1:7020749-7023067	Carubv10009921m.g/scaffold_1:7056781-7059273
1	1846	1	1614	1615	1	B	AK2	TreeBeST000024.A.b	472258/1:8648607-8650840	AT1G20300/1:7029629-7031535	Carubv10011494m.g/scaffold_1:7062558-7064156
1	1847	1	1615	1616	1	B	AK2	TreeBeST004591.b.a	472259/1:8651765-8652704	AT1G20310/1:7032290-7033208	Carubv10010139m.g/scaffold_1:7065679-7066518
1	1848	1	1616	1617	-1			TreeBeST000883.B.b.b.b.a.b.a.a	472260/1:8653266-8654505	AT1G20320/1:7033657-7034874	Carubv10012534m.g/scaffold_1:7067645-7068486
1	1849	1	1617	1618	-1	B	AK2	TreeBeST000799.D.c	472261/1:8656959-8658332	AT1G20330/1:7038688-7040159	Carubv10011566m.g/scaffold_1:7069906-7071006
1	1850	1	1618	1619	-1	B	AK2	TreeBeST004574.e	472262/1:8661487-8662388	AT1G20340/1:7042429-7043363	Carubv10012022m.g/scaffold_1:7081050-7081553
1	1851	1	1619	1620	1	B	AK2	TreeBeST001435.A.b	472263/1:8662741-8663453	AT1G20350/1:7043713-7044592	Carubv10010213m.g/scaffold_1:7081994-7082694
1	1852	1	1620	1621	-1	B	AK2	TreeBeST002394.A.b.b.a.a.b.a	90976716/1:8663875-8664981
1	1853	1	1621	1622	-1	B	AK2	TreeBeST002026.B.e	921000/1:8692136-8693985, 472264/1:8677774-8680070	AT1G20370/1:7051577-7053641	Carubv10008701m.g/scaffold_1:7085969-7088153
1	1854	1	1622	1623	1	B	AK2	TreeBeST000807.G.e	472267/1:8714352-8717759, 922207/1:14188586-14189441	AT1G20380/1:7061665-7065178	Carubv10008428m.g/scaffold_1:7097441-7101078
1	1855	1	1623	1624	-1	B	AK2	TreeBeST004558.A.b	921003/1:8726852-8730424, 920999/1:8685273-8689073	AT1G20410/1:7078898-7082547	Carubv10008914m.g/scaffold_1:7101252-7104744
1	1856	1	1624	1625	-1	B	AK2	TreeBeST006114.e	472271/1:8736346-8736937	AT1G20430/1:7083196-7083835	Carubv10011343m.g/scaffold_1:7105974-7106324, Carubv10019044m.g/scaffold_5:5727962-5728312
1	1857	1	1625	1626	-1	B	AK2	TreeBeST003831.B.b.c.a	921008/1:8737907-8738896	AT1G20440/1:7084409-7085772	Carubv10010040m.g/scaffold_1:7107527-7108969
1	1858	1	1626	1627	-1	B	AK2	TreeBeST003831.B.b.c.b	472273/1:8741907-8743305	AT1G20450/1:7088003-7089606	Carubv10010037m.g/scaffold_1:7111193-7112500
1	1859	1	1627	1628	1	B	AK2	TreeBeST003816.A.b.a	921010/1:8745155-8746647	AT1G20460/1:7091361-7092993	Carubv10010710m.g/scaffold_1:7114309-7116585
1	1860	1	1628	1629	1	B	AK2	TreeBeST000168.C.b	472276/1:8747912-8748523	AT1G20470/1:7094260-7094869	Carubv10011671m.g/scaffold_1:7117627-7118067
1	1861	1	1629	1630	-1	B	AK2	TreeBeST008745.J.a	312965/1:8748619-8756619	AT1G20480/1:7094833-7097114	Carubv10008735m.g/scaffold_1:7117335-7120571
1	1862	1	1630	1631	-1	B	AK2	TreeBeST008745.I.b			Carubv10012648m.g/scaffold_1:7123668-7125678
1	1863	1	1631	1632	-1	B	AK2	TreeBeST008745.L	472278/1:8757044-8759363	AT1G20510/1:7103459-7105869	Carubv10008763m.g/scaffold_1:7126248-7128630
1	1864	1	1632	1633	-1	B	AK2	TreeBeST000028.A.b.a.g	90976740/1:8765696-8766597	AT1G20520/1:7106922-7107617	Carubv10012650m.g/scaffold_1:7129324-7130025
1	1865	1	1633	1634	-1	B	AK2	TreeBeST000048.P.b	312968/1:8767147-8769146	AT1G20530/1:7108370-7110377
1	1866	1	1634	1635	-1	B	AK2	TreeBeST008745.A.a.b			Carubv10008623m.g/scaffold_1:7131461-7133540
1	1867	1	1635	1636	1	B	AK2	TreeBeST003930.a.a	472283/1:8774928-8777651	AT1G20540/1:7112611-7115362	Carubv10009593m.g/scaffold_1:7136094-7140272
1	1868	1	1636	1637	-1	B	AK2	TreeBeST008587.J.b.c	312970/1:8777811-8780319	AT1G20550/1:7115241-7118161	Carubv10008720m.g/scaffold_1:7138517-7141903
1	1869	1	1637	1638	-1	B	AK2	TreeBeST008747.G	472286/1:8782100-8784239	AT1G20560/1:7119676-7121817	Carubv10011463m.g/scaffold_1:7143499-7145309
1	1870	1	1638	1639	-1			TreeBeST003999.B.b	472287/1:8784553-8789138	AT1G20570/1:7122018-7126559	Carubv10011863m.g/scaffold_1:7145773-7150254
1	1871	1	1639	1640	-1	B	AK2	TreeBeST003948	921022/1:8789591-8791347	AT1G20575/1:7126772-7128745	Carubv10010118m.g/scaffold_1:7151409-7153167
1	1872	1	1640	1641	1	B	AK2	TreeBeST000675.B.e	335306/1:8791613-8792960	AT1G20580/1:7128884-7130642	Carubv10010633m.g/scaffold_1:7153393-7155008
1	1873	1	1641	1642	-1	B	AK2	TreeBeST008788.B.b.b.g	472290/1:8793368-8796391	AT1G20590/1:7131166-7132183, AT1G20610/1:7134790-7137781	Carubv10009205m.g/scaffold_1:7155575-7158304
1	1874	1	1642	1643	1	B	AK2	TreeBeST001187.J	312977/1:8817683-8823505	AT1G20620/1:7144119-7146540	Carubv10012481m.g/scaffold_1:7163486-7166496
1	1875	1	1643	1644	1	B	AK2	TreeBeST001187.E.a		AT1G20630/1:7146636-7149977	Carubv10012491m.g/scaffold_1:7167166-7169904
1	1876	1	1644	1645	1	B	AK2	TreeBeST000476.C.b.b.c	472297/1:8829102-8832981	AT1G20640/1:7154560-7158218	Carubv10008300m.g/scaffold_1:7174086-7179424
1	1877	1	1645	1646	-1	B	AK2	TreeBeST000016.E.d.c	472299/1:8833026-8835277	AT1G20650/1:7158244-7160526	Carubv10011749m.g/scaffold_1:7178138-7179786
1	1878	1	1646	1647	-1	B	AK2	TreeBeST001207.D.b.a.i.a			Carubv10008487m.g/scaffold_1:7186931-7190963
1	1879	1	1647	1648	1	B	AK2	TreeBeST000539.D.a.e	472301/1:8859957-8861908	AT1G20693/1:7176775-7178820	Carubv10010586m.g/scaffold_1:7193430-7195822
1	1880	1	1648	1649	1	B	AK2	TreeBeST000539.D.a.f	472304/1:8862638-8864615	AT1G20696/1:7179453-7181499	Carubv10012681m.g/scaffold_1:7196486-7198456
1	1881	1	1649	1650	1	B	AK2	TreeBeST000180.D.b.a	335316/1:8865835-8867215	AT1G20700/1:7182558-7184009	Carubv10010349m.g/scaffold_1:7199427-7200887
1	1882	1	1650	1651	1	B	AK2	TreeBeST000180.D.a	312981/1:8867831-8868607	AT1G20710/1:7184485-7185267	Carubv10012447m.g/scaffold_1:7201361-7202203
1	1883	1	1651	1652	-1	B	AK2	TreeBeST000874.F.d	921039/1:8868981-8876272	AT1G20720/1:7185658-7192794	Carubv10008105m.g/scaffold_1:7202299-7210139
1	1884	1	1652	1653	-1	B	AK2	TreeBeST000874.F.c.a	472311/1:8882971-8888741	AT1G20750/1:7203302-7208998	Carubv10011496m.g/scaffold_1:7210686-7217174
1	1885	1	1653	1654	1	B	AK2	TreeBeST001542.A.b	472312/1:8889169-8894811	AT1G20760/1:7209369-7214993	Carubv10008174m.g/scaffold_1:7217567-7225175
1	1886	1	1654	1655	-1	B	AK2	TreeBeST005988	472313/1:8894888-8896751	AT1G20770/1:7215015-7216741	Carubv10010125m.g/scaffold_1:7222530-7225111
1	1887	1	1655	1656	1	B	AK2	TreeBeST000723.G.a	921044/1:8902906-8905770	AT1G20780/1:7217128-7220784	Carubv10008332m.g/scaffold_1:7225429-7229316
1	1888	1	1656	1657	-1	B	AK2	TreeBeST004170.B.b		AT1G20790/1:7220961-7222268
1	1889	1	1657	1658	-1	B	AK2	TreeBeST004170.B.a.a.a	472315/1:8909662-8910195	AT1G20800/1:7228718-7230240	Carubv10012220m.g/scaffold_1:7231899-7235091
1	1890	1	1658	1659	1	B	AK2	TreeBeST003019.A	472316/1:8910575-8912179	AT1G20810/1:7232006-7233566	Carubv10010195m.g/scaffold_1:7235419-7237139
1	1891	1	1659	1660	1	B	AK2	TreeBeST004776.c	921048/1:8912463-8913630	AT1G20816/1:7233768-7235128	Carubv10010488m.g/scaffold_1:7237372-7238557
1	1892	1	1660	1661	1	B	AK2	TreeBeST000187.C.a.b.b.b.d.a	472318/1:8917301-8918160	AT1G20823/1:7238800-7239669	Carubv10010177m.g/scaffold_1:7242164-7242971
1	1893	1	1661	1662	1	B	AK2	TreeBeST005619	472319/1:8921164-8923077	AT1G20830/1:7242920-7244904	Carubv10009608m.g/scaffold_1:7246443-7251257
1	1894	1	1662	1663	-1	B	AK2	TreeBeST009556.K.b	472320/1:8923147-8926381	AT1G20840/1:7244939-7248143	Carubv10008415m.g/scaffold_1:7246405-7252006
1	1895	1	1663	1664	1	B	AK2	TreeBeST008783.G.a.b.c	472321/1:8933529-8935069	AT1G20850/1:7252174-7253731	Carubv10009557m.g/scaffold_1:7257130-7258686
1	1896	1	1664	1665	-1	B	AK2	TreeBeST000159.V.a.a	335330/1:8935420-8937838	AT1G20860/1:7254007-7258677	Carubv10011524m.g/scaffold_1:7259039-7261501
1	1897	1	1665	1666	-1	B	AK2	TreeBeST003226.C.c	472323/1:8938280-8939927	AT1G20870/1:7259102-7260775	Carubv10009051m.g/scaffold_1:7261925-7263643
1	1898	1	1666	1667	-1	B	AK2	TreeBeST000516.B.a	472324/1:8942289-8945583	AT1G20880/1:7262317-7265159	Carubv10009992m.g/scaffold_1:7264755-7268023
1	1899	1	1667	1668	-1	B	AK2	TreeBeST004782.a	90976783/1:8946355-8947295	AT1G20890/1:7265823-7267323	Carubv10010341m.g/scaffold_1:7268561-7269767
1	1900	1	1668	1669	1	B	AK2	TreeBeST000119.R.c.a	472326/1:8953661-8955171	AT1G20900/1:7272556-7274072	Carubv10009773m.g/scaffold_1:7277151-7278345
1	1901	1	1669	1670	-1	B	AK2	TreeBeST001780.H.b.a.c	472327/1:8958204-8962626	AT1G20910/1:7276943-7281138	Carubv10009301m.g/scaffold_1:7281242-7285322
1	1902	1	1670	1671	1	B	AK2	TreeBeST009524.R.b	472328/1:8964208-8968945	AT1G20920/1:7285114-7289778	Carubv10008128m.g/scaffold_1:7285983-7291064
1	1903	1	1671	1672	1	B	AK2	TreeBeST000545.B.a.c	313001/1:8969992-8971908	AT1G20925/1:7289973-7292507	Carubv10012230m.g/scaffold_1:7291626-7293550
1	1904	1	1672	1673	-1	B	AK2	TreeBeST009518.S.b.a	472331/1:8971969-8974075	AT1G20930/1:7292568-7294746	Carubv10009794m.g/scaffold_1:7293605-7295720
1	1905	1	1673	1674	-1	B	AK2	TreeBeST000957.J.e	472333/1:8979218-8983371, 890188/7:9981597-9981968	AT1G20950/1:7297239-7301415	Carubv10008559m.g/scaffold_1:7297391-7301724
1	1906	1	1674	1675	-1			TreeBeST000197.L.l.b	472334/1:8983745-8992266	AT1G20960/1:7301748-7310250
1	1907	1	1675	1676	1	B	AK2	TreeBeST001812.C.b	472337/1:9017387-9023588	AT1G20970/1:7313946-7319574	Carubv10008095m.g/scaffold_1:7314017-7319821
1	1908	1	1676	1677	1			TreeBeST009540.S.a.b		AT1G20980/1:7324588-7329385	Carubv10012577m.g/scaffold_1:7325671-7329599
1	1909	1	1677	1678	1			TreeBeST009540.S.a.a	472338/1:9028519-9033361		Carubv10008169m.g/scaffold_1:7330681-7335431
1	1910	1	1678	1679	-1	B	AK2	TreeBeST000867.I.e	90976797/1:9034568-9036190	AT1G20990/1:7330524-7331946	Carubv10009771m.g/scaffold_1:7336481-7338092
1	1911	1	1679	1680	1	B	AK2	TreeBeST000074.A.a	921070/1:9042192-9043419	AT1G21000/1:7337819-7339437	Carubv10009696m.g/scaffold_1:7343932-7345726
1	1912	1	1680	1681	1	B	AK2	TreeBeST000761.A.c	921071/1:9051560-9052223	AT1G21010/1:7346156-7346973	Carubv10009886m.g/scaffold_1:7350535-7352787
1	1913	1	1681	1682	1	B	AK2	TreeBeST000296.K.e	921072/1:9067228-9068003	AT1G21050/1:7366775-7367678	Carubv10010083m.g/scaffold_1:7361942-7362934
1	1914	1	1682	1683	1	B	AK2	TreeBeST000085.H.b.a	472343/1:9074138-9076408	AT1G21060/1:7371799-7374104	Carubv10012153m.g/scaffold_1:7367073-7369383
1	1915	1	1683	1684	1	B	AK2	TreeBeST002980.f	900483/4:11789593-11790040, 8960897/5:3394995-3395440, 891588/7:21945708-21946397, 888092/7:279302-281830, 915974/8:5021089-5021537, 472344/1:9076535-9078100	AT1G21065/1:7374210-7375789	Carubv10011090m.g/scaffold_1:7369526-7370965
1	1916	1	1684	1685	-1	B	AK2	TreeBeST000221.I.a.a.a	921075/1:9078473-9080170	AT1G21070/1:7375869-7378147	Carubv10009605m.g/scaffold_1:7371235-7373472
1	1917	1	1685	1686	-1	B	AK2	TreeBeST000997.B.b.b.a	472346/1:9080956-9084537	AT1G21080/1:7378593-7382168	Carubv10009386m.g/scaffold_1:7373931-7378102
1	1918	1	1686	1687	1	B	AK2	TreeBeST005850.B	313015/1:9087323-9088726	AT1G21090/1:7384629-7386558	Carubv10010147m.g/scaffold_1:7381097-7382770
1	1919	1	1687	1688	-1	B	AK2	TreeBeST008603.W.a.a.a.a	472352/1:9099626-9101131	AT1G21130/1:7399062-7400604, AT1G21100/1:7386839-7388428	Carubv10011795m.g/scaffold_1:7383412-7384725
1	1920	1	1688	1689	1	B	AK2	TreeBeST000906.b.b.b.e.a.a	921083/1:9112416-9113060	AT1G21140/1:7404383-7405281	Carubv10010334m.g/scaffold_1:7392741-7393571
1	1921	1	1689	1690	-1			TreeBeST000032.K.a		AT1G21150/1:7406296-7407764	Carubv10011358m.g/scaffold_1:7394685-7395881
1	1922	1	1690	1691	-1	B	AK2	TreeBeST000838.J.a	313019/1:9114311-9120204	AT1G21160/1:7407955-7412857	Carubv10008185m.g/scaffold_1:7396338-7400864
1	1923	1	1691	1692	1	B	AK2	TreeBeST003094.E.g	921086/1:9122085-9128571	AT1G21170/1:7413050-7419643	Carubv10008149m.g/scaffold_1:7401141-7407484
1	1924	1	1692	1693	-1	B	AK2	TreeBeST003392.C.a	472357/1:9128850-9129932	AT1G21190/1:7419678-7420903	Carubv10010645m.g/scaffold_1:7407567-7408746
1	1925	1	1693	1694	1	B	AK2	TreeBeST001565.C.b.b	472358/1:9132206-9136052	AT1G21200/1:7421217-7423143	Carubv10009151m.g/scaffold_1:7409254-7411375
1	1926	1	1694	1695	1	B	AK2	TreeBeST009527.I.a.b	911962/1:9136671-9150572
1	1927	1	1695	1696	1			TreeBeST009527.I.a.a.b.a.a	921093/1:9152896-9155326	AT1G21230/1:7429980-7432346	Carubv10008422m.g/scaffold_1:7420814-7423215
1	1928	1	1696	1697	1			TreeBeST009527.I.a.a.b.a.b	921094/1:9156706-9159157	AT1G21240/1:7434303-7436830, AT3G25490/3:9241725-9243485, AT1G21250/1:7439266-7442113	Carubv10008398m.g/scaffold_1:7425315-7427837
1	1929	1	1697	1698	-1			TreeBeST001391.G.a	472365/1:9192009-9197046	AT1G21320/1:7462834-7465334, AT1G21326/1:7469002-7469721	Carubv10010842m.g/scaffold_1:7449818-7450531
1	1930	1	1698	1699	-1	B	AK2	TreeBeST008447	921104/1:9202862-9203167	AT1G21327/1:7471947-7472210	Carubv10011367m.g/scaffold_1:7454326-7454592
1	1931	1	1699	1700	1	B	AK2	TreeBeST009523.X.a	921105/1:9207686-9208512	AT1G21340/1:7476087-7476869	Carubv10011507m.g/scaffold_1:7458469-7459251
1	1932	1	1700	1701	-1	B	AK2	TreeBeST004444	313028/1:9209050-9210725	AT1G21350/1:7476945-7479033	Carubv10012470m.g/scaffold_1:7459817-7461480
1	1933	1	1701	1702	1	B	AK2	TreeBeST001380.B.g	911973/1:9213378-9215246	AT1G21360/1:7481252-7483507	Carubv10010234m.g/scaffold_1:7465832-7468179
1	1934	1	1702	1703	1	B	AK2	TreeBeST004603	472372/1:9216022-9217912	AT1G21370/1:7483882-7485666	Carubv10011688m.g/scaffold_1:7469337-7470537
1	1935	1	1703	1704	-1	B	AK2	TreeBeST000298.H.b.b	472374/1:9217886-9220993	AT1G21380/1:7485636-7488713
1	1936	1	1704	1705	-1	B	AK2	TreeBeST005035.B.c	472375/1:9221438-9222971	AT1G21390/1:7489151-7490737	Carubv10010005m.g/scaffold_1:7474253-7476030
1	1937	1	1705	1706	1	B	AK2	TreeBeST008440	472376/1:9224397-9224621	AT1G21395/1:7491965-7492339	Carubv10011318m.g/scaffold_1:7478327-7478572
1	1938	1	1706	1707	1	B	AK2	TreeBeST000720.A.a.e.a	313033/1:9227660-9230349	AT1G21400/1:7493426-7496710	Carubv10009022m.g/scaffold_1:7479836-7482815
1	1939	1	1707	1708	1	B	AK2	TreeBeST008707.P.a.b.c	472378/1:9231634-9233667	AT1G21410/1:7497141-7499579	Carubv10009531m.g/scaffold_1:7483913-7486452
1	1940	1	1708	1709	1	B	AK2	TreeBeST000181.F.b	313035/1:9235757-9237086	AT1G21430/1:7500845-7502186	Carubv10011440m.g/scaffold_1:7487407-7488762
1	1941	1	1709	1710	-1	B	AK2	TreeBeST002361.A.a	472380/1:9237066-9240904	AT1G21440/1:7502159-7504175	Carubv10009659m.g/scaffold_1:7488707-7490921
1	1942	1	1710	1711	1			TreeBeST009511.E.b.c	472381/1:9246511-9249262	AT1G21450/1:7508969-7511801	Carubv10008658m.g/scaffold_1:7494156-7496894
1	1943	1	1711	1712	-1	B	AK2	TreeBeST009562.B.b.b	921118/1:9249452-9250732	AT1G21460/1:7511850-7513361	Carubv10010111m.g/scaffold_1:7497024-7498741
1	1944	1	1712	1713	-1	B	AK2	TreeBeST008660.C.a.a.e	472383/1:9257627-9260201	AT1G21480/1:7518986-7521497	Carubv10009077m.g/scaffold_1:7502877-7505473
1	1945	1	1713	1714	-1			TreeBeST008430	921122/1:9284985-9285567	AT1G21475/1:7524086-7524631	Carubv10011485m.g/scaffold_1:7508997-7509649
1	1946	1	1714	1715	-1			TreeBeST000894.N.b	313041/1:9287639-9288787		Carubv10011211m.g/scaffold_1:7506229-7507341, Carubv10011527m.g/scaffold_1:7511402-7512511
1	1947	1	1715	1716	-1	B	AK2	TreeBeST006251	472386/1:9293025-9294114	AT1G21500/1:7529882-7531025	Carubv10010636m.g/scaffold_1:7514759-7515955
1	1948	1	1716	1717	-1	B	AK2	TreeBeST007186	472387/1:9294603-9295709	AT1G21510/1:7531312-7532629	Carubv10009703m.g/scaffold_1:7516243-7517372
1	1949	1	1717	1718	-1	B	AK2	TreeBeST008158		AT1G21528/1:7542830-7543077	Carubv10011926m.g/scaffold_1:7527839-7528057
1	1950	1	1718	1719	-1	B	AK2	TreeBeST008747.D.a.b.b.b	921129/1:9315475-9317253	AT1G21540/1:7548614-7550565	Carubv10008762m.g/scaffold_1:7531531-7533468
1	1951	1	1719	1720	-1	B	AK2	TreeBeST008741.I	472391/1:9321958-9322583	AT1G21550/1:7553101-7553876	Carubv10011559m.g/scaffold_1:7536471-7536950
1	1952	1	1720	1721	1	B	AK2	TreeBeST002376.A.d.c.a	921132/1:9327015-9328709	AT1G21560/1:7554840-7557025	Carubv10011723m.g/scaffold_1:7538489-7540180
1	1953	1	1721	1722	-1	B	AK2	TreeBeST003009.B.d.b	313049/1:9329814-9337757	AT1G21580/1:7557262-7565803	Carubv10011226m.g/scaffold_1:7541230-7548567
1	1954	1	1722	1723	-1	B	AK2	TreeBeST000205.K.e	472395/1:9338610-9342314	AT1G21590/1:7566232-7569902	Carubv10011454m.g/scaffold_1:7552331-7555412
1	1955	1	1723	1724	-1	B	AK2	TreeBeST004445.a	472396/1:9343471-9346188	AT1G21600/1:7571185-7573846	Carubv10009718m.g/scaffold_1:7556859-7560125
1	1956	1	1724	1725	1	B	AK2	TreeBeST002997.A.b.b.a	472398/1:9346262-9351247	AT1G21610/1:7573944-7578956	Carubv10008479m.g/scaffold_1:7556859-7564769
1	1957	1	1725	1726	1	B	AK2	TreeBeST001542.A.a.b.a	472400/1:9359682-9366750	AT1G21630/1:7581084-7588064	Carubv10008122m.g/scaffold_1:7565467-7571954
1	1958	1	1726	1727	1	B	AK2	TreeBeST001421.F	921142/1:9367279-9371389	AT1G21640/1:7588597-7592890	Carubv10008203m.g/scaffold_1:7572246-7577524
1	1959	1	1727	1728	-1	B	AK2	TreeBeST000384.B		AT1G21650/1:7592854-7600639, AT1G21651/1:7600805-7604215
1	1960	1	1728	1729	1	B	AK2	TreeBeST000575.P.d	472404/1:9391215-9394656	AT1G21660/1:7605699-7609065	Carubv10008781m.g/scaffold_1:7589115-7592955
1	1961	1	1729	1730	1	B	AK2	TreeBeST001784.C.b	472405/1:9396117-9398328	AT1G21670/1:7610398-7612682
1	1962	1	1730	1731	1	B	AK2	TreeBeST001784.C.a	472406/1:9398687-9400988	AT1G21680/1:7613005-7615339	Carubv10011878m.g/scaffold_1:7596846-7598972
1	1963	1	1731	1732	1	B	AK2	TreeBeST000643.A.d	472407/1:9401086-9403950	AT1G21690/1:7615644-7618501	Carubv10010906m.g/scaffold_1:7599225-7602044
1	1964	1	1732	1733	1	B	AK2	TreeBeST006489.g.a	472409/1:9404842-9405766	AT1G21695/1:7618940-7619919	Carubv10010273m.g/scaffold_1:7602998-7603834
1	1965	1	1733	1734	-1	B	AK2	TreeBeST000915.H	472410/1:9405829-9410024	AT1G21700/1:7620001-7624136	Carubv10012527m.g/scaffold_1:7604129-7609306
1	1966	1	1734	1735	1	B	AK2	TreeBeST005073	921153/1:9410250-9411735	AT1G21710/1:7624396-7626116	Carubv10009521m.g/scaffold_1:7610155-7611995
1	1967	1	1735	1736	1			TreeBeST001133.C.a.a.a	912012/1:9412359-9414020	AT1G21720/1:7626283-7628262	Carubv10010099m.g/scaffold_1:7612224-7614446
1	1968	1	1736	1737	1	B	AK2	TreeBeST001133.F			Carubv10012612m.g/scaffold_1:7614561-7615352
1	1969	1	1737	1738	1	B	AK2	TreeBeST009596.F	472412/1:9418051-9424474	AT1G21730/1:7630107-7636594	Carubv10008234m.g/scaffold_1:7616149-7622714
1	1970	1	1738	1739	1	B	AK2	TreeBeST000048.M.a.b.e	472413/1:9437967-9441393	AT1G21740/1:7641580-7645078	Carubv10008218m.g/scaffold_1:7628086-7631779
1	1971	1	1739	1740	1	B	AK2	TreeBeST000091.E.b.e.a	921160/1:9442088-9444974	AT1G21750/1:7645701-7648699	Carubv10008920m.g/scaffold_1:7632291-7635590
1	1972	1	1740	1741	1	B	AK2	TreeBeST004589.A.d	921161/1:9445780-9448340	AT1G21760/1:7649194-7651816	Carubv10011906m.g/scaffold_1:7639573-7641823
1	1973	1	1741	1742	-1	B	AK2	TreeBeST005804.b.a	912019/1:9448539-9448959	AT1G21770/1:7651646-7652288	Carubv10010702m.g/scaffold_1:7641446-7643256
1	1974	1	1742	1743	1	B	AK2	TreeBeST000757.B	921163/1:9449156-9450663	AT1G21780/1:7652029-7654014	Carubv10012555m.g/scaffold_1:7642705-7644231
1	1975	1	1743	1744	1			TreeBeST005271.g	472418/1:9450958-9452753	AT1G21790/1:7654184-7655883	Carubv10009734m.g/scaffold_1:7645440-7647501
1	1976	1	1744	1745	-1	B	AK2	TreeBeST000556.E.a.c	472419/1:9455000-9457436	AT1G21810/1:7656399-7658634	Carubv10008676m.g/scaffold_1:7647795-7650455
1	1977	1	1745	1746	-1	B	AK2	TreeBeST004960.g	313074/1:9460542-9461632	AT1G21830/1:7661118-7662608	Carubv10010313m.g/scaffold_1:7652990-7654560
1	1978	1	1746	1747	1	B	AK2	TreeBeST002659.G	921168/1:9464136-9464450	AT1G21835/1:7665664-7665936, AT1G34792/1:12766263-12766651, AT1G34795/1:12769644-12770131, AT1G34810/1:12779992-12780270, AT1G34815/1:12783406-12783684, AT1G34830/1:12793536-12794023, AT1G34840/1:12796984-12797247, AT1G34850/1:12800308-12800571, AT1G34800/1:12773164-12773442, AT1G34860/1:12803708-12803986, AT1G34930/1:12807121-12807399, AT1G34820/1:12786817-12787095, AT1G34825/1:12790122-12790605…	Carubv10010832m.g/scaffold_1:7661280-7661609, Carubv10019379m.g/scaffold_5:6677555-6677884, Carubv10012063m.g/scaffold_1:7657662-7657961, Carubv10011697m.g/scaffold_1:7664078-7664377
1	1979	1	1747	1748	1	B	AK2	TreeBeST005805	472420/1:9465034-9466191	AT1G21840/1:7666460-7667758	Carubv10010129m.g/scaffold_1:7658243-7660026
1	1980	1	1748	1749	-1			TreeBeST000145.O.a.b.a.b.g.a.a.a	313077/1:9466460-9469223	AT1G21850/1:7667803-7670530	Carubv10010844m.g/scaffold_1:7665825-7669634
1	1981	1	1749	1750	1	B	AK2	TreeBeST008644.I.d.b.b.b	313079/1:9471149-9472697	AT1G21870/1:7678208-7679697	Carubv10010023m.g/scaffold_1:7670750-7671944
1	1982	1	1750	1751	1	B	AK2	TreeBeST001282.D.e	472424/1:9473563-9475728	AT1G21880/1:7680481-7682216	Carubv10009262m.g/scaffold_1:7677829-7680192
1	1983	1	1751	1752	-1	B	AK2	TreeBeST008864.G.b.b	313081/1:9475888-9478196	AT1G21890/1:7682584-7685662	Carubv10009309m.g/scaffold_1:7680249-7682536
1	1984	1	1752	1753	-1	B	AK2	TreeBeST000515.D.d.b	921175/1:9484231-9485586	AT1G21900/1:7690802-7692438	Carubv10010277m.g/scaffold_1:7686356-7688241
1	1985	1	1753	1754	1	B	AK2	TreeBeST000202.F.b.b.a	472427/1:9490926-9492049	AT1G21910/1:7696536-7697699	Carubv10010179m.g/scaffold_1:7692364-7693520
1	1986	1	1754	1755	-1	B	AK2	TreeBeST000018.T.a.a	335432/1:9566981-9568433, 472428/1:9500345-9502012	AT1G21920/1:7704255-7706140	Carubv10009218m.g/scaffold_1:7699904-7701974
1	1987	1	1755	1756	-1	B	AK2	TreeBeST002659.C	921178/1:9504800-9505129, 921192/1:9580595-9580916
1	1988	1	1756	1757	-1	B	AK2	TreeBeST002659.E	921179/1:9506670-9506997, 921191/1:9578897-9579224, 921193/1:9591307-9591634	AT1G21925/1:7710423-7710725, AT1G21928/1:7712211-7712513	Carubv10012546m.g/scaffold_1:7705680-7706251
1	1989	1	1757	1758	1	B	AK2	TreeBeST005162.A	912042/1:9592651-9593540, 472429/1:9508000-9508983	AT1G21930/1:7712898-7714443, AT3G42150/3:14310533-14311586	Carubv10010735m.g/scaffold_1:7706686-7708401
1	1990	1	1758	1759	-1	B	AK2	TreeBeST007191.B	912043/1:9593982-9595742	AT1G21940/1:7715170-7716975	Carubv10012034m.g/scaffold_1:7708744-7709142
1	1991	1	1759	1760	-1	B	AK2	TreeBeST007191.A	921198/1:9598937-9599352, 921197/1:9597701-9598136	AT1G21950/1:7723259-7723954	Carubv10011051m.g/scaffold_1:7711220-7711642, Carubv10012374m.g/scaffold_1:7709872-7710255
1	1992	1	1760	1761	1			TreeBeST002348.F.a.a.a.a	472431/1:9602467-9602947, 921182/1:9523700-9524694	AT1G21960/1:7725972-7726586	Carubv10010838m.g/scaffold_1:7713633-7714253
1	1993	1	1761	1762	-1			TreeBeST000068.F	472432/1:9605508-9612646, 497363/GL348904.1:2586-4745, 921186/1:9549778-9550456, 921188/1:9555609-9556287	AT1G21970/1:7727577-7729617	Carubv10011036m.g/scaffold_1:7717106-7718974
1	1994	1	1762	1763	-1			TreeBeST002659.B			Carubv10011919m.g/scaffold_1:7720951-7721163
1	1995	1	1763	1764	1			TreeBeST000018.@B.a.a.a	472433/1:9621812-9625401	AT1G21980/1:7734739-7738661	Carubv10008382m.g/scaffold_1:7725613-7729617
1	1996	1	1764	1765	1			TreeBeST008291.B	472434/1:9634840-9635209	AT1G22010/1:7749571-7750062	Carubv10011843m.g/scaffold_1:7731842-7733611
1	1997	1	1765	1766	-1	B	AK2	TreeBeST004818.B.b.b.a			Carubv10011446m.g/scaffold_1:7742840-7745072
1	1998	1	1766	1767	1	B	AK2	TreeBeST000578.N.b.b	472436/1:9639933-9642974	AT1G22020/1:7754321-7757383	Carubv10008636m.g/scaffold_1:7746051-7749145
[truncated: 28,970 more rows]
