# Supplementary material for: Understanding Brassicaceae evolution through ancestral genome reconstruction
Source: Genome Biol. 2015 Dec 10;16:262. doi: 10.1186/s13059-015-0814-y (PMC4675067; doi:10.1186/s13059-015-0814-y)
Supplement: Additional file 3: Table S3. — PCK (seven chromosomes and 37,227 genes) gene repertoire. (XLS 7818 kb) [file 13059_2015_814_MOESM3_ESM.xls]

## Sheet: Table S3
		Table S3: PCK (7 chromosomes and 37227 genes) gene repertoire. The table provides the PCK genes (in row) with their ancestral chromosomes, positions, start-end coordinates, strands, ABC-AK blocks, B.rapa-T.parvula modern gene nomenclatures (in columns).
Chr	Pos	Chr_Anc	start	End	Strand	ABC	AK	AncGene	B.rapa	T.parvula
1	1	1	2873	2874	1	A	AK2	TreeBeST000601.O	Bra032670/A09:37112282-37116691
1	2	1	2872	2873	1	A	AK2	TreeBeST000601.K.b.b		Tp_un1737_001/un1737:562-1078
1	3	1	2871	2872	-1	A	AK2	TreeBeST003429.B	Bra033213/A10:4855472-4856332	Tp1g00060/ch1-1:23851-25080
1	4	1	2870	2871	1	A	AK2	TreeBeST000454.H	Bra032430/A09:36024954-36029070	Tp1g00070/ch1-1:25055-26917
1	5	1	2869	2870	1	A	AK2	TreeBeST006468	Bra033214/A10:4854058-4854498	Tp1g00090/ch1-1:27327-28330
1	6	1	2868	2869	1	A	AK2	TreeBeST000100.J	Bra033215/A10:4852219-4853823	Tp1g00100/ch1-1:28604-30257
1	7	1	2867	2868	1			TreeBeST004865.B.a	Bra032669/A09:37103995-37108935
1	8	1	2866	2867	-1			TreeBeST003338.a	Bra032668/A09:37100918-37103638	Tp1g00120/ch1-1:34636-35299
1	9	1	2865	2866	-1	A	AK2	TreeBeST008809.E.b		Tp1g00150/ch1-1:39102-42056
1	10	1	2864	2865	1	A	AK2	TreeBeST003249.b.b	Bra033218/A10:4842830-4846529	Tp1g00160/ch1-1:41900-49360
1	11	1	2863	2864	-1	A	AK2	TreeBeST003068.b.b.a	Bra033219/A10:4841438-4842476
1	12	1	2862	2863	1	A	AK2	TreeBeST000048.G.a.b.a
1	13	1	2861	2862	1	A	AK2	TreeBeST003736.b	Bra032667/A09:37097256-37100086	Tp1g00170/ch1-1:49515-53944
1	14	1	2860	2861	-1	A	AK2	TreeBeST003068.b.b.b	Bra012303/A07:8680919-8682413, Bra032666/A09:37095050-37096997	Tp1g00180/ch1-1:53478-56197
1	15	1	2859	2860	1	A	AK2	TreeBeST009573.B.a.b.b.b.b.b	Bra032665/A09:37094274-37094753	Tp6g00040/ch6-1:9021-9660
1	16	1	2858	2859	-1	A	AK2	TreeBeST000125.D.b.a		Tp6g00060/ch6-1:14008-15120
1	17	1	2857	2858	1			TreeBeST001678.E.b.a.a.b	Bra028531/A02:900065-912637, Bra033222/A10:4805506-4819333	Tp1g00220/ch1-1:59911-73874
1	18	1	2856	2857	-1			TreeBeST001663.A.b	Bra032663/A09:37070483-37070998	Tp1g00230/ch1-1:75083-75626
1	19	1	2855	2856	1			TreeBeST009540.D.d.a.b.a	Bra032662/A09:37065249-37066398
1	20	1	2854	2855	1	A	AK2	TreeBeST009540.D.d.a.b.b	Bra033221/A10:4830421-4832038	Tp1g00240/ch1-1:76571-78340
1	21	1	2853	2854	-1	A	AK2	TreeBeST003251.B		Tp1g00250/ch1-1:81217-83661
1	22	1	2852	2853	-1	A	AK2	TreeBeST008823.C.d	Bra017147/A04:16323460-16327496	Tp1g00260/ch1-1:82686-85129
1	23	1	2851	2852	-1			TreeBeST008900.N.d	Bra033220/A10:4837253-4841141
1	24	1	2850	2851	-1	A	AK2	TreeBeST008900.D		Tp1g00280/ch1-1:87417-87770
1	25	1	2849	2850	-1	A	AK2	TreeBeST005937	Bra018853/A06:1600200-1602166	Tp1g37340/ch1-2:3411290-3413506
1	26	1	2848	2849	1	A	AK2	TreeBeST000594.A.a.b	Bra032660/A09:37055841-37059246	Tp1g00290/ch1-1:87881-91732
1	27	1	2847	2848	1	A	AK2	TreeBeST000004.B.a.j		Tp1g00300/ch1-1:91915-93803
1	28	1	2846	2847	-1	A	AK2	TreeBeST007645	Bra033223/A10:4801290-4802015	Tp1g00310/ch1-1:94605-95506
1	29	1	2845	2846	-1	A	AK2	TreeBeST008743.E.a.b.b.b.b.b.a.f.b.a	Bra028530/A02:893460-895073	Tp1g00320/ch1-1:95790-97551
1	30	1	2844	2845	1	A	AK2	TreeBeST003158.B.b	Bra033224/A10:4799502-4800782	Tp1g00330/ch1-1:97437-99581
1	31	1	2843	2844	-1	A	AK2	TreeBeST000374.T.a.a
1	32	1	2842	2843	1	A	AK2	TreeBeST009514.G.b.b	Bra032658/A09:37042681-37046889	Tp1g00350/ch1-1:106711-112268
1	33	1	2841	2842	1	A	AK2	TreeBeST008564.L	Bra032657/A09:37040830-37042059	Tp1g00360/ch1-1:112415-114249
1	34	1	2840	2841	-1	A	AK2	TreeBeST005349	Bra032656/A09:37038109-37040532	Tp1g00370/ch1-1:114394-117689
1	35	1	2839	2840	1	A	AK2	TreeBeST005682.b	Bra032655/A09:37034528-37037674	Tp1g00380/ch1-1:117441-121881
1	36	1	2838	2839	-1	A	AK2	TreeBeST001607.A.a	Bra032654/A09:37032572-37034297	Tp1g00390/ch1-1:121907-125435
1	37	1	2837	2838	1	A	AK2	TreeBeST000078.C.b.a.b.d.b	Bra033225/A10:4787820-4792743
1	38	1	2836	2837	1	A	AK2	TreeBeST008704.L	Bra033226/A10:4783916-4786490	Tp1g00410/ch1-1:131264-134301
1	39	1	2835	2836	-1	A	AK2	TreeBeST000602.F	Bra032653/A09:37029498-37031877	Tp1g00420/ch1-1:134852-137659
1	40	1	2834	2835	-1			TreeBeST000130.A.b		Tp1g00430/ch1-1:137708-140984
1	41	1	2833	2834	1	A	AK2	TreeBeST006920	Bra033227/A10:4777962-4778426	Tp1g00440/ch1-1:140402-140884
1	42	1	2832	2833	-1	A	AK2	TreeBeST000870.D.b	Bra033229/A10:4770788-4772623	Tp1g00450/ch1-1:144626-146679
1	43	1	2831	2832	1	A	AK2	TreeBeST008435		Tp1g00470/ch1-1:148739-149291
1	44	1	2830	2831	1	A	AK2	TreeBeST000203.H.b.b.b	Bra032567/A09:36650335-36651222, Bra032573/A09:36681437-36682135, Bra033230/A10:4768832-4770562	Tp1g00480/ch1-1:149420-151148
1	45	1	2829	2830	1			TreeBeST000754.I.h.a	Bra032572/A09:36674882-36680857, Bra032651/A09:37019321-37024859, Bra033231/A10:4762747-4768252, Bra033232/A10:4754576-4759970	Tp1g00490/ch1-1:151450-157694
1	46	1	2828	2829	1	A	AK2	TreeBeST000576.G.b.c	Bra032650/A09:37017341-37018472, Bra033233/A10:4752496-4753637
1	47	1	2827	2828	1	A	AK2	TreeBeST005470.D	Bra032649/A09:37012006-37016609	Tp1g00530/ch1-1:168210-171743
1	48	1	2826	2827	-1	A	AK2	TreeBeST003607	Bra033235/A10:4745507-4747285	Tp1g00540/ch1-1:171114-173665
1	49	1	2825	2826	1	A	AK2	TreeBeST000347.G.b	Bra033236/A10:4744422-4745015
1	50	1	2824	2825	-1	A	AK2	TreeBeST000525.G.b.b	Bra033237/A10:4740898-4743029	Tp1g00560/ch1-1:175566-177901
1	51	1	2823	2824	1	A	AK2	TreeBeST004814.b	Bra032648/A09:37010779-37011482	Tp1g00570/ch1-1:177145-179011
1	52	1	2822	2823	-1	A	AK2	TreeBeST006933.b	Bra033238/A10:4739985-4740535	Tp1g00580/ch1-1:179019-180324
1	53	1	2821	2822	1	A	AK2	TreeBeST008799.F.a.b	Bra033239/A10:4736102-4737149	Tp1g00590/ch1-1:179737-182612
1	54	1	2820	2821	1	A	AK2	TreeBeST002839.A.c	Bra033240/A10:4729503-4733436	Tp1g00600/ch1-1:181637-186853
1	55	1	2819	2820	-1	A	AK2	TreeBeST000243.D.a.b
1	56	1	2818	2819	1	A	AK2	TreeBeST002065.b.b.a.b	Bra032647/A09:37008541-37010211	Tp1g00610/ch1-1:186947-188412
1	57	1	2817	2818	1			TreeBeST005249.B.f	Bra033241/A10:4724989-4727357	Tp1g00620/ch1-1:189222-192676
1	58	1	2816	2817	-1	A	AK2	TreeBeST008824.C	Bra000412/A03:10990262-10992094, Bra033242/A10:4716665-4718110	Tp1g00630/ch1-1:193264-196476
1	59	1	2815	2816	-1	A	AK2	TreeBeST008824.B	Bra033243/A10:4713288-4716328	Tp1g00640/ch1-1:196386-199971
1	60	1	2814	2815	-1	A	AK2	TreeBeST008824.D.a		Tp1g00650/ch1-1:200037-201760
1	61	1	2813	2814	-1			TreeBeST008824.D.b	Bra033244/A10:4710322-4712952	Tp1g00660/ch1-1:201577-203028
1	62	1	2812	2813	-1	A	AK2	TreeBeST000498.R	Bra032646/A09:37001808-37004928, Bra033245/A10:4702483-4705590	Tp1g00670/ch1-1:203523-209495
1	63	1	2811	2812	-1	A	AK2	TreeBeST000757.H.a	Bra033246/A10:4700661-4701290	Tp1g00680/ch1-1:208828-211145
1	64	1	2810	2811	1	A	AK2	TreeBeST000265.C.b	Bra032645/A09:36999368-37000893, Bra033247/A10:4698901-4700280	Tp1g00690/ch1-1:211124-213940
1	65	1	2809	2810	-1	A	AK2	TreeBeST000103.A.b.d.a.b	Bra032644/A09:36996122-36997186, Bra033248/A10:4695745-4696784	Tp1g00700/ch1-1:214418-216083
1	66	1	2808	2809	-1	A	AK2	TreeBeST000175.A.b	Bra032643/A09:36990325-36992815, Bra033249/A10:4691689-4694025	Tp1g00710/ch1-1:217101-220648
1	67	1	2807	2808	1	A	AK2	TreeBeST008648.H.b.b.c.b	Bra032642/A09:36987619-36989535, Bra033251/A10:4685326-4687333	Tp1g00720/ch1-1:220116-223163
1	68	1	2806	2807	1			TreeBeST000040.N.b.h.b	Bra032641/A09:36981331-36984501	Tp1g00730/ch1-1:225185-228460
1	69	1	2805	2806	1			TreeBeST000040.N.b.g.b.a.b	Bra032640/A09:36972889-36976785	Tp1g00740/ch1-1:230041-233947
1	70	1	2804	2805	1	A	AK2	TreeBeST000248.A.b.a.b.b	Bra033253/A10:4660498-4662903	Tp1g00750/ch1-1:235386-238302
1	71	1	2803	2804	1	A	AK2	TreeBeST008620.D.b.a.g		Tp1g00760/ch1-1:238444-240460
1	72	1	2802	2803	1	A	AK2	TreeBeST002631.B.c.b	Bra033254/A10:4657904-4658956	Tp1g00770/ch1-1:240674-241892
1	73	1	2801	2802	1	A	AK2	TreeBeST000274.I.b.b	Bra032639/A09:36968113-36970154, Bra033255/A10:4653687-4655716	Tp1g00780/ch1-1:243803-247387
1	74	1	2800	2801	1	A	AK2	TreeBeST000400.E.d	Bra033257/A10:4641531-4642993	Tp1g00790/ch1-1:247184-249560
1	75	1	2799	2800	1	A	AK2	TreeBeST003018.A.b	Bra033258/A10:4638198-4640714	Tp1g00800/ch1-1:249273-253124
1	76	1	2798	2799	1	A	AK2	TreeBeST001865.A.b.c.b	Bra032638/A09:36965253-36966233, Bra033259/A10:4636678-4637693	Tp1g00810/ch1-1:252961-255734
1	77	1	2797	2798	-1	A	AK2	TreeBeST000361.H	Bra033260/A10:4628927-4630332	Tp1g00820/ch1-1:257493-259866
1	78	1	2796	2797	1	A	AK2	TreeBeST000152.F.b.b.a	Bra033261/A10:4623797-4626355	Tp1g00830/ch1-1:261816-264237
1	79	1	2795	2796	-1	A	AK2	TreeBeST001211.G.b.b	Bra030494/A08:21590412-21591148	Tp1g00840/ch1-1:267035-267992
1	80	1	2794	2795	1	A	AK2	TreeBeST000790.I
1	81	1	2793	2794	1	A	AK2	TreeBeST000018.J.b	Bra033262/A10:4614744-4616731	Tp1g00850/ch1-1:270936-273088
1	82	1	2792	2793	-1	A	AK2	TreeBeST000367.B.a.b	Bra033263/A10:4612640-4613461	Tp1g00860/ch1-1:274234-275795
1	83	1	2791	2792	-1	A	AK2	TreeBeST001107.a	Bra032636/A09:36938781-36940919	Tp1g00870/ch1-1:275845-278426
1	84	1	2790	2791	-1	A	AK2	TreeBeST001705.b.c.b	Bra033264/A10:4608552-4610557	Tp1g00880/ch1-1:280097-285751
1	85	1	2789	2790	-1	A	AK2	TreeBeST000038.H.b.c	Bra033265/A10:4605245-4606890
1	86	1	2788	2789	-1	A	AK2	TreeBeST000278.D.b.a.a.i.b	Bra033266/A10:4602164-4604179	Tp1g00890/ch1-1:286035-287553
1	87	1	2787	2788	1	A	AK2	TreeBeST002310.G.a.b	Bra032635/A09:36937512-36937975	Tp1g00910/ch1-1:289286-289764
1	88	1	2786	2787	1	A	AK2	TreeBeST002512.A.a.b.b		Tp1g00920/ch1-1:290829-293758
1	89	1	2785	2786	1	A	AK2	TreeBeST000259.G.b.b.e.b	Bra033267/A10:4592779-4593604	Tp1g00930/ch1-1:293710-295351
1	90	1	2784	2785	1	A	AK2	TreeBeST003385.B.a.b	Bra033268/A10:4588854-4590051
1	91	1	2783	2784	-1	A	AK2	TreeBeST000898.I.b	Bra033269/A10:4572381-4580922	Tp1g00960/ch1-1:304076-312812
1	92	1	2782	2783	1			TreeBeST008601.F.b.b	Bra033270/A10:4570991-4571710
1	93	1	2781	2782	1	A	AK2	TreeBeST008681.L.b.b.i	Bra033271/A10:4563291-4564736	Tp1g00990/ch1-1:315204-316919
1	94	1	2780	2781	1	A	AK2	TreeBeST004731.A	Bra032632/A09:36928143-36928945	Tp1g01000/ch1-1:317532-319900
1	95	1	2779	2780	1			TreeBeST008646.D.b
1	96	1	2778	2779	1			TreeBeST008646.D.a.b	Bra033272/A10:4560161-4561733	Tp1g01010/ch1-1:320025-321614
1	97	1	2777	2778	1	A	AK2	TreeBeST008923.F.g	Bra033273/A10:4557373-4559127	Tp1g01020/ch1-1:322331-324667
1	98	1	2776	2777	-1	A	AK2	TreeBeST009587.D.b	Bra033274/A10:4552386-4552952	Tp1g01030/ch1-1:328719-329552
1	99	1	2775	2776	-1			TreeBeST009587.D.a	Bra032630/A09:36922470-36923030
1	100	1	2774	2775	1	A	AK2	TreeBeST002925.A.b.c.a	Bra032629/A09:36919452-36920468	Tp1g01040/ch1-1:332118-333354
1	101	1	2773	2774	1	A	AK2	TreeBeST001877.A.a	Bra032628/A09:36917095-36917948, Bra033276/A10:4546533-4547699	Tp1g01050/ch1-1:334332-336625
1	102	1	2772	2773	1	A	AK2	TreeBeST001085.C.b.c	Bra032627/A09:36915653-36916683	Tp1g01060/ch1-1:336771-338541
1	103	1	2771	2772	1	A	AK2	TreeBeST005356.A	Bra032626/A09:36911605-36915193	Tp1g01070/ch1-1:338652-343485
1	104	1	2770	2771	1	A	AK2	TreeBeST004213	Bra006662/A03:4513011-4513681, Bra024774/A09:22837469-22838190, Bra032625/A09:36908346-36911218	Tp1g01080/ch1-1:342902-345188
1	105	1	2769	2770	-1	A	AK2	TreeBeST008845.J	Bra033277/A10:4543121-4544098	Tp1g01090/ch1-1:345214-346925
1	106	1	2768	2769	-1			TreeBeST000568.B.b.b.a.b	Bra033278/A10:4529857-4531538	Tp1g01100/ch1-1:348402-350561
1	107	1	2767	2768	1	A	AK2	TreeBeST004959	Bra033279/A10:4519610-4520476	Tp1g01110/ch1-1:355566-356600
1	108	1	2766	2767	-1	A	AK2	TreeBeST002545.C.c	Bra033280/A10:4517585-4517928
1	109	1	2765	2766	1			TreeBeST001617.C.b.b.b	Bra033281/A10:4516319-4517377
1	110	1	2764	2765	1			TreeBeST001617.C.b.b.a	Bra032623/A09:36890414-36891634	Tp1g01130/ch1-1:358991-361153
1	111	1	2763	2764	-1	A	AK2	TreeBeST008735.G	Bra032622/A09:36884014-36887127, Bra033282/A10:4506196-4512229	Tp1g01140/ch1-1:363593-368208
1	112	1	2762	2763	-1			TreeBeST008614.Q.d	Bra033283/A10:4501154-4502743
1	113	1	2761	2762	1	A	AK2	TreeBeST008596.D.a.b.a.d	Bra033284/A10:4497094-4499320	Tp1g01160/ch1-1:374241-377673
1	114	1	2760	2761	-1	A	AK2	TreeBeST008841.A.a.b	Bra030495/A08:21584763-21585356, Bra033285/A10:4494961-4496191	Tp1g01170/ch1-1:377790-380038
1	115	1	2759	2760	-1	A	AK2	TreeBeST000720.B	Bra032619/A09:36872603-36874111, Bra033286/A10:4492855-4494389	Tp1g01190/ch1-1:380682-382386
1	116	1	2758	2759	-1	A	AK2	TreeBeST000270.I	Bra033287/A10:4491508-4492247	Tp1g01200/ch1-1:382376-384214
1	117	1	2757	2758	-1			TreeBeST008729.D.b.h.b.b.a.d	Bra033290/A10:4459334-4461677	Tp1g01230/ch1-1:393235-396356
1	118	1	2756	2757	-1	A	AK2	TreeBeST000400.G.b	Bra030496/A08:21579864-21582579, Bra033291/A10:4454880-4457684	Tp1g01250/ch1-1:399884-403827
1	119	1	2755	2756	-1	A	AK2	TreeBeST000546.O.c.a	Bra032616/A09:36850484-36851684, Bra033292/A10:4452564-4453754
1	120	1	2754	2755	1	A	AK2	TreeBeST000482.S	Bra033293/A10:4445070-4452145	Tp1g01270/ch1-1:406986-415969
1	121	1	2753	2754	-1	A	AK2	TreeBeST000216.D.b.b.a.a.b.a	Bra030497/A08:21573914-21575100, Bra033294/A10:4433176-4434210	Tp1g01280/ch1-1:423758-425514
1	122	1	2752	2753	-1	A	AK2	TreeBeST004242.A.h	Bra033295/A10:4427114-4428685	Tp1g01290/ch1-1:427986-429737
1	123	1	2751	2752	1	A	AK2	TreeBeST000015.FB.b.a.b.b		Tp1g01300/ch1-1:429798-432154
1	124	1	2750	2751	1			TreeBeST000015.FB.b.b.b.b.b	Bra033299/A10:4399271-4400314	Tp1g01310/ch1-1:434141-435747
1	125	1	2749	2750	1			TreeBeST000015.FB.b.b.b.b.a.d.a	Bra033300/A10:4393105-4395224, Bra033303/A10:4378698-4380330, Bra033308/A10:4346413-4348039	Tp1g01320/ch1-1:436970-439182
1	126	1	2748	2749	1	A	AK2	TreeBeST001260.B	Bra032614/A09:36843098-36844694	Tp1g01330/ch1-1:440688-443882
1	127	1	2747	2748	1	A	AK2	TreeBeST003200.A.a	Bra032613/A09:36839995-36842238, Bra033309/A10:4339989-4342892	Tp1g01340/ch1-1:443936-447440
1	128	1	2746	2747	-1	A	AK2	TreeBeST005844	Bra033310/A10:4337674-4338615	Tp1g01350/ch1-1:448358-449599
1	129	1	2745	2746	1	A	AK2	TreeBeST002507.B.b.b.a		Tp1g01360/ch1-1:448774-454101
1	130	1	2744	2745	1	A	AK2	TreeBeST002465.B		Tp1g01370/ch1-1:451588-453163
1	131	1	2743	2744	-1	A	AK2	TreeBeST001824.d.d.a.b.b	Bra030498/A08:21562606-21564755	Tp1g01380/ch1-1:454220-457354
1	132	1	2742	2743	-1			TreeBeST008562.A.b.b.b	Bra030499/A08:21560010-21561004	Tp1g01400/ch1-1:462068-464964
1	133	1	2741	2742	1	A	AK2	TreeBeST000428.C	Bra033312/A10:4331496-4333849
1	134	1	2740	2741	1	A	AK2	TreeBeST004472	Bra033313/A10:4313792-4315065	Tp1g01410/ch1-1:463473-465254
1	135	1	2739	2740	1	A	AK2	TreeBeST008578.I.b.g	Bra033314/A10:4312354-4313496	Tp1g01420/ch1-1:465294-466984
1	136	1	2738	2739	1	A	AK2	TreeBeST000252.L.a.a.b.a	Bra033315/A10:4309263-4311412	Tp1g01430/ch1-1:467301-470469
1	137	1	2737	2738	-1	A	AK2	TreeBeST002431.A.f	Bra033317/A10:4298909-4301586	Tp1g01440/ch1-1:470672-474711
1	138	1	2736	2737	1	A	AK2	TreeBeST000065.Z.a	Bra033318/A10:4296402-4297664
1	139	1	2735	2736	-1	A	AK2	TreeBeST000100.I.b.b	Bra033321/A10:4284669-4286572	Tp1g01450/ch1-1:475390-477710
1	140	1	2734	2735	-1	A	AK2	TreeBeST002482.B.f.a	Bra032607/A09:36811976-36812806	Tp1g01460/ch1-1:478096-480141
1	141	1	2733	2734	-1	A	AK2	TreeBeST000175.E.b.b	Bra033323/A10:4269086-4271269	Tp1g01470/ch1-1:482405-485713
1	142	1	2732	2733	-1	A	AK2	TreeBeST000667.A.a	Bra030500/A08:21550651-21553011, Bra033324/A10:4258684-4261059	Tp1g01480/ch1-1:490875-494008
1	143	1	2731	2732	1	A	AK2	TreeBeST002613.A.b.b	Bra032604/A09:36794289-36794708	Tp1g01490/ch1-1:494359-494949
1	144	1	2730	2731	-1	A	AK2	TreeBeST004420	Bra030501/A08:21548377-21549885, Bra032603/A09:36792226-36793658, Bra033325/A10:4255443-4256431	Tp1g01500/ch1-1:495245-497433
1	145	1	2729	2730	-1	A	AK2	TreeBeST000024.M	Bra030502/A08:21546547-21547686	Tp1g01510/ch1-1:498619-500693
1	146	1	2728	2729	1	A	AK2	TreeBeST008617.JB	Bra032602/A09:36791143-36792044
1	147	1	2727	2728	1	A	AK2	TreeBeST007304.B	Bra032601/A09:36790058-36790501	Tp1g01520/ch1-1:500746-501357
1	148	1	2726	2727	1			TreeBeST008859.A.b.b.b	Bra032600/A09:36782252-36784754	Tp1g01530/ch1-1:505976-508459
1	149	1	2725	2726	1			TreeBeST003798.d.b.a	Bra032599/A09:36775598-36777630	Tp1g01540/ch1-1:512280-514165
1	150	1	2724	2725	1			TreeBeST003798.d.b.b	Bra033329/A10:4214233-4215492
1	151	1	2723	2724	1	A	AK2	TreeBeST003798.d.a	Bra033330/A10:4212384-4213609	Tp1g01550/ch1-1:514187-515823
1	152	1	2722	2723	-1	A	AK2	TreeBeST001008.B.b.b.a.a
1	153	1	2721	2722	1	A	AK2	TreeBeST000937.A		Tp1g01560/ch1-1:515863-517194
1	154	1	2720	2721	-1			TreeBeST008697.F.a.a.d	Bra033331/A10:4204896-4209847	Tp1g01570/ch1-1:518928-524665
1	155	1	2719	2720	-1	A	AK2	TreeBeST000153.D	Bra030504/A08:21534591-21536678, Bra033332/A10:4202255-4203969	Tp1g01580/ch1-1:524542-527570
1	156	1	2718	2719	-1	A	AK2	TreeBeST006224.a	Bra033333/A10:4199324-4200142	Tp1g01590/ch1-1:528918-529844
1	157	1	2717	2718	-1			TreeBeST000023.CB.a	Bra033334/A10:4190926-4195619
1	158	1	2716	2717	-1			TreeBeST000023.CB.b	Bra032592/A09:36751484-36755701	Tp1g01600/ch1-1:530253-535092
1	159	1	2715	2716	1	A	AK2	TreeBeST000527.F.f	Bra030505/A08:21530075-21533324, Bra033335/A10:4172914-4184104	Tp1g01610/ch1-1:535655-538949
1	160	1	2714	2715	-1	A	AK2	TreeBeST000653.A.b.b.a.b.b		Tp1g01620/ch1-1:539313-541569
1	161	1	2713	2714	1	A	AK2	TreeBeST000709.R.b.a.a.a	Bra030506/A08:21527940-21529365	Tp1g01630/ch1-1:543302-545225
1	162	1	2712	2713	-1	A	AK2	TreeBeST008654.A.a.a.a.a.a.b.a		Tp1g01640/ch1-1:547036-550875
1	163	1	2711	2712	1	A	AK2	TreeBeST002269.B.a.c	Bra030507/A08:21524949-21527445	Tp1g01650/ch1-1:550700-554518
1	164	1	2710	2711	-1			TreeBeST004266.g.b	Bra030508/A08:21520513-21521352	Tp1g01660/ch1-1:555936-557634
1	165	1	2709	2710	-1			TreeBeST004266.h
1	166	1	2708	2709	1	A	AK2	TreeBeST003630.j	Bra032590/A09:36743950-36744489, Bra033339/A10:4153462-4154007	Tp1g01670/ch1-1:557771-558425
1	167	1	2707	2708	-1	A	AK2	TreeBeST006535.a	Bra033340/A10:4150373-4150990
1	168	1	2706	2707	-1	A	AK2	TreeBeST008251	Bra033341/A10:4149338-4149931
1	169	1	2705	2706	-1	A	AK2	TreeBeST000504.W.c	Bra033342/A10:4139171-4141830
1	170	1	2704	2705	-1	A	AK2	TreeBeST005390	Bra033343/A10:4137504-4138767	Tp1g01680/ch1-1:561487-563597
1	171	1	2703	2704	-1	A	AK2	TreeBeST000471.C.e.b	Bra032589/A09:36740279-36741373	Tp1g01700/ch1-1:566001-567809
1	172	1	2702	2703	1	A	AK2	TreeBeST008572.Q.d.b	Bra033344/A10:4133261-4136979	Tp1g01710/ch1-1:568084-571893
1	173	1	2701	2702	1	A	AK2	TreeBeST002370.B.a	Bra032588/A09:36736336-36738376	Tp1g01720/ch1-1:572476-576151
1	174	1	2700	2701	-1	A	AK2	TreeBeST000744.A.b.b.b.b.d	Bra032587/A09:36734539-36735832, Bra033345/A10:4130746-4131724	Tp1g01730/ch1-1:576215-577971
1	175	1	2699	2700	1	A	AK2	TreeBeST001436.A.b.b.b.b.a	Bra030509/A08:21517255-21518296, Bra032586/A09:36732482-36733585	Tp1g01740/ch1-1:578765-580425
1	176	1	2698	2699	1	A	AK2	TreeBeST000043.J.a.b.a	Bra010872/A08:16876518-16878077, Bra010873/A08:16880906-16882471, Bra030510/A08:21514537-21516254, Bra033347/A10:4125677-4127203
1	177	1	2697	2698	1	A	AK2	TreeBeST000011.A.b.b.b.a.b.b.a.a.a.a		Tp1g01760/ch1-1:582961-584794
1	178	1	2696	2697	1	A	AK2	TreeBeST008622.I.f	Bra032584/A09:36723113-36727820	Tp1g01770/ch1-1:585439-588519
1	179	1	2695	2696	-1			TreeBeST008871.U.b.b.b.a.b.b	Bra030511/A08:21509695-21511678	Tp1g01780/ch1-1:591210-593381
1	180	1	2694	2695	-1	A	AK2	TreeBeST008871.A.b.b.b.b.b.b.b		Tp1g14200/ch1-1:5102352-5102847
1	181	1	2693	2694	-1	A	AK2	TreeBeST008871.A.b.b.b.b.b.a.a.b		Tp1g01790/ch1-1:593776-594471
1	182	1	2692	2693	1	A	AK2	TreeBeST004431.A.h	Bra033350/A10:4115761-4116164	Tp1g01800/ch1-1:596042-597134
1	183	1	2691	2692	1	A	AK2	TreeBeST001412.A.b	Bra032582/A09:36719741-36720295, Bra033351/A10:4114510-4115027	Tp1g01810/ch1-1:597561-598568
1	184	1	2690	2691	-1	A	AK2	TreeBeST000130.G.b.b		Tp1g01820/ch1-1:597591-601664
1	185	1	2689	2690	-1	A	AK2	TreeBeST008650.H	Bra033352/A10:4109809-4114050
1	186	1	2688	2689	-1	A	AK2	TreeBeST002726.A	Bra032581/A09:36715782-36717575, Bra033353/A10:4105314-4106941	Tp1g01840/ch1-1:602444-604964, Tp1g01850/ch1-1:606189-609145
1	187	1	2687	2688	1	A	AK2	TreeBeST006018	Bra033354/A10:4104029-4104982	Tp1g01860/ch1-1:609054-610610
1	188	1	2686	2687	1	A	AK2	TreeBeST001615.C.e	Bra033355/A10:4102072-4103252
1	189	1	2685	2686	1	A	AK2	TreeBeST008668.I.d	Bra032579/A09:36704214-36711989, Bra033356/A10:4085907-4094462	Tp1g01890/ch1-1:615614-622654
1	190	1	2684	2685	1	A	AK2	TreeBeST000451.F.a.a.b.b.b.b.a	Bra030513/A08:21506016-21506381	Tp1g01900/ch1-1:624167-624872
1	191	1	2683	2684	1	A	AK2	TreeBeST002814.A	Bra030514/A08:21502971-21505008	Tp1g01910/ch1-1:625905-628757
1	192	1	2682	2683	1	A	AK2	TreeBeST000160.B.a.a.f.a.a	Bra030515/A08:21501199-21502012, Bra033358/A10:4081249-4082209	Tp1g01920/ch1-1:628786-630012
1	193	1	2681	2682	1	A	AK2	TreeBeST000160.B.a.b.a	Bra033359/A10:4079324-4080615, Bra033360/A10:4075078-4076303	Tp1g01930/ch1-1:630633-632143
1	194	1	2680	2681	1	A	AK2	TreeBeST000160.B.a.b.b.a.a	Bra024517/A06:16363726-16364373	Tp1g01940/ch1-1:633013-634583
1	195	1	2679	2680	1	A	AK2	TreeBeST005938.b	Bra030516/A08:21497343-21499889	Tp1g01950/ch1-1:634925-637739
1	196	1	2678	2679	-1			TreeBeST002294.A.f	Bra032577/A09:36693456-36695895	Tp1g01960/ch1-1:638169-641805
1	197	1	2677	2678	-1	A	AK2	TreeBeST000263.HB.b	Bra032570/A09:36665000-36668152, Bra033362/A10:4067996-4070820, Bra033363/A10:4062589-4066064, Bra032576/A09:36689671-36692670, Bra034597/A08:12603232-12606144	Tp1g01970/ch1-1:642278-645362
1	198	1	2676	2677	1	A	AK2	TreeBeST001751.C.a.b.b.a	Bra032575/A09:36686318-36689183, Bra033364/A10:4053838-4062172
1	199	1	2675	2676	1			TreeBeST009564.A		Tp1g01980/ch1-1:645473-651314
1	200	1	2674	2675	1			TreeBeST001751.A.b.a.b.b		Tp1g01990/ch1-1:651513-657204
1	201	1	2673	2674	-1	A	AK2	TreeBeST009528.F.b	Bra032564/A09:36631446-36634838, Bra033365/A10:4049711-4052719	Tp1g02000/ch1-1:657230-660844
1	202	1	2672	2673	1	A	AK2	TreeBeST008795.A.a.a.a.b.d.c.a	Bra033366/A10:4048625-4048933
1	203	1	2671	2672	-1	A	AK2	TreeBeST005927.A	Bra033367/A10:4040041-4042000	Tp1g02020/ch1-1:664983-668461
1	204	1	2670	2671	1	A	AK2	TreeBeST009570.E.f.b	Bra033368/A10:4037666-4039589	Tp1g02030/ch1-1:667865-672092
1	205	1	2669	2670	-1	A	AK2	TreeBeST000146.E.d	Bra030518/A08:21487481-21489411, Bra032561/A09:36620598-36622950, Bra033369/A10:4034261-4036208	Tp1g02040/ch1-1:672585-675236
1	206	1	2668	2669	1	A	AK2	TreeBeST001764.D	Bra032560/A09:36618696-36620272	Tp1g02050/ch1-1:674786-676912
1	207	1	2667	2668	-1	A	AK2	TreeBeST000714.D.b.b.b.b	Bra033373/A10:4000910-4002093	Tp1g02070/ch1-1:695221-699117
1	208	1	2666	2667	1	A	AK2	TreeBeST000257.K.a.d	Bra032558/A09:36594491-36599412	Tp1g02080/ch1-1:698121-706063
1	209	1	2665	2666	-1	A	AK2	TreeBeST000813.C	Bra032557/A09:36585647-36592160	Tp1g02090/ch1-1:706213-712457
1	210	1	2664	2665	1	A	AK2	TreeBeST001367.C	Bra031836/A02:27619256-27625577	Tp1g02100/ch1-1:710957-713729
1	211	1	2663	2664	-1	A	AK2	TreeBeST008846.E.a		Tp1g02110/ch1-1:714480-715446
1	212	1	2662	2663	-1	A	AK2	TreeBeST000813.A		Tp1g02120/ch1-1:715457-718346
1	213	1	2661	2662	-1	A	AK2	TreeBeST001186.B.a	Bra033375/A10:3983210-3984067	Tp1g02130/ch1-1:718361-719362
1	214	1	2660	2661	1			TreeBeST001851.B.a.a.b.a.a.b.b.b	Bra033376/A10:3981474-3982589	Tp1g02140/ch1-1:719410-720689
1	215	1	2659	2660	1			TreeBeST002288.C.f.b		Tp5g11480/ch5-1:4263335-4264688, Tp_un0083_002/un0083:8055-10289
1	216	1	2658	2659	-1	A	AK2	TreeBeST008920.F	Bra033377/A10:3976651-3980069
1	217	1	2657	2658	-1	A	AK2	TreeBeST005004.E	Bra030522/A08:21472059-21476371	Tp1g02180/ch1-1:724599-731795
1	218	1	2656	2657	-1	A	AK2	TreeBeST001596.b.a.h	Bra030523/A08:21468469-21469122, Bra033378/A10:3973087-3973734	Tp1g02190/ch1-1:734932-736137
1	219	1	2655	2656	-1	A	AK2	TreeBeST000874.A		Tp1g02200/ch1-1:737481-741127
1	220	1	2654	2655	-1	A	AK2	TreeBeST000874.B.e	Bra030524/A08:21460903-21466568	Tp1g02210/ch1-1:741068-745805
1	221	1	2653	2654	1	A	AK2	TreeBeST000390.G.e.a	Bra032555/A09:36581425-36582723	Tp1g02220/ch1-1:745693-747069
1	222	1	2652	2653	1	A	AK2	TreeBeST001839.A.o.b	Bra033379/A10:3968747-3970060
1	223	1	2651	2652	1	A	AK2	TreeBeST004513	Bra033380/A10:3966930-3968387	Tp1g02240/ch1-1:750628-752990
1	224	1	2650	2651	1	A	AK2	TreeBeST000797.C.a	Bra032553/A09:36574839-36577314	Tp1g02260/ch1-1:753509-756836
1	225	1	2649	2650	-1	A	AK2	TreeBeST000486.A	Bra032552/A09:36570576-36573765
1	226	1	2648	2649	-1	A	AK2	TreeBeST000486.P.c		Tp1g02280/ch1-1:761369-766112
1	227	1	2647	2648	-1	A	AK2	TreeBeST003339.A.c.b	Bra033382/A10:3954406-3956610	Tp1g02290/ch1-1:765826-770232
1	228	1	2646	2647	-1			TreeBeST000956.K.h	Bra030528/A08:21449015-21451225	Tp1g02300/ch1-1:771228-774454
1	229	1	2645	2646	-1	A	AK2	TreeBeST008009	Bra033389/A10:3916865-3917914	Tp1g02310/ch1-1:774345-775364
1	230	1	2644	2645	1	A	AK2	TreeBeST003996	Bra030529/A08:21447746-21448644	Tp1g02320/ch1-1:775356-776837
1	231	1	2643	2644	-1	A	AK2	TreeBeST005206.b	Bra033390/A10:3913981-3915325	Tp1g02330/ch1-1:776843-779222
1	232	1	2642	2643	1	A	AK2	TreeBeST000059.H.a.b.a.e		Tp1g02340/ch1-1:778745-781667
1	233	1	2641	2642	1	A	AK2	TreeBeST002213.a	Bra030530/A08:21446155-21447348, Bra033391/A10:3912476-3913774	Tp1g02350/ch1-1:781716-783369
1	234	1	2640	2641	-1			TreeBeST003602.b	Bra030531/A08:21444317-21444658, Bra033392/A10:3910602-3912182	Tp1g02360/ch1-1:783855-785952
1	235	1	2639	2640	-1	A	AK2	TreeBeST003602.a
1	236	1	2638	2639	-1	A	AK2	TreeBeST001585.B.a.d.b	Bra033393/A10:3906910-3907988	Tp1g02370/ch1-1:785982-789685
1	237	1	2637	2638	-1	A	AK2	TreeBeST001960.B.b	Bra033394/A10:3900958-3905369	Tp1g02380/ch1-1:789984-795510
1	238	1	2636	2637	1	A	AK2	TreeBeST008739.B	Bra033395/A10:3899357-3900748	Tp1g02390/ch1-1:795837-797254
1	239	1	2635	2636	-1	A	AK2	TreeBeST000682.A.b.d	Bra033398/A10:3877830-3878920	Tp1g02400/ch1-1:797623-800071
1	240	1	2634	2635	-1			TreeBeST000950.D.d.b.b
1	241	1	2633	2634	1	A	AK2	TreeBeST008575.A	Bra030478/A05:11691503-11696140	Tp1g37490/ch1-2:3468672-3471124
1	242	1	2632	2633	1	A	AK2	TreeBeST001193.E.d	Bra033400/A10:3868984-3871426	Tp1g02420/ch1-1:803776-807844
1	243	1	2631	2632	1	A	AK2	TreeBeST000257.D.b.b.a	Bra033401/A10:3866352-3867207	Tp1g02430/ch1-1:809218-811096
1	244	1	2630	2631	1	A	AK2	TreeBeST003406.f	Bra032550/A09:36566435-36568195, Bra033402/A10:3857375-3859095	Tp1g02440/ch1-1:811942-814595
1	245	1	2629	2630	-1	A	AK2	TreeBeST000179.A.b.b.b.a.c.a	Bra030550/A08:21367910-21370692	Tp_un0788_001/un0788:45-2291
1	246	1	2628	2629	1	A	AK2	TreeBeST009022.D	Bra030533/A08:21437293-21438471	Tp_un1244_001/un1244:137-1541
1	247	1	2627	2628	1	A	AK2	TreeBeST004115.A.b.b.b.b.a.b.b.b	Bra033408/A10:3818927-3825066	Tp1g02450/ch1-1:815001-817503
1	248	1	2626	2627	1	A	AK2	TreeBeST004115.B		Tp1g02460/ch1-1:817547-820895
1	249	1	2625	2626	-1	A	AK2	TreeBeST004828.b	Bra030534/A08:21432502-21434316	Tp1g02470/ch1-1:820039-823239
1	250	1	2624	2625	1			TreeBeST000648.F.c.a.a.b.e	Bra030535/A08:21430479-21432263, Bra032549/A09:36563427-36565151	Tp1g02480/ch1-1:823175-825248
1	251	1	2623	2624	1			TreeBeST000648.F.c.a.a.b.f	Bra033409/A10:3816420-3818047
1	252	1	2622	2623	1	A	AK2	TreeBeST006176.B	Bra033410/A10:3809325-3811280	Tp1g02490/ch1-1:825961-827975
1	253	1	2621	2622	1	A	AK2	TreeBeST000188.P.d	Bra030536/A08:21427798-21429463, Bra033411/A10:3807361-3808951
1	254	1	2620	2621	-1	A	AK2	TreeBeST004794.e	Bra033412/A10:3801159-3801686	Tp1g02510/ch1-1:832776-833837
1	255	1	2619	2620	-1	A	AK2	TreeBeST000388.D.a.b.g.b	Bra030538/A08:21422010-21423366, Bra033413/A10:3796670-3798025	Tp1g02520/ch1-1:834243-837444
1	256	1	2618	2619	1	A	AK2	TreeBeST000765.C	Bra030539/A08:21416861-21418601, Bra033414/A10:3793992-3795621	Tp1g02530/ch1-1:837743-839815
1	257	1	2617	2618	-1	A	AK2	TreeBeST000003.I.a	Bra030540/A08:21414302-21415833	Tp1g02540/ch1-1:840187-843012
1	258	1	2616	2617	1	A	AK2	TreeBeST005759	Bra032548/A09:36561247-36561968	Tp1g02550/ch1-1:843516-844727
1	259	1	2615	2616	1	A	AK2	TreeBeST000431.I.b.b	Bra032547/A09:36557906-36559870	Tp1g02560/ch1-1:844920-847504
1	260	1	2614	2615	-1	A	AK2	TreeBeST006107	Bra032546/A09:36555561-36557678	Tp1g02570/ch1-1:846632-849224
1	261	1	2613	2614	-1	A	AK2	TreeBeST000260.H.b.f	Bra015256/A10:2856182-2856969	Tp1g02580/ch1-1:849597-850519
1	262	1	2612	2613	-1	A	AK2	TreeBeST002358.K	Bra015257/A10:2849498-2850403, Bra015258/A10:2833943-2834884
1	263	1	2611	2612	1	A	AK2	TreeBeST006656.C	Bra015259/A10:2831823-2833128
1	264	1	2610	2611	1	A	AK2	TreeBeST004575.f.a	Bra032545/A09:36554475-36554984	Tp1g02590/ch1-1:853682-854766
1	265	1	2609	2610	-1	A	AK2	TreeBeST008586.B.b.b.b.b.b.a.b.b.a		Tp1g02600/ch1-1:856154-861196
1	266	1	2608	2609	-1	A	AK2	TreeBeST009581.B.b.b.b	Bra032544/A09:36543528-36551429	Tp1g02610/ch1-1:861456-865028
1	267	1	2607	2608	1	A	AK2	TreeBeST004722	Bra015261/A10:2817031-2818729	Tp1g02620/ch1-1:864684-868022
1	268	1	2606	2607	-1	A	AK2	TreeBeST001998.A.b.a	Bra015262/A10:2813499-2815662	Tp1g02630/ch1-1:868346-871799
1	269	1	2605	2606	1			TreeBeST001580.D.i.b.a	Bra015263/A10:2809262-2813124	Tp1g02640/ch1-1:871784-876405
1	270	1	2604	2605	-1	A	AK2	TreeBeST000279.F.a.a	Bra015264/A10:2805045-2806217	Tp1g02650/ch1-1:880055-881417
1	271	1	2603	2604	1			TreeBeST000053.N	Bra015266/A10:2798014-2798565
1	272	1	2602	2603	-1	A	AK2	TreeBeST001079.H.b.b.h	Bra015268/A10:2790998-2791507	Tp1g02660/ch1-1:883587-884548
1	273	1	2601	2602	1	A	AK2	TreeBeST004688.C.e	Bra015269/A10:2789930-2790592
1	274	1	2600	2601	1			TreeBeST000962.H.b.a.b		Tp1g02680/ch1-1:886683-889205
1	275	1	2599	2600	1			TreeBeST000962.H.b.a.a	Bra030544/A08:21383519-21387606	Tp1g02690/ch1-1:888464-891850
1	276	1	2598	2599	1			TreeBeST000039.X.b.b.b.b	Bra015271/A10:2781615-2783772	Tp1g02700/ch1-1:892352-896239
1	277	1	2597	2598	1	A	AK2	TreeBeST008895.D.b.a.a	Bra030545/A08:21382659-21382943
1	278	1	2596	2597	1	A	AK2	TreeBeST000862.C.b	Bra015273/A10:2766476-2767729, Bra030546/A08:21379557-21381235, Bra032539/A09:36522150-36523736	Tp1g02720/ch1-1:902811-905334
1	279	1	2595	2596	1	A	AK2	TreeBeST008797.B.a.a.c	Bra015274/A10:2764017-2764769	Tp1g02730/ch1-1:905463-906609
1	280	1	2594	2595	-1	A	AK2	TreeBeST000392.I.b.m.b.a	Bra015275/A10:2759213-2761548	Tp1g02740/ch1-1:909108-911881
1	281	1	2593	2594	-1	A	AK2	TreeBeST000392.I.b.n	Bra032538/A09:36510447-36521158	Tp_un0641_001/un0641:57-292
1	282	1	2592	2593	-1	A	AK2	TreeBeST002483.B.c.a	Bra030548/A08:21373833-21375492	Tp1g02750/ch1-1:912118-916702
1	283	1	2591	2592	-1	A	AK2	TreeBeST002509.C.a	Bra030549/A08:21371771-21373332	Tp1g02760/ch1-1:916860-919342
1	284	1	2590	2591	-1	A	AK2	TreeBeST002561.A.b.d	Bra015278/A10:2743076-2746945, Bra032537/A09:36501246-36504181	Tp1g02770/ch1-1:919860-924608
1	285	1	2589	2590	-1	A	AK2	TreeBeST008695.A.a.a.a.b.b.b.a.b.a.b.a		Tp1g02780/ch1-1:924344-928197
1	286	1	2588	2589	-1	A	AK2	TreeBeST008695.G.a	Bra032536/A09:36497124-36499772	Tp1g02790/ch1-1:928184-931894
1	287	1	2587	2588	1	A	AK2	TreeBeST000413.E	Bra015280/A10:2726319-2728489	Tp1g02800/ch1-1:932401-935054
1	288	1	2586	2587	-1	A	AK2	TreeBeST000301.C.c	Bra015281/A10:2723568-2724374
1	289	1	2585	2586	1	A	AK2	TreeBeST003103.B.b.h	Bra032535/A09:36493759-36496335	Tp1g02810/ch1-1:934938-938507
1	290	1	2584	2585	1	A	AK2	TreeBeST000969.A.b	Bra015282/A10:2721539-2722421	Tp1g02820/ch1-1:938601-939817
1	291	1	2583	2584	-1	A	AK2	TreeBeST001135.A.b.f	Bra015283/A10:2714736-2717383	Tp1g02830/ch1-1:941377-944333
1	292	1	2582	2583	1	A	AK2	TreeBeST002817.b.c.a	Bra032534/A09:36490506-36490973	Tp1g02840/ch1-1:944630-945516
1	293	1	2581	2582	1	A	AK2	TreeBeST001551.I	Bra015285/A10:2706865-2711144, Bra032533/A09:36482093-36486493	Tp1g02850/ch1-1:947627-952646
1	294	1	2580	2581	-1	A	AK2	TreeBeST002458.H	Bra032532/A09:36476326-36481650	Tp1g02860/ch1-1:952706-956763
1	295	1	2579	2580	-1	A	AK2	TreeBeST002458.A.a.b.b.a.a		Tp1g02870/ch1-1:956948-958988
1	296	1	2578	2579	1	A	AK2	TreeBeST000408.B.b.a	Bra030553/A08:21352907-21354072, Bra032531/A09:36472385-36473898	Tp1g02880/ch1-1:958828-960461
1	297	1	2577	2578	1	A	AK2	TreeBeST008820.V.b.b.b.a
1	298	1	2576	2577	1	A	AK2	TreeBeST003231.A.d.c	Bra015286/A10:2693386-2693676	Tp1g02890/ch1-1:963121-963697
1	299	1	2575	2576	-1			TreeBeST002405.F.a.b	Bra015287/A10:2687943-2692626	Tp1g02900/ch1-1:964224-969607
1	300	1	2574	2575	-1	A	AK2	TreeBeST001179.C.b.a	Bra015288/A10:2684961-2687401	Tp1g02910/ch1-1:969829-972035
1	301	1	2573	2574	-1	A	AK2	TreeBeST008595.D.b.a	Bra015289/A10:2683313-2684531	Tp1g02920/ch1-1:972048-973973
1	302	1	2572	2573	1	A	AK2	TreeBeST008704.E.b.b.b		Tp1g02930/ch1-1:973637-976573
1	303	1	2571	2572	1	A	AK2	TreeBeST008712.J.a.a	Bra015291/A10:2670072-2675355	Tp1g02940/ch1-1:977443-984204
1	304	1	2570	2571	-1	A	AK2	TreeBeST004535.B	Bra032529/A09:36465749-36467389	Tp1g02950/ch1-1:985647-989009
1	305	1	2569	2570	1	A	AK2	TreeBeST003276.E.c	Bra030555/A08:21341618-21345910, Bra032528/A09:36461543-36465196	Tp1g02960/ch1-1:989216-994473
1	306	1	2568	2569	1	A	AK2	TreeBeST000114.V	Bra032527/A09:36457520-36460477	Tp1g02970/ch1-1:994899-998171
1	307	1	2567	2568	-1	A	AK2	TreeBeST008721.O.a.b.d.b	Bra032526/A09:36446164-36454284	Tp1g02980/ch1-1:1000395-1011281
1	308	1	2566	2567	-1			TreeBeST002355.B.b.a	Bra015292/A10:2661440-2663478, Bra032525/A09:36443285-36445340
1	309	1	2565	2566	-1	A	AK2	TreeBeST000181.A.b.b.a	Bra015293/A10:2641107-2642468, Bra032524/A09:36434610-36435995	Tp1g03000/ch1-1:1020557-1022345, Tp_un1380_001/un1380:243-1101
1	310	1	2564	2565	-1	A	AK2	TreeBeST004282.B.a	Bra015294/A10:2634541-2638830	Tp1g03020/ch1-1:1025939-1030895
1	311	1	2563	2564	-1			TreeBeST004615.C.a.b	Bra015295/A10:2629065-2633982	Tp1g03030/ch1-1:1031123-1037817
1	312	1	2562	2563	1	A	AK2	TreeBeST008614.F.b	Bra015296/A10:2625301-2628446, Bra030559/A08:21325603-21326148	Tp1g03040/ch1-1:1036851-1040037
1	313	1	2561	2562	1			TreeBeST008600.C.a.b.b.c.b	Bra015297/A10:2609841-2610563
1	314	1	2560	2561	-1			TreeBeST008600.A.b.b.b.b.a.b
1	315	1	2559	2560	1	A	AK2	TreeBeST008600.C.a.b.b.c.a	Bra032521/A09:36426915-36427648	Tp1g03050/ch1-1:1041628-1043088
1	316	1	2558	2559	-1			TreeBeST008600.A.b.b.b.b.a.a.b.b	Bra015298/A10:2598338-2599728	Tp1g03060/ch1-1:1050032-1052540
1	317	1	2557	2558	1	A	AK2	TreeBeST000433.C.a	Bra030561/A08:21309984-21310520	Tp1g03070/ch1-1:1053858-1054924
1	318	1	2556	2557	1	A	AK2	TreeBeST001406.E	Bra015299/A10:2594002-2594951, Bra032519/A09:36413827-36414786	Tp1g03080/ch1-1:1055862-1057901
1	319	1	2555	2556	1			TreeBeST001859.B.g	Bra015300/A10:2588775-2592143	Tp1g03090/ch1-1:1058095-1061445
1	320	1	2554	2555	1			TreeBeST001859.B.h	Bra030562/A08:21303922-21307325
1	321	1	2553	2554	1	A	AK2	TreeBeST001457.C	Bra015301/A10:2585374-2586020, Bra030563/A08:21301993-21302637	Tp1g03100/ch1-1:1062070-1063177
1	322	1	2552	2553	1	A	AK2	TreeBeST001158.E.c.b.b	Bra015302/A10:2579361-2584355, Bra032518/A09:36408397-36412964
1	323	1	2551	2552	1			TreeBeST000013.N.d.c.b	Bra015303/A10:2576290-2578227, Bra030564/A08:21293166-21301493
1	324	1	2550	2551	1	A	AK2	TreeBeST005800.d.b	Bra015304/A10:2569834-2570136	Tp1g03140/ch1-1:1074542-1075146
1	325	1	2549	2550	1	A	AK2	TreeBeST001509.D.a	Bra015305/A10:2567294-2568444, Bra030565/A08:21289622-21290721	Tp1g03150/ch1-1:1075905-1078135
1	326	1	2548	2549	-1	A	AK2	TreeBeST000158.M.b.b.a.b.a.b	Bra030566/A08:21285762-21287303, Bra032515/A09:36400752-36402486	Tp1g03160/ch1-1:1078882-1082524
1	327	1	2547	2548	1	A	AK2	TreeBeST008787.F.b.b.d.a	Bra032514/A09:36397595-36398692	Tp1g03170/ch1-1:1082598-1084032
1	328	1	2546	2547	-1	A	AK2	TreeBeST008765.F.a.a.a	Bra032512/A09:36383835-36384251
1	329	1	2545	2546	-1			TreeBeST008765.F.a.a.b	Bra015310/A10:2542683-2543087	Tp1g03180/ch1-1:1090315-1091684
1	330	1	2544	2545	1			TreeBeST000158.M.b.b.a.a.a	Bra015311/A10:2534353-2535987	Tp1g03190/ch1-1:1092226-1093673
1	331	1	2543	2544	1	A	AK2	TreeBeST004911.A.d	Bra015312/A10:2528726-2532233	Tp1g03210/ch1-1:1097063-1101030
1	332	1	2542	2543	1	A	AK2	TreeBeST000607.F.g.a	Bra030568/A08:21280803-21283404	Tp1g03220/ch1-1:1101309-1104388
1	333	1	2541	2542	1	A	AK2	TreeBeST001149.C.d	Bra015314/A10:2522871-2524698, Bra030569/A08:21277688-21279644	Tp1g03230/ch1-1:1104635-1107168
1	334	1	2540	2541	-1	A	AK2	TreeBeST000025.DB	Bra015315/A10:2516469-2522418	Tp1g03240/ch1-1:1107221-1110380
1	335	1	2539	2540	-1	A	AK2	TreeBeST008612.F	Bra015316/A10:2510899-2514021, Bra030570/A08:21273160-21275909	Tp1g03250/ch1-1:1110553-1114609
1	336	1	2538	2539	-1	A	AK2	TreeBeST008695.C.b.b.h.a	Bra015317/A10:2505919-2508738, Bra032511/A09:36376241-36378978	Tp1g03260/ch1-1:1115040-1119092
1	337	1	2537	2538	-1	A	AK2	TreeBeST007463	Bra030571/A08:21271765-21272217, Bra032509/A09:36365452-36365913, Bra032510/A09:36370869-36372607	Tp1g03270/ch1-1:1120643-1121214
1	338	1	2536	2537	-1	A	AK2	TreeBeST000969.D.a.a.a	Bra032508/A09:36362992-36363994
1	339	1	2535	2536	1	A	AK2	TreeBeST000726.K.c	Bra015318/A10:2499400-2505293, Bra032507/A09:36358315-36362061	Tp1g03300/ch1-1:1124606-1128156
1	340	1	2534	2535	-1	A	AK2	TreeBeST000570.I.b	Bra015319/A10:2497179-2498202, Bra030573/A08:21268115-21269100, Bra032506/A09:36355779-36356783
1	341	1	2533	2534	1	A	AK2	TreeBeST001121.C.e	Bra015320/A10:2496373-2496973	Tp1g03320/ch1-1:1131910-1133041
1	342	1	2532	2533	1	A	AK2	TreeBeST000633.E.g.a	Bra015321/A10:2486571-2488734	Tp1g03330/ch1-1:1134535-1137923
1	343	1	2531	2532	-1	A	AK2	TreeBeST002241.F.c	Bra015322/A10:2480289-2484322, Bra030575/A08:21256132-21262196	Tp1g03340/ch1-1:1139532-1144904
1	344	1	2530	2531	-1	A	AK2	TreeBeST008874.A.a.b.b.c	Bra015323/A10:2477342-2479089	Tp1g03350/ch1-1:1145371-1147983
1	345	1	2529	2530	1	A	AK2	TreeBeST000587.C.b.d	Bra015324/A10:2475497-2476716	Tp1g03360/ch1-1:1148052-1149880
1	346	1	2528	2529	-1	A	AK2	TreeBeST001175.B.b.g.a	Bra015325/A10:2466110-2467900, Bra032504/A09:36347591-36349768	Tp1g03370/ch1-1:1150838-1152730
1	347	1	2527	2528	-1	A	AK2	TreeBeST008595.D.a.a.b.c.a	Bra015326/A10:2463761-2464921	Tp1g03380/ch1-1:1153741-1155830
1	348	1	2526	2527	-1	A	AK2	TreeBeST005704.d	Bra015327/A10:2461980-2463107	Tp1g03390/ch1-1:1155683-1157869
1	349	1	2525	2526	-1	A	AK2	TreeBeST000863.F.e	Bra032502/A09:36340170-36340944	Tp1g03400/ch1-1:1158022-1159543
1	350	1	2524	2525	1	A	AK2	TreeBeST000479.D.b.a	Bra015329/A10:2458411-2460422, Bra033386/A10:3926616-3927287	Tp1g03410/ch1-1:1160263-1162573
1	351	1	2523	2524	1	A	AK2	TreeBeST000517.D.f.b.a	Bra015330/A10:2452049-2457397	Tp1g03420/ch1-1:1163232-1168830
1	352	1	2522	2523	1	A	AK2	TreeBeST001684.A.b.a	Bra015331/A10:2448823-2451155	Tp1g03430/ch1-1:1169372-1172502
1	353	1	2521	2522	-1	A	AK2	TreeBeST008721.O.b.a.a.a	Bra030576/A08:21242247-21251880	Tp1g03440/ch1-1:1172981-1183502
1	354	1	2520	2521	-1			TreeBeST000181.A.a.b.b.b	Bra015334/A10:2429676-2431399	Tp_un0217_002/un0217:4813-6637
1	355	1	2519	2520	1	A	AK2	TreeBeST005812.C	Bra015335/A10:2422237-2425851	Tp1g03450/ch1-1:1190226-1194741, Tp_un0217_001/un0217:50-3733
1	356	1	2518	2519	1	A	AK2	TreeBeST003397.A.a.b.a	Bra015336/A10:2420700-2421848, Bra030577/A08:21240286-21241335, Bra032498/A09:36323210-36323882	Tp1g03460/ch1-1:1194931-1196372
1	357	1	2517	2518	-1	A	AK2	TreeBeST002148.D.a		Tp1g03470/ch1-1:1196802-1197281, Tp4g14630/ch4-6:2363309-2363876
1	358	1	2516	2517	-1	A	AK2	TreeBeST002148.F	Bra015337/A10:2418612-2420372	Tp1g03480/ch1-1:1197683-1199074, Tp4g14620/ch4-6:2361467-2362765
1	359	1	2515	2516	1			TreeBeST001714.H.d.d	Bra032497/A09:36322593-36322901
1	360	1	2514	2515	1			TreeBeST005255.b
1	361	1	2513	2514	1			TreeBeST005255.a.b	Bra015338/A10:2415492-2418511	Tp1g03490/ch1-1:1199497-1204894
1	362	1	2512	2513	1	A	AK2	TreeBeST008958.B.e.a	Bra030582/A08:21218020-21218601	Tp1g03500/ch1-1:1205523-1207093
1	363	1	2511	2512	-1			TreeBeST007170.c	Bra015340/A10:2409724-2410813	Tp1g03510/ch1-1:1207941-1208784
1	364	1	2510	2511	1	A	AK2	TreeBeST000012.L.e	Bra015341/A10:2404066-2407630, Bra032494/A09:36312237-36315847, Bra030583/A08:21213970-21216321	Tp1g03520/ch1-1:1210197-1214380
1	365	1	2509	2510	-1	A	AK2	TreeBeST000025.AB.g	Bra015342/A10:2383849-2385247
1	366	1	2508	2509	-1			TreeBeST008209	Bra010755/A08:16269835-16270808, Bra025444/A04:8700923-8702142	Tp1g03530/ch1-1:1220264-1224278
1	367	1	2507	2508	-1	A	AK2	TreeBeST008708.B.b.e	Bra015343/A10:2378939-2379828	Tp1g03540/ch1-1:1224382-1229192
1	368	1	2506	2507	1	A	AK2	TreeBeST001414.A.b.b.b.b.b.a.a.a.a.a.a.a.b.a.i		Tp1g03550/ch1-1:1229494-1231872
1	369	1	2505	2506	-1	A	AK2	TreeBeST000663.A.a	Bra030586/A08:21199795-21202300	Tp1g03560/ch1-1:1232380-1235938
1	370	1	2504	2505	1			TreeBeST001414.A.b.b.b.a.a	Bra015344/A10:2369821-2378398	Tp1g03570/ch1-1:1235520-1243004
1	371	1	2503	2504	1	A	AK2	TreeBeST001001.G.b.b	Bra015348/A10:2341019-2343063, Bra030590/A08:21189951-21192222
1	372	1	2502	2503	-1	A	AK2	TreeBeST001921.E	Bra015349/A10:2335342-2337794	Tp1g03630/ch1-1:1256872-1260500
1	373	1	2501	2502	-1	A	AK2	TreeBeST000911.A.p.a		Tp1g03660/ch1-1:1264362-1267166
1	374	1	2500	2501	1	A	AK2	TreeBeST000112.D.d.f	Bra015351/A10:2331158-2333386, Bra030591/A08:21186544-21188741, Bra015356/A10:2305295-2306665	Tp1g03670/ch1-1:1266980-1270154
1	375	1	2499	2500	1	A	AK2	TreeBeST002508.F.b.b		Tp1g03680/ch1-1:1270323-1272888
1	376	1	2498	2499	1	A	AK2	TreeBeST002508.E	Bra015357/A10:2293799-2300418, Bra030592/A08:21182193-21185402	Tp1g03690/ch1-1:1273156-1274734
1	377	1	2497	2498	1	A	AK2	TreeBeST001251.B.d.b.a	Bra032492/A09:36298024-36300744	Tp1g03710/ch1-1:1277390-1282080
1	378	1	2496	2497	1	A	AK2	TreeBeST002365.C.b.b.a	Bra015358/A10:2290988-2292752, Bra030594/A08:21174733-21176353, Bra032491/A09:36295110-36296942	Tp1g03720/ch1-1:1281924-1284618
1	379	1	2495	2496	1	A	AK2	TreeBeST000190.B.b.b.b	Bra015360/A10:2278418-2280292	Tp1g03730/ch1-1:1288886-1291080
1	380	1	2494	2495	-1	A	AK2	TreeBeST005158.D	Bra015362/A10:2267432-2270544	Tp1g03740/ch1-1:1291339-1295451
1	381	1	2493	2494	1	A	AK2	TreeBeST008593.L.a.a.b.b.b	Bra032487/A09:36279919-36282746	Tp1g03750/ch1-1:1295385-1298873
1	382	1	2492	2493	1	A	AK2	TreeBeST000311.X.b.b	Bra015364/A10:2258920-2262662	Tp1g03760/ch1-1:1299347-1303835
1	383	1	2491	2492	1	A	AK2	TreeBeST005514.A.a.a	Bra015366/A10:2252143-2254420	Tp1g03770/ch1-1:1305390-1308370
1	384	1	2490	2491	-1	A	AK2	TreeBeST002920.A	Bra015367/A10:2250721-2251662
1	385	1	2489	2490	-1	A	AK2	TreeBeST003217.D.a	Bra018755/A06:2173354-2174512	Tp1g03790/ch1-1:1310202-1312653
1	386	1	2488	2489	1			TreeBeST002779.B.b.b.b	Bra030598/A08:21158859-21162542
1	387	1	2487	2488	1	A	AK2	TreeBeST001215.B.a		Tp1g03810/ch1-1:1317809-1319938
1	388	1	2486	2487	-1	A	AK2	TreeBeST002652.B.b	Bra015371/A10:2234300-2236553	Tp1g03840/ch1-1:1323132-1325805
1	389	1	2485	2486	1	A	AK2	TreeBeST000091.G.c	Bra015375/A10:2211970-2214700	Tp1g03850/ch1-1:1324276-1330375
1	390	1	2484	2485	1	A	AK2	TreeBeST006106	Bra030599/A08:21156816-21158226	Tp1g03860/ch1-1:1329340-1332156
1	391	1	2483	2484	1	A	AK2	TreeBeST000438.B.a	Bra015376/A10:2209247-2211336, Bra015377/A10:2209247-2210646	Tp1g03870/ch1-1:1332267-1336741
1	392	1	2482	2483	-1	A	AK2	TreeBeST001050.B.b.b.b.c	Bra015379/A10:2187195-2190017	Tp1g03880/ch1-1:1340708-1344061
1	393	1	2481	2482	1	A	AK2	TreeBeST000739.CB	Bra015380/A10:2185423-2186726	Tp1g03890/ch1-1:1344132-1345826
1	394	1	2480	2481	1	A	AK2	TreeBeST000146.F	Bra015381/A10:2178345-2180258, Bra030600/A08:21152306-21154421	Tp1g03900/ch1-1:1347659-1350151
1	395	1	2479	2480	1	A	AK2	TreeBeST007974	Bra015383/A10:2165157-2165609	Tp1g03910/ch1-1:1351211-1352025
1	396	1	2478	2479	1	A	AK2	TreeBeST004258	Bra030602/A08:21146082-21148466	Tp1g03920/ch1-1:1352324-1354760
1	397	1	2477	2478	1	A	AK2	TreeBeST006221	Bra023271/A09:20047191-20048525	Tp1g03930/ch1-1:1354804-1356524
1	398	1	2476	2477	1	A	AK2	TreeBeST007512.B	Bra015385/A10:2160235-2160468, Bra032484/A09:36264675-36264905
1	399	1	2475	2476	1	A	AK2	TreeBeST001898.C.a	Bra015386/A10:2156526-2157487
1	400	1	2474	2475	1	A	AK2	TreeBeST008740.A.b.b.a.b.a.b.a		Tp1g03950/ch1-1:1360647-1362590
1	401	1	2473	2474	-1	A	AK2	TreeBeST005965.A	Bra015387/A10:2153914-2156239, Bra030603/A08:21143011-21145271	Tp1g03960/ch1-1:1362652-1366582
1	402	1	2472	2473	-1	A	AK2	TreeBeST000109.Q.a.b.c	Bra015388/A10:2143355-2144368	Tp1g03970/ch1-1:1369564-1370641
1	403	1	2471	2472	1			TreeBeST000101.H.h	Bra015392/A10:2104928-2108847	Tp1g03980/ch1-1:1370818-1375433
1	404	1	2470	2471	-1	A	AK2	TreeBeST003115.a	Bra015391/A10:2109096-2110382	Tp1g03990/ch1-1:1378159-1379848, Tp_un0024_015/un0024:45982-47671
1	405	1	2469	2470	1	A	AK2	TreeBeST003173.A.c	Bra015393/A10:2101791-2104226	Tp1g04000/ch1-1:1379753-1382350, Tp_un0024_014/un0024:43480-46077
1	406	1	2468	2469	1	A	AK2	TreeBeST008796.H.m	Bra015394/A10:2098571-2100943	Tp1g04010/ch1-1:1382803-1385544, Tp_un0024_013/un0024:40262-43022
1	407	1	2467	2468	1			TreeBeST004818.B.a.a.a.a.a		Tp1g04020/ch1-1:1386049-1389379, Tp_un0024_012/un0024:36419-39776
1	408	1	2466	2467	1	A	AK2	TreeBeST000336.H.g	Bra015396/A10:2081755-2084732, Bra032482/A09:36256127-36259194	Tp1g04030/ch1-1:1392420-1396483, Tp_un0024_011/un0024:27602-33401
1	409	1	2465	2466	1	F	AK6	TreeBeST001989.A.f	Bra015397/A10:2079874-2081035, Bra032481/A09:36251702-36255374	Tp1g04040/ch1-1:1396497-1398185, Tp_un0024_010/un0024:27602-29324
1	410	1	2464	2465	-1	F	AK6	TreeBeST008718.K.c	Bra015398/A10:2072590-2075666, Bra032480/A09:36246731-36249759	Tp1g04050/ch1-1:1400026-1403536, Tp_un0024_009/un0024:22290-26008
1	411	1	2463	2464	1			TreeBeST006320.c.b.d		Tp_un0024_008/un0024:20258-22421
1	412	1	2462	2463	-1	A	AK2	TreeBeST003054.A.d.a.a	Bra030605/A08:21122547-21123606	Tp1g04070/ch1-1:1403347-1406317, Tp_un0024_007/un0024:19504-22446
1	413	1	2461	2462	1			TreeBeST000064.K.b.b.e	Bra015401/A10:2065847-2069496
1	414	1	2460	2461	-1			TreeBeST008883.B.d.b.d.a	Bra032474/A09:36223870-36225285
1	415	1	2459	2460	1			TreeBeST001733.C.a.b	Bra030608/A08:21111760-21113898, Bra032473/A09:36217579-36223451
1	416	1	2458	2459	1	A	AK2	TreeBeST000248.G	Bra015409/A10:2033990-2036446, Bra015411/A10:2018029-2020628, Bra030609/A08:21107772-21110829, Bra030610/A08:21102786-21104826, Bra032472/A09:36214272-36216984	Tp1g04130/ch1-1:1425009-1431277
1	417	1	2457	2458	1			TreeBeST000117.R.b.b	Bra015413/A10:1984753-1985960
1	418	1	2456	2457	1	A	AK2	TreeBeST002478.B	Bra015412/A10:1992295-1993137	Tp1g04150/ch1-1:1434164-1436022
1	419	1	2455	2456	1	A	AK2	TreeBeST000268.L.a	Bra015415/A10:1929777-1939010	Tp1g04160/ch1-1:1437415-1439858
1	420	1	2454	2455	1	A	AK2	TreeBeST008815.F.c	Bra032469/A09:36204812-36206524	Tp1g04180/ch1-1:1445930-1447614
1	421	1	2453	2454	-1	A	AK2	TreeBeST009525.L.a.a	Bra032468/A09:36199661-36201822
1	422	1	2452	2453	-1	A	AK2	TreeBeST008071	Bra015418/A10:1893548-1894072	Tp1g04200/ch1-1:1453417-1454234
1	423	1	2451	2452	1	A	AK2	TreeBeST001926.A.a.f	Bra015419/A10:1889930-1890384	Tp1g04210/ch1-1:1454403-1455213
1	424	1	2450	2451	1			TreeBeST005125.e	Bra015420/A10:1884665-1887581	Tp1g04220/ch1-1:1455443-1460046
1	425	1	2449	2450	1			TreeBeST005125.f	Bra032467/A09:36196042-36199183
1	426	1	2448	2449	-1	A	AK2	TreeBeST002551.b.b	Bra032466/A09:36193379-36195553	Tp1g04230/ch1-1:1459131-1463603
1	427	1	2447	2448	1	A	AK2	TreeBeST000265.E.e	Bra015421/A10:1870153-1876425, Bra032465/A09:36188287-36191217	Tp1g04240/ch1-1:1464798-1469705
1	428	1	2446	2447	-1	A	AK2	TreeBeST000323.T.a.c.b	Bra020653/A02:23919440-23922533	Tp1g04260/ch1-1:1475757-1481553
1	429	1	2445	2446	1	A	AK2	TreeBeST005358	Bra020654/A02:23918221-23918964	Tp1g04270/ch1-1:1481555-1482826
1	430	1	2444	2445	1	A	AK2	TreeBeST001986.C.f	Bra032464/A09:36177858-36178541	Tp1g04280/ch1-1:1484021-1485428
1	431	1	2443	2444	-1	A	AK2	TreeBeST001798.H	Bra015422/A10:1847571-1849377	Tp1g04290/ch1-1:1486901-1490885
1	432	1	2442	2443	1	A	AK2	TreeBeST004136	Bra015423/A10:1845837-1847235	Tp1g04300/ch1-1:1490626-1492482
1	433	1	2441	2442	1	A	AK2	TreeBeST005939.g	Bra032463/A09:36174443-36174883	Tp1g04310/ch1-1:1492546-1494289
1	434	1	2440	2441	-1	A	AK2	TreeBeST008846.A.a.b.b.b.c	Bra032462/A09:36172662-36173578
1	435	1	2439	2440	1	A	AK2	TreeBeST009543.J	Bra015427/A10:1835250-1838534	Tp1g04340/ch1-1:1499298-1502943
1	436	1	2438	2439	1	A	AK2	TreeBeST008811.E.a.b.c	Bra015428/A10:1828733-1830995, Bra030611/A08:21091916-21094529	Tp1g04350/ch1-1:1506734-1510573
1	437	1	2437	2438	1	A	AK2	TreeBeST008898.M.b.e	Bra015430/A10:1811485-1816421	Tp1g04360/ch1-1:1514882-1520228
1	438	1	2436	2437	-1	A	AK2	TreeBeST000196.D.b.b	Bra015431/A10:1806099-1809816, Bra030612/A08:21080230-21083933	Tp1g04370/ch1-1:1521217-1525915
1	439	1	2435	2436	-1	A	AK2	TreeBeST001916.C.a	Bra015432/A10:1804605-1805565	Tp1g04380/ch1-1:1525727-1527499
1	440	1	2434	2435	1	A	AK2	TreeBeST000811.F.b.a	Bra030613/A08:21075582-21079582	Tp1g04390/ch1-1:1527611-1532697
1	441	1	2433	2434	-1	A	AK2	TreeBeST001479.FB	Bra015433/A10:1796475-1797887
1	442	1	2432	2433	1	A	AK2	TreeBeST001479.@B	Bra030614/A08:21073389-21074752
1	443	1	2431	2432	1	A	AK2	TreeBeST008909.C.d.b.b.b.a	Bra015435/A10:1792019-1792735	Tp1g04400/ch1-1:1532956-1534537
1	444	1	2430	2431	1	A	AK2	TreeBeST000104.QB	Bra032416/A09:35971139-35982133
1	445	1	2429	2430	1	A	AK2	TreeBeST000724.C.e	Bra032461/A09:36167573-36171361	Tp1g04420/ch1-1:1547340-1549703
1	446	1	2428	2429	1	A	AK2	TreeBeST008851.A.b.b.c	Bra015442/A10:1735426-1739753	Tp1g04430/ch1-1:1549738-1553990
1	447	1	2427	2428	-1	A	AK2	TreeBeST001062.I	Bra032460/A09:36161021-36163160	Tp1g04440/ch1-1:1554830-1557594
1	448	1	2426	2427	-1	A	AK2	TreeBeST008610.A.b	Bra015443/A10:1730356-1731873	Tp1g04450/ch1-1:1558177-1559698, Tp4g07390/ch4-2:3303857-3304874
1	449	1	2425	2426	1	A	AK2	TreeBeST000625.B	Bra015444/A10:1726875-1729057	Tp1g04460/ch1-1:1559751-1561587, Tp4g07370/ch4-2:3294917-3295916, Tp_un0479_001/un0479:13-1457
1	450	1	2424	2425	1	A	AK2	TreeBeST002054.B.a	Bra032457/A09:36150049-36155818, Bra032459/A09:36159515-36160423	Tp4g07360/ch4-2:3290015-3290741, Tp_un0479_002/un0479:2814-3821
1	451	1	2423	2424	-1	A	AK2	TreeBeST001528.B.g	Bra030616/A08:21065827-21067890	Tp1g04470/ch1-1:1562299-1565018
1	452	1	2422	2423	-1	A	AK2	TreeBeST008854.M.b.a.b.a	Bra015445/A10:1718184-1723052, Bra030617/A08:21059921-21065052, Bra032456/A09:36144067-36149223	Tp1g04480/ch1-1:1566195-1571238
1	453	1	2421	2422	1	A	AK2	TreeBeST008570.B.c	Bra030618/A08:21057463-21059747
1	454	1	2420	2421	1			TreeBeST000043.C.b.b.b.a	Bra030619/A08:21054231-21056268
1	455	1	2419	2420	1			TreeBeST000043.C.b.b.b.b	Bra015446/A10:1715536-1717523
1	456	1	2418	2419	1	A	AK2	TreeBeST000081.Y	Bra015447/A10:1712197-1713507	Tp1g04490/ch1-1:1572342-1574682
1	457	1	2417	2418	1	A	AK2	TreeBeST000005.A.a.b.b.b.c.a.b	Bra015448/A10:1706986-1708565, Bra030620/A08:21050263-21051953	Tp1g04500/ch1-1:1574877-1577152
1	458	1	2416	2417	-1			TreeBeST001348.D	Bra030621/A08:21045409-21047023
1	459	1	2415	2416	1	A	AK2	TreeBeST005016.e	Bra032455/A09:36142031-36142925	Tp1g04540/ch1-1:1590267-1591818
1	460	1	2414	2415	-1	A	AK2	TreeBeST002923.c.a.a	Bra032454/A09:36140741-36141566	Tp1g04550/ch1-1:1590645-1593511
1	461	1	2413	2414	-1	A	AK2	TreeBeST002923.c.a.b
1	462	1	2412	2413	-1	A	AK2	TreeBeST009580.N	Bra030624/A08:21031878-21033356	Tp1g04560/ch1-1:1593563-1595367
1	463	1	2411	2412	1	A	AK2	TreeBeST004830.d.a.a	Bra015451/A10:1685835-1686731	Tp1g04570/ch1-1:1595556-1597398
1	464	1	2410	2411	-1	A	AK2	TreeBeST001682.A	Bra015452/A10:1683631-1684608	Tp1g04580/ch1-1:1597328-1599986
1	465	1	2409	2410	-1	A	AK2	TreeBeST002680.a.b.a	Bra015453/A10:1679236-1682935, Bra030625/A08:21027194-21031092	Tp1g04590/ch1-1:1600060-1605173
1	466	1	2408	2409	-1	A	AK2	TreeBeST000042.I.g	Bra015454/A10:1670625-1672046	Tp1g04600/ch1-1:1608697-1610622
1	467	1	2407	2408	-1	A	AK2	TreeBeST000812.C.b.a	Bra015456/A10:1650615-1653342	Tp1g04610/ch1-1:1614309-1618231
1	468	1	2406	2407	-1	A	AK2	TreeBeST008624.E.a	Bra032453/A09:36135323-36136568	Tp1g04620/ch1-1:1617840-1620309
1	469	1	2405	2406	-1	A	AK2	TreeBeST000498.A.b.a	Bra030626/A08:21022686-21025474	Tp1g04630/ch1-1:1620576-1625764
1	470	1	2404	2405	-1	A	AK2	TreeBeST000023.@B.a	Bra032450/A09:36118232-36134743	Tp1g04640/ch1-1:1625657-1633048
1	471	1	2403	2404	-1	A	AK2	TreeBeST007606	Bra030627/A08:21019074-21020593	Tp1g04650/ch1-1:1633507-1633980
1	472	1	2402	2403	1	A	AK2	TreeBeST000041.I.a	Bra032452/A09:36124903-36127947	Tp1g04660/ch1-1:1634008-1637903
1	473	1	2401	2402	1	A	AK2	TreeBeST000065.B.b.a.a	Bra015457/A10:1640162-1641738, Bra030628/A08:21017096-21018604	Tp1g04670/ch1-1:1637943-1642417
1	474	1	2400	2401	-1	A	AK2	TreeBeST002771.b.f	Bra015458/A10:1638324-1639303, Bra030629/A08:21014416-21015787	Tp1g04680/ch1-1:1639133-1642549
1	475	1	2399	2400	1	A	AK2	TreeBeST000861.C.d.b	Bra015459/A10:1636497-1637139, Bra032451/A09:36122973-36123491
1	476	1	2398	2399	-1	A	AK2	TreeBeST000149.O	Bra015460/A10:1630614-1633277	Tp1g04710/ch1-1:1648091-1651749
1	477	1	2397	2398	-1			TreeBeST000149.I.a.b.b	Bra015463/A10:1611579-1616087	Tp1g04720/ch1-1:1651755-1657955
1	478	1	2396	2397	-1	A	AK2	TreeBeST006843.a	Bra030630/A08:21007767-21008930	Tp1g04730/ch1-1:1658768-1660196
1	479	1	2395	2396	-1	A	AK2	TreeBeST000023.T		Tp1g04740/ch1-1:1660256-1663522
1	480	1	2394	2395	-1	A	AK2	TreeBeST009565.C.d.c	Bra015464/A10:1604246-1609657	Tp1g04750/ch1-1:1663824-1670496
1	481	1	2393	2394	-1	A	AK2	TreeBeST002054.A.b.a.a	Bra015465/A10:1603004-1603681	Tp1g04760/ch1-1:1671031-1672331
1	482	1	2392	2393	-1	A	AK2	TreeBeST009565.C.d.d	Bra032449/A09:36112196-36117064
1	483	1	2391	2392	1	A	AK2	TreeBeST003279.a.b	Bra032448/A09:36106352-36111917
1	484	1	2390	2391	1	A	AK2	TreeBeST001028.H.b.a.a	Bra015466/A10:1597374-1602166	Tp1g04790/ch1-1:1677195-1683999
1	485	1	2389	2390	1	A	AK2	TreeBeST003632	Bra015467/A10:1594247-1596533	Tp1g04800/ch1-1:1684603-1686550, Tp1g04950/ch1-1:1730190-1731241
1	486	1	2388	2389	-1	A	AK2	TreeBeST008741.A.a.a.b.b.b.a.a.b	Bra032444/A09:36091965-36092183	Tp1g04810/ch1-1:1687490-1688060
1	487	1	2387	2388	1	A	AK2	TreeBeST008769.D.b.b		Tp1g04820/ch1-1:1688332-1690048
1	488	1	2386	2387	-1	A	AK2	TreeBeST006355	Bra030633/A08:20996967-20997295, Bra032443/A09:36086543-36086900	Tp1g04830/ch1-1:1690946-1692716
1	489	1	2385	2386	-1	A	AK2	TreeBeST000588.M.e.a	Bra015468/A10:1590331-1591689, Bra030634/A08:20994319-20996072, Bra032442/A09:36085676-36086187
1	490	1	2384	2385	1	A	AK2	TreeBeST000445.H.e.a	Bra015469/A10:1588434-1589352, Bra032441/A09:36084315-36085263, Bra030635/A08:20992942-20993863	Tp1g04850/ch1-1:1695160-1697151
1	491	1	2383	2384	1	A	AK2	TreeBeST000462.G	Bra015470/A10:1586732-1587658	Tp1g04860/ch1-1:1697370-1698847
1	492	1	2382	2383	-1	A	AK2	TreeBeST000967.A.b	Bra030636/A08:20989691-20991005	Tp1g04870/ch1-1:1699585-1702494
1	493	1	2381	2382	1	A	AK2	TreeBeST000067.T.e.a	Bra015471/A10:1583221-1584765	Tp1g04880/ch1-1:1702659-1706676
1	494	1	2380	2381	-1			TreeBeST001571.A.c.b.a.b	Bra032439/A09:36070229-36073609	Tp1g04890/ch1-1:1710761-1713459
1	495	1	2379	2380	-1			TreeBeST001571.A.c.a.a.d.b	Bra030638/A08:20985239-20986795	Tp1g04900/ch1-1:1714912-1716590
1	496	1	2378	2379	1	A	AK2	TreeBeST004276	Bra015474/A10:1564998-1566805, Bra030639/A08:20983238-20984912	Tp1g04910/ch1-1:1716539-1718456
1	497	1	2377	2378	1	A	AK2	TreeBeST001003.D.b.a	Bra032436/A09:36059123-36061096	Tp1g04920/ch1-1:1718723-1721131
1	498	1	2376	2377	-1	A	AK2	TreeBeST006795.B	Bra015476/A10:1558065-1559445, Bra024299/A06:14802602-14806559	Tp1g04940/ch1-1:1726616-1728443
1	499	1	2375	2376	-1	A	AK2	TreeBeST008765.O.b.b.b.c.a	Bra032433/A09:36043716-36044402	Tp1g04970/ch1-1:1738385-1739975
1	500	1	2374	2375	1	A	AK2	TreeBeST002467.b.b.c.a	Bra015480/A10:1526236-1527684	Tp1g04980/ch1-1:1740005-1741909
1	501	1	2373	2374	-1	A	AK2	TreeBeST000572.C.a.b.b.b.b	Bra015481/A10:1521599-1522970	Tp1g04990/ch1-1:1745028-1746770
1	502	1	2372	2373	1	A	AK2	TreeBeST004928.c	Bra015482/A10:1516115-1517605	Tp1g05000/ch1-1:1748061-1749821
1	503	1	2371	2372	1	A	AK2	TreeBeST003618.a	Bra015483/A10:1514367-1515626, Bra030640/A08:20980451-20981903	Tp1g05010/ch1-1:1750153-1752688
1	504	1	2370	2371	-1	A	AK2	TreeBeST000298.D.b.b	Bra015484/A10:1512378-1513804, Bra030641/A08:20978661-20979922, Bra032432/A09:36039162-36041057
1	505	1	2369	2370	-1	A	AK2	TreeBeST000063.Q	Bra024798/A06:23486702-23490540, Bra030642/A08:20973841-20977688	Tp1g05030/ch1-1:1755788-1760138
1	506	1	2368	2369	-1	A	AK2	TreeBeST000266.U.b	Bra015485/A10:1488482-1491003, Bra032431/A09:36030210-36032456, Bra030643/A08:20970007-20972479	Tp1g05040/ch1-1:1762070-1765854
1	507	1	2367	2368	-1	A	AK2	TreeBeST002993.A	Bra030644/A08:20967013-20968996	Tp1g05050/ch1-1:1766727-1769294
1	508	1	2366	2367	1	A	AK2	TreeBeST000042.A.b.a.a	Bra015486/A10:1484866-1487470	Tp1g05060/ch1-1:1768638-1770719
1	509	1	2365	2366	-1	A	AK2	TreeBeST009561.G.c	Bra015487/A10:1483423-1484539	Tp1g05070/ch1-1:1772365-1773623
1	510	1	2364	2365	1	A	AK2	TreeBeST006989	Bra015488/A10:1479938-1480966	Tp1g05080/ch1-1:1773533-1774992
1	511	1	2363	2364	1	A	AK2	TreeBeST000454.C		Tp1g05090/ch1-1:1775467-1776271
1	512	1	2362	2363	-1	A	AK2	TreeBeST000825.E.b.a	Bra015491/A10:1442512-1445888	Tp1g05100/ch1-1:1776534-1781449
1	513	1	2361	2362	-1	A	AK2	TreeBeST000825.E.b.b	Bra015492/A10:1434556-1441214, Bra015494/A10:1415210-1417931
1	514	1	2360	2361	-1	A	AK2	TreeBeST005956.a.e	Bra032429/A09:36023915-36024658	Tp1g05110/ch1-1:1781751-1782847
1	515	1	2359	2360	1	A	AK2	TreeBeST000174.K.b	Bra032428/A09:36022660-36023408	Tp1g05120/ch1-1:1782873-1783652
1	516	1	2358	2359	1	A	AK2	TreeBeST000868.A.a	Bra032427/A09:36021356-36021793	Tp1g05130/ch1-1:1784309-1784874
1	517	1	2357	2358	1	A	AK2	TreeBeST001571.A.c.a.b.a.b
1	518	1	2356	2357	1			TreeBeST001571.A.c.a.b.a.a.b
1	519	1	2355	2356	1			TreeBeST001571.A.c.a.b.a.a.a.b	Bra030650/A08:20951887-20953349	Tp1g05140/ch1-1:1787988-1789903
1	520	1	2354	2355	-1	A	AK2	TreeBeST002628.A.b.b.a.a	Bra032426/A09:36019886-36020662	Tp1g05150/ch1-1:1790790-1792721
1	521	1	2353	2354	-1	A	AK2	TreeBeST000080.G.e
1	522	1	2352	2353	1	A	AK2	TreeBeST008624.U.b.b	Bra032424/A09:36017208-36018047	Tp1g05160/ch1-1:1792933-1794767
1	523	1	2351	2352	-1	A	AK2	TreeBeST000237.L.b.e	Bra015497/A10:1383161-1385734	Tp1g05170/ch1-1:1797414-1801241
1	524	1	2350	2351	-1	A	AK2	TreeBeST007104.A	Bra015498/A10:1381835-1382470, Bra032423/A09:36015856-36016476	Tp1g05180/ch1-1:1801499-1802168
1	525	1	2349	2350	1	A	AK2	TreeBeST000036.T.b.a	Bra015499/A10:1379138-1381440, Bra030652/A08:20943801-20946217	Tp1g05190/ch1-1:1801236-1805684
1	526	1	2348	2349	1	A	AK2	TreeBeST000111.K	Bra015500/A10:1377007-1378164
1	527	1	2347	2348	1	A	AK2	TreeBeST000215.A.a.b		Tp1g05200/ch1-1:1805721-1807575
1	528	1	2346	2347	-1	A	AK2	TreeBeST000326.A.f	Bra032421/A09:36012023-36013126	Tp1g05210/ch1-1:1808583-1809871
1	529	1	2345	2346	1	A	AK2	TreeBeST006640	Bra015501/A10:1373596-1374929, Bra030653/A08:20940395-20942492	Tp1g05220/ch1-1:1808466-1811916
1	530	1	2344	2345	-1			TreeBeST008641.D.d.b.b	Bra015502/A10:1368971-1371489	Tp1g05230/ch1-1:1813342-1817353
1	531	1	2343	2344	1	A	AK2	TreeBeST007181.a.b	Bra015503/A10:1368440-1368703	Tp1g05240/ch1-1:1816948-1817358
1	532	1	2342	2343	1	A	AK2	TreeBeST003806.b	Bra015505/A10:1352656-1353270
1	533	1	2341	2342	-1	A	AK2	TreeBeST006256	Bra015506/A10:1347480-1348576	Tp1g05270/ch1-1:1833582-1836031
1	534	1	2340	2341	1	A	AK2	TreeBeST000175.D	Bra015507/A10:1345183-1346995	Tp1g05280/ch1-1:1835674-1838483
1	535	1	2339	2340	-1	A	AK2	TreeBeST006483.B	Bra015508/A10:1326893-1327852	Tp1g05290/ch1-1:1844607-1845497
1	536	1	2338	2339	1	A	AK2	TreeBeST007207.A	Bra015509/A10:1326202-1326638	Tp1g05300/ch1-1:1845440-1846136
1	537	1	2337	2338	1	A	AK2	TreeBeST000544.D.a	Bra030657/A08:20924424-20926905	Tp1g05310/ch1-1:1846350-1850095
1	538	1	2336	2337	-1	A	AK2	TreeBeST000878.D.b	Bra015510/A10:1322121-1325598, Bra030658/A08:20918611-20922129	Tp1g05320/ch1-1:1850458-1855413
1	539	1	2335	2336	1	A	AK2	TreeBeST002677.B.b	Bra015511/A10:1320564-1321975, Bra032415/A09:35967112-35968261	Tp1g05330/ch1-1:1855101-1856692
1	540	1	2334	2335	1	A	AK2	TreeBeST008604.R.b.b.b.a.b.a.a.a.a.b.b
1	541	1	2333	2334	1			TreeBeST004162.C.b	Bra032414/A09:35958243-35964419	Tp1g05340/ch1-1:1856794-1860002
1	542	1	2332	2333	1			TreeBeST004162.C.a	Bra015512/A10:1312912-1319846	Tp1g05350/ch1-1:1860177-1865497
1	543	1	2331	2332	-1	A	AK2	TreeBeST000158.M.b.a.b.a.b	Bra015461/A10:1626760-1630365, Bra015513/A10:1308345-1309761	Tp1g05360/ch1-1:1865945-1867556
1	544	1	2330	2331	-1	A	AK2	TreeBeST000158.M.b.a.a.a	Bra031532/A09:35948826-35950692, Bra032413/A09:35954181-35954801, Bra031533/A09:35946028-35947797
1	545	1	2329	2330	1	A	AK2	TreeBeST002364.A.c	Bra015516/A10:1300630-1302710, Bra030659/A08:20915366-20917740	Tp1g05380/ch1-1:1868730-1872265
1	546	1	2328	2329	-1	A	AK2	TreeBeST008713.L.c.a		Tp1g05400/ch1-1:1873728-1878288
1	547	1	2327	2328	-1	A	AK2	TreeBeST003280.C.b.a	Bra015520/A10:1274639-1275735, Bra030660/A08:20913503-20914734, Bra031534/A09:35944038-35945429	Tp1g05410/ch1-1:1878503-1879890
1	548	1	2326	2327	1	A	AK2	TreeBeST000025.W	Bra030661/A08:20910609-20913025	Tp1g05420/ch1-1:1880101-1883283
1	549	1	2325	2326	1	A	AK2	TreeBeST001739.A.b.a.b		Tp1g05430/ch1-1:1883434-1885653
1	550	1	2324	2325	1	A	AK2	TreeBeST000051.V		Tp1g05440/ch1-1:1887033-1891236
1	551	1	2323	2324	1	A	AK2	TreeBeST001739.E.e	Bra015522/A10:1261696-1267363, Bra031535/A09:35934267-35943707	Tp1g05450/ch1-1:1891309-1898166
1	552	1	2322	2323	-1	A	AK2	TreeBeST005693	Bra015523/A10:1259163-1261357	Tp1g05460/ch1-1:1898290-1901640
1	553	1	2321	2322	-1	A	AK2	TreeBeST000404.J.a		Tp1g05470/ch1-1:1902832-1905206
1	554	1	2320	2321	-1	A	AK2	TreeBeST001859.A.d.c	Bra031536/A09:35927493-35930270	Tp1g05480/ch1-1:1905282-1908195
1	555	1	2319	2320	1	A	AK2	TreeBeST000747.D.b.b.c.b	Bra015524/A10:1257107-1257950	Tp1g05490/ch1-1:1907487-1909340
1	556	1	2318	2319	1	A	AK2	TreeBeST001317.A.b.b.c.e	Bra015525/A10:1250969-1255814, Bra015526/A10:1238514-1240289	Tp1g05500/ch1-1:1909485-1916211
1	557	1	2317	2318	-1			TreeBeST008837.A.g.b	Bra015529/A10:1212199-1215250	Tp1g05510/ch1-1:1915366-1920310
1	558	1	2316	2317	-1			TreeBeST003212.h.b	Bra015530/A10:1211159-1211636	Tp1g05520/ch1-1:1919393-1920340
1	559	1	2315	2316	-1			TreeBeST008837.A.g.a	Bra031537/A09:35922318-35925093
1	560	1	2314	2315	-1	A	AK2	TreeBeST003698	Bra030662/A08:20909067-20910272, Bra031538/A09:35920691-35921832	Tp1g05530/ch1-1:1920794-1923322
1	561	1	2313	2314	1	A	AK2	TreeBeST000042.H.a.b.c	Bra015531/A10:1208666-1210768	Tp1g05540/ch1-1:1922320-1924744
1	562	1	2312	2313	1	A	AK2	TreeBeST001346.A	Bra031539/A09:35917308-35920414	Tp1g05550/ch1-1:1925256-1929597
1	563	1	2311	2312	-1	A	AK2	TreeBeST008795.A.b.b.c.a.a	Bra031540/A09:35915060-35915359	Tp1g05560/ch1-1:1930255-1930837
1	564	1	2310	2311	1	A	AK2	TreeBeST000164.W	Bra015533/A10:1199383-1205018	Tp1g05570/ch1-1:1930765-1937995
1	565	1	2309	2310	-1	A	AK2	TreeBeST000067.L.a.b.b	Bra030663/A08:20906413-20907807, Bra031541/A09:35912251-35914111	Tp1g05580/ch1-1:1938896-1941156
1	566	1	2308	2309	-1			TreeBeST001386.D.c.b	Bra015534/A10:1192298-1193921	Tp1g05590/ch1-1:1941345-1944552
1	567	1	2307	2308	1			TreeBeST000221.F.b.a.b.b	Bra031543/A09:35900266-35902650	Tp1g05600/ch1-1:1944849-1948590
1	568	1	2306	2307	1			TreeBeST000968.B.b.b.a.b	Bra015536/A10:1182778-1187966	Tp1g05610/ch1-1:1948581-1954343
1	569	1	2305	2306	-1	A	AK2	TreeBeST002884.A.b.a	Bra031545/A09:35893864-35896638	Tp1g05620/ch1-1:1954597-1955715
1	570	1	2304	2305	1	A	AK2	TreeBeST000940.F.b	Bra031546/A09:35892408-35893313	Tp1g05860/ch1-1:2017467-2018621
1	571	1	2303	2304	-1	A	AK2	TreeBeST003653.g	Bra031547/A09:35889517-35889925	Tp1g05630/ch1-1:1955876-1956592
1	572	1	2302	2303	-1	A	AK2	TreeBeST007290.A	Bra015537/A10:1180783-1181268	Tp1g05650/ch1-1:1960279-1961158
1	573	1	2301	2302	1			TreeBeST003845.b.b	Bra015538/A10:1175158-1179919	Tp1g05660/ch1-1:1961215-1967702
1	574	1	2300	2301	-1	A	AK2	TreeBeST002411.B.g
1	575	1	2299	2300	-1	A	AK2	TreeBeST008839.A.a.a.a.b.e	Bra030667/A08:20886430-20889621, Bra031548/A09:35885468-35886485	Tp1g05670/ch1-1:1968183-1970960
1	576	1	2298	2299	1	A	AK2	TreeBeST001318.B.e.b.a	Bra030668/A08:20883465-20883959, Bra031549/A09:35883202-35883705
1	577	1	2297	2298	-1	A	AK2	TreeBeST009585.A.b.a	Bra031550/A09:35874476-35876170	Tp1g05690/ch1-1:1977587-1979621
1	578	1	2296	2297	-1	A	AK2	TreeBeST009585.A.b.b.b	Bra015541/A10:1151468-1153246, Bra015542/A10:1147718-1149116	Tp1g05700/ch1-1:1979818-1981403, Tp1g05710/ch1-1:1980229-1982691
1	579	1	2295	2296	1	A	AK2	TreeBeST008677.A.b.b	Bra015543/A10:1144721-1147507
1	580	1	2294	2295	-1	A	AK2	TreeBeST002367.C	Bra015544/A10:1141892-1143838	Tp1g05730/ch1-1:1984047-1987629
1	581	1	2293	2294	1	A	AK2	TreeBeST000084.K.c	Bra015545/A10:1139083-1140749	Tp1g05750/ch1-1:1988891-1990621
1	582	1	2292	2293	1	A	AK2	TreeBeST003422.b	Bra015547/A10:1131091-1132870	Tp1g05760/ch1-1:1990886-1993397
1	583	1	2291	2292	1			TreeBeST000624.B.b	Bra015548/A10:1127207-1128077	Tp1g05770/ch1-1:1993537-1994756
1	584	1	2290	2291	1	A	AK2	TreeBeST005396	Bra015549/A10:1124941-1126580	Tp1g05780/ch1-1:1995631-1997637
1	585	1	2289	2290	-1	A	AK2	TreeBeST001325.B.a.b.c.a	Bra031551/A09:35872380-35874032	Tp1g05800/ch1-1:1998820-2001559
1	586	1	2288	2289	1	A	AK2	TreeBeST000315.G.f	Bra015551/A10:1119806-1120402, Bra031552/A09:35869927-35870523
1	587	1	2287	2288	1	A	AK2	TreeBeST002154.b	Bra015552/A10:1107686-1112760, Bra031553/A09:35860555-35865945	Tp1g05820/ch1-1:2006972-2009706, Tp1g05830/ch1-1:2009447-2012653
1	588	1	2286	2287	1	A	AK2	TreeBeST000613.G	Bra030671/A08:20858551-20860168	Tp1g05870/ch1-1:2017185-2024415
1	589	1	2285	2286	-1	A	AK2	TreeBeST006119	Bra030672/A08:20856201-20856677	Tp1g05880/ch1-1:2025592-2026414
1	590	1	2284	2285	1	A	AK2	TreeBeST006626.C	Bra030673/A08:20854398-20854793
1	591	1	2283	2284	1			TreeBeST006626.D	Bra030674/A08:20852962-20853441, Bra031554/A09:35848915-35849289
1	592	1	2282	2283	1			TreeBeST001786.A.b.b.g.a.b	Bra030675/A08:20850953-20852194, Bra031555/A09:35845301-35846742	Tp1g05900/ch1-1:2028188-2030350
1	593	1	2281	2282	1	A	AK2	TreeBeST000768.A.b.a		Tp1g05920/ch1-1:2032798-2034834
1	594	1	2280	2281	1	A	AK2	TreeBeST009602.J.a.a.c	Bra015558/A10:1020849-1022058	Tp1g05930/ch1-1:2035689-2038232
1	595	1	2279	2280	-1	A	AK2	TreeBeST002553.b.b.f	Bra015559/A10:1018731-1019063	Tp1g05940/ch1-1:2039970-2041030
1	596	1	2278	2279	-1	A	AK2	TreeBeST007694.a
1	597	1	2277	2278	-1	A	AK2	TreeBeST000636.A.b.b	Bra015560/A10:1011830-1014199, Bra030676/A08:20845485-20847879	Tp1g05950/ch1-1:2043391-2046832
1	598	1	2276	2277	1	A	AK2	TreeBeST000494.D.a.b.a	Bra015561/A10:1008127-1011463, Bra031556/A09:35840586-35844150	Tp1g05960/ch1-1:2046526-2051807
1	599	1	2275	2276	-1	A	AK2	TreeBeST005266.A.b.b	Bra015562/A10:998348-999664, Bra031557/A09:35835577-35836834	Tp1g05970/ch1-1:2053289-2055869
1	600	1	2274	2275	1	A	AK2	TreeBeST000475.E.c	Bra015563/A10:995713-997955
1	601	1	2273	2274	1	A	AK2	TreeBeST001082.E	Bra015564/A10:992311-994280	Tp1g05990/ch1-1:2059069-2061616
1	602	1	2272	2273	-1	A	AK2	TreeBeST008665.C.b.b.b.b.b	Bra015567/A10:981236-982669	Tp1g06000/ch1-1:2062753-2064242
1	603	1	2271	2272	-1	A	AK2	TreeBeST008665.C.b.b.b.b.a.a	Bra031559/A09:35830443-35831867
1	604	1	2270	2271	1	A	AK2	TreeBeST008665.C.b.b.b.b.a.b.b.a	Bra015568/A10:979562-980992	Tp1g06020/ch1-1:2066246-2067823
1	605	1	2269	2270	1	A	AK2	TreeBeST001763.C.d	Bra015569/A10:972901-976077
1	606	1	2268	2269	-1			TreeBeST000587.G.b.b.a.b	Bra015570/A10:959929-962487	Tp1g06030/ch1-1:2073058-2076251
1	607	1	2267	2268	1	A	AK2	TreeBeST000399.C	Bra015571/A10:955323-957420, Bra031568/A09:35796544-35798315	Tp1g06040/ch1-1:2077067-2080240
1	608	1	2266	2267	1	A	AK2	TreeBeST004684.A.e	Bra015572/A10:953167-953559, Bra031569/A09:35794884-35795279
1	609	1	2265	2266	1	A	AK2	TreeBeST002299.A.b.c	Bra031570/A09:35792461-35793498	Tp1g06060/ch1-1:2081918-2084098
1	610	1	2264	2265	-1	A	AK2	TreeBeST001906.A.c	Bra015574/A10:949407-950368	Tp1g06070/ch1-1:2084428-2086761
1	611	1	2263	2264	-1	A	AK2	TreeBeST001541.A.b.a.a	Bra030677/A08:20842344-20843987
1	612	1	2262	2263	-1	A	AK2	TreeBeST008606.J.a.b.b	Bra015575/A10:928920-930831, Bra030678/A08:20839046-20841276	Tp1g06080/ch1-1:2089151-2091424
1	613	1	2261	2262	1	A	AK2	TreeBeST000297.I	Bra015576/A10:919687-926919	Tp1g06100/ch1-1:2091949-2094194
1	614	1	2260	2261	1	A	AK2	TreeBeST002137.B.b.a.b.b.a.a	Bra030679/A08:20836142-20838473	Tp1g06110/ch1-1:2094650-2098028
1	615	1	2259	2260	-1	A	AK2	TreeBeST002718.G.d.a.b		Tp1g06120/ch1-1:2097570-2099675
1	616	1	2258	2259	1	A	AK2	TreeBeST002062.B.a.f.a	Bra030680/A08:20832523-20835602	Tp1g06130/ch1-1:2099122-2103342
1	617	1	2257	2258	-1	A	AK2	TreeBeST000464.D.a.a.c	Bra031572/A09:35780372-35790276	Tp1g06140/ch1-1:2104283-2109445
1	618	1	2256	2257	-1	A	AK2	TreeBeST008624.L.b.h	Bra015578/A10:905702-906428, Bra031573/A09:35769219-35772752
1	619	1	2255	2256	-1	A	AK2	TreeBeST000442.A.e.b.b.b.a.b.a		Tp1g06150/ch1-1:2109700-2111493
1	620	1	2254	2255	-1	A	AK2	TreeBeST008689.P.a.a		Tp1g06160/ch1-1:2111621-2114592
1	621	1	2253	2254	1			TreeBeST000171.Q.b.b.a.f.a.b	Bra031574/A09:35760879-35762614	Tp1g06170/ch1-1:2114986-2116858
1	622	1	2252	2253	1			TreeBeST000171.Q.b.b.a.f.a.a	Bra015579/A10:898108-899556
1	623	1	2251	2252	1	A	AK2	TreeBeST008581.D.a.a.b.a.a.a.b	Bra015580/A10:892378-893678	Tp7g15310/ch7-4:3654020-3655845
1	624	1	2250	2251	1	A	AK2	TreeBeST008581.D.a.a.b.a.a.b.a	Bra031575/A09:35753163-35754345	Tp1g06180/ch1-1:2119233-2120898
1	625	1	2249	2250	-1	A	AK2	TreeBeST008586.N.b	Bra030682/A08:20824210-20825184	Tp1g06190/ch1-1:2122026-2123059
1	626	1	2248	2249	-1	A	AK2	TreeBeST002957.B.a	Bra015582/A10:886424-888498
1	627	1	2247	2248	1	A	AK2	TreeBeST007052.A	Bra015581/A10:891372-891737
1	628	1	2246	2247	-1			TreeBeST002957.B.b	Bra030684/A08:20817882-20820121, Bra031577/A09:35747659-35749797	Tp1g06200/ch1-1:2123242-2125543
1	629	1	2245	2246	1			TreeBeST007052.B	Bra030685/A08:20817242-20817574	Tp1g06210/ch1-1:2126164-2126685
1	630	1	2244	2245	1			TreeBeST004668.g.a.b	Bra030686/A08:20804822-20805148	Tp1g06220/ch1-1:2130902-2131441
1	631	1	2243	2244	1	A	AK2	TreeBeST003180.C.b	Bra015583/A10:876401-876658, Bra030687/A08:20801723-20801980	Tp1g06230/ch1-1:2133446-2134885
1	632	1	2242	2243	-1	A	AK2	TreeBeST000036.R.b.e	Bra031579/A09:35726997-35739448	Tp1g06240/ch1-1:2135431-2139775
1	633	1	2241	2242	1	A	AK2	TreeBeST000128.B.b.c	Bra015584/A10:871524-873574, Bra031580/A09:35724367-35726439, Bra031581/A09:35720704-35722710	Tp1g06250/ch1-1:2138983-2142151
1	634	1	2240	2241	1	A	AK2	TreeBeST000128.E.c	Bra030688/A08:20798351-20800582	Tp1g06260/ch1-1:2143381-2146143
1	635	1	2239	2240	1	A	AK2	TreeBeST001609.A.c	Bra030689/A08:20794217-20796769	Tp1g06270/ch1-1:2147413-2151370
1	636	1	2238	2239	-1			TreeBeST000220.X.b.d.b.b.b	Bra030690/A08:20791822-20793345, Bra031582/A09:35717414-35719324	Tp1g06280/ch1-1:2150739-2153937
1	637	1	2237	2238	1	A	AK2	TreeBeST008702.Q.a.a.b.b.b.b.a.a.a.a.b	Bra030691/A08:20789515-20790784
1	638	1	2236	2237	-1	A	AK2	TreeBeST008702.Q.a.a.b.b.b.b.a.a.a.b	Bra031584/A09:35700362-35704249
1	639	1	2235	2236	1	A	AK2	TreeBeST008566.P.b.e.a	Bra015592/A10:787272-789899	Tp1g06300/ch1-1:2160334-2162758
1	640	1	2234	2235	1	A	AK2	TreeBeST000100.K.a	Bra031586/A09:35691031-35693063	Tp1g06320/ch1-1:2165417-2167621
1	641	1	2233	2234	1	A	AK2	TreeBeST001293.B	Bra030693/A08:20777514-20779479, Bra031587/A09:35686304-35688312	Tp1g06330/ch1-1:2170622-2173343
1	642	1	2232	2233	1			TreeBeST002972.A.b.f
1	643	1	2231	2232	1	A	AK2	TreeBeST008736.I.b.d	Bra018693/A06:2577032-2583911	Tp1g06360/ch1-1:2185071-2188310
1	644	1	2230	2231	1	A	AK2	TreeBeST005815.a	Bra031589/A09:35676713-35677507	Tp1g06380/ch1-1:2193151-2194499
1	645	1	2229	2230	-1			TreeBeST008809.A.b.b.b.b.a		Tp1g06420/ch1-1:2200625-2202372
1	646	1	2228	2229	-1			TreeBeST000392.F.a.b
1	647	1	2227	2228	-1			TreeBeST009520.F.b.b.b.a.a.b	Bra031599/A09:35646044-35647161	Tp1g06580/ch1-1:2257360-2258573
1	648	1	2226	2227	-1			TreeBeST004243.H.e.b.b		Tp1g06590/ch1-1:2258803-2259627, Tp_un0840_001/un0840:525-2585
1	649	1	2225	2226	-1	A	AK2	TreeBeST005777	Bra018673/A06:2691005-2693891	Tp4g05030/ch4-2:1585319-1590088
1	650	1	2224	2225	1	A	AK2	TreeBeST000091.I	Bra018672/A06:2694568-2695424
1	651	1	2223	2224	1	A	AK2	TreeBeST006039	Bra018668/A06:2708468-2709667, Bra031606/A09:35622673-35623683	Tp1g06610/ch1-1:2262690-2265239
1	652	1	2222	2223	-1	A	AK2	TreeBeST006418	Bra018667/A06:2710649-2711074
1	653	1	2221	2222	-1			TreeBeST001267.A.b.c.e.b	Bra018666/A06:2712035-2717034, Bra030708/A08:20703620-20708388	Tp1g06630/ch1-1:2267094-2273629
1	654	1	2220	2221	1			TreeBeST000221.A.a		Tp1g06640/ch1-1:2273897-2275186
1	655	1	2219	2220	-1			TreeBeST001267.A.b.c.e.a	Bra031607/A09:35616142-35621768
1	656	1	2218	2219	1	A	AK2	TreeBeST000192.B.c.a	Bra018665/A06:2717433-2718678, Bra031608/A09:35614764-35615651
1	657	1	2217	2218	1	A	AK2	TreeBeST004862.a	Bra018664/A06:2721201-2724334	Tp1g06650/ch1-1:2276397-2281379
1	658	1	2216	2217	-1	A	AK2	TreeBeST007152.B	Bra030711/A08:20691978-20692352	Tp1g06660/ch1-1:2282969-2283513
1	659	1	2215	2216	1	A	AK2	TreeBeST000184.Q.b.b.b.b.b.a		Tp1g06690/ch1-1:2289734-2293398
1	660	1	2214	2215	1	A	AK2	TreeBeST002623.E	Bra018662/A06:2741796-2750793, Bra031609/A09:35605207-35612454	Tp1g06700/ch1-1:2293422-2298765
1	661	1	2213	2214	1	A	AK2	TreeBeST000276.C.a.b	Bra018660/A06:2755658-2757272	Tp1g06720/ch1-1:2301888-2303573
1	662	1	2212	2213	1	A	AK2	TreeBeST000244.N.b.a	Bra018658/A06:2770124-2772187	Tp1g06730/ch1-1:2304235-2306718
1	663	1	2211	2212	1	A	AK2	TreeBeST000276.C.b.a	Bra018657/A06:2772685-2781325	Tp1g06740/ch1-1:2306934-2310503
1	664	1	2210	2211	1	A	AK2	TreeBeST000805.B.b.a.a.b.b.b.a.a.a.a	Bra031611/A09:35596181-35598163	Tp_un1576_001/un1576:73-1228
1	665	1	2209	2210	-1	A	AK2	TreeBeST001020.A	Bra018654/A06:2795621-2797386	Tp1g06750/ch1-1:2316882-2320098
1	666	1	2208	2209	1	A	AK2	TreeBeST001110.G	Bra018653/A06:2797798-2799972	Tp1g06760/ch1-1:2320091-2322979
1	667	1	2207	2208	1	A	AK2	TreeBeST001240.E.c	Bra018652/A06:2800545-2804407, Bra031612/A09:35590093-35593878	Tp1g06770/ch1-1:2323339-2328700
1	668	1	2206	2207	1			TreeBeST008839.A.a.b.b.a.b.d.a.b.a.a.b	Bra031613/A09:35582694-35586027	Tp1g06780/ch1-1:2328857-2331630
1	669	1	2205	2206	1			TreeBeST008839.A.a.b.b.a.b.d.a.b.a.b.b	Bra018650/A06:2809089-2811875	Tp1g06790/ch1-1:2332160-2335365
1	670	1	2204	2205	1	A	AK2	TreeBeST008839.A.a.b.b.a.b.d.a.a		Tp1g06800/ch1-1:2336571-2339401
1	671	1	2203	2204	1			TreeBeST002056.B.b.b.b	Bra031615/A09:35573713-35574346	Tp1g06810/ch1-1:2340234-2341195
1	672	1	2202	2203	1	A	AK2	TreeBeST000061.A	Bra018647/A06:2813906-2814679	Tp1g06820/ch1-1:2343863-2345021
1	673	1	2201	2202	1	A	AK2	TreeBeST007641	Bra018645/A06:2820812-2821135, Bra030715/A08:20676684-20677007	Tp1g06830/ch1-1:2345637-2346168
1	674	1	2200	2201	-1	A	AK2	TreeBeST002811.h	Bra018644/A06:2822560-2827885	Tp1g06840/ch1-1:2346728-2354125
1	675	1	2199	2200	1	A	AK2	TreeBeST008991.J.c	Bra018643/A06:2828564-2830681, Bra030716/A08:20672963-20675291, Bra031616/A09:35565028-35567471	Tp1g06850/ch1-1:2353878-2357007
1	676	1	2198	2199	1	A	AK2	TreeBeST000041.F.d.b.a	Bra031617/A09:35560837-35563684	Tp1g06860/ch1-1:2357378-2361865
1	677	1	2197	2198	1	A	AK2	TreeBeST005375.a.a	Bra030718/A08:20667066-20668703
1	678	1	2196	2197	1	A	AK2	TreeBeST000035.G	Bra030719/A08:20663374-20666334	Tp1g06880/ch1-1:2364691-2366834
1	679	1	2195	2196	-1			TreeBeST002741.F.b.b	Bra018641/A06:2839896-2854859
1	680	1	2194	2195	1	A	AK2	TreeBeST008678.N.a.a.b.b.d	Bra018640/A06:2855322-2857385	Tp1g06900/ch1-1:2383848-2386511
1	681	1	2193	2194	-1	A	AK2	TreeBeST002633	Bra018639/A06:2859527-2860444	Tp1g06910/ch1-1:2387375-2389121
1	682	1	2192	2193	1	A	AK2	TreeBeST000251.G	Bra018638/A06:2861460-2863557, Bra031621/A09:35542190-35544199	Tp1g06920/ch1-1:2389553-2392508
1	683	1	2191	2192	1			TreeBeST000148.K.d.a.b	Bra031622/A09:35535719-35540206	Tp1g06960/ch1-1:2401986-2407622
1	684	1	2190	2191	-1			TreeBeST000357.K.b.a.e.a.b.b	Bra030720/A08:20660617-20662276	Tp1g06940/ch1-1:2398500-2401347
1	685	1	2189	2190	1	A	AK2	TreeBeST008763.J.d.b	Bra018635/A06:2874941-2875912	Tp1g06950/ch1-1:2400219-2401255
1	686	1	2188	2189	1			TreeBeST000148.K.d.b
1	687	1	2187	2188	-1	A	AK2	TreeBeST001903.B.b		Tp1g06980/ch1-1:2413374-2416167
1	688	1	2186	2187	1	A	AK2	TreeBeST000027.C	Bra018632/A06:2887691-2890372	Tp1g06990/ch1-1:2416142-2419291
1	689	1	2185	2186	-1	A	AK2	TreeBeST001440.A.d.c.b	Bra018631/A06:2890954-2891968
1	690	1	2184	2185	-1			TreeBeST001903.A.b.e	Bra018630/A06:2897797-2899823, Bra031623/A09:35524758-35530500	Tp1g07010/ch1-1:2421861-2424654
1	691	1	2183	2184	1	A	AK2	TreeBeST004965	Bra018629/A06:2900185-2900798, Bra030722/A08:20657351-20657814, Bra031624/A09:35523641-35524259	Tp1g07030/ch1-1:2424961-2426386
1	692	1	2182	2183	-1	A	AK2	TreeBeST006526	Bra018628/A06:2901286-2901772	Tp1g07040/ch1-1:2426421-2427787
1	693	1	2181	2182	1	A	AK2	TreeBeST003148.A.b.b	Bra018627/A06:2902526-2905103	Tp1g07050/ch1-1:2427865-2430586
1	694	1	2180	2181	-1	A	AK2	TreeBeST000928.C.b.c	Bra030723/A08:20651025-20653767	Tp1g07060/ch1-1:2430730-2434230
1	695	1	2179	2180	-1			TreeBeST008575.BB.c.a	Bra030724/A08:20643557-20649969
1	696	1	2178	2179	-1	A	AK2	TreeBeST000245.G.b.b.e.a	Bra030725/A08:20640097-20642328
1	697	1	2177	2178	-1			TreeBeST000245.G.b.b.e.b.a	Bra030726/A08:20635145-20638342
1	698	1	2176	2177	-1			TreeBeST000245.G.b.b.e.b.b	Bra018625/A06:2911577-2914324	Tp1g07080/ch1-1:2443217-2445574
1	699	1	2175	2176	1	A	AK2	TreeBeST000653.E	Bra030727/A08:20627898-20630755, Bra031627/A09:35504138-35507001	Tp1g07090/ch1-1:2447596-2451522
1	700	1	2174	2175	-1	A	AK2	TreeBeST000108.K	Bra031628/A09:35501330-35503254	Tp1g07100/ch1-1:2452056-2454017
1	701	1	2173	2174	-1			TreeBeST000649.L.d.d	Bra031629/A09:35496106-35499883
1	702	1	2172	2173	-1			TreeBeST000649.L.d.c.b	Bra030728/A08:20622551-20623693	Tp1g07110/ch1-1:2456078-2458270
1	703	1	2171	2172	1	A	AK2	TreeBeST000019.I.b	Bra018623/A06:2929418-2931808	Tp1g07120/ch1-1:2460623-2463512
1	704	1	2170	2171	-1	A	AK2	TreeBeST005095.A	Bra018622/A06:2932218-2933024, Bra030729/A08:20613087-20614261	Tp1g07130/ch1-1:2463246-2465031
1	705	1	2169	2170	1	A	AK2	TreeBeST001847.D	Bra018621/A06:2933360-2936070	Tp1g07150/ch1-1:2467098-2470956
1	706	1	2168	2169	-1	A	AK2	TreeBeST002806.A	Bra030730/A08:20611043-20611915, Bra031630/A09:35489304-35490437	Tp1g07160/ch1-1:2471089-2473171
1	707	1	2167	2168	1	A	AK2	TreeBeST000678.D.b	Bra018620/A06:2937281-2938845, Bra030731/A08:20608181-20609900, Bra031631/A09:35486526-35488149	Tp1g07170/ch1-1:2472939-2476442
1	708	1	2166	2167	-1	A	AK2	TreeBeST001911.C.a	Bra018619/A06:2943440-2947224	Tp1g07180/ch1-1:2477111-2482377
1	709	1	2165	2166	-1	A	AK2	TreeBeST003493.A	Bra018618/A06:2947791-2948970	Tp1g07190/ch1-1:2482388-2484251
1	710	1	2164	2165	-1			TreeBeST000660.H.f	Bra018617/A06:2949410-2953437	Tp1g07200/ch1-1:2484232-2488338
1	711	1	2163	2164	-1	A	AK2	TreeBeST009041	Bra018616/A06:2954332-2956550	Tp1g07210/ch1-1:2488700-2491325
1	712	1	2162	2163	1	A	AK2	TreeBeST000348.A	Bra018615/A06:2956661-2958052, Bra030733/A08:20600845-20601759	Tp1g07220/ch1-1:2491054-2492066
1	713	1	2161	2162	-1	A	AK2	TreeBeST001275.E.b.a.a	Bra031632/A09:35481364-35482408	Tp1g07230/ch1-1:2495375-2496101
1	714	1	2160	2161	1	A	AK2	TreeBeST006143	Bra018613/A06:2964852-2965636, Bra031633/A09:35479927-35480630	Tp1g07240/ch1-1:2495829-2498448
1	715	1	2159	2160	-1	A	AK2	TreeBeST008807.A.b	Bra030734/A08:20595343-20598408	Tp1g07250/ch1-1:2500019-2503346
1	716	1	2158	2159	-1	A	AK2	TreeBeST009515.L	Bra018612/A06:2967075-2982615	Tp1g07260/ch1-1:2504553-2513605
1	717	1	2157	2158	1	A	AK2	TreeBeST008610.Q	Bra031635/A09:35472893-35474509	Tp1g07270/ch1-1:2513745-2515545
1	718	1	2156	2157	-1	A	AK2	TreeBeST009515.B.a.a.b.a.a		Tp1g07280/ch1-1:2517094-2524518
1	719	1	2155	2156	-1			TreeBeST000292.P.a	Bra030735/A08:20587064-20591403
1	720	1	2154	2155	1			TreeBeST002345.F.b.b	Bra030736/A08:20584459-20586427
1	721	1	2153	2154	1			TreeBeST002345.F.b.a	Bra018611/A06:2983377-2985149	Tp1g07290/ch1-1:2524572-2527863
1	722	1	2152	2153	1	A	AK2	TreeBeST005213.f	Bra018610/A06:2988268-2990460	Tp1g07300/ch1-1:2530139-2534158
1	723	1	2151	2152	-1	A	AK2	TreeBeST008738.N.c	Bra018609/A06:2992821-2995580, Bra030737/A08:20579447-20580430	Tp1g07310/ch1-1:2534953-2536079
1	724	1	2150	2151	1	A	AK2	TreeBeST002262.C.b	Bra018608/A06:3009097-3010012, Bra031637/A09:35461408-35464213	Tp1g07320/ch1-1:2540958-2544632
1	725	1	2149	2150	1	A	AK2	TreeBeST000729.D	Bra031638/A09:35458093-35459228	Tp1g07330/ch1-1:2544799-2545967
1	726	1	2148	2149	-1	A	AK2	TreeBeST001439.B	Bra018607/A06:3012340-3015762	Tp1g07340/ch1-1:2545809-2552447
1	727	1	2147	2148	1	A	AK2	TreeBeST002655.A	Bra018606/A06:3016750-3018219	Tp1g07350/ch1-1:2553450-2555379
1	728	1	2146	2147	-1	A	AK2	TreeBeST008721.A		Tp1g07360/ch1-1:2555580-2557394
1	729	1	2145	2146	-1	A	AK2	TreeBeST008716.P.b	Bra031639/A09:35436366-35443759	Tp1g07370/ch1-1:2555902-2563612
1	730	1	2144	2145	-1			TreeBeST008721.L.b.b.a.b	Bra030739/A08:20550731-20559297	Tp1g07380/ch1-1:2563611-2572757
1	731	1	2143	2144	-1	A	AK2	TreeBeST008716.B		Tp1g07390/ch1-1:2573404-2577993
1	732	1	2142	2143	-1			TreeBeST000617.A.e.b	Bra031640/A09:35432768-35435060	Tp1g07400/ch1-1:2577844-2581810
1	733	1	2141	2142	-1	A	AK2	TreeBeST000433.B.a	Bra018602/A06:3036921-3037547	Tp1g07410/ch1-1:2581953-2582793
1	734	1	2140	2141	1	A	AK2	TreeBeST004107.g	Bra030740/A08:20549472-20550216	Tp1g07420/ch1-1:2582917-2584832
1	735	1	2139	2140	-1	A	AK2	TreeBeST000371.C.a.a.b		Tp1g07430/ch1-1:2585300-2586326
1	736	1	2138	2139	1	A	AK2	TreeBeST000190.L.b.a	Bra018599/A06:3041457-3044416	Tp1g07440/ch1-1:2586349-2591386
1	737	1	2137	2138	1			TreeBeST000627.K.f	Bra030743/A08:20538648-20539649	Tp1g07450/ch1-1:2592732-2593907
1	738	1	2136	2137	1	A	AK2	TreeBeST000402.B	Bra018597/A06:3049136-3051507, Bra030744/A08:20535134-20537491, Bra031641/A09:35429989-35432278	Tp1g07460/ch1-1:2595159-2598646
1	739	1	2135	2136	-1	A	AK2	TreeBeST000852.E	Bra031642/A09:35427062-35428256
1	740	1	2134	2135	-1	A	AK2	TreeBeST001686.A.b.b		Tp1g07470/ch1-1:2600186-2602451
1	741	1	2133	2134	1	A	AK2	TreeBeST009543.G	Bra031643/A09:35417760-35426500	Tp1g07480/ch1-1:2602739-2612701
1	742	1	2132	2133	-1	A	AK2	TreeBeST001686.B.c	Bra031644/A09:35415263-35416617	Tp1g07490/ch1-1:2612830-2614759
1	743	1	2131	2132	-1	A	AK2	TreeBeST000291.B.b.a	Bra031645/A09:35409157-35413092	Tp1g07500/ch1-1:2614938-2619088
1	744	1	2130	2131	1	A	AK2	TreeBeST009531.F.b.c.b	Bra018595/A06:3058886-3059389, Bra030745/A08:20530588-20531101
1	745	1	2129	2130	-1	A	AK2	TreeBeST008730.D.a.b.b.a.b.b.b.c.b	Bra018594/A06:3060008-3064286	Tp1g07520/ch1-1:2620938-2624210
1	746	1	2128	2129	-1			TreeBeST004466.B.b.b.b.b.b.b	Bra030746/A08:20525656-20529784	Tp1g07530/ch1-1:2624913-2630653
1	747	1	2127	2128	-1			TreeBeST008730.D.a.b.b.a.b.b.b.d.b.b.a.a.b	Bra018592/A06:3075365-3078294	Tp1g07540/ch1-1:2634671-2638835
1	748	1	2126	2127	-1			TreeBeST008730.D.a.b.b.a.b.b.b.d.b.b.a.b.b.b	Bra030748/A08:20509665-20513074, Bra031649/A09:35387911-35391227	Tp1g07550/ch1-1:2640595-2644280
1	749	1	2125	2126	-1	A	AK2	TreeBeST002027.B.b.b.b.b.b	Bra018590/A06:3089570-3090916	Tp1g07560/ch1-1:2644815-2646288
1	750	1	2124	2125	-1	A	AK2	TreeBeST000798.G	Bra031650/A09:35384081-35384629	Tp1g07570/ch1-1:2646485-2649239
1	751	1	2123	2124	-1	A	AK2	TreeBeST000398.A.b.a.a	Bra031651/A09:35382250-35382936	Tp1g07580/ch1-1:2650933-2652043
1	752	1	2122	2123	-1	A	AK2	TreeBeST000096.HB.b	Bra031652/A09:35379334-35381630	Tp1g07590/ch1-1:2653396-2656177
1	753	1	2121	2122	-1			TreeBeST000150.B.i.b	Bra030750/A08:20503559-20505935	Tp1g07600/ch1-1:2656815-2659068
1	754	1	2120	2121	-1	A	AK2	TreeBeST008627.E.a	Bra018588/A06:3093816-3097716	Tp1g07610/ch1-1:2659279-2663950
1	755	1	2119	2120	1	A	AK2	TreeBeST004560.e	Bra018587/A06:3098035-3102203	Tp1g07620/ch1-1:2663976-2668323
1	756	1	2118	2119	1	A	AK2	TreeBeST001792.A.b.a.a	Bra018586/A06:3105684-3109656, Bra030752/A08:20494129-20498163, Bra031654/A09:35371240-35375120	Tp1g07630/ch1-1:2669186-2676071
1	757	1	2117	2118	1	A	AK2	TreeBeST000068.J.b	Bra018585/A06:3114851-3115249	Tp1g07640/ch1-1:2677165-2678593
1	758	1	2116	2117	-1	A	AK2	TreeBeST002083.A.b.e.a	Bra018583/A06:3125026-3127864, Bra030753/A08:20486176-20488776	Tp1g07650/ch1-1:2683020-2687426
1	759	1	2115	2116	1	A	AK2	TreeBeST000541.K.f	Bra030754/A08:20481972-20485868	Tp1g07660/ch1-1:2687557-2692436
1	760	1	2114	2115	-1	A	AK2	TreeBeST000730.c.a.b.b	Bra018582/A06:3129341-3130306, Bra031656/A09:35365598-35366566, Bra030755/A08:20478536-20479486	Tp1g07670/ch1-1:2694612-2695741
1	761	1	2113	2114	1	A	AK2	TreeBeST008592.ND	Bra031657/A09:35362629-35365327
1	762	1	2112	2113	-1	A	AK2	TreeBeST000040.EB	Bra031658/A09:35356591-35361574	Tp1g07690/ch1-1:2697842-2701911
1	763	1	2111	2112	1	A	AK2	TreeBeST000153.U	Bra030756/A08:20475102-20477099	Tp_un0237_001/un0237:209-6859, Tp_un0301_001/un0301:1460-4515
1	764	1	2110	2111	1	A	AK2	TreeBeST000130.K	Bra018581/A06:3131114-3133523	Tp1g07720/ch1-1:2705335-2708471
1	765	1	2109	2110	-1	A	AK2	TreeBeST002169.A.c	Bra030757/A08:20472616-20474511	Tp1g07730/ch1-1:2708726-2710945
1	766	1	2108	2109	1			TreeBeST000121.H.b.b.b.d.b	Bra018579/A06:3136949-3137965	Tp1g07740/ch1-1:2711512-2713182
1	767	1	2107	2108	1	A	AK2	TreeBeST000772.B.g	Bra018578/A06:3141364-3143187	Tp1g07750/ch1-1:2713081-2716482
1	768	1	2106	2107	1	A	AK2	TreeBeST008693.D.b.b	Bra030760/A08:20458834-20463985	Tp1g07760/ch1-1:2716544-2722538, Tp1g09450/ch1-1:3331422-3332731
1	769	1	2105	2106	-1	A	AK2	TreeBeST009117.A.a
1	770	1	2104	2105	-1			TreeBeST006757	Bra030762/A08:20449041-20452220	Tp1g07780/ch1-1:2724571-2728178
1	771	1	2103	2104	-1			TreeBeST009572.O	Bra018577/A06:3143684-3144862	Tp1g07790/ch1-1:2728364-2729973
1	772	1	2102	2103	1			TreeBeST000653.A.b.b.b.a.a		Tp1g07800/ch1-1:2729881-2732523
1	773	1	2101	2102	1	A	AK2	TreeBeST008613.O.c.a	Bra018576/A06:3145079-3146001
1	774	1	2100	2101	1	A	AK2	TreeBeST000653.J.c	Bra018575/A06:3146967-3149762, Bra030763/A08:20443017-20448630	Tp1g07820/ch1-1:2733388-2736816
1	775	1	2099	2100	1	A	AK2	TreeBeST009580.O	Bra030764/A08:20440722-20442191	Tp1g07830/ch1-1:2737484-2739060
1	776	1	2098	2099	1	A	AK2	TreeBeST004545.d	Bra018574/A06:3150780-3153436	Tp1g07840/ch1-1:2739142-2742407
1	777	1	2097	2098	-1	A	AK2	TreeBeST001679.b.b.b.a	Bra018573/A06:3158547-3159518	Tp1g07850/ch1-1:2744217-2745441
1	778	1	2096	2097	-1	A	AK2	TreeBeST001993.A.b.c	Bra018572/A06:3162763-3163380	Tp1g07870/ch1-1:2748175-2749055
1	779	1	2095	2096	-1	A	AK2	TreeBeST008312	Bra018571/A06:3170164-3170655	Tp3g28810/ch3-5:2138287-2139674
1	780	1	2094	2095	-1	A	AK2	TreeBeST000504.L	Bra018570/A06:3171559-3174195, Bra030765/A08:20436291-20440319	Tp1g07880/ch1-1:2752983-2757383
1	781	1	2093	2094	1	A	AK2	TreeBeST001569.B	Bra018569/A06:3174536-3177003	Tp1g07890/ch1-1:2757329-2760999
1	782	1	2092	2093	1	A	AK2	TreeBeST005985.A	Bra030766/A08:20434262-20435756	Tp1g07900/ch1-1:2760959-2763140
1	783	1	2091	2092	-1	A	AK2	TreeBeST002125.D	Bra030767/A08:20430893-20433773	Tp1g07910/ch1-1:2763182-2767473
1	784	1	2090	2091	-1	A	AK2	TreeBeST000299.F.f	Bra018568/A06:3177995-3178549, Bra030768/A08:20429818-20430327
1	785	1	2089	2090	1	A	AK2	TreeBeST000868.B.a.a.b	Bra018567/A06:3179361-3181375, Bra031661/A09:35341076-35343130	Tp1g07930/ch1-1:2770071-2772350
1	786	1	2088	2089	1	A	AK2	TreeBeST002494.A.a.b	Bra018566/A06:3181897-3183404, Bra030769/A08:20427730-20429322	Tp1g07940/ch1-1:2772475-2774906
1	787	1	2087	2088	-1	A	AK2	TreeBeST002109.C	Bra018565/A06:3183897-3186179, Bra020030/A06:3197728-3198419, Bra028186/A04:6480923-6481614, Bra031662/A09:35339197-35340018	Tp1g07950/ch1-1:2774948-2778244
1	788	1	2086	2087	-1	A	AK2	TreeBeST008931.A.a.l.a	Bra031663/A09:35335945-35337336	Tp1g07960/ch1-1:2780003-2781897
1	789	1	2085	2086	-1	A	AK2	TreeBeST006805.B.d	Bra020029/A06:3199889-3200518	Tp1g07970/ch1-1:2782665-2783795
1	790	1	2084	2085	-1	A	AK2	TreeBeST006805.B.c	Bra018564/A06:3191469-3191975, Bra020027/A06:3205433-3205933, Bra020028/A06:3201502-3202053	Tp1g07980/ch1-1:2784035-2784617
1	791	1	2083	2084	1			TreeBeST008729.C.d	Bra020026/A06:3206488-3209446	Tp1g07990/ch1-1:2784988-2788711
1	792	1	2082	2083	-1	A	AK2	TreeBeST008868.O.a	Bra020025/A06:3211480-3216196	Tp1g08000/ch1-1:2790415-2794230
1	793	1	2081	2082	1	A	AK2	TreeBeST000222.A.b.a.b.a		Tp1g08010/ch1-1:2793182-2795950
1	794	1	2080	2081	1	A	AK2	TreeBeST008318		Tp1g08020/ch1-1:2795637-2796007
1	795	1	2079	2080	1	A	AK2	TreeBeST000743.C	Bra030775/A08:20406566-20409664	Tp1g08030/ch1-1:2796473-2799897
1	796	1	2078	2079	-1	A	AK2	TreeBeST002253.A.b	Bra030777/A08:20403684-20406097	Tp1g08040/ch1-1:2800143-2803683
1	797	1	2077	2078	1			TreeBeST000274.G.g.b	Bra020024/A06:3225531-3227304	Tp1g08050/ch1-1:2802914-2805441
1	798	1	2076	2077	-1	A	AK2	TreeBeST004338.A		Tp1g08060/ch1-1:2807318-2811596
1	799	1	2075	2076	-1	A	AK2	TreeBeST000076.G.e	Bra020023/A06:3229320-3230397	Tp1g08070/ch1-1:2812208-2813332
1	800	1	2074	2075	1	A	AK2	TreeBeST003028.a.f	Bra020022/A06:3230664-3231861	Tp1g08080/ch1-1:2813109-2815842
1	801	1	2073	2074	-1	A	AK2	TreeBeST009563.E.b.b.a.a		Tp1g08090/ch1-1:2816787-2817983
1	802	1	2072	2073	-1	A	AK2	TreeBeST009563.E.b.b.a.b.a	Bra020019/A06:3244785-3246880, Bra020020/A06:3242222-3243864, Bra020021/A06:3239785-3241491	Tp1g08100/ch1-1:2818086-2820602
1	803	1	2071	2072	-1			TreeBeST009563.E.b.b.b.a	Bra031666/A09:35324998-35327281
1	804	1	2070	2071	1			TreeBeST002820.B.b.b	Bra031667/A09:35322519-35323214	Tp1g08120/ch1-1:2822672-2824216
1	805	1	2069	2070	-1	A	AK2	TreeBeST000252.I.d	Bra031668/A09:35315845-35318054	Tp1g08130/ch1-1:2826803-2829865
1	806	1	2068	2069	-1	A	AK2	TreeBeST000113.U.b.c.a.a.a	Bra030783/A08:20380884-20382104, Bra031669/A09:35307880-35309062	Tp1g08140/ch1-1:2835780-2837624
1	807	1	2067	2068	1	A	AK2	TreeBeST003756.A.b.b.b.b.a.a		Tp1g08150/ch1-1:2839107-2841822
1	808	1	2066	2067	-1			TreeBeST008578.K.a.b	Bra020014/A06:3275597-3276344, Bra030785/A08:20374003-20374750, Bra031671/A09:35304349-35305062	Tp1g08160/ch1-1:2842677-2843827
1	809	1	2065	2066	1	A	AK2	TreeBeST001213.D	Bra020013/A06:3277123-3287675, Bra031672/A09:35299284-35303267	Tp1g08170/ch1-1:2843882-2849086
1	810	1	2064	2065	1	A	AK2	TreeBeST000945.B.b.e	Bra020011/A06:3291908-3292884	Tp1g08180/ch1-1:2850052-2852335
1	811	1	2063	2064	-1			TreeBeST000515.E.i.b	Bra031678/A09:35275835-35276836
1	812	1	2062	2063	-1	A	AK2	TreeBeST008586.B.b.b.b.b.b.b.b.a.a		Tp1g08210/ch1-1:2857150-2860847
1	813	1	2061	2062	-1	A	AK2	TreeBeST000611.D.a.b.b	Bra030789/A08:20363924-20364769	Tp1g08220/ch1-1:2861468-2862369
1	814	1	2060	2061	1	A	AK2	TreeBeST002190.A.b.b	Bra020007/A06:3303253-3306510, Bra031675/A09:35288124-35292283	Tp1g08230/ch1-1:2862512-2866413
1	815	1	2059	2060	1	A	AK2	TreeBeST008624.N	Bra020006/A06:3307099-3308370	Tp1g08240/ch1-1:2868254-2870777
1	816	1	2058	2059	-1			TreeBeST002003.F.c.a.b	Bra020005/A06:3308873-3311090	Tp1g08250/ch1-1:2870312-2873826
1	817	1	2057	2058	-1	A	AK2	TreeBeST004898.b.f	Bra020004/A06:3311829-3312903
1	818	1	2056	2057	1	A	AK2	TreeBeST000421.L	Bra020003/A06:3313471-3315174, Bra030791/A08:20351889-20353852
1	819	1	2055	2056	-1	A	AK2	TreeBeST002231.D	Bra020002/A06:3316129-3316653
1	820	1	2054	2055	1	A	AK2	TreeBeST000081.@B	Bra020001/A06:3318047-3319849	Tp1g08270/ch1-1:2875712-2880956
1	821	1	2053	2054	1	A	AK2	TreeBeST001901.A.c.a	Bra020000/A06:3320271-3321163, Bra020009/A06:3296717-3297634, Bra030787/A08:20370416-20371375, Bra030792/A08:20349886-20350716, Bra031673/A09:35296528-35297242, Bra031682/A09:35263842-35264539	Tp1g08200/ch1-1:2855648-2857888, Tp1g08280/ch1-1:2880832-2882606
1	822	1	2052	2053	1			TreeBeST000515.E.i.a	Bra020010/A06:3294561-3295974, Bra030786/A08:20371996-20373322	Tp1g08190/ch1-1:2852898-2855493
1	823	1	2051	2052	1	A	AK2	TreeBeST000658.G.a	Bra030793/A08:20347592-20349406	Tp1g08290/ch1-1:2882587-2885877
1	824	1	2050	2051	-1	A	AK2	TreeBeST004843.k	Bra019998/A06:3324357-3326937	Tp1g08300/ch1-1:2886174-2889593
1	825	1	2049	2050	1	A	AK2	TreeBeST000257.L.a.a.c	Bra019997/A06:3327132-3329899	Tp1g08310/ch1-1:2889675-2892337
1	826	1	2048	2049	1	A	AK2	TreeBeST000531.A.b.b	Bra019996/A06:3330495-3337457, Bra030794/A08:20341241-20347056	Tp1g08320/ch1-1:2892977-2900608
1	827	1	2047	2048	-1	A	AK2	TreeBeST008842.P	Bra019995/A06:3337784-3338685, Bra030795/A08:20339925-20340800	Tp1g08330/ch1-1:2900718-2902680
1	828	1	2046	2047	-1	A	AK2	TreeBeST008681.E.b	Bra030796/A08:20335406-20336764	Tp1g08340/ch1-1:2904614-2906822
1	829	1	2045	2046	1	A	AK2	TreeBeST003884.b	Bra019994/A06:3340127-3341641, Bra030797/A08:20333134-20334616, Bra031683/A09:35260621-35262665	Tp1g08350/ch1-1:2906266-2909461
1	830	1	2044	2045	-1			TreeBeST003073.A.a.b.e.a	Bra019993/A06:3341985-3344951, Bra030798/A08:20329735-20332705	Tp1g08360/ch1-1:2909683-2913132
1	831	1	2043	2044	1	A	AK2	TreeBeST002406.B.g	Bra030799/A08:20326465-20329371	Tp1g08370/ch1-1:2912448-2915600
1	832	1	2042	2043	1	A	AK2	TreeBeST000247.N.e	Bra019992/A06:3345712-3348018	Tp1g08380/ch1-1:2916353-2918947
1	833	1	2041	2042	-1	A	AK2	TreeBeST006776		Tp1g08390/ch1-1:2919600-2921620
1	834	1	2040	2041	-1	A	AK2	TreeBeST003650.B.a	Bra019991/A06:3351154-3353726	Tp1g08400/ch1-1:2921622-2924947
1	835	1	2039	2040	1	A	AK2	TreeBeST005708.B		Tp1g08410/ch1-1:2924904-2928454
1	836	1	2038	2039	1	A	AK2	TreeBeST000366.C	Bra019988/A06:3361287-3363915	Tp1g08420/ch1-1:2928698-2932056
1	837	1	2037	2038	-1			TreeBeST002120.J.c.a	Bra019987/A06:3374913-3375699
1	838	1	2036	2037	-1	A	AK2	TreeBeST003133.b	Bra019986/A06:3376362-3376915	Tp1g08440/ch1-1:2938756-2940474
1	839	1	2035	2036	1	A	AK2	TreeBeST000081.X	Bra019985/A06:3377382-3379220	Tp1g08450/ch1-1:2939941-2941862
1	840	1	2034	2035	1	A	AK2	TreeBeST002630.A	Bra019984/A06:3379772-3381961, Bra030802/A08:20317088-20319451	Tp1g08460/ch1-1:2941998-2945091
1	841	1	2033	2034	1			TreeBeST000080.D.b.a.b	Bra030803/A08:20313496-20316548
1	842	1	2032	2033	1			TreeBeST000080.D.b.a.a	Bra019983/A06:3382514-3385516	Tp1g08470/ch1-1:2945068-2950447
1	843	1	2031	2032	-1	A	AK2	TreeBeST008783.D	Bra019982/A06:3388791-3391224	Tp1g08480/ch1-1:2950639-2955419
1	844	1	2030	2031	1	A	AK2	TreeBeST000161.D.a.a.b	Bra019981/A06:3391445-3392611	Tp1g08490/ch1-1:2953224-2955118
1	845	1	2029	2030	-1	A	AK2	TreeBeST004078	Bra019980/A06:3394106-3396591, Bra031686/A09:35241784-35244245	Tp1g08500/ch1-1:2955922-2959094
1	846	1	2028	2029	1	A	AK2	TreeBeST000845.O	Bra019979/A06:3396922-3400404, Bra030804/A08:20307338-20312270	Tp1g08510/ch1-1:2959161-2962620
1	847	1	2027	2028	1	A	AK2	TreeBeST000845.E	Bra019978/A06:3403233-3406424	Tp1g08520/ch1-1:2965253-2969406
1	848	1	2026	2027	1			TreeBeST000845.D.c	Bra019976/A06:3408970-3412708	Tp1g08540/ch1-1:2969890-2974664
1	849	1	2025	2026	-1	A	AK2	TreeBeST008610.R.b	Bra019977/A06:3407012-3408793	Tp1g08530/ch1-1:2970033-2972011
1	850	1	2024	2025	1			TreeBeST000845.D.d		Tp1g08550/ch1-1:2974779-2975771
1	851	1	2023	2024	1	A	AK2	TreeBeST003770.A	Bra019975/A06:3413201-3418396, Bra030805/A08:20303701-20305266, Bra031687/A09:35240390-35241555	Tp1g08560/ch1-1:2976590-2978858
1	852	1	2022	2023	1	A	AK2	TreeBeST000401.K.b	Bra031688/A09:35235514-35240064	Tp1g08570/ch1-1:2978871-2982104
1	853	1	2021	2022	1			TreeBeST001537.A.b.b.a.b.b.b	Bra031689/A09:35232654-35234390
1	854	1	2020	2021	1			TreeBeST002590.A.b.b.a.b		Tp1g08600/ch1-1:2990118-2993007
1	855	1	2019	2020	1			TreeBeST001177.B.b.b.a	Bra019973/A06:3427896-3428588, Bra031691/A09:35225907-35226602	Tp1g08610/ch1-1:2993528-2995108
1	856	1	2018	2019	-1			TreeBeST000691.E	Bra019972/A06:3431512-3434117, Bra031692/A09:35220206-35222963	Tp1g08620/ch1-1:2997777-3001214
1	857	1	2017	2018	-1			TreeBeST008760.I.b.b.c.a	Bra019971/A06:3437599-3440574	Tp1g08630/ch1-1:3004474-3008778
1	858	1	2016	2017	1			TreeBeST002703.A.a	Bra019970/A06:3444096-3447862, Bra031694/A09:35206409-35210296	Tp1g08640/ch1-1:3008757-3015358
1	859	1	2015	2016	-1			TreeBeST000058.H.b.b.c.a	Bra019968/A06:3457160-3463410, Bra019969/A06:3451443-3453974, Bra031695/A09:35201840-35204600, Bra031696/A09:35197257-35200140, Bra031697/A09:35192037-35195239	Tp1g08650/ch1-1:3016071-3019417
1	860	1	2014	2015	-1			TreeBeST000058.H.b.b.c.b	Bra019967/A06:3466104-3469079	Tp1g08660/ch1-1:3019997-3023456
1	861	1	2013	2014	1			TreeBeST001118.D.b.a.e	Bra018467/A05:8338301-8339848	Tp1g08670/ch1-1:3023519-3026672
1	862	1	2012	2013	-1			TreeBeST003299.b	Bra018466/A05:8333978-8335881, Bra019965/A06:3474683-3476732	Tp1g08680/ch1-1:3028044-3031115
1	863	1	2011	2012	1			TreeBeST004334.A.a		Tp1g08690/ch1-1:3031228-3034062
1	864	1	2010	2011	-1			TreeBeST000419.H.d.a.b	Bra031698/A09:35186301-35190891	Tp1g08700/ch1-1:3034124-3039150
1	865	1	2009	2010	-1			TreeBeST000890.C.f	Bra019964/A06:3480217-3482886	Tp1g08710/ch1-1:3040990-3043640
1	866	1	2008	2009	-1			TreeBeST008949.B.i.a.a.a		Tp1g08720/ch1-1:3043479-3046003
1	867	1	2007	2008	-1			TreeBeST000890.D.b	Bra018463/A05:8322667-8324562, Bra019963/A06:3483928-3486812, Bra031699/A09:35183577-35185679	Tp1g08730/ch1-1:3047799-3049749, Tp_un1176_001/un1176:1019-1702
1	868	1	2006	2007	1			TreeBeST000204.R.b.a	Bra018462/A05:8319206-8322416	Tp1g08740/ch1-1:3050142-3053042
1	869	1	2005	2006	1			TreeBeST009526.GB.a.f	Bra018461/A05:8315265-8316965	Tp1g08750/ch1-1:3054545-3057178
1	870	1	2004	2005	1	A	AK2	TreeBeST009064.C.c.a	Bra018460/A05:8309684-8310482
1	871	1	2003	2004	-1	A	AK2	TreeBeST001985.b.e.a	Bra018459/A05:8304932-8306089	Tp1g08780/ch1-1:3077146-3078417
1	872	1	2002	2003	1	A	AK2	TreeBeST005116.d.b.b.a.d.a	Bra019959/A06:3507350-3508080	Tp1g08790/ch1-1:3076610-3079655
1	873	1	2001	2002	1	A	AK2	TreeBeST001886.B.f	Bra018458/A05:8300954-8304298, Bra019958/A06:3509251-3512724, Bra031704/A09:35154491-35157558	Tp1g08800/ch1-1:3080066-3083814
1	874	1	2000	2001	1	A	AK2	TreeBeST001198.A	Bra018457/A05:8296328-8300199	Tp1g08810/ch1-1:3084599-3089446
1	875	1	1999	2000	1	A	AK2	TreeBeST000576.A.c	Bra018454/A05:8290005-8291094
1	876	1	1998	1999	-1	A	AK2	TreeBeST000813.D.a		Tp1g08830/ch1-1:3093572-3095608
1	877	1	1997	1998	1	A	AK2	TreeBeST008750.E.b		Tp1g08850/ch1-1:3100952-3103917
1	878	1	1996	1997	-1	A	AK2	TreeBeST001494.B.b	Bra018451/A05:8282070-8284493, Bra031706/A09:35142368-35144932, Bra019952/A06:3535202-3537661	Tp1g08860/ch1-1:3104985-3108182
1	879	1	1995	1996	1			TreeBeST000002.T.f.b	Bra018450/A05:8279552-8281610	Tp1g08870/ch1-1:3104896-3111506
1	880	1	1994	1995	-1			TreeBeST000075.CB.a.a.b.c.b.a	Bra018449/A05:8272095-8278363
1	881	1	1993	1994	1			TreeBeST000002.T.f.a	Bra019951/A06:3538134-3540192
1	882	1	1992	1993	-1			TreeBeST000075.CB.a.a.b.c.b.b	Bra019950/A06:3542189-3548772	Tp1g08880/ch1-1:3111536-3120771
1	883	1	1991	1992	1			TreeBeST001176.E.b		Tp6g10930/ch6-4:147023-149709
1	884	1	1990	1991	1			TreeBeST001065.F.a
1	885	1	1989	1990	-1	A	AK2	TreeBeST009075.B	Bra019943/A06:3572088-3573479	Tp1g08930/ch1-1:3140727-3142243
1	886	1	1988	1989	1	A	AK2	TreeBeST008611.U.a.b.e	Bra018443/A05:8247261-8249199	Tp1g08950/ch1-1:3145454-3146934
1	887	1	1987	1988	1	A	AK2	TreeBeST008591.B.b.a.p	Bra031708/A09:35128563-35129550	Tp1g08960/ch1-1:3147417-3148894
1	888	1	1986	1987	1	A	AK2	TreeBeST008591.B.b.a.o	Bra019940/A06:3580365-3581146	Tp1g08970/ch1-1:3149246-3150446
1	889	1	1985	1986	-1	A	AK2	TreeBeST001367.A.a		Tp1g08980/ch1-1:3151949-3153739
1	890	1	1984	1985	-1	A	AK2	TreeBeST001198.D.b	Bra018442/A05:8243007-8246156	Tp1g08990/ch1-1:3153835-3157628
1	891	1	1983	1984	1			TreeBeST008880.O.a.a	Bra018441/A05:8238000-8242597	Tp1g09000/ch1-1:3157643-3164536
1	892	1	1982	1983	1	A	AK2	TreeBeST008769.A.b.a	Bra018440/A05:8234449-8236248	Tp1g09010/ch1-1:3164710-3166425
1	893	1	1981	1982	1	A	AK2	TreeBeST001241.C.a	Bra019937/A06:3603223-3605589, Bra031710/A09:35121902-35124192	Tp1g09020/ch1-1:3166755-3170197
1	894	1	1980	1981	1	A	AK2	TreeBeST006512.A	Bra019936/A06:3611402-3614024	Tp1g09040/ch1-1:3173501-3177163
1	895	1	1979	1980	1	A	AK2	TreeBeST008582.L.b.a.d.a.a.a	Bra019934/A06:3620276-3621753	Tp1g09070/ch1-1:3190334-3193861
1	896	1	1978	1979	-1	A	AK2	TreeBeST000528.I.b.c	Bra019933/A06:3623202-3627907, Bra037065/A05:9735432-9736934, Bra037066/A05:9742032-9743613	Tp1g09080/ch1-1:3193744-3200112
1	897	1	1977	1978	1			TreeBeST000305.B.b.a.a.b	Bra018439/A05:8229767-8230847
1	898	1	1976	1977	1	A	AK2	TreeBeST008578.C	Bra031713/A09:35104886-35105544	Tp1g09090/ch1-1:3200483-3201400
1	899	1	1975	1976	1			TreeBeST000305.B.b.a.a.a	Bra019932/A06:3629746-3630865, Bra031714/A09:35099583-35100793, Bra036963/Scaffold000123:487890-489100	Tp1g09100/ch1-1:3203942-3205583
1	900	1	1974	1975	-1	A	AK2	TreeBeST000763.A.b.b	Bra018438/A05:8222790-8223407, Bra031715/A09:35089628-35090242	Tp1g09110/ch1-1:3211001-3211811
1	901	1	1973	1974	-1	A	AK2	TreeBeST003947.C.b.a	Bra018437/A05:8213337-8218857	Tp1g09120/ch1-1:3213237-3221485
1	902	1	1972	1973	1			TreeBeST001063.D.f	Bra019928/A06:3669199-3670426	Tp1g09130/ch1-1:3220892-3223476
1	903	1	1971	1972	-1	A	AK2	TreeBeST000993.F.a	Bra018435/A05:8207712-8210974	Tp1g09140/ch1-1:3222947-3227526
1	904	1	1970	1971	-1	A	AK2	TreeBeST004412.b	Bra018434/A05:8203734-8207170	Tp1g09150/ch1-1:3226784-3231233
1	905	1	1969	1970	-1	A	AK2	TreeBeST005612.B.b	Bra019925/A06:3686524-3687767	Tp1g09160/ch1-1:3231368-3233300
1	906	1	1968	1969	1	A	AK2	TreeBeST001015.A.a.b.e	Bra031717/A09:35079559-35080358	Tp1g09170/ch1-1:3233632-3234477
1	907	1	1967	1968	-1	A	AK2	TreeBeST000883.A.d.b		Tp1g09180/ch1-1:3236658-3237105
1	908	1	1966	1967	1	A	AK2	TreeBeST000167.I.e		Tp1g09190/ch1-1:3237219-3240504
1	909	1	1965	1966	1	A	AK2	TreeBeST000448.D.a	Bra018433/A05:8200131-8201982	Tp1g09200/ch1-1:3240802-3242939
1	910	1	1964	1965	-1	A	AK2	TreeBeST008763.L.b.c	Bra019924/A06:3689177-3691264	Tp1g09210/ch1-1:3246232-3248553
1	911	1	1963	1964	-1	A	AK2	TreeBeST000531.C.c	Bra019923/A06:3694485-3697420	Tp1g09220/ch1-1:3248618-3252573
1	912	1	1962	1963	1			TreeBeST000056.T.b.b.a.a.b	Bra019920/A06:3710144-3712126, Bra019922/A06:3699919-3701941, Bra019921/A06:3703373-3705387, Bra031718/A09:35073300-35075289, Bra031719/A09:35067910-35071851, Bra031720/A09:35062276-35064358	Tp1g09230/ch1-1:3252605-3254795
1	913	1	1961	1962	1			TreeBeST001499.C.b.f	Bra019918/A06:3715929-3716732	Tp1g09250/ch1-1:3259142-3260147
1	914	1	1960	1961	-1	A	AK2	TreeBeST000177.Z	Bra019917/A06:3722606-3722806	Tp1g09260/ch1-1:3261528-3262866
1	915	1	1959	1960	1	A	AK2	TreeBeST001079.K.a	Bra018432/A05:8187737-8188243, Bra031722/A09:35049101-35049629	Tp1g09270/ch1-1:3263458-3265475
1	916	1	1958	1959	-1	A	AK2	TreeBeST001594.G.b	Bra019915/A06:3724855-3726006	Tp1g09280/ch1-1:3264272-3267285
1	917	1	1957	1958	-1			TreeBeST000304.S.c.b	Bra019914/A06:3726838-3728922	Tp1g09290/ch1-1:3267847-3271889
1	918	1	1956	1957	1	A	AK2	TreeBeST000006.N.h.b	Bra019913/A06:3729155-3732186	Tp1g09300/ch1-1:3270206-3274131
1	919	1	1955	1956	-1			TreeBeST000304.S.d
1	920	1	1954	1955	1	A	AK2	TreeBeST000006.N.h.a	Bra018431/A05:8183582-8186830
1	921	1	1953	1954	-1			TreeBeST003353.A.c.a.b.b	Bra018430/A05:8179789-8181276	Tp1g09320/ch1-1:3277648-3279139
1	922	1	1952	1953	1	A	AK2	TreeBeST008859.I.b.c	Bra018429/A05:8177208-8179522, Bra031724/A09:35043426-35045969, Bra019912/A06:3733432-3735933	Tp1g09330/ch1-1:3279273-3282027
1	923	1	1951	1952	1	A	AK2	TreeBeST000353.C.b.a.a	Bra018428/A05:8171171-8172353	Tp1g09340/ch1-1:3288476-3290884
1	924	1	1950	1951	-1			TreeBeST001144.A.b.b		Tp1g09350/ch1-1:3294986-3296688
1	925	1	1949	1950	-1	A	AK2	TreeBeST001144.C.b	Bra018426/A05:8157144-8160403, Bra019908/A06:3771394-3772951	Tp1g09360/ch1-1:3296615-3299841
1	926	1	1948	1949	-1	A	AK2	TreeBeST002253.A.a.b.g	Bra018425/A05:8154294-8156399	Tp1g09370/ch1-1:3300174-3303471
1	927	1	1947	1948	1	A	AK2	TreeBeST008697.DB.b	Bra019907/A06:3774011-3781100	Tp1g09380/ch1-1:3303401-3309302
1	928	1	1946	1947	1	A	AK2	TreeBeST004530.A.e	Bra019906/A06:3787968-3788300
1	929	1	1945	1946	-1	A	AK2	TreeBeST000789.C	Bra019905/A06:3791208-3794264	Tp1g09400/ch1-1:3316549-3319874
1	930	1	1944	1945	-1	A	AK2	TreeBeST006359.b	Bra031754/A09:34903665-34905746	Tp1g09410/ch1-1:3320139-3323132
1	931	1	1943	1944	-1	A	AK2	TreeBeST001292.A.a	Bra031753/A09:34906849-34907927
1	932	1	1942	1943	-1	A	AK2	TreeBeST000789.A		Tp1g09420/ch1-1:3323146-3325143
1	933	1	1941	1942	-1	A	AK2	TreeBeST000668.K.c.a	Bra031752/A09:34917287-34919626	Tp1g09430/ch1-1:3325472-3328644
1	934	1	1940	1941	1			TreeBeST003459.A.c.b	Bra018424/A05:8148157-8150345	Tp1g09580/ch1-1:3381625-3384910
1	935	1	1939	1940	1	A	AK2	TreeBeST008698.W.b.b	Bra031750/A09:34926494-34929954	Tp1g09590/ch1-1:3387371-3391783
1	936	1	1938	1939	1			TreeBeST001726.G.b.a.d	Bra031749/A09:34934039-34942357	Tp1g09460/ch1-1:3333570-3343462
1	937	1	1937	1938	1	A	AK2	TreeBeST006294.A.a.a	Bra018422/A05:8136046-8136369, Bra019903/A06:3801505-3802011, Bra031748/A09:34943638-34944144	Tp1g09470/ch1-1:3344660-3345217
1	938	1	1936	1937	1	A	AK2	TreeBeST003748.B	Bra031747/A09:34945094-34946506	Tp1g09480/ch1-1:3345682-3348745
1	939	1	1935	1936	-1	A	AK2	TreeBeST001819.A	Bra019902/A06:3804548-3805921	Tp1g09490/ch1-1:3349257-3351301
1	940	1	1934	1935	1	A	AK2	TreeBeST006768	Bra019901/A06:3806277-3806978	Tp1g09500/ch1-1:3351425-3352196
1	941	1	1933	1934	1			TreeBeST000973.C.c.a.b.a	Bra019900/A06:3807326-3810410
1	942	1	1932	1933	1	A	AK2	TreeBeST005398.c	Bra019899/A06:3812087-3813631
1	943	1	1931	1932	1	A	AK2	TreeBeST003289	Bra018420/A05:8129323-8131442, Bra019898/A06:3815371-3817454, Bra031745/A09:34953978-34956337	Tp1g09540/ch1-1:3360585-3364007
1	944	1	1930	1931	-1	A	AK2	TreeBeST008608.D.b.a	Bra019897/A06:3819308-3821369	Tp1g09550/ch1-1:3365554-3367938
1	945	1	1929	1930	1	A	AK2	TreeBeST005827.A	Bra031744/A09:34956969-34957425	Tp1g09560/ch1-1:3367860-3369565
1	946	1	1928	1929	1	A	AK2	TreeBeST000156.B.e	Bra019896/A06:3821794-3826525	Tp1g09570/ch1-1:3369948-3377442
1	947	1	1927	1928	1	A	AK2	TreeBeST000002.H.a	Bra019894/A06:3832420-3833635
1	948	1	1926	1927	-1	A	AK2	TreeBeST002234.B	Bra019893/A06:3834800-3837024	Tp1g09610/ch1-1:3395057-3397737
1	949	1	1925	1926	1			TreeBeST000018.CB.b.a.b.a.b	Bra019892/A06:3837346-3840566	Tp1g09620/ch1-1:3397667-3402773
1	950	1	1924	1925	-1	A	AK2	TreeBeST005030.B.a	Bra019891/A06:3850728-3853910	Tp1g09630/ch1-1:3405606-3409489
1	951	1	1923	1924	1	A	AK2	TreeBeST000532.A.b.a	Bra018418/A05:8115652-8122277, Bra031741/A09:34969968-34976523	Tp1g09640/ch1-1:3409574-3417194
1	952	1	1922	1923	1	A	AK2	TreeBeST000250.O.a	Bra018417/A05:8112233-8114227, Bra019889/A06:3856442-3858381, Bra031740/A09:34977786-34979790	Tp1g09660/ch1-1:3418651-3421701
1	953	1	1921	1922	-1			TreeBeST000027.M.d.c.b.b	Bra031739/A09:34980867-34984193	Tp1g09670/ch1-1:3421851-3426917
1	954	1	1920	1921	-1	A	AK2	TreeBeST000027.J.a.a		Tp1g09680/ch1-1:3427364-3428140
1	955	1	1919	1920	1	A	AK2	TreeBeST000268.Q.d.a	Bra031738/A09:34987507-34988498	Tp1g09690/ch1-1:3427966-3429462
1	956	1	1918	1919	1	A	AK2	TreeBeST000087.V	Bra031737/A09:34990049-34993653	Tp1g09700/ch1-1:3430267-3434636
1	957	1	1917	1918	-1	A	AK2	TreeBeST001353.E.b.a	Bra018414/A05:8103197-8105146, Bra031736/A09:34994682-34996368	Tp1g09720/ch1-1:3436322-3436643
1	958	1	1916	1917	1	A	AK2	TreeBeST008605.HB.a.b.a	Bra019886/A06:3866523-3868201	Tp1g09730/ch1-1:3436802-3439267
1	959	1	1915	1916	-1	A	AK2	TreeBeST001465.B.b	Bra031735/A09:34997485-34999359	Tp1g09740/ch1-1:3439966-3442238
1	960	1	1914	1915	-1	A	AK2	TreeBeST004899.A.d	Bra019885/A06:3869546-3873564, Bra031734/A09:35000714-35004884	Tp1g09750/ch1-1:3442496-3447420
1	961	1	1913	1914	1	A	AK2	TreeBeST000613.D.c.b.a	Bra019884/A06:3874251-3877846, Bra031733/A09:35005217-35008156	Tp1g09760/ch1-1:3447544-3452590
1	962	1	1912	1913	1			TreeBeST009512.O.c.b.b	Bra041072/Scaffold000457:422-3393
1	963	1	1911	1912	-1			TreeBeST000093.K	Bra041073/Scaffold000457:9936-10901
1	964	1	1910	1911	1	A	AK2	TreeBeST008109	Bra019881/A06:3892555-3892788	Tp1g09790/ch1-1:3465141-3465752
1	965	1	1909	1910	-1	A	AK2	TreeBeST002120.F.a	Bra016852/A08:20290913-20292866, Bra019880/A06:3896498-3898803	Tp1g09800/ch1-1:3467187-3470440
1	966	1	1908	1909	-1	A	AK2	TreeBeST004903.D.g.a	Bra019879/A06:3900272-3901102	Tp1g09810/ch1-1:3471181-3472558
1	967	1	1907	1908	-1	A	AK2	TreeBeST000335.K	Bra013281/A01:4719793-4723146, Bra019878/A06:3904786-3908506, Bra031727/A09:35023973-35026888
1	968	1	1906	1907	-1	A	AK2	TreeBeST009548.U.a	Bra031757/A09:34880585-34890660	Tp1g09830/ch1-1:3480787-3488709
1	969	1	1905	1906	-1			TreeBeST000269.A.d.a.c.b	Bra019877/A06:3910944-3913634	Tp1g09840/ch1-1:3490402-3494546
1	970	1	1904	1905	-1	A	AK2	TreeBeST000648.E.c.a	Bra019876/A06:3914440-3916723	Tp1g09850/ch1-1:3495256-3498735
1	971	1	1903	1904	1			TreeBeST001420.B.b	Bra031758/A09:34877412-34880163	Tp1g09860/ch1-1:3499621-3503207
1	972	1	1902	1903	-1	A	AK2	TreeBeST000501.C.b	Bra016848/A08:20274041-20275102	Tp1g09870/ch1-1:3503247-3505510
1	973	1	1901	1902	1	A	AK2	TreeBeST002904.E.a.a	Bra019875/A06:3918094-3919126	Tp1g09880/ch1-1:3505736-3507357
1	974	1	1900	1901	1	A	AK2	TreeBeST002904.E.a.b.a		Tp1g09890/ch1-1:3509903-3511714
1	975	1	1899	1900	1	A	AK2	TreeBeST005050.b	Bra019873/A06:3930432-3931424	Tp1g09900/ch1-1:3511990-3513950
1	976	1	1898	1899	-1	A	AK2	TreeBeST000348.D.a.b.e	Bra016846/A08:20271961-20273067, Bra019872/A06:3931870-3932839, Bra031759/A09:34875595-34876583, Bra031760/A09:34875595-34875909, Bra031761/A09:34865579-34866168	Tp1g09910/ch1-1:3514379-3515962
1	977	1	1897	1898	-1	A	AK2	TreeBeST005039.A.b.b.b.a.a
1	978	1	1896	1897	-1	A	AK2	TreeBeST000870.C.a		Tp1g09920/ch1-1:3518285-3520582
1	979	1	1895	1896	-1			TreeBeST008606.N.a.b.d.c.b.b	Bra031762/A09:34858748-34861552	Tp1g09930/ch1-1:3525013-3528339
1	980	1	1894	1895	-1	A	AK2	TreeBeST008656.B.b.b.b.a.a		Tp1g09950/ch1-1:3532767-3536402
1	981	1	1893	1894	1	A	AK2	TreeBeST000087.M.b.e.b.b	Bra019869/A06:3944330-3947357, Bra031763/A09:34846471-34849845	Tp1g09960/ch1-1:3535768-3539428
1	982	1	1892	1893	-1	A	AK2	TreeBeST003563.A	Bra019868/A06:3949795-3951277
1	983	1	1891	1892	1	A	AK2	TreeBeST009529.L.b.a.b.b.d.a.a	Bra019863/A06:3967172-3970196	Tp1g09990/ch1-1:3549761-3552934
1	984	1	1890	1891	-1	A	AK2	TreeBeST005752	Bra019860/A06:3975934-3977016	Tp1g10010/ch1-1:3556695-3558709, Tp2g25370/ch2-4:7667540-7668492
1	985	1	1889	1890	1	A	AK2	TreeBeST008777.O	Bra019859/A06:3977825-3980281, Bra031767/A09:34824604-34826923	Tp1g10020/ch1-1:3559008-3563086
1	986	1	1888	1889	-1	A	AK2	TreeBeST004199.B	Bra016837/A08:20209855-20210738, Bra019858/A06:3981428-3982495	Tp1g10030/ch1-1:3563109-3565420
1	987	1	1887	1888	-1	A	AK2	TreeBeST009529.L.b.a.b.b.c	Bra019854/A06:3999513-4002514	Tp1g10060/ch1-1:3574516-3578059
1	988	1	1886	1887	-1	A	AK2	TreeBeST000622.C	Bra016835/A08:20202776-20204357, Bra019853/A06:4005394-4007246	Tp1g10070/ch1-1:3578013-3580337
1	989	1	1885	1886	-1			TreeBeST002451.F.b.b	Bra016834/A08:20201280-20202224	Tp1g10080/ch1-1:3580738-3582853
1	990	1	1884	1885	-1	A	AK2	TreeBeST002851.c	Bra016833/A08:20190234-20191419, Bra019851/A06:4011381-4012217	Tp1g10090/ch1-1:3583011-3584396
1	991	1	1883	1884	1	A	AK2	TreeBeST004815.B.a.a	Bra019850/A06:4012851-4016308	Tp1g10100/ch1-1:3584555-3587875
1	992	1	1882	1883	1	A	AK2	TreeBeST000597.A.b	Bra019849/A06:4017098-4018245	Tp1g10120/ch1-1:3589321-3590610
1	993	1	1881	1882	-1			TreeBeST002478.A.a.f.b	Bra031768/A09:34819588-34820277	Tp1g10130/ch1-1:3591116-3592258
1	994	1	1880	1881	1	A	AK2	TreeBeST000728.H.a.d.c.a
1	995	1	1879	1880	1	A	AK2	TreeBeST008671.H.d	Bra019846/A06:4023255-4024487	Tp1g10160/ch1-1:3595435-3597211
1	996	1	1878	1879	-1	A	AK2	TreeBeST003196.c	Bra016832/A08:20188218-20189466	Tp1g10170/ch1-1:3598981-3600375
1	997	1	1877	1878	-1	A	AK2	TreeBeST001942.A	Bra016831/A08:20186905-20187409	Tp1g10180/ch1-1:3600524-3601356
1	998	1	1876	1877	-1	A	AK2	TreeBeST008486		Tp1g10190/ch1-1:3601733-3602037
1	999	1	1875	1876	-1	A	AK2	TreeBeST008871.E.b	Bra031771/A09:34804322-34806593	Tp1g10200/ch1-1:3603403-3605795
1	1000	1	1874	1875	-1			TreeBeST001428.D.f	Bra016830/A08:20182075-20184820	Tp1g10210/ch1-1:3607480-3610147
1	1001	1	1873	1874	-1	A	AK2	TreeBeST008644.N.g	Bra031772/A09:34801171-34803297	Tp1g10220/ch1-1:3610861-3613756
1	1002	1	1872	1873	-1			TreeBeST000133.M.b.b.a	Bra016828/A08:20169434-20171001
1	1003	1	1871	1872	1	A	AK2	TreeBeST000710.F.c	Bra019842/A06:4054532-4055371	Tp1g10240/ch1-1:3617377-3619360
1	1004	1	1870	1871	-1	A	AK2	TreeBeST008638.G.a	Bra031774/A09:34792779-34795947	Tp1g10250/ch1-1:3619645-3622621
1	1005	1	1869	1870	-1			TreeBeST006007.i.b	Bra019841/A06:4057131-4057475, Bra031775/A09:34791130-34791474
1	1006	1	1868	1869	-1	A	AK2	TreeBeST006007.i.a	Bra016827/A08:20168552-20168860
1	1007	1	1867	1868	-1	A	AK2	TreeBeST008588.H.b	Bra019840/A06:4058424-4061750	Tp1g10270/ch1-1:3625323-3629697
1	1008	1	1866	1867	1	A	AK2	TreeBeST008771.M.b.b.d.a	Bra031776/A09:34784801-34787610	Tp1g10280/ch1-1:3632251-3636750
1	1009	1	1865	1866	-1			TreeBeST001109.c.b	Bra016822/A08:20130666-20134104
1	1010	1	1864	1865	-1			TreeBeST001109.d		Tp1g10290/ch1-1:3645945-3648489
1	1011	1	1863	1864	-1			TreeBeST000450.D.b	Bra019838/A06:4067314-4068036	Tp1g10300/ch1-1:3648859-3651097
1	1012	1	1862	1863	-1	A	AK2	TreeBeST000382.M.a	Bra019837/A06:4074183-4074800	Tp1g10310/ch1-1:3654104-3655376
1	1013	1	1861	1862	-1	A	AK2	TreeBeST000081.Q		Tp1g10320/ch1-1:3657776-3660306
1	1014	1	1860	1861	-1	A	AK2	TreeBeST000381.H.b	Bra016818/A08:20104447-20111172, Bra019836/A06:4075553-4084774	Tp1g10330/ch1-1:3661054-3665944
1	1015	1	1859	1860	-1	A	AK2	TreeBeST004818.B.a.a.b.a		Tp1g10340/ch1-1:3666140-3669375
1	1016	1	1858	1859	1	A	AK2	TreeBeST001001.H.e	Bra016817/A08:20098694-20100748, Bra019833/A06:4095423-4097417
1	1017	1	1857	1858	-1	A	AK2	TreeBeST000153.B	Bra016816/A08:20095989-20097746, Bra031777/A09:34774486-34775982	Tp1g10360/ch1-1:3676845-3679908
1	1018	1	1856	1857	1			TreeBeST004073.e	Bra016815/A08:20094275-20095551
1	1019	1	1855	1856	1	A	AK2	TreeBeST006117.A.g	Bra016814/A08:20093090-20093536	Tp1g10380/ch1-1:3681758-3682458
1	1020	1	1854	1855	-1	A	AK2	TreeBeST002524.b.b.b.a.a.b.a.a	Bra031779/A09:34771788-34772207	Tp1g10390/ch1-1:3683479-3684311
1	1021	1	1853	1854	-1	A	AK2	TreeBeST008743.E.a.b.b.b.b.b.a.f.b.b	Bra019831/A06:4103677-4105272, Bra031780/A09:34769012-34770628	Tp1g10400/ch1-1:3685238-3687123
1	1022	1	1852	1853	1	A	AK2	TreeBeST004704.B	Bra031781/A09:34767064-34768616	Tp1g10410/ch1-1:3686983-3689808
1	1023	1	1851	1852	-1			TreeBeST000740.C.a.f
1	1024	1	1850	1851	1	A	AK2	TreeBeST003211.B	Bra031783/A09:34762086-34763567	Tp1g10430/ch1-1:3693930-3696226
1	1025	1	1849	1850	-1	A	AK2	TreeBeST000740.A.a.a.b.a.b		Tp1g10450/ch1-1:3700112-3703196
1	1026	1	1848	1849	1	A	AK2	TreeBeST008761.D	Bra016812/A08:20085890-20087722	Tp1g10440/ch1-1:3696216-3699298
1	1027	1	1847	1848	-1	A	AK2	TreeBeST001020.F.a.b	Bra016811/A08:20082492-20083980
1	1028	1	1846	1847	-1	A	AK2	TreeBeST009222	Bra031784/A09:34759560-34759889	Tp1g10460/ch1-1:3704631-3705050
1	1029	1	1845	1846	-1	A	AK2	TreeBeST002745.A	Bra016810/A08:20079660-20081025, Bra031785/A09:34756319-34758179
1	1030	1	1844	1845	-1	A	AK2	TreeBeST001337.D.a	Bra031786/A09:34753169-34755650	Tp1g10490/ch1-1:3711716-3715040
1	1031	1	1843	1844	1			TreeBeST004430.B.f	Bra031787/A09:34750660-34752741	Tp1g10500/ch1-1:3714832-3718312
1	1032	1	1842	1843	-1	A	AK2	TreeBeST001924.C	Bra016806/A08:20069391-20070527, Bra019723/A06:4776316-4777549, Bra031788/A09:34746789-34750123	Tp1g10510/ch1-1:3719180-3721873
1	1033	1	1841	1842	1	A	AK2	TreeBeST001271.C	Bra019724/A06:4774767-4776016	Tp1g10520/ch1-1:3720391-3722414
1	1034	1	1840	1841	-1			TreeBeST008604.B	Bra019725/A06:4769087-4770298	Tp1g10540/ch1-1:3724506-3727398
1	1035	1	1839	1840	-1	A	AK2	TreeBeST002005.B.a	Bra019728/A06:4756312-4757585, Bra041103/Scaffold000552:1864-3137	Tp1g10580/ch1-1:3736967-3738515
1	1036	1	1838	1839	1	A	AK2	TreeBeST000012.B.d.b.a	Bra019730/A06:4751443-4753070	Tp1g10590/ch1-1:3738021-3740355
1	1037	1	1837	1838	1	A	AK2	TreeBeST002460.A		Tp1g10600/ch1-1:3741758-3742301, Tp6g13120/ch6-6:256595-257153
1	1038	1	1836	1837	-1	A	AK2	TreeBeST002531.F.a.a		Tp1g10610/ch1-1:3743020-3745797
1	1039	1	1835	1836	1	A	AK2	TreeBeST008912.A.b.e.a	Bra016802/A08:20055492-20057888	Tp1g10630/ch1-1:3746666-3749815
1	1040	1	1834	1835	1	A	AK2	TreeBeST000541.P.a	Bra016801/A08:20051185-20054578	Tp1g10640/ch1-1:3750128-3754949
1	1041	1	1833	1834	1	A	AK2	TreeBeST000204.F.d.a	Bra019731/A06:4743351-4746644	Tp1g10650/ch1-1:3754873-3759322
1	1042	1	1832	1833	-1	A	AK2	TreeBeST009594.E
1	1043	1	1831	1832	1	A	AK2	TreeBeST008593.P.b.a	Bra019732/A06:4737069-4739755	Tp1g10660/ch1-1:3761856-3765274
1	1044	1	1830	1831	1	A	AK2	TreeBeST000957.G	Bra019733/A06:4732938-4736294	Tp1g10670/ch1-1:3765599-3769947
1	1045	1	1829	1830	-1	A	AK2	TreeBeST000739.Z	Bra019734/A06:4727468-4728845	Tp1g10680/ch1-1:3772636-3774578
1	1046	1	1828	1829	1	A	AK2	TreeBeST002392.A.a.h.a.b	Bra016798/A08:20040413-20041093	Tp1g10690/ch1-1:3777604-3778315
1	1047	1	1827	1828	1			TreeBeST000253.C.b.a.b	Bra019736/A06:4719393-4720920	Tp1g10700/ch1-1:3779110-3780544
1	1048	1	1826	1827	-1			TreeBeST000110.J.c.b	Bra016796/A08:20029117-20031429, Bra019737/A06:4713634-4715936	Tp1g10710/ch1-1:3783100-3785064
1	1049	1	1825	1826	-1	A	AK2	TreeBeST003808	Bra019738/A06:4710179-4713173	Tp1g10720/ch1-1:3785273-3788860
1	1050	1	1824	1825	-1	A	AK2	TreeBeST002769.A.e	Bra016795/A08:20027833-20028474	Tp1g10730/ch1-1:3789039-3789849
1	1051	1	1823	1824	1			TreeBeST007073.b.b	Bra026995/A09:34677396-34677734	Tp1g10740/ch1-1:3790014-3790580
1	1052	1	1822	1823	1	A	AK2	TreeBeST001140.B.a.d.d	Bra016793/A08:20023203-20024836, Bra019740/A06:4706954-4708706, Bra026994/A09:34675250-34676664	Tp1g10750/ch1-1:3790901-3793264
1	1053	1	1821	1822	-1	A	AK2	TreeBeST002226.B.e	Bra019741/A06:4702010-4703471, Bra026992/A09:34665771-34666372
1	1054	1	1820	1821	1			TreeBeST008812.D.b.c.b	Bra019742/A06:4695906-4696319	Tp1g10770/ch1-1:3802463-3803159
1	1055	1	1819	1820	1			TreeBeST008812.D.b.c.a	Bra016791/A08:20011059-20011472
1	1056	1	1818	1819	-1	A	AK2	TreeBeST008812.E.b.b.a.b.b	Bra016790/A08:20007000-20007404	Tp1g10780/ch1-1:3807431-3808546
1	1057	1	1817	1818	-1			TreeBeST008918.E.e.b	Bra016789/A08:19988776-19992465	Tp1g10790/ch1-1:3817611-3822173
1	1058	1	1816	1817	1	A	AK2	TreeBeST006671.c	Bra016788/A08:19981086-19982484, Bra019746/A06:4647895-4649243, Bra026990/A09:34646311-34647390	Tp1g10800/ch1-1:3824015-3826808
1	1059	1	1815	1816	-1	A	AK2	TreeBeST000072.D.b.g.a.a.b
1	1060	1	1814	1815	-1			TreeBeST000072.D.b.g.a.b.b.d	Bra016787/A08:19976515-19978468	Tp1g10810/ch1-1:3829055-3832715
1	1061	1	1813	1814	1	A	AK2	TreeBeST000330.D.b.c	Bra016786/A08:19974686-19976432, Bra026987/A09:34633346-34637783	Tp1g10820/ch1-1:3830712-3833513
1	1062	1	1812	1813	-1	A	AK2	TreeBeST000072.D.b.g.a.a.a
1	1063	1	1811	1812	-1	A	AK2	TreeBeST000072.D.b.g.b.a	Bra019747/A06:4637426-4639828, Bra026986/A09:34628397-34630678	Tp1g10830/ch1-1:3836338-3839210
1	1064	1	1810	1811	-1	A	AK2	TreeBeST004749.A	Bra019748/A06:4633486-4636050	Tp1g10840/ch1-1:3839216-3842939
1	1065	1	1809	1810	-1			TreeBeST000341.D.i.a.b	Bra019749/A06:4626355-4630393	Tp1g10850/ch1-1:3845168-3849033
1	1066	1	1808	1809	-1	A	AK2	TreeBeST005995	Bra026983/A09:34612746-34613840	Tp1g10860/ch1-1:3849221-3850677
1	1067	1	1807	1808	-1	A	AK2	TreeBeST002425.A	Bra026982/A09:34610770-34612451	Tp1g10870/ch1-1:3850825-3853372
1	1068	1	1806	1807	1	A	AK2	TreeBeST000222.O.a.b.c.a	Bra016783/A08:19962121-19963486, Bra019750/A06:4621625-4623014	Tp1g10880/ch1-1:3854504-3856827
1	1069	1	1805	1806	-1	A	AK2	TreeBeST000980.C.b.a.a	Bra026980/A09:34589911-34591829	Tp1g10890/ch1-1:3865126-3868347
1	1070	1	1804	1805	1	A	AK2	TreeBeST008717.BB.a.b.a.b.b	Bra026979/A09:34586239-34588983	Tp1g10900/ch1-1:3867990-3871149
1	1071	1	1803	1804	1	A	AK2	TreeBeST008618.AB.b.b.c	Bra019756/A06:4591821-4592267	Tp1g10930/ch1-1:3877050-3877748
1	1072	1	1802	1803	-1	A	AK2	TreeBeST001688.D.b.a.a.a	Bra019758/A06:4588337-4589135	Tp1g10940/ch1-1:3879974-3881873
1	1073	1	1801	1802	-1	A	AK2	TreeBeST001586.A.a.a	Bra019759/A06:4583212-4585224	Tp1g10950/ch1-1:3884501-3886801
1	1074	1	1800	1801	-1			TreeBeST000594.A.b.b.b.d.b	Bra026974/A09:34564786-34569696	Tp1g10960/ch1-1:3886929-3893028
1	1075	1	1799	1800	1	A	AK2	TreeBeST004370	Bra016776/A08:19917464-19919659	Tp1g10970/ch1-1:3893023-3897062
1	1076	1	1798	1799	1	A	AK2	TreeBeST002285.A.b.a	Bra016775/A08:19909008-19911263, Bra019761/A06:4565179-4567452, Bra026973/A09:34544603-34546846	Tp1g10980/ch1-1:3904720-3907537
1	1077	1	1797	1798	-1	A	AK2	TreeBeST001492.A.b.g.a.a	Bra019762/A06:4560913-4561765
1	1078	1	1796	1797	-1	A	AK2	TreeBeST003914.j	Bra019763/A06:4554905-4555210	Tp1g11000/ch1-1:3913366-3914317
1	1079	1	1795	1796	-1	A	AK2	TreeBeST000153.T	Bra019764/A06:4552627-4554175, Bra026972/A09:34538505-34541635	Tp1g11010/ch1-1:3914415-3916762
1	1080	1	1794	1795	1			TreeBeST000372.E.b.b.a.d	Bra019765/A06:4548574-4550806	Tp1g11020/ch1-1:3918563-3921692
1	1081	1	1793	1794	1	A	AK2	TreeBeST009514.H.b	Bra019766/A06:4534569-4542051, Bra041168/Scaffold003187:23-469	Tp1g11030/ch1-1:3926958-3932311
1	1082	1	1792	1793	1	A	AK2	TreeBeST000217.C.b.c	Bra026970/A09:34533775-34534242	Tp1g11040/ch1-1:3934938-3935613
1	1083	1	1791	1792	-1	A	AK2	TreeBeST000797.E.b.b	Bra016771/A08:19890454-19891833, Bra019767/A06:4527985-4529451, Bra026969/A09:34530423-34531837
1	1084	1	1790	1791	-1	A	AK2	TreeBeST000225.G.a	Bra019768/A06:4523247-4525992	Tp1g11060/ch1-1:3942799-3945804
1	1085	1	1789	1790	-1	A	AK2	TreeBeST004177.B	Bra016770/A08:19883871-19889832, Bra019769/A06:4512376-4518426	Tp1g11070/ch1-1:3946123-3953160
1	1086	1	1788	1789	1	A	AK2	TreeBeST000626.K	Bra019770/A06:4510363-4512184	Tp1g11080/ch1-1:3952487-3954652
1	1087	1	1787	1788	1	A	AK2	TreeBeST000952.E.a.b.a.b.a.b		Tp1g11090/ch1-1:3956349-3958028
1	1088	1	1786	1787	1			TreeBeST000852.C.c.b	Bra026968/A09:34525006-34527962	Tp1g11100/ch1-1:3960223-3962685
1	1089	1	1785	1786	1	A	AK2	TreeBeST000852.A		Tp1g11110/ch1-1:3962699-3965099
1	1090	1	1784	1785	-1	A	AK2	TreeBeST000095.A	Bra034615/A08:12517109-12517624	Tp1g11120/ch1-1:3967064-3968176
1	1091	1	1783	1784	-1			TreeBeST000095.Z.a.b	Bra026966/A09:34516423-34517294, Bra026967/A09:34520062-34523398
1	1092	1	1782	1783	-1			TreeBeST008821.J.d.a.a.b.b	Bra026965/A09:34512025-34513159	Tp1g11150/ch1-1:3975676-3977095
1	1093	1	1781	1782	-1			TreeBeST008821.J.d.a.a.b.a	Bra016767/A08:19873484-19874519
1	1094	1	1780	1781	1	A	AK2	TreeBeST000391.G.b.a	Bra016766/A08:19870750-19873083	Tp1g11170/ch1-1:3979959-3983041
1	1095	1	1779	1780	-1	A	AK2	TreeBeST008738.H.b.a	Bra026964/A09:34507627-34509509	Tp1g11180/ch1-1:3984721-3988319
1	1096	1	1778	1779	1	A	AK2	TreeBeST000930.G.c.a	Bra016764/A08:19861990-19864340	Tp1g11190/ch1-1:3988544-3991277
1	1097	1	1777	1778	1	A	AK2	TreeBeST008642.H.l.b	Bra019777/A06:4456948-4457568, Bra026963/A09:34506147-34506764	Tp1g11200/ch1-1:3992284-3993728
1	1098	1	1776	1777	1	A	AK2	TreeBeST008604.R.b.b.b.a.b.b.b.a
1	1099	1	1775	1776	-1	A	AK2	TreeBeST008642.C.c	Bra016761/A08:19848008-19848574	Tp1g11220/ch1-1:3998467-3999107
1	1100	1	1774	1775	1	A	AK2	TreeBeST002720.A.a.e	Bra019778/A06:4451541-4453488	Tp1g11230/ch1-1:4004361-4007468
1	1101	1	1773	1774	-1	A	AK2	TreeBeST003092.A	Bra026961/A09:34496223-34496567, Bra026962/A09:34501788-34503294	Tp1g11240/ch1-1:4007012-4009721
1	1102	1	1772	1773	-1	A	AK2	TreeBeST006135.C.d.a.a		Tp1g11250/ch1-1:4010629-4011175
1	1103	1	1771	1772	1	A	AK2	TreeBeST000121.M.a.a.c	Bra019781/A06:4435791-4436794	Tp1g11290/ch1-1:4018860-4021894
1	1104	1	1770	1771	-1	A	AK2	TreeBeST008853.F.j	Bra019782/A06:4418940-4421136, Bra026956/A09:34471098-34472349	Tp1g11300/ch1-1:4026810-4030632
1	1105	1	1769	1770	1	A	AK2	TreeBeST000339.E.a	Bra019783/A06:4417317-4418496	Tp1g11310/ch1-1:4030830-4032860
1	1106	1	1768	1769	-1	A	AK2	TreeBeST000415.H.a.b.a.a	Bra016759/A08:19836839-19838850, Bra019784/A06:4414677-4416309, Bra038463/A01:11071314-11072158	Tp1g11320/ch1-1:4033736-4036481
1	1107	1	1767	1768	-1	A	AK2	TreeBeST008604.QB		Tp1g11330/ch1-1:4037609-4039438
1	1108	1	1766	1767	1	A	AK2	TreeBeST000004.Q.b.b.a.a	Bra016757/A08:19826433-19828291	Tp1g11340/ch1-1:4037540-4042392
1	1109	1	1765	1766	1	A	AK2	TreeBeST005785.f	Bra019786/A06:4407496-4409148	Tp1g11350/ch1-1:4042724-4045508
1	1110	1	1764	1765	1	A	AK2	TreeBeST001017.C	Bra019788/A06:4401527-4404733	Tp1g11360/ch1-1:4047936-4052950
1	1111	1	1763	1764	-1			TreeBeST007743.b	Bra019791/A06:4387462-4387686	Tp1g11370/ch1-1:4053498-4053967
1	1112	1	1762	1763	1	A	AK2	TreeBeST000405.I.e	Bra016754/A08:19816574-19818832, Bra026953/A09:34460854-34463145	Tp1g11390/ch1-1:4058768-4063364
1	1113	1	1761	1762	1			TreeBeST005846.b.b.d	Bra026952/A09:34456673-34457212	Tp1g11400/ch1-1:4064864-4065904
1	1114	1	1760	1761	-1	A	AK2	TreeBeST003053.A	Bra016752/A08:19809666-19811762, Bra019792/A06:4383266-4385535, Bra026951/A09:34452316-34456383	Tp1g11410/ch1-1:4065122-4069490
1	1115	1	1759	1760	1	A	AK2	TreeBeST007133	Bra016751/A08:19808731-19809063, Bra019793/A06:4381457-4382735
1	1116	1	1758	1759	1	A	AK2	TreeBeST005469.B.b.a	Bra016750/A08:19806721-19808183	Tp1g11430/ch1-1:4070863-4074091
1	1117	1	1757	1758	-1	A	AK2	TreeBeST000304.J.b.c	Bra016749/A08:19803572-19805393, Bra019794/A06:4377462-4380428	Tp1g11440/ch1-1:4073066-4076308
1	1118	1	1756	1757	1	A	AK2	TreeBeST001497.L.a.b.b	Bra026950/A09:34448542-34451663
1	1119	1	1755	1756	-1	A	AK2	TreeBeST000524.C.b.c	Bra019795/A06:4373124-4374050, Bra019796/A06:4369399-4370404	Tp1g11450/ch1-1:4076594-4080428
1	1120	1	1754	1755	-1	A	AK2	TreeBeST000053.IB	Bra026949/A09:34447110-34447775	Tp1g11460/ch1-1:4079536-4080433
1	1121	1	1753	1754	1	A	AK2	TreeBeST000396.B.g.a	Bra026948/A09:34445106-34446926
1	1122	1	1752	1753	1	A	AK2	TreeBeST001929.C.b.a.a	Bra019798/A06:4363304-4363507	Tp1g11480/ch1-1:4082776-4084525
1	1123	1	1751	1752	1	A	AK2	TreeBeST001302.H.a	Bra016748/A08:19801670-19802977	Tp1g11490/ch1-1:4084631-4086345
1	1124	1	1750	1751	1	A	AK2	TreeBeST002006.D	Bra026946/A09:34436400-34442697	Tp1g11500/ch1-1:4086912-4094611
1	1125	1	1749	1750	-1	A	AK2	TreeBeST000805.C.b	Bra016747/A08:19790411-19796761	Tp1g11510/ch1-1:4098729-4100924
1	1126	1	1748	1749	-1	A	AK2	TreeBeST008771.F.b.a.b.a.a.b.a.d	Bra011217/A01:3273984-3275018, Bra026945/A09:34432054-34435169	Tp1g11520/ch1-1:4101927-4104897
1	1127	1	1747	1748	-1	A	AK2	TreeBeST000169.J.c	Bra026944/A09:34426962-34428797	Tp1g11530/ch1-1:4105281-4107751
1	1128	1	1746	1747	-1			TreeBeST000053.MB.a.b.b	Bra026942/A09:34418185-34419069	Tp1g11540/ch1-1:4111857-4113150
1	1129	1	1745	1746	-1	A	AK2	TreeBeST001334.A.a.b.d.b	Bra016746/A08:19786938-19788324, Bra019802/A06:4317562-4318963	Tp1g11550/ch1-1:4115306-4118082
1	1130	1	1744	1745	1	A	AK2	TreeBeST000269.F.d	Bra019803/A06:4314568-4316794
1	1131	1	1743	1744	1	A	AK2	TreeBeST001957.C.f.b.c	Bra016745/A08:19784121-19785945, Bra026941/A09:34414071-34416141	Tp1g11570/ch1-1:4122438-4125725
1	1132	1	1742	1743	1			TreeBeST004623.A.b.h	Bra019804/A06:4310032-4312931	Tp1g11580/ch1-1:4126081-4129665
1	1133	1	1741	1742	-1	A	AK2	TreeBeST005856.a	Bra019805/A06:4308184-4309737	Tp1g11590/ch1-1:4129891-4131454
1	1134	1	1740	1741	-1	A	AK2	TreeBeST002454.B.a	Bra019806/A06:4306374-4307321	Tp1g11600/ch1-1:4132813-4133939
1	1135	1	1739	1740	-1	A	AK2	TreeBeST000774.D	Bra019807/A06:4303876-4305680, Bra022650/A02:8260739-8261839, Bra026938/A09:34402591-34404415	Tp1g11610/ch1-1:4133993-4136491
1	1136	1	1738	1739	-1	A	AK2	TreeBeST000143.K.b.a.b.b.b.b.b.a.a.b.b.b.a	Bra024002/A03:28303796-28305740	Tp7g01000/ch7-1:364436-364861
1	1137	1	1737	1738	-1	A	AK2	TreeBeST000143.K.b.a.b.a.b.a.a.a.b	Bra026933/A09:34388911-34390459	Tp1g11630/ch1-1:4140191-4142775
1	1138	1	1736	1737	-1	A	AK2	TreeBeST000143.K.b.a.b.a.b.a.a.b.a.b	Bra019809/A06:4293766-4295424, Bra026930/A09:34373932-34376276	Tp1g11640/ch1-1:4143518-4145819
1	1139	1	1735	1736	-1	A	AK2	TreeBeST001338.D.b.b.b	Bra019811/A06:4283712-4287501	Tp1g11660/ch1-1:4151931-4155892
1	1140	1	1734	1735	1	A	AK2	TreeBeST008648.K.b.b.a.b		Tp1g11670/ch1-1:4156391-4158071
1	1141	1	1733	1734	-1	A	AK2	TreeBeST003551.B.f.b	Bra026921/A09:34325900-34329899	Tp1g11680/ch1-1:4158473-4163336
1	1142	1	1732	1733	1	A	AK2	TreeBeST000283.L	Bra019814/A06:4272741-4275969	Tp1g11690/ch1-1:4163461-4167831
1	1143	1	1731	1732	-1	A	AK2	TreeBeST008675.O	Bra016738/A08:19755671-19758184, Bra019815/A06:4267676-4269832	Tp1g11700/ch1-1:4169625-4173587
1	1144	1	1730	1731	-1	A	AK2	TreeBeST002136.A	Bra019816/A06:4264892-4266025	Tp1g11710/ch1-1:4174897-4176997
1	1145	1	1729	1730	1	A	AK2	TreeBeST000808.B.b.e.a	Bra026920/A09:34323046-34324343	Tp1g11720/ch1-1:4176940-4179748
1	1146	1	1728	1729	1	A	AK2	TreeBeST000471.H.f	Bra019820/A06:4231145-4232173	Tp1g11760/ch1-1:4201077-4202175
1	1147	1	1727	1728	-1	A	AK2	TreeBeST001051.A.b.b.b.b.a.b.a		Tp1g11770/ch1-1:4215786-4217776
1	1148	1	1726	1727	-1	A	AK2	TreeBeST001051.A.a.b.b.a	Bra026916/A09:34284277-34286272	Tp1g11780/ch1-1:4217846-4220950
1	1149	1	1725	1726	-1	A	AK2	TreeBeST002930.b.c	Bra016735/A08:19733130-19733966	Tp1g11790/ch1-1:4220935-4222650
1	1150	1	1724	1725	1	A	AK2	TreeBeST000251.F.b	Bra019822/A06:4199036-4200443	Tp1g11800/ch1-1:4223506-4225230
1	1151	1	1723	1724	-1	A	AK2	TreeBeST000889.A.b.a.a	Bra016734/A08:19729676-19731255	Tp1g11810/ch1-1:4230609-4232580
1	1152	1	1722	1723	1			TreeBeST000295.E		Tp1g11820/ch1-1:4235105-4237041
1	1153	1	1721	1722	-1	A	AK2	TreeBeST004972	Bra019825/A06:4154892-4156064	Tp1g11840/ch1-1:4241625-4243809
1	1154	1	1720	1721	1	A	AK2	TreeBeST000295.N.b.c	Bra016733/A08:19722238-19727310	Tp1g11850/ch1-1:4243818-4247511
1	1155	1	1719	1720	1	A	AK2	TreeBeST003420.b.i	Bra016732/A08:19718662-19719207, Bra019827/A06:4148696-4149253	Tp1g11860/ch1-1:4247419-4248480
1	1156	1	1718	1719	1	A	AK2	TreeBeST000851.B.b	Bra019828/A06:4123992-4124953	Tp1g11870/ch1-1:4257551-4259248
1	1157	1	1717	1718	1			TreeBeST001358.B.c.b.a	Bra019829/A06:4121665-4122390	Tp1g11880/ch1-1:4261260-4263312
1	1158	1	1716	1717	1			TreeBeST001358.B.c.b.b	Bra026907/A09:34242084-34242771
1	1159	1	1715	1716	-1	A	AK2	TreeBeST004182.a		Tp1g11890/ch1-1:4265764-4268439
1	1160	1	1714	1715	-1	A	AK2	TreeBeST008836.O	Bra016730/A08:19695959-19697548	Tp1g11900/ch1-1:4270116-4273564
1	1161	1	1713	1714	-1	A	AK2	TreeBeST008770.C.b.a
1	1162	1	1712	1713	1			TreeBeST000396.J.a.b.b.b.b.a.b	Bra016729/A08:19693395-19695423, Bra019722/A06:4778686-4780413	Tp1g11910/ch1-1:4273111-4277540
1	1163	1	1711	1712	1	A	AK2	TreeBeST001181.B.a.b.a	Bra019721/A06:4784186-4785926, Bra026903/A09:34214990-34217008	Tp1g11920/ch1-1:4277805-4280897
1	1164	1	1710	1711	-1	A	AK2	TreeBeST000275.I.b.a.a	Bra019720/A06:4787475-4789076	Tp1g11930/ch1-1:4282443-4285510
1	1165	1	1709	1710	1	A	AK2	TreeBeST001710.b.d.b.b.b.a.a	Bra026902/A09:34211685-34212958	Tp1g11940/ch1-1:4285354-4286836
1	1166	1	1708	1709	1	A	AK2	TreeBeST001710.b.d.b.b.a
1	1167	1	1707	1708	1	A	AK2	TreeBeST001710.b.d.b.b.b.a.b	Bra016728/A08:19688736-19690168
1	1168	1	1706	1707	1	A	AK2	TreeBeST001710.b.d.a.b	Bra026900/A09:34204951-34206699
1	1169	1	1705	1706	1	A	AK2	TreeBeST002211.c	Bra019718/A06:4791203-4794100, Bra026899/A09:34201567-34204404	Tp1g11950/ch1-1:4287355-4292082
1	1170	1	1704	1705	1	A	AK2	TreeBeST002198.A.b.b.a.b	Bra019717/A06:4794753-4795529
1	1171	1	1703	1704	1	A	AK2	TreeBeST000938.B.b	Bra026898/A09:34198489-34200415	Tp1g11960/ch1-1:4292227-4298073
1	1172	1	1702	1703	-1			TreeBeST007704.b	Bra026897/A09:34196345-34197361	Tp1g11970/ch1-1:4299067-4300856
1	1173	1	1701	1702	-1			TreeBeST007704.a	Bra019716/A06:4798985-4799469
1	1174	1	1700	1701	1	A	AK2	TreeBeST000206.E.a.b.b.a.a	Bra019715/A06:4805868-4806449	Tp1g11980/ch1-1:4302341-4302948
1	1175	1	1699	1700	-1	A	AK2	TreeBeST008096	Bra019714/A06:4826965-4828360
1	1176	1	1698	1699	1	A	AK2	TreeBeST000268.D.a		Tp1g11990/ch1-1:4316154-4317592
1	1177	1	1697	1698	1			TreeBeST000395.T.d.a.d	Bra040729/Scaffold000240:55782-56123
1	1178	1	1696	1697	-1	A	AK2	TreeBeST007341.a	Bra040728/Scaffold000240:47225-47434	Tp1g12300/ch1-1:4420198-4422968
1	1179	1	1695	1696	1	A	AK2	TreeBeST006562	Bra040727/Scaffold000240:44147-46048	Tp1g12290/ch1-1:4416759-4419615
1	1180	1	1694	1695	-1	A	AK2	TreeBeST000826.B	Bra040725/Scaffold000240:40985-42400	Tp1g12280/ch1-1:4413510-4416001
1	1181	1	1693	1694	1	A	AK2	TreeBeST000519.J.a.b.d.a.d.a		Tp1g12270/ch1-1:4411455-4413438
1	1182	1	1692	1693	1	A	AK2	TreeBeST007842	Bra040724/Scaffold000240:34066-35843
1	1183	1	1691	1692	-1	A	AK2	TreeBeST008299
1	1184	1	1690	1691	-1	A	AK2	TreeBeST000943.C.b	Bra040723/Scaffold000240:25867-29672	Tp1g12230/ch1-1:4397492-4399929
1	1185	1	1689	1690	-1	A	AK2	TreeBeST004000	Bra040722/Scaffold000240:24071-24847	Tp1g12220/ch1-1:4395241-4397102
1	1186	1	1688	1689	1	A	AK2	TreeBeST001166.C.g	Bra040721/Scaffold000240:22060-23759	Tp1g12210/ch1-1:4394293-4396249
1	1187	1	1687	1688	1	A	AK2	TreeBeST000568.D.b	Bra026892/A09:34157133-34158789, Bra040720/Scaffold000240:12079-13731	Tp1g12200/ch1-1:4382728-4384456
1	1188	1	1686	1687	-1	A	AK2	TreeBeST000595.D.b.b.b.b.a.a	Bra019707/A06:4872937-4874662	Tp1g12190/ch1-1:4373862-4377074
1	1189	1	1685	1686	-1			TreeBeST001077.C.c.b	Bra019706/A06:4876375-4877393	Tp1g12180/ch1-1:4371102-4372547
1	1190	1	1684	1685	1	A	AK2	TreeBeST008683.E.b.b.a	Bra019705/A06:4877643-4880397	Tp1g12170/ch1-1:4367675-4371804
1	1191	1	1683	1684	-1	A	AK2	TreeBeST000670.H	Bra019704/A06:4881481-4884059	Tp1g12160/ch1-1:4362702-4366553
1	1192	1	1682	1683	-1	A	AK2	TreeBeST000833.P	Bra019703/A06:4889697-4891167, Bra026885/A09:34115511-34118293, Bra026886/A09:34128384-34129969, Bra026935/A09:34393230-34394467, Bra026887/A09:34131395-34132770, Bra026931/A09:34378767-34380333, Bra026889/A09:34136108-34137590
1	1193	1	1681	1682	-1	A	AK2	TreeBeST000453.H	Bra008367/A02:15101867-15103282, Bra026932/A09:34386023-34388638	Tp4g03770/ch4-2:824448-825250, Tp4g03780/ch4-2:828679-829302, Tp7g00920/ch7-1:349069-349262
1	1194	1	1680	1681	-1	A	AK2	TreeBeST008717.S		Tp1g12150/ch1-1:4357599-4362134
1	1195	1	1679	1680	1	A	AK2	TreeBeST002870.A.b.a.a	Bra019702/A06:4891638-4894160	Tp1g12140/ch1-1:4354533-4357424
1	1196	1	1678	1679	-1	A	AK2	TreeBeST003281.A.b.a	Bra026881/A09:34088136-34089088	Tp1g12130/ch1-1:4352867-4354162
1	1197	1	1677	1678	-1	A	AK2	TreeBeST003566.A.b.a.a.b		Tp1g12120/ch1-1:4350352-4352738
1	1198	1	1676	1677	1	A	AK2	TreeBeST003174.B.b.a.b.c		Tp1g12110/ch1-1:4348576-4350146
1	1199	1	1675	1676	1	A	AK2	TreeBeST008612.B.d.e		Tp1g12100/ch1-1:4344276-4347913
1	1200	1	1674	1675	1	A	AK2	TreeBeST004388	Bra016723/A08:19674217-19675119, Bra026877/A09:34079795-34080703	Tp1g12090/ch1-1:4341325-4343646
1	1201	1	1673	1674	-1	A	AK2	TreeBeST000946.B.a.b.b.a	Bra016722/A08:19671720-19673032, Bra026876/A09:34077179-34079512	Tp1g12080/ch1-1:4339563-4341998
1	1202	1	1672	1673	-1	A	AK2	TreeBeST001680.b	Bra026875/A09:34074509-34075600	Tp1g12070/ch1-1:4337438-4339019
1	1203	1	1671	1672	1	A	AK2	TreeBeST008683.A.a.a	Bra016721/A08:19668417-19670956, Bra026874/A09:34071693-34074128	Tp1g12060/ch1-1:4334804-4337423
1	1204	1	1670	1671	-1	A	AK2	TreeBeST004291.a		Tp1g12050/ch1-1:4332282-4334473
1	1205	1	1669	1670	-1	A	AK2	TreeBeST002635.A.h	Bra016720/A08:19665731-19667316, Bra019698/A06:4905430-4906945	Tp1g12040/ch1-1:4330056-4332258
1	1206	1	1668	1669	-1	A	AK2	TreeBeST003437.B.c	Bra016718/A08:19661122-19661454, Bra016719/A08:19663766-19664236	Tp1g12030/ch1-1:4328849-4329362
1	1207	1	1667	1668	1	A	AK2	TreeBeST002436.b.d	Bra016717/A08:19657370-19660287, Bra026871/A09:34061585-34064152	Tp1g12010/ch1-1:4322084-4327595
1	1208	1	1666	1667	-1	A	AK2	TreeBeST002610.D		Tp1g12320/ch1-1:4427031-4431158
1	1209	1	1665	1666	1	A	AK2	TreeBeST001241.D.b		Tp1g12330/ch1-1:4430967-4434288
1	1210	1	1664	1665	-1			TreeBeST000374.M.j	Bra019694/A06:4926976-4931661	Tp1g12340/ch1-1:4437195-4443920
1	1211	1	1663	1664	-1	A	AK2	TreeBeST006019.f	Bra019693/A06:4932067-4933397	Tp1g12350/ch1-1:4443899-4446464
1	1212	1	1662	1663	-1	A	AK2	TreeBeST000839.G.c	Bra026867/A09:34039428-34041850	Tp1g12360/ch1-1:4446600-4449891
1	1213	1	1661	1662	1	A	AK2	TreeBeST000515.I.b.b.a	Bra016715/A08:19648215-19649823, Bra026866/A09:34038287-34039152	Tp1g12370/ch1-1:4449474-4451054
1	1214	1	1660	1661	-1	A	AK2	TreeBeST008587.Q.c	Bra016714/A08:19644957-19647032, Bra019691/A06:4941496-4942292	Tp1g12380/ch1-1:4451866-4454725
1	1215	1	1659	1660	1	A	AK2	TreeBeST000858.A	Bra026865/A09:34035978-34037855	Tp1g12390/ch1-1:4454647-4457763
1	1216	1	1658	1659	-1			TreeBeST000460.B.a.b.b.a.b.a.a.b.b	Bra019688/A06:4967677-4971509, Bra019690/A06:4951059-4954893	Tp1g12400/ch1-1:4460035-4464028
1	1217	1	1657	1658	1			TreeBeST002906.A.a.a.b	Bra007516/A09:29586027-29586482, Bra026862/A09:34015727-34016218	Tp1g12410/ch1-1:4464749-4465367
1	1218	1	1656	1657	-1			TreeBeST000185.A.b.b.b.b.a.a.a.a.a.b.b	Bra019685/A06:5004572-5006286, Bra026861/A09:34007896-34012922	Tp1g12420/ch1-1:4467033-4468936
1	1219	1	1655	1656	-1	A	AK2	TreeBeST000185.A.b.b.b.b.a.a.a.a.a.b.a.b	Bra016712/A08:19639350-19641833, Bra026860/A09:34003114-34004052, Bra019683/A06:5021810-5023707	Tp1g12430/ch1-1:4470942-4473002
1	1220	1	1654	1655	-1	A	AK2	TreeBeST000185.A.b.b.b.b.a.a.a.a.b.a.a.a	Bra016711/A08:19637295-19638917	Tp1g12440/ch1-1:4473402-4475121, Tp1g12450/ch1-1:4476798-4479413
1	1221	1	1653	1654	1	A	AK2	TreeBeST000417.G.f.b	Bra019677/A06:5059260-5060566, Bra019678/A06:5050320-5053145	Tp1g12460/ch1-1:4479550-4481871
1	1222	1	1652	1653	1	A	AK2	TreeBeST000417.G.f.a.a	Bra026856/A09:33994408-33995394, Bra026857/A09:33996392-33997470
1	1223	1	1651	1652	1	A	AK2	TreeBeST000309.D	Bra026855/A09:33990978-33992361	Tp1g12480/ch1-1:4484522-4486024
1	1224	1	1650	1651	-1			TreeBeST001868.A.b.a	Bra026854/A09:33989111-33990061
1	1225	1	1649	1650	1	A	AK2	TreeBeST000260.D.a	Bra026853/A09:33988050-33988957
1	1226	1	1648	1649	1			TreeBeST000173.J.b.c.b	Bra026852/A09:33985248-33987029	Tp1g12510/ch1-1:4489668-4492555
1	1227	1	1647	1648	-1	A	AK2	TreeBeST001360.G.b	Bra019673/A06:5079603-5080700, Bra026851/A09:33981883-33982892	Tp1g12520/ch1-1:4493659-4496360
1	1228	1	1646	1647	1	A	AK2	TreeBeST006826.B
1	1229	1	1645	1646	-1	A	AK2	TreeBeST000391.A	Bra026850/A09:33979635-33981179	Tp1g12530/ch1-1:4499029-4500699
1	1230	1	1644	1645	1			TreeBeST009551.F.a.d	Bra019672/A06:5082441-5083040	Tp1g12540/ch1-1:4500724-4501534
1	1231	1	1643	1644	-1	A	AK2	TreeBeST002674.A	Bra026848/A09:33977391-33978299	Tp1g12550/ch1-1:4501906-4503142
1	1232	1	1642	1643	1	A	AK2	TreeBeST000876.M	Bra026847/A09:33976293-33977261
1	1233	1	1641	1642	1	A	AK2	TreeBeST000876.N	Bra026846/A09:33969194-33970229
1	1234	1	1640	1641	1	A	AK2	TreeBeST000417.I.b.b.a.b.b.d.a.b.b.a.a.b		Tp1g12570/ch1-1:4504439-4505863
1	1235	1	1639	1640	-1	A	AK2	TreeBeST000354.S.b.b.d.b.a.b.a.b	Bra019670/A06:5092531-5094955	Tp1g12580/ch1-1:4507046-4511182
1	1236	1	1638	1639	-1			TreeBeST000354.S.b.b.d.b.a.b.b	Bra019669/A06:5095931-5098280	Tp1g12590/ch1-1:4511097-4514298
1	1237	1	1637	1638	-1	A	AK2	TreeBeST000354.S.b.b.d.b.a.a		Tp1g12600/ch1-1:4515518-4518285
1	1238	1	1636	1637	-1			TreeBeST000527.E.i.a.b	Bra019668/A06:5099506-5101206	Tp1g12610/ch1-1:4520011-4521966
1	1239	1	1635	1636	1	A	AK2	TreeBeST001583.F	Bra016707/A08:19623042-19625063, Bra019667/A06:5101628-5103462	Tp1g12620/ch1-1:4522394-4525012
1	1240	1	1634	1635	-1	A	AK2	TreeBeST005286.A.b.e	Bra019666/A06:5104025-5105332	Tp1g12630/ch1-1:4525258-4526738
1	1241	1	1633	1634	1	A	AK2	TreeBeST000442.E.b.e	Bra019665/A06:5106626-5107747	Tp1g12640/ch1-1:4527751-4530120
1	1242	1	1632	1633	1	A	AK2	TreeBeST004582	Bra019664/A06:5108648-5110661	Tp1g12650/ch1-1:4530093-4533360
1	1243	1	1631	1632	-1	A	AK2	TreeBeST002129.A	Bra019663/A06:5110962-5112421	Tp1g12660/ch1-1:4533496-4536048
1	1244	1	1630	1631	-1	A	AK2	TreeBeST001461.E.a.a	Bra016706/A08:19620972-19621702, Bra019662/A06:5113745-5114271, Bra026839/A09:33935326-33935852	Tp1g12670/ch1-1:4536334-4538260
1	1245	1	1629	1630	1	A	AK2	TreeBeST009534.I.a.b.g.a	Bra026838/A09:33932891-33934114	Tp1g12680/ch1-1:4538407-4539907
1	1246	1	1628	1629	-1			TreeBeST000673.A.b.b	Bra016705/A08:19618987-19619971	Tp1g12690/ch1-1:4544628-4547341
1	1247	1	1627	1628	-1			TreeBeST000673.A.b.a	Bra019660/A06:5124414-5125361
1	1248	1	1626	1627	-1	A	AK2	TreeBeST005951	Bra019659/A06:5125631-5126221	Tp1g12710/ch1-1:4554419-4555840
1	1249	1	1625	1626	-1	A	AK2	TreeBeST009588.B.d.b.a	Bra019658/A06:5147083-5149342	Tp1g12720/ch1-1:4563441-4567039
1	1250	1	1624	1625	1	A	AK2	TreeBeST000930.D.e.a	Bra019657/A06:5150114-5151649	Tp1g12730/ch1-1:4566509-4569905
1	1251	1	1623	1624	-1	A	AK2	TreeBeST008566.E.a.c.b.a	Bra019654/A06:5163342-5165006, Bra019656/A06:5157005-5158620, Bra026834/A09:33917074-33919257	Tp1g12740/ch1-1:4570453-4573993
1	1252	1	1622	1623	1	A	AK2	TreeBeST008596.M.b.a	Bra019653/A06:5165274-5167664	Tp1g12750/ch1-1:4573039-4577360
1	1253	1	1621	1622	-1	A	AK2	TreeBeST001043.C.a	Bra026223/A06:5501260-5503751	Tp1g12760/ch1-1:4578714-4582670
1	1254	1	1620	1621	1	A	AK2	TreeBeST008651.S.b.a.a	Bra016703/A08:19615071-19616456, Bra016704/A08:19617700-19618516, Bra026833/A09:33915927-33916689	Tp1g12770/ch1-1:4582468-4585211
1	1255	1	1619	1620	1	A	AK2	TreeBeST002847.A.e	Bra016702/A08:19613085-19614479	Tp1g12780/ch1-1:4584606-4586779
1	1256	1	1618	1619	1	A	AK2	TreeBeST000012.S.c.a.a	Bra026832/A09:33912879-33914695	Tp1g12790/ch1-1:4586966-4588853
1	1257	1	1617	1618	-1	A	AK2	TreeBeST000409.A.a	Bra026220/A06:5510434-5512008, Bra026831/A09:33909903-33911582	Tp1g12800/ch1-1:4590034-4592052
1	1258	1	1616	1617	1			TreeBeST000060.P.a.a.a.a.a	Bra026219/A06:5521152-5522084	Tp1g12810/ch1-1:4593682-4594685
1	1259	1	1615	1616	1	A	AK2	TreeBeST005982.e.b	Bra026218/A06:5531813-5532037	Tp1g12820/ch1-1:4601659-4602893
1	1260	1	1614	1615	1	A	AK2	TreeBeST001002.A.g	Bra026217/A06:5533220-5536875	Tp1g12830/ch1-1:4603047-4608865
1	1261	1	1613	1614	-1	A	AK2	TreeBeST006890.B	Bra026216/A06:5542824-5543561	Tp1g12840/ch1-1:4609814-4612226
1	1262	1	1612	1613	-1			TreeBeST001518.L.b.a.a.a.b.b.b	Bra026827/A09:33891909-33892547	Tp1g12850/ch1-1:4612703-4614883
1	1263	1	1611	1612	1	A	AK2	TreeBeST000119.F.b.b.d	Bra026211/A06:5564999-5565616	Tp1g12860/ch1-1:4614698-4615692
1	1264	1	1610	1611	1	A	AK2	TreeBeST000329.W.g	Bra016698/A08:19601492-19603053, Bra026210/A06:5566447-5567815, Bra026825/A09:33886830-33888373	Tp1g12870/ch1-1:4616724-4619374
1	1265	1	1609	1610	1	A	AK2	TreeBeST002435.M	Bra026209/A06:5569143-5570730	Tp1g12880/ch1-1:4620970-4623165
1	1266	1	1608	1609	1	A	AK2	TreeBeST000982.E.b.c	Bra026208/A06:5572563-5574348	Tp1g12890/ch1-1:4624313-4627522
1	1267	1	1607	1608	1	A	AK2	TreeBeST008813.B.b.d	Bra026207/A06:5576209-5577570, Bra026822/A09:33879077-33880494	Tp1g12900/ch1-1:4627400-4629302
1	1268	1	1606	1607	-1	A	AK2	TreeBeST008663.CB.a	Bra016697/A08:19597586-19599246, Bra026206/A06:5580585-5582270	Tp1g12910/ch1-1:4630202-4633797
1	1269	1	1605	1606	-1	A	AK2	TreeBeST002326.A.d.b	Bra026205/A06:5583289-5585855
1	1270	1	1604	1605	-1	A	AK2	TreeBeST000039.L.a.a.a	Bra023223/A09:20520547-20523792, Bra026203/A06:5594022-5596432, Bra026204/A06:5588767-5590666, Bra026819/A09:33866648-33869358	Tp1g12930/ch1-1:4639497-4644430
1	1271	1	1603	1604	1	A	AK2	TreeBeST000344.D.c		Tp1g12940/ch1-1:4649503-4653623
1	1272	1	1602	1603	1	A	AK2	TreeBeST000089.X.a.a	Bra026202/A06:5599526-5602008
1	1273	1	1601	1602	-1			TreeBeST002823.A.b.b.a.a	Bra026199/A06:5627806-5629077
1	1274	1	1600	1601	-1			TreeBeST001668.C.a	Bra016688/A08:19562389-19564548	Tp1g13010/ch1-1:4679984-4682678
1	1275	1	1599	1600	1			TreeBeST000379.L.b.b.b		Tp1g13030/ch1-1:4691337-4696521
1	1276	1	1598	1599	-1	A	AK2	TreeBeST000027.H.f	Bra016687/A08:19558750-19561104, Bra016689/A08:19565587-19567946	Tp1g13050/ch1-1:4703895-4707450
1	1277	1	1597	1598	-1	A	AK2	TreeBeST001103.A.c.b		Tp1g13060/ch1-1:4707864-4708895
1	1278	1	1596	1597	-1	A	AK2	TreeBeST001103.G.c.a	Bra016686/A08:19556343-19557164, Bra026196/A06:5648650-5651684, Bra026813/A09:33824581-33825420	Tp1g13070/ch1-1:4709909-4711376
1	1279	1	1595	1596	1	A	AK2	TreeBeST000146.I.e.a	Bra026195/A06:5652334-5653404	Tp1g13080/ch1-1:4711152-4712483
1	1280	1	1594	1595	-1	A	AK2	TreeBeST000060.W.b.b	Bra026812/A09:33822095-33822613	Tp1g13090/ch1-1:4713611-4714653
1	1281	1	1593	1594	1	A	AK2	TreeBeST000327.K.b.c	Bra026811/A09:33818064-33820970	Tp1g13100/ch1-1:4715182-4719352
1	1282	1	1592	1593	-1	A	AK2	TreeBeST001206.B.b.b.a.b.b	Bra016683/A08:19545314-19547908	Tp1g13130/ch1-1:4730939-4734567
1	1283	1	1591	1592	1			TreeBeST001086.D.a	Bra016682/A08:19540919-19543325, Bra026810/A09:33811205-33813407	Tp1g13150/ch1-1:4735626-4738026
1	1284	1	1590	1591	1	A	AK2	TreeBeST000448.G.c	Bra026809/A09:33807383-33809054	Tp1g13160/ch1-1:4741652-4743758
1	1285	1	1589	1590	-1			TreeBeST000801.C.b	Bra026808/A09:33801487-33802530
1	1286	1	1588	1589	-1	A	AK2	TreeBeST000801.C.a	Bra026193/A06:5661669-5662751	Tp1g13170/ch1-1:4748091-4749334
1	1287	1	1587	1588	1	A	AK2	TreeBeST001155.B.a.b	Bra026192/A06:5663416-5665996	Tp1g13180/ch1-1:4749765-4753377
1	1288	1	1586	1587	1	A	AK2	TreeBeST008788.I.c.b	Bra026191/A06:5668313-5670824	Tp1g13190/ch1-1:4753607-4757108
1	1289	1	1585	1586	1			TreeBeST009232.B.c.b	Bra026190/A06:5673058-5673733	Tp1g13200/ch1-1:4759228-4760139
1	1290	1	1584	1585	1	A	AK2	TreeBeST006662.e	Bra026189/A06:5677942-5679391
1	1291	1	1583	1584	1	A	AK2	TreeBeST008788.I.c.a	Bra016681/A08:19536765-19539360
1	1292	1	1582	1583	-1	A	AK2	TreeBeST008424
1	1293	1	1581	1582	1			TreeBeST009232.B.d
1	1294	1	1580	1581	1			TreeBeST002294.B.a.b.a		Tp1g13210/ch1-1:4761191-4764839
1	1295	1	1579	1580	-1			TreeBeST000628.F.f.b	Bra026188/A06:5681389-5684570	Tp1g13220/ch1-1:4765286-4768644
1	1296	1	1578	1579	1	A	AK2	TreeBeST000706.D.d	Bra026187/A06:5685865-5689383	Tp1g13230/ch1-1:4768861-4772410
1	1297	1	1577	1578	1			TreeBeST003855.b.b	Bra026186/A06:5690463-5692344	Tp1g13250/ch1-1:4774473-4777259
1	1298	1	1576	1577	1	A	AK2	TreeBeST000265.B.a.a.c	Bra026185/A06:5692753-5694051, Bra026803/A09:33775087-33779903	Tp1g13260/ch1-1:4777313-4782335
1	1299	1	1575	1576	1			TreeBeST000075.Y.d	Bra026801/A09:33768859-33772181	Tp1g13270/ch1-1:4782629-4787486
1	1300	1	1574	1575	1	A	AK2	TreeBeST001125.H.f.a	Bra025859/A06:8505731-8508060, Bra026800/A09:33762874-33766167, Bra026184/A06:5695378-5698245	Tp1g13280/ch1-1:4787054-4792257
1	1301	1	1573	1574	1	A	AK2	TreeBeST003020.A.b	Bra026183/A06:5699279-5705395, Bra026798/A09:33750375-33755986	Tp1g13290/ch1-1:4791523-4799395
1	1302	1	1572	1573	-1			TreeBeST000524.A.b.a.a.a.c.b	Bra026797/A09:33740895-33741700	Tp1g13300/ch1-1:4801478-4802951
1	1303	1	1571	1572	1	A	AK2	TreeBeST000338.Y.b	Bra026181/A06:5721845-5722727, Bra026796/A09:33736564-33737458, Bra026795/A09:33729438-33734890	Tp1g13310/ch1-1:4804959-4806090
1	1304	1	1570	1571	-1	A	AK2	TreeBeST000373.G.a.c	Bra016678/A08:19526289-19526894, Bra026180/A06:5729456-5730061	Tp1g13330/ch1-1:4812199-4813111
1	1305	1	1569	1570	1	A	AK2	TreeBeST000146.S.e	Bra026179/A06:5731471-5735074	Tp1g13350/ch1-1:4815030-4819627
1	1306	1	1568	1569	-1	A	AK2	TreeBeST009575.D.a.b.a
1	1307	1	1567	1568	1			TreeBeST000773.E.a.b.b	Bra016677/A08:19524691-19525270	Tp1g13370/ch1-1:4824244-4825852
1	1308	1	1566	1567	1	A	AK2	TreeBeST000488.B.a.b.b.f.b.b.b.a	Bra026176/A06:5755808-5756450
1	1309	1	1565	1566	1			TreeBeST008593.JB.a	Bra026174/A06:5762909-5765692	Tp1g13360/ch1-1:4820613-4824423
1	1310	1	1564	1565	1			TreeBeST000773.E.a.b.a	Bra026173/A06:5766545-5767257
1	1311	1	1563	1564	1	A	AK2	TreeBeST005544.b	Bra026172/A06:5768100-5768818	Tp1g13380/ch1-1:4826093-4827740
1	1312	1	1562	1563	-1	A	AK2	TreeBeST000369.J.b.i	Bra026171/A06:5772261-5773619	Tp1g13390/ch1-1:4828126-4830381
1	1313	1	1561	1562	-1			TreeBeST002395.b.a.b.b.b	Bra016675/A08:19517124-19517495	Tp1g13400/ch1-1:4830887-4831364
1	1314	1	1560	1561	1	A	AK2	TreeBeST003207.a.a	Bra026169/A06:5777057-5779625	Tp1g13410/ch1-1:4832798-4835649
1	1315	1	1559	1560	-1			TreeBeST000388.P.a.b	Bra026168/A06:5781154-5782842	Tp1g13420/ch1-1:4836769-4840205
1	1316	1	1558	1559	1	A	AK2	TreeBeST003293.A	Bra026167/A06:5783064-5784227, Bra026784/A09:33679396-33680541	Tp1g13430/ch1-1:4839976-4841261
1	1317	1	1557	1558	1	A	AK2	TreeBeST008595.C.c	Bra026166/A06:5785115-5786394
1	1318	1	1556	1557	1	A	AK2	TreeBeST002735.B.b	Bra016674/A08:19513859-19516708, Bra026783/A09:33675499-33677942	Tp1g13440/ch1-1:4841922-4845745
1	1319	1	1555	1556	-1	A	AK2	TreeBeST000629.E.a	Bra026782/A09:33672248-33673966
1	1320	1	1554	1555	1	A	AK2	TreeBeST000360.B.c	Bra026165/A06:5794681-5795091
1	1321	1	1553	1554	-1	A	AK2	TreeBeST002537.A.a		Tp1g13450/ch1-1:4854862-4858457
1	1322	1	1552	1553	-1	A	AK2	TreeBeST002760.B.i	Bra016673/A08:19512799-19513659, Bra026164/A06:5812107-5812555	Tp1g13460/ch1-1:4858743-4860783
1	1323	1	1551	1552	-1	A	AK2	TreeBeST008834.A.b.b.a.b	Bra026163/A06:5816812-5818243
1	1324	1	1550	1551	1	A	AK2	TreeBeST002298.A.c	Bra026162/A06:5818498-5822088	Tp1g13470/ch1-1:4860861-4865057
1	1325	1	1549	1550	1	A	AK2	TreeBeST003187.g	Bra026161/A06:5822501-5823894	Tp1g13480/ch1-1:4865256-4867207
1	1326	1	1548	1549	-1	A	AK2	TreeBeST008758.A.a.c.b.b	Bra016671/A08:19507327-19509352, Bra026160/A06:5824877-5826964, Bra026778/A09:33646562-33648611	Tp1g13490/ch1-1:4867389-4870672
1	1327	1	1547	1548	-1	A	AK2	TreeBeST006721.g.a	Bra016670/A08:19505981-19506493, Bra026159/A06:5827386-5828117	Tp1g13500/ch1-1:4870900-4871785
1	1328	1	1546	1547	1	A	AK2	TreeBeST004285	Bra026158/A06:5828440-5831069, Bra026777/A09:33644398-33646147	Tp1g13510/ch1-1:4871794-4874642
1	1329	1	1545	1546	1			TreeBeST009533.MB.b.a.a.a.a.c.b	Bra026156/A06:5847594-5852904, Bra026157/A06:5834076-5845014	Tp1g13520/ch1-1:4874902-4881703
1	1330	1	1544	1545	-1	A	AK2	TreeBeST002196.A.b.b	Bra026155/A06:5855599-5857251	Tp1g13530/ch1-1:4880696-4883959
1	1331	1	1543	1544	1	A	AK2	TreeBeST005604	Bra016668/A08:19494811-19495458, Bra026154/A06:5857780-5859260	Tp1g13540/ch1-1:4883973-4885741
1	1332	1	1542	1543	1	A	AK2	TreeBeST006132	Bra026153/A06:5859795-5860271	Tp1g13550/ch1-1:4886418-4886973
1	1333	1	1541	1542	-1			TreeBeST002270.C.h	Bra026776/A09:33639167-33643797	Tp1g13560/ch1-1:4886282-4892694
1	1334	1	1540	1541	-1			TreeBeST005293.B.c.f	Bra026775/A09:33638159-33638716	Tp1g13570/ch1-1:4893635-4894420
1	1335	1	1539	1540	-1	A	AK2	TreeBeST002800.a.g	Bra016666/A08:19488330-19491844, Bra026148/A06:5870565-5873482	Tp1g13590/ch1-1:4897153-4901385
1	1336	1	1538	1539	1	A	AK2	TreeBeST000898.G	Bra026147/A06:5875047-5882719	Tp1g13610/ch1-1:4903631-4910222
1	1337	1	1537	1538	1	A	AK2	TreeBeST008884.KB.b.a	Bra026146/A06:5883548-5883823	Tp1g13620/ch1-1:4911487-4914392
1	1338	1	1536	1537	1			TreeBeST000513.L.b.b.b.b.b.a.a	Bra026145/A06:5887924-5890020	Tp1g13630/ch1-1:4915008-4917486
1	1339	1	1535	1536	1	A	AK2	TreeBeST007399	Bra026144/A06:5890741-5891981	Tp1g13640/ch1-1:4918508-4920362
1	1340	1	1534	1535	-1	A	AK2	TreeBeST005252.c	Bra026143/A06:5892559-5893749	Tp1g13650/ch1-1:4921300-4922581
1	1341	1	1533	1534	1	A	AK2	TreeBeST002401.B.b.b.a.d.a	Bra016665/A08:19480967-19482547	Tp1g13660/ch1-1:4922574-4924980
1	1342	1	1532	1533	1			TreeBeST001273.A.b.b.b.a.a.b	Bra026772/A09:33627823-33628875	Tp1g13670/ch1-1:4925006-4926559
1	1343	1	1531	1532	1	A	AK2	TreeBeST007950.A	Bra026141/A06:5898400-5899215	Tp1g13680/ch1-1:4926693-4928124
1	1344	1	1530	1531	-1			TreeBeST000129.B.a.b.a.b	Bra026770/A09:33623633-33624148	Tp1g13690/ch1-1:4930613-4931589
1	1345	1	1529	1530	-1	A	AK2	TreeBeST004850.A.a.a	Bra026139/A06:5905207-5906236, Bra026769/A09:33619454-33620305	Tp1g13700/ch1-1:4933393-4935994
1	1346	1	1528	1529	-1	A	AK2	TreeBeST001279.D.b.e.b.a	Bra026768/A09:33616283-33617538	Tp1g13710/ch1-1:4938420-4939556
1	1347	1	1527	1528	1			TreeBeST007522.b.b	Bra026137/A06:5913081-5913305
1	1348	1	1526	1527	-1	A	AK2	TreeBeST002374.A	Bra026135/A06:5917604-5918815, Bra026766/A09:33611212-33612137	Tp1g13740/ch1-1:4941968-4943600
1	1349	1	1525	1526	1	A	AK2	TreeBeST001987.A.a.a.b	Bra026134/A06:5919473-5919892
1	1350	1	1524	1525	-1	A	AK2	TreeBeST005824.A	Bra026133/A06:5922324-5923369	Tp1g13770/ch1-1:4946613-4948430
1	1351	1	1523	1524	1			TreeBeST007653.b	Bra016660/A08:19467390-19467867	Tp1g13780/ch1-1:4948494-4949234
1	1352	1	1522	1523	1	A	AK2	TreeBeST004307.B.i	Bra016659/A08:19465200-19466643, Bra026131/A06:5924519-5925910
1	1353	1	1521	1522	-1	A	AK2	TreeBeST000487.A.b.b.b	Bra016658/A08:19461629-19462378, Bra026130/A06:5930245-5931009, Bra026761/A09:33596219-33596962	Tp1g13800/ch1-1:4953312-4954934
1	1354	1	1520	1521	1	A	AK2	TreeBeST002878.B	Bra016657/A08:19458146-19461322, Bra026129/A06:5931624-5938874	Tp1g13810/ch1-1:4955009-4959538
1	1355	1	1519	1520	1	A	AK2	TreeBeST002878.A.b.b.a.a
1	1356	1	1518	1519	-1	A	AK2	TreeBeST000100.G.b.b.b.b.b		Tp1g13830/ch1-1:4965364-4968526
1	1357	1	1517	1518	-1	A	AK2	TreeBeST000100.L.b.a.b.a	Bra026128/A06:5942015-5946555	Tp1g13840/ch1-1:4968506-4971503
1	1358	1	1516	1517	1	A	AK2	TreeBeST001072.C.a.h	Bra026127/A06:5946954-5949374	Tp1g13850/ch1-1:4971385-4975150
1	1359	1	1515	1516	-1	A	AK2	TreeBeST002540.a.c	Bra016656/A08:19454747-19456899, Bra026126/A06:5951763-5954266	Tp1g13860/ch1-1:4976381-4980186
1	1360	1	1514	1515	-1	A	AK2	TreeBeST008798.H	Bra026125/A06:5955272-5957866	Tp1g13870/ch1-1:4980336-4983197
1	1361	1	1513	1514	1	A	AK2	TreeBeST008744.TB
1	1362	1	1512	1513	1	A	AK2	TreeBeST008586.H	Bra026758/A09:33589030-33591006	Tp1g13890/ch1-1:4990989-4993055
1	1363	1	1511	1512	-1	A	AK2	TreeBeST000417.I.b.b.b.b.b.b	Bra026123/A06:5967352-5968658	Tp1g13900/ch1-1:4993652-4995038
1	1364	1	1510	1511	1			TreeBeST002142.b.b.g.b.b	Bra026757/A09:33582827-33584432
1	1365	1	1509	1510	-1	A	AK2	TreeBeST008876.B.b.f	Bra016654/A08:19448575-19450556, Bra026120/A06:5993244-5995953, Bra026756/A09:33556505-33558176
1	1366	1	1508	1509	1	A	AK2	TreeBeST008595.F.b.b	Bra026755/A09:33555338-33555992
1	1367	1	1507	1508	-1	A	AK2	TreeBeST006289.E	Bra026754/A09:33551729-33554473
1	1368	1	1506	1507	-1	A	AK2	TreeBeST006289.C
1	1369	1	1505	1506	-1	A	AK2	TreeBeST004852.b	Bra026117/A06:6007644-6011254	Tp1g13970/ch1-1:5020903-5025216
1	1370	1	1504	1505	-1			TreeBeST009534.K.b.c.b	Bra026753/A09:33540647-33541723	Tp1g13980/ch1-1:5028635-5029819
1	1371	1	1503	1504	-1			TreeBeST000674.B.d.a.b	Bra026115/A06:6029085-6032028	Tp1g13990/ch1-1:5033545-5037167
1	1372	1	1502	1503	1	A	AK2	TreeBeST004457.J
1	1373	1	1501	1502	-1	A	AK2	TreeBeST001909.A.d	Bra026752/A09:33529573-33530619	Tp1g14010/ch1-1:5038910-5040028
1	1374	1	1500	1501	1	A	AK2	TreeBeST001232.A.b.b.b.b.a	Bra026114/A06:6032797-6035366	Tp1g14020/ch1-1:5040298-5043163
1	1375	1	1499	1500	-1	A	AK2	TreeBeST001920.D.a.b	Bra026113/A06:6036927-6040028	Tp1g14030/ch1-1:5043637-5048389
1	1376	1	1498	1499	1	A	AK2	TreeBeST000701.M.b.b.c	Bra026112/A06:6040529-6045735, Bra026751/A09:33523176-33528568	Tp1g14040/ch1-1:5048532-5054684
1	1377	1	1497	1498	1	A	AK2	TreeBeST006241.B	Bra026750/A09:33516956-33517321	Tp1g14050/ch1-1:5060324-5060716
1	1378	1	1496	1497	-1	A	AK2	TreeBeST002393.A.b.a.c	Bra026110/A06:6063891-6064499	Tp1g14060/ch1-1:5061938-5063060
1	1379	1	1495	1496	1	A	AK2	TreeBeST001366.G.b	Bra026106/A06:6088456-6096860, Bra026108/A06:6078742-6083877
1	1380	1	1494	1495	1			TreeBeST002191.B.i.b.b	Bra026104/A06:6127242-6129076, Bra026105/A06:6099183-6120842, Bra028029/A09:19252215-19253358
1	1381	1	1493	1494	1	A	AK2	TreeBeST001366.G.a.a	Bra016651/A08:19425930-19431806	Tp1g14070/ch1-1:5063456-5069337
1	1382	1	1492	1493	1			TreeBeST002191.B.j		Tp1g14080/ch1-1:5070384-5073281
1	1383	1	1491	1492	1			TreeBeST001366.G.a.b	Bra026749/A09:33509728-33514780
1	1384	1	1490	1491	1			TreeBeST002191.B.i.a.b	Bra026748/A09:33495220-33496156	Tp1g14090/ch1-1:5073563-5076301
1	1385	1	1489	1490	1	A	AK2	TreeBeST004373.A.e	Bra026101/A06:6145943-6148447, Bra026747/A09:33491181-33493396	Tp1g14100/ch1-1:5076554-5079541
1	1386	1	1488	1489	-1	A	AK2	TreeBeST003313.a.a.a	Bra026100/A06:6149700-6151410, Bra026746/A09:33487853-33489533	Tp1g14110/ch1-1:5080800-5083105
1	1387	1	1487	1488	1	A	AK2	TreeBeST008590.B.c	Bra026745/A09:33486601-33487526
1	1388	1	1486	1487	-1	A	AK2	TreeBeST000877.A.b.b.a	Bra026096/A06:6166364-6167317	Tp1g14170/ch1-1:5094053-5095510
1	1389	1	1485	1486	1			TreeBeST001914.A.b.b.a.b
1	1390	1	1484	1485	-1	A	AK2	TreeBeST008717.T.a.b.b
1	1391	1	1483	1484	-1	A	AK2	TreeBeST000326.E.b.b	Bra026093/A06:6177238-6178137	Tp1g14230/ch1-1:5109570-5110415
1	1392	1	1482	1483	-1			TreeBeST001876.A.a.b.b.a.b	Bra026092/A06:6178860-6179436	Tp1g14240/ch1-1:5110760-5112546
1	1393	1	1481	1482	-1	A	AK2	TreeBeST000641.G.b.b.c	Bra016646/A08:19409071-19413451, Bra026091/A06:6180170-6184075, Bra026738/A09:33454310-33458450	Tp1g14250/ch1-1:5113220-5118129
1	1394	1	1480	1481	-1	A	AK2	TreeBeST008645.G.b.a	Bra026090/A06:6185076-6187874, Bra026737/A09:33450796-33453363	Tp1g14260/ch1-1:5118574-5121899
1	1395	1	1479	1480	1	A	AK2	TreeBeST000320.G.a	Bra026089/A06:6188182-6191828, Bra033988/A02:10410837-10414738	Tp1g14270/ch1-1:5122126-5125077
1	1396	1	1478	1479	1	A	AK2	TreeBeST000826.I.b.c	Bra016645/A08:19407318-19408720, Bra026736/A09:33448849-33450482	Tp1g14280/ch1-1:5126296-5128838
1	1397	1	1477	1478	-1	A	AK2	TreeBeST005598	Bra026087/A06:6197658-6199520	Tp1g14290/ch1-1:5129123-5131164
1	1398	1	1476	1477	1	A	AK2	TreeBeST000009.EB.a	Bra026086/A06:6199592-6202222	Tp1g14300/ch1-1:5129930-5133658
1	1399	1	1475	1476	-1	A	AK2	TreeBeST004941.c		Tp1g14310/ch1-1:5134497-5135103
1	1400	1	1474	1475	1	A	AK2	TreeBeST000316.G.b.a	Bra026085/A06:6203378-6204966	Tp1g14320/ch1-1:5134403-5138364
1	1401	1	1473	1474	-1	A	AK2	TreeBeST004386.a	Bra026735/A09:33444564-33446662	Tp1g14330/ch1-1:5137849-5141207
1	1402	1	1472	1473	1	A	AK2	TreeBeST008463		Tp1g14340/ch1-1:5141340-5141874
1	1403	1	1471	1472	1			TreeBeST008592.F.d	Bra026084/A06:6207116-6209059
1	1404	1	1470	1471	-1			TreeBeST005535.f	Bra026734/A09:33441391-33443002	Tp1g14360/ch1-1:5144962-5147372
1	1405	1	1469	1470	-1	A	AK2	TreeBeST009555.M.a.b.c	Bra026082/A06:6213617-6216268	Tp1g14370/ch1-1:5148511-5152046
1	1406	1	1468	1469	1	A	AK2	TreeBeST006076.b	Bra026081/A06:6216501-6218407	Tp1g14380/ch1-1:5151380-5154177
1	1407	1	1467	1468	-1			TreeBeST004094.A.e	Bra026080/A06:6220092-6221252
1	1408	1	1466	1467	-1	A	AK2	TreeBeST004094.A.f	Bra026733/A09:33439371-33440855
1	1409	1	1465	1466	-1			TreeBeST000008.G.b.a.b.b.a.b	Bra026732/A09:33432378-33434806	Tp1g14390/ch1-1:5154663-5160551
1	1410	1	1464	1465	-1	A	AK2	TreeBeST000008.G.b.a.b.a.a.b	Bra026731/A09:33429683-33431938	Tp1g14400/ch1-1:5160984-5163473
1	1411	1	1463	1464	1	A	AK2	TreeBeST003923.g.b	Bra026730/A09:33429179-33429460	Tp1g14410/ch1-1:5163491-5163821
1	1412	1	1462	1463	-1			TreeBeST000904.F	Bra026729/A09:33426572-33428132
1	1413	1	1461	1462	-1	A	AK2	TreeBeST009534.A.a.b.a	Bra016641/A08:19396131-19399812	Tp1g14420/ch1-1:5164836-5167873
1	1414	1	1460	1461	-1	A	AK2	TreeBeST001046.D.a.e.a	Bra026076/A06:6236815-6239298	Tp1g14430/ch1-1:5167795-5171256
1	1415	1	1459	1460	-1	A	AK2	TreeBeST000164.A.b.a.a.a.a.b.a		Tp1g14440/ch1-1:5172377-5174869
1	1416	1	1458	1459	1	A	AK2	TreeBeST002206.b.b.b.b.a	Bra026074/A06:6242504-6243630, Bra026727/A09:33422183-33423258	Tp1g14450/ch1-1:5174832-5177089
1	1417	1	1457	1458	-1	A	AK2	TreeBeST009534.E.b		Tp1g14460/ch1-1:5176433-5179355
1	1418	1	1456	1457	1	A	AK2	TreeBeST000008.G.b.b.b	Bra018132/A06:10486278-10487459
1	1419	1	1455	1456	-1	A	AK2	TreeBeST008708.J.a.a	Bra026072/A06:6246889-6250998
1	1420	1	1454	1455	1	A	AK2	TreeBeST008674.J	Bra026724/A09:33408416-33410932
1	1421	1	1453	1454	1	A	AK2	TreeBeST005231	Bra026069/A06:6254862-6259330	Tp1g14480/ch1-1:5186456-5191892
1	1422	1	1452	1453	-1	A	AK2	TreeBeST000396.P	Bra026068/A06:6259232-6262169	Tp1g14490/ch1-1:5192940-5196433
1	1423	1	1451	1452	-1			TreeBeST000741.C.a.h.b.b.b	Bra026067/A06:6263508-6265601	Tp1g14500/ch1-1:5196488-5200154
1	1424	1	1450	1451	-1	A	AK2	TreeBeST002039.A.b.b	Bra026066/A06:6268354-6269313	Tp1g14510/ch1-1:5199363-5201658
1	1425	1	1449	1450	1	A	AK2	TreeBeST008788.A.b	Bra016640/A08:19388175-19392920, Bra026065/A06:6269715-6273857	Tp1g14520/ch1-1:5201580-5207363
1	1426	1	1448	1449	1	A	AK2	TreeBeST005128.e
1	1427	1	1447	1448	-1	A	AK2	TreeBeST002385.c	Bra026064/A06:6274282-6276325	Tp1g14530/ch1-1:5207453-5210372
1	1428	1	1446	1447	-1			TreeBeST000157.C.a.a.b.a.a.a.b	Bra026061/A06:6289621-6291186, Bra026062/A06:6285277-6286833	Tp1g14540/ch1-1:5212038-5213639
1	1429	1	1445	1446	1	A	AK2	TreeBeST008839.C.a.c.a	Bra026059/A06:6297514-6300692	Tp1g14550/ch1-1:5213623-5216800
1	1430	1	1444	1445	-1	A	AK2	TreeBeST000157.G.g	Bra016638/A08:19380785-19382317
1	1431	1	1443	1444	-1	A	AK2	TreeBeST000919.C.a	Bra026058/A06:6302995-6305181	Tp1g14560/ch1-1:5217620-5220104
1	1432	1	1442	1443	1	A	AK2	TreeBeST000857.A.b.b.b.b.b		Tp1g14570/ch1-1:5220065-5221785
1	1433	1	1441	1442	-1			TreeBeST003791.i.b
1	1434	1	1440	1441	-1	A	AK2	TreeBeST008673.L.b.a	Bra026056/A06:6310104-6311791	Tp1g14590/ch1-1:5225529-5227092
1	1435	1	1439	1440	-1	A	AK2	TreeBeST004773	Bra026721/A09:33394700-33396070	Tp1g14600/ch1-1:5227188-5228948
1	1436	1	1438	1439	1	A	AK2	TreeBeST001671.A.b	Bra026055/A06:6312363-6314902	Tp1g14610/ch1-1:5229066-5232916
1	1437	1	1437	1438	-1	A	AK2	TreeBeST000069.G.d.c		Tp1g14620/ch1-1:5231741-5234749
1	1438	1	1436	1437	1	A	AK2	TreeBeST008803.G	Bra016637/A08:19373066-19379897	Tp1g14630/ch1-1:5234881-5237841
1	1439	1	1435	1436	1			TreeBeST000572.A.d.a.b	Bra026720/A09:33392331-33393349	Tp1g14640/ch1-1:5239252-5240252
1	1440	1	1434	1435	-1	A	AK2	TreeBeST003109.a.a.a	Bra026046/A06:6353388-6354375, Bra026718/A09:33373071-33373954	Tp1g14650/ch1-1:5245977-5247951
1	1441	1	1433	1434	1	A	AK2	TreeBeST000718.A.b.b.b	Bra026044/A06:6363692-6364129, Bra026717/A09:33367917-33368357	Tp1g14670/ch1-1:5251293-5252301
1	1442	1	1432	1433	-1	A	AK2	TreeBeST001314.B.a.h.a	Bra026043/A06:6369630-6371459	Tp1g14690/ch1-1:5257507-5259734
1	1443	1	1431	1432	1			TreeBeST009520.D.b.b	Bra026042/A06:6372131-6373653	Tp1g14700/ch1-1:5259744-5261217
1	1444	1	1430	1431	-1	A	AK2	TreeBeST001417.F	Bra026041/A06:6378879-6384538	Tp1g14710/ch1-1:5262239-5269273
1	1445	1	1429	1430	-1	A	AK2	TreeBeST001925.A.b	Bra012125/A07:9884782-9885178, Bra026715/A09:33357003-33358375, Bra026040/A06:6385368-6386817	Tp1g14720/ch1-1:5269200-5272296
1	1446	1	1428	1429	1	A	AK2	TreeBeST003247.a	Bra026714/A09:33354181-33356731
1	1447	1	1427	1428	-1	A	AK2	TreeBeST006209	Bra026713/A09:33352699-33353757	Tp1g14740/ch1-1:5275008-5277032
1	1448	1	1426	1427	-1	A	AK2	TreeBeST000118.N.a.a.b.c.a.a	Bra026038/A06:6394942-6400503
1	1449	1	1425	1426	1	A	AK2	TreeBeST008803.A		Tp1g14750/ch1-1:5277180-5281879
1	1450	1	1424	1425	1	A	AK2	TreeBeST001268.A.c	Bra026037/A06:6400897-6403642
1	1451	1	1423	1424	-1	A	AK2	TreeBeST001573.D.b.b.d	Bra026036/A06:6404628-6407777	Tp1g14760/ch1-1:5281941-5286405
1	1452	1	1422	1423	1	A	AK2	TreeBeST004919.B.i	Bra026035/A06:6408726-6411245	Tp1g14770/ch1-1:5286657-5289937
1	1453	1	1421	1422	-1	A	AK2	TreeBeST004275.a	Bra026033/A06:6420054-6422724	Tp1g14790/ch1-1:5293237-5296895
1	1454	1	1420	1421	-1	A	AK2	TreeBeST008887.E.b.a.a	Bra026710/A09:33341588-33343186, Bra026711/A09:33346044-33347655	Tp1g14810/ch1-1:5298464-5301070
1	1455	1	1419	1420	-1	A	AK2	TreeBeST002685.B.b.a.b		Tp1g14820/ch1-1:5301313-5304754
1	1456	1	1418	1419	-1	A	AK2	TreeBeST002711.B.h.a		Tp1g14830/ch1-1:5306162-5310007
1	1457	1	1417	1418	-1	A	AK2	TreeBeST002685.B.b.a.a.b.b.a
1	1458	1	1416	1417	-1			TreeBeST001363.E.b.b.a.b	Bra026030/A06:6438296-6445210	Tp1g14860/ch1-1:5313800-5324307
1	1459	1	1415	1416	-1	A	AK2	TreeBeST000444.D	Bra026029/A06:6446390-6449450	Tp1g14870/ch1-1:5324034-5329278
1	1460	1	1414	1415	1	A	AK2	TreeBeST007480	Bra016633/A08:19356926-19357560	Tp1g14880/ch1-1:5328232-5329198
1	1461	1	1413	1414	-1	A	AK2	TreeBeST001952.D	Bra026028/A06:6450164-6451263	Tp1g14890/ch1-1:5329459-5331006
1	1462	1	1412	1413	1	A	AK2	TreeBeST000085.N	Bra016632/A08:19353273-19355537	Tp1g14900/ch1-1:5330597-5335047
1	1463	1	1411	1412	-1			TreeBeST008808.J.e.a.b	Bra026027/A06:6452566-6456114, Bra026707/A09:33314555-33318615	Tp1g14910/ch1-1:5335468-5339901
1	1464	1	1410	1411	-1	A	AK2	TreeBeST005629.B	Bra016630/A08:19343999-19346192	Tp1g14920/ch1-1:5339538-5341349
1	1465	1	1409	1410	1	A	AK2	TreeBeST009543.U.b	Bra026706/A09:33304974-33314007	Tp1g14940/ch1-1:5342281-5352544
1	1466	1	1408	1409	-1	A	AK2	TreeBeST001951.B.c	Bra026705/A09:33303609-33304134	Tp1g14950/ch1-1:5352741-5354274
1	1467	1	1407	1408	-1	A	AK2	TreeBeST005920.c	Bra026704/A09:33295590-33296611	Tp1g14960/ch1-1:5355460-5357567
1	1468	1	1406	1407	-1	A	AK2	TreeBeST006276	Bra026024/A06:6464026-6465780	Tp1g14970/ch1-1:5358014-5359939
1	1469	1	1405	1406	1			TreeBeST002554.A.b.c.b	Bra026702/A09:33278177-33278793	Tp1g14980/ch1-1:5361939-5363308
1	1470	1	1404	1405	1			TreeBeST006746.B.b	Bra026701/A09:33273830-33274606	Tp1g14990/ch1-1:5363491-5365242
1	1471	1	1403	1404	1			TreeBeST006746.B.a	Bra026022/A06:6467806-6468346
1	1472	1	1402	1403	-1	A	AK2	TreeBeST001246.B.b.b.b.b.c	Bra016629/A08:19340129-19341802, Bra026021/A06:6471902-6473545	Tp1g15000/ch1-1:5366224-5369215
1	1473	1	1401	1402	1	A	AK2	TreeBeST005486.A.c	Bra026020/A06:6474339-6476495	Tp1g15010/ch1-1:5369233-5371833
1	1474	1	1400	1401	-1	A	AK2	TreeBeST002194.A.g	Bra026019/A06:6477005-6478776	Tp1g15020/ch1-1:5371997-5374374
1	1475	1	1399	1400	1	A	AK2	TreeBeST009545.P.a.a.a	Bra026018/A06:6479195-6480977	Tp1g15030/ch1-1:5374429-5377657
1	1476	1	1398	1399	1			TreeBeST004652.b	Bra016625/A08:19331031-19333839	Tp1g15040/ch1-1:5377347-5380973
1	1477	1	1397	1398	1	A	AK2	TreeBeST001222.A.b.d.b
1	1478	1	1396	1397	1	A	AK2	TreeBeST007198	Bra026699/A09:33270261-33270545	Tp1g15050/ch1-1:5381252-5382301
1	1479	1	1395	1396	-1			TreeBeST003593.A.b
1	1480	1	1394	1395	1			TreeBeST008624.W.d	Bra026016/A06:6485509-6486831	Tp1g15060/ch1-1:5381252-5386410
1	1481	1	1393	1394	-1	A	AK2	TreeBeST000833.Q.b.a	Bra026014/A06:6514201-6515738, Bra026015/A06:6498849-6507203	Tp1g15070/ch1-1:5384247-5386922
1	1482	1	1392	1393	-1	A	AK2	TreeBeST000833.R.a.b	Bra026697/A09:33258826-33260298	Tp1g15080/ch1-1:5387492-5389034
1	1483	1	1391	1392	-1	A	AK2	TreeBeST007496.a.a	Bra026696/A09:33257460-33257651
1	1484	1	1390	1391	-1	A	AK2	TreeBeST002212.a.b	Bra016622/A08:19322199-19322906
1	1485	1	1389	1390	1	A	AK2	TreeBeST004020.A	Bra026012/A06:6519705-6523548	Tp1g15110/ch1-1:5394652-5400799
1	1486	1	1388	1389	-1	A	AK2	TreeBeST000237.E.b.a.a
1	1487	1	1387	1388	-1			TreeBeST008584.B.b.a.b.b.b.b.b.a.b.a.b.b.b	Bra026695/A09:33249818-33251885	Tp1g15130/ch1-1:5404656-5406339
1	1488	1	1386	1387	-1	A	AK2	TreeBeST008584.B.b.a.b.b.b.b.b.a.b.a.b.a	Bra026693/A09:33241829-33243531	Tp1g15140/ch1-1:5406329-5409118
1	1489	1	1385	1386	-1	A	AK2	TreeBeST002602.C.b.b	Bra026007/A06:6545600-6547765	Tp1g15150/ch1-1:5409317-5411608
1	1490	1	1384	1385	-1	A	AK2	TreeBeST004337.b.a	Bra025426/A06:21577378-21579445	Tp1g15160/ch1-1:5411747-5415806
1	1491	1	1383	1384	-1	A	AK2	TreeBeST000385.L.a	Bra026006/A06:6552705-6554916	Tp1g15170/ch1-1:5416450-5418975
1	1492	1	1382	1383	1			TreeBeST008810.A.b.b.b.a.a.b.f	Bra026005/A06:6557411-6560367
1	1493	1	1381	1382	-1	A	AK2	TreeBeST002592.B.b	Bra026691/A09:33229184-33231697	Tp1g15190/ch1-1:5425077-5427848
1	1494	1	1380	1381	1	A	AK2	TreeBeST002158.B.b.a	Bra026690/A09:33227996-33228977	Tp1g15200/ch1-1:5424992-5429599
1	1495	1	1379	1380	1			TreeBeST007761.b
1	1496	1	1378	1379	-1	A	AK2	TreeBeST002108.C.a	Bra026004/A06:6568011-6568816	Tp1g15220/ch1-1:5432866-5434501
1	1497	1	1377	1378	1	A	AK2	TreeBeST008725.J.a	Bra026003/A06:6568958-6572649	Tp1g15230/ch1-1:5433241-5438119
1	1498	1	1376	1377	-1	A	AK2	TreeBeST000125.A.b	Bra026688/A09:33222486-33224246	Tp1g15240/ch1-1:5440025-5442122
1	1499	1	1375	1376	-1	A	AK2	TreeBeST001488.C.g	Bra026001/A06:6577035-6578868, Bra026687/A09:33215859-33217758	Tp1g15250/ch1-1:5441919-5444501
1	1500	1	1374	1375	1	A	AK2	TreeBeST003690.c.a.a	Bra026686/A09:33214508-33215618	Tp1g15260/ch1-1:5444320-5445817
1	1501	1	1373	1374	1	A	AK2	TreeBeST002273.A.b.c.a	Bra025999/A06:6585883-6587585	Tp1g15270/ch1-1:5448179-5449943
1	1502	1	1372	1373	1	A	AK2	TreeBeST006537.B.b.a	Bra025998/A06:6588303-6588599
1	1503	1	1371	1372	-1	A	AK2	TreeBeST000043.H.b.a.b.a	Bra015210/A10:3410832-3414482	Tp6g09060/ch6-3:472015-474485
1	1504	1	1370	1371	-1			TreeBeST000043.H.b.a.b.b	Bra025997/A06:6591519-6592774	Tp1g15300/ch1-1:5453454-5455783
1	1505	1	1369	1370	1	A	AK2	TreeBeST003474.A.b.b	Bra025996/A06:6593118-6594881	Tp1g15310/ch1-1:5456317-5458452
1	1506	1	1368	1369	-1	A	AK2	TreeBeST000224.F.b.a.b.b.a.b.g.a.a	Bra025995/A06:6595556-6596319
1	1507	1	1367	1368	-1			TreeBeST000224.F.b.a.b.b.a.b.g.a.b.b	Bra025994/A06:6597495-6598348
1	1508	1	1366	1367	-1			TreeBeST000224.F.b.a.b.b.a.b.g.b.b.b	Bra025993/A06:6599756-6600538	Tp1g15330/ch1-1:5463544-5464453
1	1509	1	1365	1366	-1			TreeBeST000913.A.b.b	Bra016614/A08:19293877-19294870, Bra026678/A09:33173516-33175570	Tp1g15340/ch1-1:5466261-5468509
1	1510	1	1364	1365	1			TreeBeST002138.D.b.d	Bra016613/A08:19289258-19293115	Tp1g15350/ch1-1:5468196-5472777
1	1511	1	1363	1364	-1	A	AK2	TreeBeST000838.N.b	Bra016612/A08:19283867-19288667, Bra025989/A06:6613934-6618513	Tp1g15360/ch1-1:5472953-5478653
1	1512	1	1362	1363	-1	A	AK2	TreeBeST008768.I	Bra025988/A06:6619820-6623714	Tp1g15370/ch1-1:5478948-5483230
1	1513	1	1361	1362	1			TreeBeST000097.B.b.b.b.b	Bra025987/A06:6624356-6625619	Tp1g15380/ch1-1:5483280-5485726
1	1514	1	1360	1361	1	A	AK2	TreeBeST000097.B.b.b.b.a	Bra016611/A08:19281571-19283619
1	1515	1	1359	1360	-1	A	AK2	TreeBeST000123.V	Bra016610/A08:19276209-19280688	Tp1g15390/ch1-1:5486597-5492507
1	1516	1	1358	1359	1	A	AK2	TreeBeST004067.e.a	Bra016609/A08:19273710-19275843	Tp1g15400/ch1-1:5491894-5494656
1	1517	1	1357	1358	1			TreeBeST001544.B.g.b	Bra025986/A06:6629451-6631181, Bra026677/A09:33167310-33172732	Tp1g15410/ch1-1:5494585-5497171
1	1518	1	1356	1357	-1	A	AK2	TreeBeST006841.A.a.b	Bra025985/A06:6632780-6633007	Tp1g15420/ch1-1:5499097-5500331
1	1519	1	1355	1356	-1			TreeBeST000152.L.c.b	Bra016607/A08:19266595-19269594, Bra026675/A09:33160819-33163675	Tp1g15430/ch1-1:5500489-5504478
1	1520	1	1354	1355	1	A	AK2	TreeBeST000193.R.c.b.e	Bra026674/A09:33159301-33159921	Tp1g15440/ch1-1:5504407-5505355
1	1521	1	1353	1354	-1	A	AK2	TreeBeST006160.a	Bra025983/A06:6639523-6641140	Tp1g15450/ch1-1:5506336-5508627
1	1522	1	1352	1353	-1			TreeBeST000447.G.b	Bra025982/A06:6646439-6650985, Bra026673/A09:33151706-33156533, Bra030983/A09:33118958-33125687, Bra030984/A09:33107361-33111385	Tp1g15460/ch1-1:5508724-5513268, Tp_un0033_009/un0033:33993-37860, Tp1g15470/ch1-1:5513789-5518779, Tp_un0033_008/un0033:27648-32650
1	1523	1	1351	1352	-1			TreeBeST001648.C.a.b	Bra025981/A06:6654284-6654688	Tp1g15480/ch1-1:5520421-5520858, Tp_un0033_007/un0033:25019-26010
1	1524	1	1350	1351	-1	A	AK2	TreeBeST004690.c	Bra025980/A06:6657061-6658815	Tp1g15490/ch1-1:5521096-5524340, Tp_un0033_006/un0033:22085-25301
1	1525	1	1349	1350	-1	A	AK2	TreeBeST000929.B.b	Bra025979/A06:6662173-6666048	Tp1g15500/ch1-1:5526337-5532299, Tp_un0033_005/un0033:14128-20057
1	1526	1	1348	1349	1	A	AK2	TreeBeST008638.N.b.c	Bra030985/A09:33104175-33106945	Tp1g15520/ch1-1:5533771-5537837, Tp_un0033_003/un0033:8558-12767
1	1527	1	1347	1348	1			TreeBeST008904.A.b.a.b.g.a.b	Bra030986/A09:33100525-33101994	Tp1g15530/ch1-1:5537715-5539915, Tp_un0033_002/un0033:6515-8716
1	1528	1	1346	1347	1	A	AK2	TreeBeST008904.A.b.a.b.g.a.a	Bra025977/A06:6668929-6670185
1	1529	1	1345	1346	1			TreeBeST002420.A.b.g.b	Bra025976/A06:6676682-6678057	Tp1g15540/ch1-1:5543499-5545330, Tp_un0033_001/un0033:794-2654
1	1530	1	1344	1345	1	A	AK2	TreeBeST002420.A.a.a
1	1531	1	1343	1344	-1			TreeBeST000073.JB.e.b
1	1532	1	1342	1343	-1	A	AK2	TreeBeST000375.G.b	Bra016601/A08:19232060-19233652
1	1533	1	1341	1342	1	A	AK2	TreeBeST002233.B.f.c	Bra025975/A06:6688449-6691398	Tp1g15580/ch1-1:5562349-5567257
1	1534	1	1340	1341	-1	A	AK2	TreeBeST001378.C.a.b	Bra025974/A06:6696817-6697161	Tp1g15590/ch1-1:5567701-5568589
1	1535	1	1339	1340	-1	A	AK2	TreeBeST002388.B.b.b	Bra025973/A06:6698204-6700936	Tp1g15600/ch1-1:5569483-5572353
1	1536	1	1338	1339	-1			TreeBeST001832.A.c.b	Bra016599/A08:19218667-19221327	Tp1g15610/ch1-1:5572841-5576461
1	1537	1	1337	1338	1	A	AK2	TreeBeST000571.A.a.b.a		Tp1g15620/ch1-1:5576407-5578560
1	1538	1	1336	1337	-1	A	AK2	TreeBeST003946.A.a.c	Bra025969/A06:6715737-6715970	Tp1g15630/ch1-1:5578647-5579854
1	1539	1	1335	1336	-1	A	AK2	TreeBeST000070.D.e.a	Bra030991/A09:33059363-33064150	Tp1g15640/ch1-1:5584510-5590637
1	1540	1	1334	1335	1	A	AK2	TreeBeST008113	Bra025968/A06:6716411-6716898	Tp1g15650/ch1-1:5589632-5590595
1	1541	1	1333	1334	1	A	AK2	TreeBeST000105.L.b.b.a		Tp1g15660/ch1-1:5590965-5593999
1	1542	1	1332	1333	1	A	AK2	TreeBeST001180.J.f	Bra016598/A08:19215690-19217871, Bra025967/A06:6717530-6719705, Bra030992/A09:33056689-33058381
1	1543	1	1331	1332	-1	A	AK2	TreeBeST001659.B.e	Bra016597/A08:19214348-19214905, Bra025966/A06:6720147-6720701	Tp1g15670/ch1-1:5594228-5594839
1	1544	1	1330	1331	1	A	AK2	TreeBeST008808.P.a.a	Bra016596/A08:19210155-19213510, Bra025965/A06:6721625-6724421	Tp1g15680/ch1-1:5595237-5598769
1	1545	1	1329	1330	-1	A	AK2	TreeBeST000171.K.b.e.a	Bra025964/A06:6725565-6727589	Tp1g15690/ch1-1:5598370-5602514
1	1546	1	1328	1329	1	A	AK2	TreeBeST000570.B.e.a	Bra025963/A06:6729549-6730055, Bra034290/A04:11685395-11686354	Tp1g15700/ch1-1:5602191-5603651
1	1547	1	1327	1328	-1	A	AK2	TreeBeST008721.T.b	Bra030993/A09:33028823-33037681	Tp1g15710/ch1-1:5604252-5614463
1	1548	1	1326	1327	-1	A	AK2	TreeBeST000951.A.b.a.a.a	Bra025962/A06:6733397-6735031
1	1549	1	1325	1326	-1	A	AK2	TreeBeST000367.A.a	Bra016593/A08:19199947-19200732, Bra025961/A06:6738405-6739178	Tp1g15730/ch1-1:5620972-5622330
1	1550	1	1324	1325	-1	A	AK2	TreeBeST008997.A	Bra025960/A06:6743048-6745255	Tp1g15740/ch1-1:5623255-5626002
1	1551	1	1323	1324	1	A	AK2	TreeBeST008819.V
1	1552	1	1322	1323	1	A	AK2	TreeBeST000776.B	Bra025958/A06:6748162-6750355	Tp1g15760/ch1-1:5628027-5630659
1	1553	1	1321	1322	1	A	AK2	TreeBeST005958.b.b	Bra025957/A06:6750989-6752888	Tp1g15770/ch1-1:5630878-5633517
1	1554	1	1320	1321	-1	A	AK2	TreeBeST004075.A.a.b.a	Bra025955/A06:6762127-6767260	Tp1g15780/ch1-1:5634017-5641417, Tp4g05220/ch4-2:1683047-1684537
1	1555	1	1319	1320	1	A	AK2	TreeBeST004452.B.b.a	Bra016592/A08:19191527-19196786	Tp4g05240/ch4-2:1693995-1704106
1	1556	1	1318	1319	-1	A	AK2	TreeBeST000433.E.a.b.a.a.c	Bra031001/A09:32988359-32988904	Tp1g15790/ch1-1:5642702-5643618
1	1557	1	1317	1318	1	A	AK2	TreeBeST001577.a.a.a.b.b.g	Bra016591/A08:19189204-19190346, Bra031002/A09:32982596-32983960, Bra025953/A06:6780320-6781484	Tp1g15800/ch1-1:5644732-5646384
1	1558	1	1316	1317	1	A	AK2	TreeBeST001306.C	Bra016590/A08:19183450-19186677, Bra025952/A06:6783586-6787457, Bra031003/A09:32975935-32979282	Tp1g15810/ch1-1:5647418-5653769
1	1559	1	1315	1316	-1	A	AK2	TreeBeST000413.A.d.a
1	1560	1	1314	1315	-1	A	AK2	TreeBeST000095.J	Bra016589/A08:19176302-19180388	Tp1g15820/ch1-1:5654559-5658272
1	1561	1	1313	1314	-1	A	AK2	TreeBeST008768.J.a	Bra025951/A06:6799083-6812553	Tp1g15830/ch1-1:5659707-5663206
1	1562	1	1312	1313	1	A	AK2	TreeBeST004330.b	Bra016588/A08:19170312-19175565	Tp1g15840/ch1-1:5663249-5670932
1	1563	1	1311	1312	-1			TreeBeST008869.C.b.h.a.a.f	Bra025949/A06:6833676-6839083
1	1564	1	1310	1311	-1			TreeBeST008869.C.b.h.a.a.e	Bra004258/A07:17683620-17686540	Tp1g15850/ch1-1:5675483-5678388
1	1565	1	1309	1310	-1	A	AK2	TreeBeST007312.a	Bra016587/A08:19167275-19168300	Tp1g15860/ch1-1:5678170-5680615
1	1566	1	1308	1309	1	A	AK2	TreeBeST000266.S.a	Bra016586/A08:19165292-19166872, Bra025948/A06:6846092-6847597, Bra031004/A09:32973031-32974330	Tp1g15870/ch1-1:5680544-5683694
1	1567	1	1307	1308	-1	A	AK2	TreeBeST008631.B.g	Bra025947/A06:6848674-6849830, Bra031005/A09:32968754-32969905	Tp1g15890/ch1-1:5683412-5686906
1	1568	1	1306	1307	1			TreeBeST002912.A.a.b.c.b.c.b	Bra031006/A09:32965242-32968473	Tp1g15900/ch1-1:5685523-5690400
1	1569	1	1305	1306	1	A	AK2	TreeBeST000388.D.a.a.g	Bra016585/A08:19159465-19161373, Bra025945/A06:6854529-6856491	Tp1g15910/ch1-1:5690463-5693294
1	1570	1	1304	1305	-1			TreeBeST008643.B.d	Bra016584/A08:19153430-19156338	Tp1g15920/ch1-1:5695669-5700717
1	1571	1	1303	1304	1	A	AK2	TreeBeST001569.A.b	Bra025943/A06:6863143-6865280	Tp1g15930/ch1-1:5698678-5702367
1	1572	1	1302	1303	-1			TreeBeST000809.B.b.b.b.a.d	Bra025942/A06:6866552-6867130
1	1573	1	1301	1302	1			TreeBeST001729.A.a.a	Bra025941/A06:6867212-6869365	Tp1g15950/ch1-1:5703421-5703790
1	1574	1	1300	1301	1	A	AK2	TreeBeST001584.C.d	Bra016579/A08:19141079-19143623, Bra025940/A06:6869695-6870545, Bra031007/A09:32963509-32964326	Tp1g15970/ch1-1:5705874-5706876
1	1575	1	1299	1300	1	A	AK2	TreeBeST001584.A.a		Tp1g15980/ch1-1:5707866-5709404
1	1576	1	1298	1299	1			TreeBeST000064.A.b.g.b	Bra025938/A06:6873826-6876631
1	1577	1	1297	1298	1	A	AK2	TreeBeST008575.I.b.b.a		Tp1g16000/ch1-1:5714730-5717825
1	1578	1	1296	1297	1	A	AK2	TreeBeST001709.B.c	Bra025936/A06:6888002-6890262	Tp1g16010/ch1-1:5717071-5720814
1	1579	1	1295	1296	-1	A	AK2	TreeBeST009552.Q.b.c.b	Bra016575/A08:19125200-19126441	Tp1g16020/ch1-1:5724896-5726923
1	1580	1	1294	1295	-1	A	AK2	TreeBeST000014.N.a	Bra016574/A08:19119780-19121610	Tp1g16030/ch1-1:5728883-5731373
1	1581	1	1293	1294	1			TreeBeST000832.D.b.c.b	Bra031010/A09:32947591-32951067	Tp1g16040/ch1-1:5731388-5735940
1	1582	1	1292	1293	-1	A	AK2	TreeBeST003405.A.f	Bra031011/A09:32944489-32945862	Tp1g16050/ch1-1:5736504-5737931
1	1583	1	1291	1292	-1	A	AK2	TreeBeST000314.M.b	Bra031012/A09:32941390-32943280
1	1584	1	1290	1291	-1	A	AK2	TreeBeST009601.P.b	Bra025933/A06:6912135-6914278	Tp1g16060/ch1-1:5738700-5741387
1	1585	1	1289	1290	1			TreeBeST009518.H.e.a	Bra016572/A08:19112535-19114729
1	1586	1	1288	1289	1	A	AK2	TreeBeST000059.SB	Bra016571/A08:19105337-19110850, Bra025932/A06:6918773-6933807	Tp1g16090/ch1-1:5746255-5751890
1	1587	1	1287	1288	-1	A	AK2	TreeBeST009591.C.b.c	Bra016570/A08:19102225-19103575, Bra025931/A06:6945725-6947050, Bra031014/A09:32931163-32932580	Tp1g16100/ch1-1:5754408-5756894
1	1588	1	1286	1287	-1	A	AK2	TreeBeST000602.C.b	Bra016569/A08:19098604-19101589	Tp1g16110/ch1-1:5757148-5760353
1	1589	1	1285	1286	1	A	AK2	TreeBeST000140.G.b	Bra025930/A06:6948626-6950394, Bra031016/A09:32926923-32928648	Tp1g16120/ch1-1:5760427-5762432
1	1590	1	1284	1285	1	A	AK2	TreeBeST008802.J	Bra016568/A08:19095384-19098335	Tp1g16130/ch1-1:5763687-5766371
1	1591	1	1283	1284	1			TreeBeST008621.K.b.b.b.a.b	Bra016567/A08:19090083-19090972	Tp1g16140/ch1-1:5769243-5773684
1	1592	1	1282	1283	-1	A	AK2	TreeBeST008716.F.d.b.a	Bra025927/A06:6962730-6967342	Tp1g16150/ch1-1:5774727-5781827
1	1593	1	1281	1282	-1	A	AK2	TreeBeST004305.a	Bra031018/A09:32921013-32921929
1	1594	1	1280	1281	-1	A	AK2	TreeBeST002128.B.d	Bra025926/A06:6968328-6970098	Tp1g16160/ch1-1:5781844-5784101
1	1595	1	1279	1280	1	A	AK2	TreeBeST002560.C.b.a	Bra025925/A06:6970474-6974037	Tp1g16170/ch1-1:5784180-5787559
1	1596	1	1278	1279	1	A	AK2	TreeBeST008624.B.c	Bra016565/A08:19082347-19083476	Tp1g16190/ch1-1:5788642-5790058
1	1597	1	1277	1278	1			TreeBeST008741.D.c.b	Bra025924/A06:6978669-6979172	Tp1g16200/ch1-1:5790510-5791398
1	1598	1	1276	1277	1	A	AK2	TreeBeST008831.B.g	Bra025923/A06:6981657-6982603	Tp1g16210/ch1-1:5792725-5793873
1	1599	1	1275	1276	1	A	AK2	TreeBeST003007.A.b.a.a	Bra025922/A06:6983834-6986510	Tp1g16220/ch1-1:5794642-5798208
1	1600	1	1274	1275	1	A	AK2	TreeBeST005493	Bra025921/A06:6986973-6987725	Tp1g16230/ch1-1:5798316-5799135
1	1601	1	1273	1274	1	A	AK2	TreeBeST000776.I	Bra025920/A06:6988103-6997545	Tp1g16240/ch1-1:5799499-5809655
1	1602	1	1272	1273	-1	A	AK2	TreeBeST001931.C.d.b	Bra016563/A08:19077575-19078803, Bra025919/A06:6999292-7000018, Bra031022/A09:32892339-32893140, Bra031024/A09:32887405-32888268, Bra031023/A09:32889710-32890274
1	1603	1	1271	1272	-1	A	AK2	TreeBeST001645.C	Bra016562/A08:19071716-19072213, Bra031025/A09:32884322-32884873, Bra025918/A06:7002544-7003068	Tp1g16260/ch1-1:5813588-5814512
1	1604	1	1270	1271	-1			TreeBeST000524.A.b.b.g.b	Bra025917/A06:7004944-7005684	Tp1g16270/ch1-1:5816519-5817780
1	1605	1	1269	1270	1	A	AK2	TreeBeST002844.C.n	Bra025916/A06:7006286-7009249	Tp2g19560/ch2-4:5342725-5345331
1	1606	1	1268	1269	-1	A	AK2	TreeBeST001382.A.a	Bra031026/A09:32882230-32883281	Tp1g16280/ch1-1:5818722-5820517
1	1607	1	1267	1268	1	A	AK2	TreeBeST000400.L.a.b	Bra024430/A06:15753653-15756289, Bra025914/A06:7020886-7022267	Tp1g16290/ch1-1:5819403-5822962
1	1608	1	1266	1267	1	A	AK2	TreeBeST004403	Bra016559/A08:19063767-19065272	Tp1g16300/ch1-1:5823712-5825637
1	1609	1	1265	1266	1	A	AK2	TreeBeST004551	Bra025913/A06:7023888-7025916	Tp1g16310/ch1-1:5825708-5828331
1	1610	1	1264	1265	1	A	AK2	TreeBeST000093.A.g	Bra016558/A08:19057963-19063200	Tp1g16320/ch1-1:5828480-5831012
1	1611	1	1263	1264	1			TreeBeST009514.S.d.b	Bra031027/A09:32877872-32881732	Tp1g16330/ch1-1:5831559-5836921
1	1612	1	1262	1263	-1	A	AK2	TreeBeST000234.E.b.b.c	Bra025911/A06:7046305-7059283	Tp1g16340/ch1-1:5838127-5842459
1	1613	1	1261	1262	-1	A	AK2	TreeBeST009526.A.a.c	Bra025910/A06:7061049-7062462	Tp1g16350/ch1-1:5843751-5845734
1	1614	1	1260	1261	1	A	AK2	TreeBeST008693.F.a.g	Bra025908/A06:7073152-7078079	Tp1g16360/ch1-1:5847529-5853096
1	1615	1	1259	1260	-1	A	AK2	TreeBeST002991.A.m.b
1	1616	1	1258	1259	-1	A	AK2	TreeBeST000245.C.b.a	Bra025906/A06:7081451-7083745
1	1617	1	1257	1258	-1	A	AK2	TreeBeST001450.C	Bra025905/A06:7084039-7085789	Tp1g16380/ch1-1:5857313-5860431
1	1618	1	1256	1257	-1	A	AK2	TreeBeST008685.A.c.b.a.a		Tp1g16390/ch1-1:5860569-5864820
1	1619	1	1255	1256	-1	A	AK2	TreeBeST000452.K.e	Bra031029/A09:32863294-32866289, Bra039717/A08:6452356-6453064	Tp1g16400/ch1-1:5865078-5869098
1	1620	1	1254	1255	1	A	AK2	TreeBeST002572.b.b.a	Bra016557/A08:19040244-19043883, Bra025904/A06:7090572-7093383, Bra031030/A09:32859524-32862904	Tp1g16410/ch1-1:5867632-5873514
1	1621	1	1253	1254	-1	A	AK2	TreeBeST002367.D.b	Bra025903/A06:7095508-7096731	Tp1g16420/ch1-1:5875229-5876623
1	1622	1	1252	1253	-1	A	AK2	TreeBeST008740.O	Bra025902/A06:7097318-7099843	Tp1g16430/ch1-1:5876814-5879924
1	1623	1	1251	1252	-1	A	AK2	TreeBeST007342.a.a	Bra025901/A06:7101409-7101771
1	1624	1	1250	1251	-1	A	AK2	TreeBeST000536.E	Bra025900/A06:7105669-7106952	Tp1g16440/ch1-1:5880042-5883025
1	1625	1	1249	1250	-1	A	AK2	TreeBeST001502.c.a.f	Bra025899/A06:7108185-7110741, Bra031031/A09:32854192-32857360	Tp1g16450/ch1-1:5881793-5887262
1	1626	1	1248	1249	-1	A	AK2	TreeBeST007416.A	Bra025898/A06:7111181-7112008	Tp1g16460/ch1-1:5887284-5888723
1	1627	1	1247	1248	-1			TreeBeST000141.A.b.a.b	Bra031032/A09:32852020-32852908	Tp1g16470/ch1-1:5889501-5890805
1	1628	1	1246	1247	-1	A	AK2	TreeBeST008619.C.a.c	Bra031033/A09:32850862-32851194	Tp1g16480/ch1-1:5890976-5891579
1	1629	1	1245	1246	1	A	AK2	TreeBeST002106.A.b.c.b.b.a	Bra016555/A08:19029803-19031061, Bra025895/A06:7114532-7115637, Bra031034/A09:32849350-32850567	Tp1g16490/ch1-1:5891478-5892799
1	1630	1	1244	1245	1	A	AK2	TreeBeST008861.Q	Bra025894/A06:7116111-7118763	Tp1g16500/ch1-1:5893358-5896569
1	1631	1	1243	1244	-1	A	AK2	TreeBeST008784.NB		Tp1g16510/ch1-1:5896737-5900559
1	1632	1	1242	1243	-1	A	AK2	TreeBeST009584.B.a.b.b.a.a	Bra025666/A06:7131757-7133035	Tp1g16520/ch1-1:5902377-5904535
1	1633	1	1241	1242	-1	A	AK2	TreeBeST008855.G	Bra016552/A08:19014916-19017020, Bra031036/A09:32828663-32835852, Bra025667/A06:7138237-7139370	Tp1g16540/ch1-1:5919966-5920664, Tp1g16550/ch1-1:5923237-5925115
1	1634	1	1240	1241	-1	A	AK2	TreeBeST008770.K.b	Bra025668/A06:7140122-7141135	Tp1g16560/ch1-1:5925372-5926647
1	1635	1	1239	1240	-1	A	AK2	TreeBeST005239.B.b	Bra025671/A06:7164783-7166602	Tp1g16570/ch1-1:5927259-5929940
1	1636	1	1238	1239	-1	A	AK2	TreeBeST009557.A.e	Bra016550/A08:19008956-19011521, Bra025672/A06:7171846-7174474	Tp1g16580/ch1-1:5930400-5935033
1	1637	1	1237	1238	-1	A	AK2	TreeBeST001473.A.b.e	Bra031037/A09:32823481-32826395	Tp1g16590/ch1-1:5936048-5940331
1	1638	1	1236	1237	1			TreeBeST003174.A.b.b.g	Bra016548/A08:18996007-18999695
1	1639	1	1235	1236	1	A	AK2	TreeBeST003174.B.b.a.a.a.b		Tp1g16620/ch1-1:5945040-5948074
1	1640	1	1234	1235	-1	A	AK2	TreeBeST002673.A.a.b	Bra025676/A06:7193358-7197011, Bra031038/A09:32819075-32822538	Tp1g16630/ch1-1:5948457-5953289
1	1641	1	1233	1234	1	A	AK2	TreeBeST008586.B.b.b.b.b.a.b.b.b.b.b.a		Tp1g16650/ch1-1:5958827-5963412
1	1642	1	1232	1233	1	A	AK2	TreeBeST002767.D	Bra031039/A09:32811711-32812853	Tp1g16660/ch1-1:5964202-5966379
1	1643	1	1231	1232	-1	A	AK2	TreeBeST000459.G.j.a	Bra025677/A06:7201710-7203221	Tp1g16670/ch1-1:5966633-5968478
1	1644	1	1230	1231	-1	A	AK2	TreeBeST002967.a	Bra031040/A09:32806191-32811431	Tp1g16680/ch1-1:5968287-5974835
1	1645	1	1229	1230	-1	A	AK2	TreeBeST009539.F.d.a	Bra031041/A09:32786173-32787785
1	1646	1	1228	1229	1			FAM9691.A.c.a	Bra016545/A08:18958232-18959383, Bra031044/A09:32777747-32778915
1	1647	1	1227	1228	-1			TreeBeST005616.e.a	Bra031045/A09:32775308-32777227, Bra031047/A09:32754802-32755663
1	1648	1	1226	1227	1	A	AK2	TreeBeST000478.GB
1	1649	1	1225	1226	-1			TreeBeST005616.f
1	1650	1	1224	1225	-1			TreeBeST005895.A.a.b.c.a		Tp1g16750/ch1-1:6004317-6005664
1	1651	1	1223	1224	-1			TreeBeST000963.C.c.a	Bra016544/A08:18952885-18955007, Bra025685/A06:7279739-7281753
1	1652	1	1222	1223	1			TreeBeST002348.F.a.b.a.d.b	Bra025686/A06:7282165-7282818
1	1653	1	1221	1222	1			TreeBeST002348.F.a.b.a.d.a	Bra016543/A08:18952021-18952446
1	1654	1	1220	1221	1	A	AK2	TreeBeST001128.D.d.a	Bra016542/A08:18949709-18950985
1	1655	1	1219	1220	1	A	AK2	TreeBeST000469.A.b.b.a.a		Tp1g16770/ch1-1:6010398-6011935
1	1656	1	1218	1219	1	A	AK2	TreeBeST000567.B.b.a.b.a	Bra016541/A08:18946455-18948283	Tp1g16780/ch1-1:6012626-6016013
1	1657	1	1217	1218	1	A	AK2	TreeBeST005286.B	Bra016540/A08:18941806-18942891	Tp1g16790/ch1-1:6017660-6018926
1	1658	1	1216	1217	-1	A	AK2	TreeBeST002795.I.a	Bra016539/A08:18934713-18939328
1	1659	1	1215	1216	1			TreeBeST000060.I.b.a.b	Bra016538/A08:18931963-18932229
1	1660	1	1214	1215	1	A	AK2	TreeBeST008114	Bra016537/A08:18929389-18929676, Bra025689/A06:7314221-7314502
1	1661	1	1213	1214	1	A	AK2	TreeBeST008596.I.a	Bra016536/A08:18924407-18928134, Bra025690/A06:7315887-7318039	Tp1g16820/ch1-1:6030259-6033314
1	1662	1	1212	1213	1	A	AK2	TreeBeST005404	Bra025691/A06:7320035-7321213	Tp1g16830/ch1-1:6033799-6036368
1	1663	1	1211	1212	-1	A	AK2	TreeBeST000200.A.a.b.c	Bra016535/A08:18919484-18921382, Bra031053/A09:32725863-32727658
1	1664	1	1210	1211	-1	A	AK2	TreeBeST003591.a.b.b.a.a.a.b.b		Tp1g16840/ch1-1:6040004-6042140
1	1665	1	1209	1210	-1	A	AK2	TreeBeST000054.Q.a		Tp1g16850/ch1-1:6047170-6051319
1	1666	1	1208	1209	-1			TreeBeST000054.A.a.b.b.b.b.a.b	Bra016534/A08:18910878-18918361, Bra031054/A09:32720178-32722556	Tp1g16860/ch1-1:6052157-6055014
1	1667	1	1207	1208	1	A	AK2	TreeBeST008738.AB.b.a.a
1	1668	1	1206	1207	1			TreeBeST008738.AB.b.a.b.b	Bra025696/A06:7354717-7357090	Tp1g16870/ch1-1:6053880-6057793
1	1669	1	1205	1206	-1	A	AK2	TreeBeST000281.T.a	Bra016533/A08:18907511-18909826, Bra025697/A06:7360168-7362678	Tp1g16880/ch1-1:6060907-6063680
1	1670	1	1204	1205	1	A	AK2	TreeBeST000577.V.b.d	Bra025698/A06:7362965-7363736, Bra031056/A09:32709415-32715395	Tp1g16890/ch1-1:6063627-6070086
1	1671	1	1203	1204	-1	A	AK2	TreeBeST008790.A.b.c.a	Bra025702/A06:7383368-7385644	Tp1g16900/ch1-1:6070520-6072986
1	1672	1	1202	1203	-1	A	AK2	TreeBeST002004.B.b.a	Bra016532/A08:18901852-18905884, Bra031057/A09:32703568-32707357, Bra025703/A06:7387970-7392225	Tp1g16910/ch1-1:6073233-6078691
1	1673	1	1201	1202	-1	A	AK2	TreeBeST007848	Bra016531/A08:18899750-18900400	Tp1g16920/ch1-1:6077669-6080777
1	1674	1	1200	1201	1	A	AK2	TreeBeST008578.G.e.a.a	Bra031058/A09:32701753-32702397	Tp1g16940/ch1-1:6081424-6082404
1	1675	1	1199	1200	1	A	AK2	TreeBeST008578.G.e.a.b	Bra025704/A06:7394344-7394988
1	1676	1	1198	1199	1	A	AK2	TreeBeST000190.A.g	Bra025705/A06:7395589-7397218, Bra031059/A09:32699474-32701078	Tp1g16950/ch1-1:6082884-6084809
1	1677	1	1197	1198	1	A	AK2	TreeBeST009521.C.a.a.b.b.a.b	Bra016530/A08:18896375-18897686, Bra031060/A09:32697637-32698792	Tp1g16960/ch1-1:6085271-6087404
1	1678	1	1196	1197	-1	A	AK2	TreeBeST003894.B.d.a	Bra016529/A08:18890968-18892397	Tp1g16970/ch1-1:6089787-6092971
1	1679	1	1195	1196	-1			TreeBeST003044.C.a	Bra016528/A08:18887883-18888107	Tp1g16980/ch1-1:6093438-6095307
1	1680	1	1194	1195	-1			TreeBeST003044.C.b	Bra025707/A06:7404673-7404930, Bra031061/A09:32692317-32692571
1	1681	1	1193	1194	-1	A	AK2	TreeBeST000975.G	Bra031062/A09:32688382-32690240	Tp1g16990/ch1-1:6095849-6098065
1	1682	1	1192	1193	1			TreeBeST000305.B.b.b.a.b.d.b	Bra025708/A06:7405386-7406551	Tp1g17000/ch1-1:6098115-6101565
1	1683	1	1191	1192	-1	A	AK2	TreeBeST000562.G	Bra025709/A06:7418631-7421037	Tp1g17010/ch1-1:6104782-6107387
1	1684	1	1190	1191	-1	A	AK2	TreeBeST000585.I.a.d	Bra031063/A09:32682544-32687636
1	1685	1	1189	1190	-1	A	AK2	TreeBeST002413.C.a	Bra025710/A06:7424141-7427605	Tp1g17020/ch1-1:6107455-6119854
1	1686	1	1188	1189	-1	A	AK2	TreeBeST002420.B		Tp1g17030/ch1-1:6120253-6121190
1	1687	1	1187	1188	-1	A	AK2	TreeBeST001941.F		Tp1g17040/ch1-1:6121965-6123824
1	1688	1	1186	1187	1	A	AK2	TreeBeST003968.b	Bra016524/A08:18869288-18870207
1	1689	1	1185	1186	1	A	AK2	TreeBeST004902	Bra016523/A08:18867509-18868838, Bra025711/A06:7434708-7435991	Tp1g17050/ch1-1:6123935-6125673
1	1690	1	1184	1185	-1	A	AK2	TreeBeST008590.L	Bra016522/A08:18866069-18867023	Tp1g17060/ch1-1:6126079-6127311
1	1691	1	1183	1184	-1	A	AK2	TreeBeST000139.F.b.b.c	Bra016521/A08:18862473-18864909	Tp1g17070/ch1-1:6127160-6130100
1	1692	1	1182	1183	-1			TreeBeST008904.A.b.b.a.b.b.a	Bra016520/A08:18857930-18859054
1	1693	1	1181	1182	-1	A	AK2	TreeBeST000026.L.d.a.b	Bra016519/A08:18855829-18856812, Bra025714/A06:7443684-7444400, Bra031068/A09:32643500-32644165
1	1694	1	1180	1181	1	A	AK2	TreeBeST000704.D.a.d	Bra025715/A06:7451349-7452172	Tp1g17100/ch1-1:6138605-6140138
1	1695	1	1179	1180	1			TreeBeST000202.A.b.b.a.b	Bra016518/A08:18854473-18854844
1	1696	1	1178	1179	1	A	AK2	TreeBeST008692.BB.b.a	Bra016517/A08:18849539-18853797
1	1697	1	1177	1178	-1	A	AK2	TreeBeST000040.CB.c	Bra031070/A09:32631905-32636868	Tp1g17140/ch1-1:6158755-6164544
1	1698	1	1176	1177	1	A	AK2	TreeBeST006668	Bra025722/A06:7493022-7493542	Tp1g17150/ch1-1:6163798-6165243
1	1699	1	1175	1176	1			TreeBeST000072.A.b.b.a.b	Bra016515/A08:18837431-18840046, Bra025723/A06:7494251-7496701	Tp1g17160/ch1-1:6165416-6168591
1	1700	1	1174	1175	1	A	AK2	TreeBeST000646.A.b.b.c	Bra025724/A06:7505315-7508584	Tp1g17170/ch1-1:6171326-6176695
1	1701	1	1173	1174	-1	A	AK2	TreeBeST000935.H.e	Bra025725/A06:7511471-7513748	Tp1g17180/ch1-1:6177714-6181592
1	1702	1	1172	1173	-1	A	AK2	TreeBeST000051.Q	Bra016513/A08:18825319-18827976	Tp1g17190/ch1-1:6181933-6185292
1	1703	1	1171	1172	1			TreeBeST000471.F.b.a	Bra016512/A08:18821872-18822927	Tp1g17200/ch1-1:6185829-6187576
1	1704	1	1170	1171	1			TreeBeST000471.F.b.b	Bra025726/A06:7522629-7523687
1	1705	1	1169	1170	1	A	AK2	TreeBeST000368.C	Bra025727/A06:7532819-7533502	Tp1g17210/ch1-1:6191491-6192529
1	1706	1	1168	1169	-1			TreeBeST008559.E.b.b.d	Bra025728/A06:7544246-7545149, Bra025730/A06:7549757-7550455, Bra031074/A09:32602306-32603153	Tp1g17220/ch1-1:6196977-6198040, Tp1g17230/ch1-1:6200323-6201411, Tp_un1164_001/un1164:1215-1744
1	1707	1	1167	1168	1			TreeBeST002383.B.e.a	Bra025729/A06:7546730-7548277, Bra025731/A06:7551864-7554289
1	1708	1	1166	1167	-1	A	AK2	TreeBeST004842	Bra025732/A06:7556426-7558339	Tp1g17250/ch1-1:6205999-6209156
1	1709	1	1165	1166	-1			TreeBeST000750.A.a.g.b.b	Bra031077/A09:32587836-32591097	Tp1g17260/ch1-1:6210089-6211533
1	1710	1	1164	1165	1			TreeBeST002753.B.h.b	Bra025734/A06:7561437-7562925	Tp1g17270/ch1-1:6211724-6213923
1	1711	1	1163	1164	1	A	AK2	TreeBeST004729.e	Bra025735/A06:7564241-7566049	Tp1g17280/ch1-1:6214083-6216325
1	1712	1	1162	1163	-1	A	AK2	TreeBeST002956.A	Bra016506/A08:18793274-18793811	Tp1g17290/ch1-1:6220255-6221112
1	1713	1	1161	1162	1			TreeBeST000008.G.b.a.a.a.b.b	Bra031078/A09:32579770-32581220
1	1714	1	1160	1161	1	A	AK2	TreeBeST000008.O		Tp1g17300/ch1-1:6223724-6226075
1	1715	1	1159	1160	1	A	AK2	TreeBeST008612.R	Bra025737/A06:7587245-7590357	Tp1g17310/ch1-1:6226365-6230668
1	1716	1	1158	1159	-1	A	AK2	TreeBeST008614.M.a.a	Bra025738/A06:7594024-7595544, Bra031081/A09:32551127-32552662	Tp1g17330/ch1-1:6231414-6233186
1	1717	1	1157	1158	1			TreeBeST008730.E.b.e.b	Bra025740/A06:7658271-7661155	Tp1g17340/ch1-1:6233261-6237260
1	1718	1	1156	1157	-1	A	AK2	TreeBeST002913.a.b.c	Bra025741/A06:7663339-7664394	Tp1g17350/ch1-1:6238459-6241568
1	1719	1	1155	1156	-1	A	AK2	TreeBeST004845.E	Bra016505/A08:18786984-18791405, Bra025742/A06:7665696-7670020	Tp1g17360/ch1-1:6241707-6247414
1	1720	1	1154	1155	1	A	AK2	TreeBeST004158	Bra025743/A06:7670451-7672553	Tp1g17370/ch1-1:6247692-6251233
1	1721	1	1153	1154	1	A	AK2	TreeBeST007131.A	Bra016504/A08:18786070-18786315, Bra025744/A06:7673405-7674795
1	1722	1	1152	1153	1			TreeBeST000523.C.c.a.b	Bra025745/A06:7675462-7676318	Tp1g17380/ch1-1:6253620-6255504
1	1723	1	1151	1152	-1	A	AK2	TreeBeST003158.A	Bra025746/A06:7679352-7681781	Tp1g17390/ch1-1:6256919-6260403
1	1724	1	1150	1151	-1	A	AK2	TreeBeST004252	Bra025747/A06:7691810-7692548	Tp1g17400/ch1-1:6261366-6262514
1	1725	1	1149	1150	-1	A	AK2	TreeBeST000328.H.a.c.a	Bra025748/A06:7696297-7698359	Tp1g17410/ch1-1:6262799-6265839
1	1726	1	1148	1149	1	A	AK2	TreeBeST001587.A.l.a.a	Bra016503/A08:18784347-18785279	Tp1g17420/ch1-1:6264618-6265908
1	1727	1	1147	1148	-1	A	AK2	TreeBeST001264.A.b.a.a	Bra016502/A08:18781599-18783605, Bra025750/A06:7700091-7701728	Tp1g17430/ch1-1:6266391-6268874
1	1728	1	1146	1147	-1	A	AK2	TreeBeST002114.E	Bra025751/A06:7702877-7704700	Tp1g17440/ch1-1:6269569-6272174
1	1729	1	1145	1146	1	A	AK2	TreeBeST004200.B	Bra016501/A08:18780299-18780619	Tp1g17450/ch1-1:6272245-6272701
1	1730	1	1144	1145	-1	A	AK2	TreeBeST007658	Bra016500/A08:18777514-18778386, Bra025752/A06:7710573-7711592	Tp1g17460/ch1-1:6274829-6275884
1	1731	1	1143	1144	1	A	AK2	TreeBeST008772.L	Bra016499/A08:18772365-18774606	Tp1g17470/ch1-1:6277815-6280922
1	1732	1	1142	1143	1			TreeBeST008791.G.d.a	Bra016498/A08:18768375-18771044
1	1733	1	1141	1142	1			TreeBeST008791.G.d.b	Bra025753/A06:7712820-7715419	Tp1g17480/ch1-1:6282406-6285002
1	1734	1	1140	1141	1	A	AK2	TreeBeST000057.J.a.a	Bra025754/A06:7719739-7722835	Tp1g17490/ch1-1:6289121-6293213
1	1735	1	1139	1140	1	A	AK2	TreeBeST001953.B.c	Bra025755/A06:7724242-7725974	Tp1g17500/ch1-1:6293506-6296521
1	1736	1	1138	1139	1	A	AK2	TreeBeST002149.B.b	Bra025756/A06:7733521-7734851	Tp1g17510/ch1-1:6297831-6299909
1	1737	1	1137	1138	1	A	AK2	TreeBeST005776.B.b	Bra025757/A06:7735846-7737477	Tp1g17520/ch1-1:6299442-6301734
1	1738	1	1136	1137	1	A	AK2	TreeBeST000107.K.a.b.a	Bra016497/A08:18761164-18763526	Tp1g17530/ch1-1:6301700-6305265
1	1739	1	1135	1136	-1	A	AK2	TreeBeST002796.C.b.b.c	Bra025759/A06:7744678-7746472	Tp1g17540/ch1-1:6306182-6309334
1	1740	1	1134	1135	1			TreeBeST000456.Y.h	Bra025760/A06:7746698-7749053	Tp1g17550/ch1-1:6308733-6312129
1	1741	1	1133	1134	1	A	AK2	TreeBeST001547.F	Bra025761/A06:7749573-7752254	Tp1g17560/ch1-1:6312523-6315268
1	1742	1	1132	1133	1	A	AK2	TreeBeST000166.F.c	Bra025762/A06:7753056-7753780	Tp1g17570/ch1-1:6315801-6317156
1	1743	1	1131	1132	-1	A	AK2	TreeBeST002742.B.a	Bra025763/A06:7756050-7756895	Tp1g17580/ch1-1:6317905-6319536
1	1744	1	1130	1131	-1	A	AK2	TreeBeST000161.D.b.b.b	Bra016495/A08:18748569-18751813, Bra025764/A06:7758465-7759695	Tp1g17590/ch1-1:6320242-6322592
1	1745	1	1129	1130	1			TreeBeST002232.A.a.b	Bra025767/A06:7775429-7776778
1	1746	1	1128	1129	1	A	AK2	TreeBeST000681.A.b.a	Bra025768/A06:7778642-7779917	Tp1g17600/ch1-1:6324298-6326159
1	1747	1	1127	1128	-1	A	AK2	TreeBeST005527	Bra025769/A06:7790016-7791138	Tp1g17610/ch1-1:6331703-6334137
1	1748	1	1126	1127	-1	A	AK2	TreeBeST008825.C.b.d	Bra025770/A06:7796443-7796784	Tp1g17620/ch1-1:6335849-6336404
1	1749	1	1125	1126	1	A	AK2	TreeBeST000556.B.b.e	Bra016494/A08:18745613-18748477, Bra025772/A06:7839715-7842895	Tp1g17630/ch1-1:6339740-6343488
1	1750	1	1124	1125	1			TreeBeST008825.J.b.b.b	Bra025774/A06:7875408-7875863	Tp1g17640/ch1-1:6351831-6353477
1	1751	1	1123	1124	-1	B	AK2	TreeBeST008692.AB.b.a.a	Bra025775/A06:7913387-7917061	Tp1g17650/ch1-1:6368182-6373985
1	1752	1	1122	1123	1	B	AK2	TreeBeST003271.B	Bra016491/A08:18701569-18703224, Bra025776/A06:7917492-7919137	Tp1g17660/ch1-1:6373938-6376984
1	1753	1	1121	1122	1	B	AK2	TreeBeST008602.J.e	Bra025777/A06:7922341-7925171	Tp1g17670/ch1-1:6377445-6382557
1	1754	1	1120	1121	1	B	AK2	TreeBeST009522.D	Bra012191/A07:9395682-9398854	Tp1g17680/ch1-1:6383362-6388184
1	1755	1	1119	1120	1	B	AK2	TreeBeST000409.D.b.o	Bra012193/A07:9381092-9382762, Bra012194/A07:9368269-9369939, Bra025780/A06:7958153-7959802, Bra016489/A08:18684287-18685930	Tp1g17690/ch1-1:6389937-6391866
1	1756	1	1118	1119	-1			TreeBeST000573.E.b.a.a.b.b.d.b.b	Bra025781/A06:7973204-7974253	Tp1g17700/ch1-1:6394033-6395943
1	1757	1	1117	1118	1	B	AK2	TreeBeST001674.B.b	Bra016487/A08:18677721-18679660, Bra025782/A06:7974926-7982937	Tp1g17710/ch1-1:6396164-6398659
1	1758	1	1116	1117	1	B	AK2	TreeBeST008629.J.e	Bra012198/A07:9346633-9348996, Bra025783/A06:7983712-7987096	Tp1g17720/ch1-1:6398870-6401961
1	1759	1	1115	1116	-1	B	AK2	TreeBeST000882.A.a.d.a.a	Bra025784/A06:7994522-7995890	Tp1g17730/ch1-1:6403109-6406120
1	1760	1	1114	1115	-1	B	AK2	TreeBeST007472	Bra012199/A07:9343359-9343592, Bra016485/A08:18672517-18672702, Bra025785/A06:7998225-7998450	Tp1g17740/ch1-1:6406494-6406860
1	1761	1	1113	1114	-1	B	AK2	TreeBeST006761.b	Bra016484/A08:18670278-18670571	Tp1g17750/ch1-1:6409228-6409928
1	1762	1	1112	1113	1			TreeBeST000632.I.a.b.b	Bra012200/A07:9333333-9335715	Tp1g17760/ch1-1:6409784-6411823
1	1763	1	1111	1112	-1	B	AK2	TreeBeST005118	Bra012201/A07:9330637-9331975, Bra016482/A08:18665579-18666885	Tp1g17770/ch1-1:6411930-6413922
1	1764	1	1110	1111	-1	B	AK2	TreeBeST002813.B	Bra025787/A06:8004592-8005967	Tp1g17780/ch1-1:6414306-6416624
1	1765	1	1109	1110	-1	B	AK2	TreeBeST001231.A.b.b		Tp1g17790/ch1-1:6418790-6422130
1	1766	1	1108	1109	-1	B	AK2	TreeBeST008559.B.b.b.c		Tp1g17800/ch1-1:6421926-6424639
1	1767	1	1107	1108	1			TreeBeST003057.e.b	Bra012204/A07:9323132-9324312	Tp1g17810/ch1-1:6424218-6426761
1	1768	1	1106	1107	1			TreeBeST005227.A.b	Bra012205/A07:9317892-9322244	Tp1g17820/ch1-1:6426253-6431725
1	1769	1	1105	1106	-1			TreeBeST004714.c.b	Bra012206/A07:9316214-9317171	Tp1g17830/ch1-1:6431647-6433386
1	1770	1	1104	1105	1			TreeBeST006932.a.b	Bra016479/A08:18656800-18657372	Tp1g17840/ch1-1:6433587-6434217
1	1771	1	1103	1104	-1			TreeBeST000196.Q.f	Bra016478/A08:18652126-18654822	Tp1g17850/ch1-1:6437592-6440884
1	1772	1	1102	1103	-1	B	AK2	TreeBeST000083.F.e.a	Bra016477/A08:18649662-18650768	Tp1g17860/ch1-1:6442585-6444647
1	1773	1	1101	1102	1	B	AK2	TreeBeST006921.b.b	Bra025792/A06:8038762-8040329	Tp1g17870/ch1-1:6444913-6446727
1	1774	1	1100	1101	-1	B	AK2	TreeBeST003153.D.a	Bra016476/A08:18645880-18648782	Tp1g17880/ch1-1:6446816-6451557
1	1775	1	1099	1100	-1	B	AK2	TreeBeST009530.E.b.a.b	Bra012211/A07:9289030-9291079	Tp1g17890/ch1-1:6452329-6454379
1	1776	1	1098	1099	-1	B	AK2	TreeBeST009530.E.b.a.a.b	Bra012212/A07:9283688-9288005	Tp1g17900/ch1-1:6454989-6457244
1	1777	1	1097	1098	-1	B	AK2	TreeBeST009530.E.b.a.a.a.a	Bra025794/A06:8043016-8048910	Tp1g17910/ch1-1:6458465-6466134
1	1778	1	1096	1097	-1			TreeBeST000047.W.f	Bra012213/A07:9270162-9270711, Bra012214/A07:9266762-9267327, Bra012216/A07:9262289-9262849	Tp1g17920/ch1-1:6466176-6467071
1	1779	1	1095	1096	1	B	AK2	TreeBeST009349.A	Bra012215/A07:9266304-9266660, Bra012217/A07:9258668-9262187	Tp1g17930/ch1-1:6467094-6470173
1	1780	1	1094	1095	1	B	AK2	TreeBeST008724.I.b.a	Bra025798/A06:8066042-8069056	Tp1g17940/ch1-1:6470576-6473748
1	1781	1	1093	1094	-1	B	AK2	TreeBeST001277.D	Bra016474/A08:18638653-18640079, Bra025799/A06:8073950-8075379	Tp1g17950/ch1-1:6476882-6478785
1	1782	1	1092	1093	1	B	AK2	TreeBeST008562.B.d.a.a	Bra012218/A07:9243808-9244726	Tp1g17960/ch1-1:6478518-6480084
1	1783	1	1091	1092	1	B	AK2	TreeBeST002236.B.a		Tp1g17970/ch1-1:6481169-6484549
1	1784	1	1090	1091	1			TreeBeST001156.A.b.b	Bra025801/A06:8078404-8080306	Tp1g17980/ch1-1:6484968-6487663
1	1785	1	1089	1090	1	B	AK2	TreeBeST003131.A.g	Bra025802/A06:8081457-8082663	Tp1g17990/ch1-1:6488071-6490071
1	1786	1	1088	1089	-1	B	AK2	TreeBeST001547.I	Bra025803/A06:8082944-8085226	Tp1g18000/ch1-1:6490318-6492942
1	1787	1	1087	1088	-1	B	AK2	TreeBeST000134.C.a	Bra012223/A07:9211810-9214837, Bra025804/A06:8089456-8092456	Tp1g18010/ch1-1:6493084-6497140
1	1788	1	1086	1087	1			TreeBeST000147.D.f	Bra025805/A06:8093486-8100147	Tp1g18020/ch1-1:6497329-6499870
1	1789	1	1085	1086	-1	B	AK2	TreeBeST000024.A.b	Bra025806/A06:8104781-8106494	Tp1g18030/ch1-1:6502398-6504248
1	1790	1	1084	1085	-1	B	AK2	TreeBeST004591.b.a	Bra012225/A07:9207390-9208121, Bra025807/A06:8108633-8109400	Tp1g18040/ch1-1:6505397-6507021
1	1791	1	1083	1084	1	B	AK2	TreeBeST000799.D.c	Bra025811/A06:8151956-8153026	Tp1g18050/ch1-1:6507051-6508641
1	1792	1	1082	1083	1	B	AK2	TreeBeST004574.e	Bra012226/A07:9205211-9206386, Bra025812/A06:8159872-8160279, Bra016470/A08:18625455-18625952	Tp1g18060/ch1-1:6510359-6511450
1	1793	1	1081	1082	-1	B	AK2	TreeBeST001435.A.b	Bra016467/A08:18609960-18610613, Bra016468/A08:18620546-18621199, Bra016469/A08:18622286-18622897
1	1794	1	1080	1081	1	B	AK2	TreeBeST002394.A.b.b.a.a.b.a		Tp1g18070/ch1-1:6513667-6514916
1	1795	1	1079	1080	1	B	AK2	TreeBeST002026.B.e	Bra025814/A06:8164952-8166601	Tp1g18110/ch1-1:6524714-6527142
1	1796	1	1078	1079	-1	B	AK2	TreeBeST000807.G.e	Bra025816/A06:8195491-8198807	Tp1g18120/ch1-1:6532543-6536232
1	1797	1	1077	1078	1			TreeBeST004558.A.b.d	Bra025817/A06:8199254-8202346	Tp1g18130/ch1-1:6536147-6540036
1	1798	1	1076	1077	1	B	AK2	TreeBeST000145.O.a.b.a.b.g.a.b	Bra025818/A06:8204046-8210184	Tp1g18140/ch1-1:6540277-6543478
1	1799	1	1075	1076	1			TreeBeST004558.A.b.c	Bra012228/A07:9175807-9179036
1	1800	1	1074	1075	1	B	AK2	TreeBeST006114.e	Bra012229/A07:9174508-9174858	Tp1g18150/ch1-1:6543694-6544579
1	1801	1	1073	1074	1	B	AK2	TreeBeST003831.B.b.c.a
1	1802	1	1072	1073	1	B	AK2	TreeBeST003831.B.b.c.b	Bra012230/A07:9172141-9172893, Bra025819/A06:8220932-8222243	Tp1g18160/ch1-1:6545170-6546521
1	1803	1	1071	1072	-1	B	AK2	TreeBeST003816.A.b.a	Bra025820/A06:8228236-8229283	Tp1g18170/ch1-1:6548205-6550630
1	1804	1	1070	1071	-1			TreeBeST000168.C.b.b	Bra018403/A05:7993963-7994538, Bra025821/A06:8231443-8231853	Tp1g18180/ch1-1:6551892-6552509
1	1805	1	1069	1070	1	B	AK2	TreeBeST008745.J.a	Bra016466/A08:18606431-18608349, Bra025822/A06:8232065-8234028	Tp1g18190/ch1-1:6551643-6555611
1	1806	1	1068	1069	1			TreeBeST008745.I.a.b.a	Bra016465/A08:18603283-18604969
1	1807	1	1067	1068	1	B	AK2	TreeBeST008745.I.b	Bra016464/A08:18600339-18602334
1	1808	1	1066	1067	1	B	AK2	TreeBeST008745.L	Bra016463/A08:18592551-18594657	Tp1g18220/ch1-1:6564987-6567701
1	1809	1	1065	1066	1	B	AK2	TreeBeST000028.A.b.a.g	Bra016462/A08:18590988-18591683	Tp1g18230/ch1-1:6567994-6568846
1	1810	1	1064	1065	1	B	AK2	TreeBeST008745.A.a.b		Tp1g18240/ch1-1:6569401-6571942
1	1811	1	1063	1064	-1	B	AK2	TreeBeST003930.a.a	Bra025825/A06:8252772-8255201	Tp1g18250/ch1-1:6574709-6577660
1	1812	1	1062	1063	1	B	AK2	TreeBeST008587.J.b.c	Bra025826/A06:8255542-8258009	Tp1g18260/ch1-1:6577679-6580623
1	1813	1	1061	1062	1	B	AK2	TreeBeST008747.G	Bra025827/A06:8259633-8261416	Tp1g18270/ch1-1:6581830-6584440
1	1814	1	1060	1061	1	B	AK2	TreeBeST003948	Bra012235/A07:9150222-9151793, Bra025828/A06:8261956-8263109	Tp1g18280/ch1-1:6584333-6587021
1	1815	1	1059	1060	-1	B	AK2	TreeBeST000675.B.e	Bra016461/A08:18587323-18588304, Bra025830/A06:8274967-8276171	Tp1g18290/ch1-1:6587032-6589046
1	1816	1	1058	1059	1	B	AK2	TreeBeST008788.B.b.b.g	Bra016460/A08:18584774-18586717, Bra025831/A06:8276815-8278869	Tp1g18300/ch1-1:6589113-6592337
1	1817	1	1057	1058	-1	B	AK2	TreeBeST001187.J	Bra012238/A07:9140351-9143528, Bra016459/A08:18575161-18578379, Bra025832/A06:8293288-8296360	Tp1g18320/ch1-1:6596712-6600923
1	1818	1	1056	1057	-1	B	AK2	TreeBeST001187.E.a	Bra012239/A07:9137165-9139726	Tp1g18330/ch1-1:6601188-6604486
1	1819	1	1055	1056	-1			TreeBeST000476.C.b.b.c.b	Bra012241/A07:9123369-9126327, Bra025834/A06:8315314-8318412	Tp1g18360/ch1-1:6618266-6621896
1	1820	1	1054	1055	1	B	AK2	TreeBeST000016.E.d.c	Bra016457/A08:18566320-18567874, Bra025835/A06:8318861-8320507	Tp1g18370/ch1-1:6621903-6625138
1	1821	1	1053	1054	1	B	AK2	TreeBeST001207.D.b.a.j	Bra016456/A08:18557738-18561041, Bra025837/A06:8329724-8333111
1	1822	1	1052	1053	-1	B	AK2	TreeBeST000539.D.a.f	Bra025838/A06:8347726-8348661
1	1823	1	1051	1052	-1	B	AK2	TreeBeST000180.D.b.a	Bra025839/A06:8350097-8351187
1	1824	1	1050	1051	1	B	AK2	TreeBeST001207.D.b.a.i.a	Bra012243/A07:9112872-9115805	Tp1g18380/ch1-1:6626311-6630408
1	1825	1	1049	1050	-1	B	AK2	TreeBeST000539.D.a.e	Bra012244/A07:9107932-9109145
1	1826	1	1048	1049	-1	B	AK2	TreeBeST000180.D.a	Bra012245/A07:9098781-9100872	Tp1g18430/ch1-1:6641390-6644918
1	1827	1	1047	1048	1			TreeBeST000874.F.d.a.a	Bra025840/A06:8351948-8358878	Tp1g18440/ch1-1:6645055-6650545
1	1828	1	1046	1047	-1	B	AK2	TreeBeST001542.A.b	Bra012247/A07:9092170-9096645, Bra016455/A08:18548475-18554862, Bra025842/A06:8392107-8396957	Tp1g18460/ch1-1:6652740-6658374
1	1829	1	1045	1046	1	B	AK2	TreeBeST005988	Bra012248/A07:9090309-9091748, Bra016454/A08:18547094-18548159	Tp1g18470/ch1-1:6658423-6660609
1	1830	1	1044	1045	-1	B	AK2	TreeBeST000723.G.a	Bra012249/A07:9086088-9089404, Bra016453/A08:18542406-18545869	Tp1g18480/ch1-1:6659420-6664668
1	1831	1	1043	1044	1	B	AK2	TreeBeST004170.B.b	Bra016452/A08:18540019-18541155	Tp1g18490/ch1-1:6664567-6665936
1	1832	1	1042	1043	1	B	AK2	TreeBeST004170.B.a.a.a	Bra016451/A08:18538135-18538623, Bra025843/A06:8398148-8398612
1	1833	1	1041	1042	-1	B	AK2	TreeBeST003019.A	Bra016450/A08:18535753-18536395, Bra025844/A06:8398984-8400286	Tp1g18500/ch1-1:6667227-6669297
1	1834	1	1040	1041	-1	B	AK2	TreeBeST004776.c	Bra025845/A06:8400717-8401991	Tp1g18510/ch1-1:6668662-6670682
1	1835	1	1039	1040	-1			TreeBeST000187.C.a.b.b.b.d.a.b	Bra012251/A07:9078464-9079054	Tp1g18520/ch1-1:6674916-6675931
1	1836	1	1038	1039	-1	B	AK2	TreeBeST005619	Bra025847/A06:8414967-8416404	Tp1g18530/ch1-1:6677820-6680589
1	1837	1	1037	1038	1	B	AK2	TreeBeST009556.K.b	Bra016448/A08:18524895-18527677, Bra025848/A06:8416680-8419455	Tp1g18540/ch1-1:6680138-6683705
1	1838	1	1036	1037	-1	B	AK2	TreeBeST008783.G.a.b.c	Bra012252/A07:9072562-9073884	Tp1g18550/ch1-1:6690575-6692128
1	1839	1	1035	1036	1	B	AK2	TreeBeST000159.V.a.a	Bra016446/A08:18515407-18519545	Tp1g18560/ch1-1:6692048-6694815
1	1840	1	1034	1035	1	B	AK2	TreeBeST003226.C.c	Bra025851/A06:8432709-8433620	Tp1g18570/ch1-1:6694956-6697066
1	1841	1	1033	1034	1	B	AK2	TreeBeST000516.B.a	Bra012254/A07:9066350-9067885, Bra016445/A08:18512856-18514443, Bra025852/A06:8435320-8437015	Tp1g18580/ch1-1:6698347-6701931
1	1842	1	1032	1033	1			TreeBeST004782.a.b	Bra025853/A06:8438276-8439287
1	1843	1	1031	1032	-1	B	AK2	TreeBeST000119.R.c.a	Bra012256/A07:9048236-9049165, Bra025854/A06:8452918-8453852	Tp1g18600/ch1-1:6709847-6711211
1	1844	1	1030	1031	1			TreeBeST001780.H.b.a.c.a.a	Bra012257/A07:9042954-9045901, Bra016443/A08:18495902-18499014	Tp1g18610/ch1-1:6713409-6717240
1	1845	1	1029	1030	-1	B	AK2	TreeBeST009524.R.b	Bra025856/A06:8465305-8468820	Tp1g18620/ch1-1:6719556-6722983
1	1846	1	1028	1029	-1	B	AK2	TreeBeST000545.B.a.c	Bra025857/A06:8471594-8473376	Tp1g18630/ch1-1:6725634-6727627
1	1847	1	1027	1028	1	B	AK2	TreeBeST009518.S.b.a	Bra012258/A07:9032972-9034479	Tp1g18640/ch1-1:6727109-6729863
1	1848	1	1026	1027	1	B	AK2	TreeBeST000957.J.e	Bra025858/A06:8492710-8496496	Tp1g18650/ch1-1:6730056-6734680
1	1849	1	1025	1026	1	B	AK2	TreeBeST000197.L.l	Bra008413/A02:15486743-15489635, Bra012260/A07:9020226-9027905, Bra022718/A02:7823073-7830877, Bra020835/A08:11791687-11799064	Tp1g18660/ch1-1:6735343-6743426
1	1850	1	1024	1025	-1	B	AK2	TreeBeST001812.C.b	Bra025862/A06:8532195-8537195	Tp1g18670/ch1-1:6747459-6754410
1	1851	1	1023	1024	-1	B	AK2	TreeBeST009540.S.a	Bra025863/A06:8551429-8555416	Tp1g18680/ch1-1:6758004-6762930
1	1852	1	1022	1023	1	B	AK2	TreeBeST000867.I.e	Bra025864/A06:8557317-8558911	Tp1g18690/ch1-1:6763471-6765998
1	1853	1	1021	1022	-1			TreeBeST000074.A.a.b	Bra012263/A07:8991979-8992912	Tp1g18700/ch1-1:6770263-6773812
1	1854	1	1020	1021	-1			TreeBeST000761.A.c.b	Bra012264/A07:8981636-8982259
1	1855	1	1019	1020	-1			TreeBeST000074.A.a.a	Bra016441/A08:18489337-18490290, Bra025865/A06:8572630-8573686
1	1856	1	1018	1019	-1			TreeBeST000761.A.c.a	Bra016439/A08:18482093-18482725, Bra025866/A06:8584545-8585183	Tp1g18710/ch1-1:6779682-6780357
1	1857	1	1017	1018	-1	B	AK2	TreeBeST000296.K.e	Bra012266/A07:8966174-8966917, Bra014004/A08:4683814-4684566, Bra025868/A06:8602594-8603346, Bra016437/A08:18468183-18468935	Tp1g18720/ch1-1:6789066-6789926
1	1858	1	1016	1017	-1	B	AK2	TreeBeST000085.H.b.a	Bra025869/A06:8610365-8612529
1	1859	1	1015	1016	-1	B	AK2	TreeBeST002980.f	Bra016436/A08:18460949-18462071, Bra025870/A06:8612754-8613966	Tp1g18730/ch1-1:6793861-6798498
1	1860	1	1014	1015	1	B	AK2	TreeBeST000221.I.a.a.a	Bra025871/A06:8614496-8615846	Tp1g18740/ch1-1:6798487-6800740
1	1861	1	1013	1014	1			TreeBeST000997.B.b.b.a.b	Bra025872/A06:8617659-8620562
1	1862	1	1012	1013	-1	B	AK2	TreeBeST005850.B	Bra012267/A07:8954601-8955989, Bra025873/A06:8625212-8626784	Tp1g18760/ch1-1:6807208-6810044
1	1863	1	1011	1012	1	B	AK2	TreeBeST008603.W.a.a.a.a	Bra025874/A06:8628196-8629498
1	1864	1	1010	1011	-1	B	AK2	TreeBeST000906.b.b.b.e.a.a
1	1865	1	1009	1010	1	B	AK2	TreeBeST000838.J.a	Bra016430/A08:18430084-18434125
1	1866	1	1008	1009	-1	B	AK2	TreeBeST003094.E.g		Tp1g18810/ch1-1:6824853-6828952, Tp1g18820/ch1-1:6829478-6831872
1	1867	1	1007	1008	1	B	AK2	TreeBeST003392.C.a		Tp1g18830/ch1-1:6831977-6832931
1	1868	1	1006	1007	-1	B	AK2	TreeBeST001565.C.b.b	Bra016429/A08:18425517-18426668, Bra025881/A06:8674613-8675818	Tp1g18840/ch1-1:6834754-6836466
1	1869	1	1005	1006	-1	B	AK2	TreeBeST009527.I.a.b	Bra016426/A08:18404446-18406819, Bra016427/A08:18412075-18414731, Bra016428/A08:18420631-18423246
1	1870	1	1004	1005	1	B	AK2	TreeBeST008447
1	1871	1	1003	1004	-1	B	AK2	TreeBeST009523.X.a	Bra012277/A07:8877853-8878638	Tp1g18890/ch1-1:6865418-6867097
1	1872	1	1002	1003	1	B	AK2	TreeBeST004444	Bra017907/A06:8781867-8783281	Tp1g18900/ch1-1:6865356-6868491
1	1873	1	1001	1002	-1	B	AK2	TreeBeST001380.B.g	Bra012278/A07:8862911-8864692, Bra017908/A06:8787103-8788951	Tp1g18910/ch1-1:6870870-6873237
1	1874	1	1000	1001	-1	B	AK2	TreeBeST004603	Bra017909/A06:8789851-8791043	Tp1g18920/ch1-1:6874590-6877011
1	1875	1	999	1000	1	B	AK2	TreeBeST005035.C.b.a		Tp1g18930/ch1-1:6877033-6879472
1	1876	1	998	999	1	B	AK2	TreeBeST000298.H.b.b	Bra012279/A07:8856006-8858052, Bra017910/A06:8791352-8793565
1	1877	1	997	998	1	B	AK2	TreeBeST005035.B.c	Bra017911/A06:8794969-8795815	Tp1g18940/ch1-1:6880319-6882785
1	1878	1	996	997	-1	B	AK2	TreeBeST008440
1	1879	1	995	996	-1	B	AK2	TreeBeST000720.A.a.e.a	Bra017912/A06:8801572-8804214
1	1880	1	994	995	-1	B	AK2	TreeBeST008707.P.a.b.c	Bra016422/A08:18392437-18394300	Tp1g18960/ch1-1:6887725-6890650
1	1881	1	993	994	-1	B	AK2	TreeBeST000181.F.b	Bra017913/A06:8806937-8808160	Tp1g18970/ch1-1:6891747-6893225
1	1882	1	992	993	1	B	AK2	TreeBeST002361.A.a	Bra017914/A06:8808369-8810031	Tp1g18980/ch1-1:6892904-6895469
1	1883	1	991	992	-1	B	AK2	TreeBeST009511.E.b	Bra012280/A07:8849743-8851392, Bra017915/A06:8814285-8815511	Tp1g18990/ch1-1:6899273-6901089
1	1884	1	990	991	1			TreeBeST009562.B.b.b.j	Bra017916/A06:8816082-8817313	Tp1g19000/ch1-1:6901467-6903085
1	1885	1	989	990	1	B	AK2	TreeBeST008660.C.a.a.e
1	1886	1	988	989	1			TreeBeST006251.b
1	1887	1	987	988	1	B	AK2	TreeBeST007186	Bra017921/A06:8843662-8844627	Tp1g19040/ch1-1:6920456-6921551
1	1888	1	986	987	1			TreeBeST007358.B	Bra012284/A07:8825789-8825998, Bra017923/A06:8850069-8850287	Tp1g19050/ch1-1:6926224-6927180
1	1889	1	985	986	1			TreeBeST007358.A	Bra012285/A07:8817478-8817687, Bra016417/A08:18372016-18372231	Tp1g19060/ch1-1:6931809-6932685
1	1890	1	984	985	1	B	AK2	TreeBeST008158	Bra012287/A07:8802975-8803184, Bra017924/A06:8876077-8876286	Tp1g19070/ch1-1:6935297-6935820
1	1891	1	983	984	1	B	AK2	TreeBeST008747.D.a.b.b.b	Bra017925/A06:8881432-8884391	Tp1g19080/ch1-1:6937975-6945784
1	1892	1	982	983	1	B	AK2	TreeBeST008741.I	Bra017927/A06:8903616-8904041	Tp1g19090/ch1-1:6947657-6948769
1	1893	1	981	982	-1	B	AK2	TreeBeST002376.A.d.c.a	Bra017928/A06:8905754-8907313	Tp1g19100/ch1-1:6949512-6952021
1	1894	1	980	981	1			TreeBeST003009.B.d.b.b	Bra017929/A06:8907817-8916869	Tp1g19110/ch1-1:6952047-6960813
1	1895	1	979	980	1			TreeBeST000205.K.e.b	Bra017931/A06:8921733-8924747	Tp1g19120/ch1-1:6961072-6965815
1	1896	1	978	979	1	B	AK2	TreeBeST004445.a	Bra017932/A06:8927427-8929209	Tp1g19130/ch1-1:6966485-6969133
1	1897	1	977	978	-1	B	AK2	TreeBeST002997.A.b.b.a		Tp1g19140/ch1-1:6968636-6974330
1	1898	1	976	977	-1	B	AK2	TreeBeST001542.A.a.b.a	Bra012288/A07:8791349-8796848, Bra016413/A08:18337225-18342831, Bra017933/A06:8929985-8935889	Tp1g19150/ch1-1:6974785-6982077
1	1899	1	975	976	-1	B	AK2	TreeBeST001421.F	Bra017934/A06:8936673-8940584	Tp1g19160/ch1-1:6980734-6986939
1	1900	1	974	975	1	B	AK2	TreeBeST002409.F	Bra016412/A08:18327012-18335301
1	1901	1	973	974	1	B	AK2	TreeBeST000384.B	Bra017935/A06:8940900-8943942	Tp1g19180/ch1-1:6995115-6998591
1	1902	1	972	973	-1			TreeBeST005412.d.a.b	Bra017936/A06:8944405-8945143
1	1903	1	971	972	-1			TreeBeST005412.d.a.a	Bra012289/A07:8789220-8790086, Bra016411/A08:18325458-18326493	Tp1g19190/ch1-1:6998659-7000651
1	1904	1	970	971	-1	B	AK2	TreeBeST000575.P.d	Bra012290/A07:8783914-8786472, Bra017937/A06:8946258-8948751	Tp1g19200/ch1-1:7000678-7005032
1	1905	1	969	970	-1	B	AK2	TreeBeST001784.C.b	Bra017939/A06:8959181-8961286	Tp1g19210/ch1-1:7006034-7008377
1	1906	1	968	969	-1	B	AK2	TreeBeST001784.C.a	Bra017940/A06:8965161-8967278	Tp1g19220/ch1-1:7008644-7010899
1	1907	1	967	968	-1	B	AK2	TreeBeST000643.A.d	Bra016410/A08:18321700-18324314, Bra017941/A06:8967585-8970403	Tp1g19230/ch1-1:7008620-7013990
1	1908	1	966	967	-1	B	AK2	TreeBeST006489.g.a	Bra012291/A07:8781160-8781762, Bra017942/A06:8971107-8971715	Tp1g19250/ch1-1:7015814-7016537
1	1909	1	965	966	1	B	AK2	TreeBeST000915.H	Bra016409/A08:18317946-18321406, Bra017943/A06:8971974-8974710	Tp1g19260/ch1-1:7016633-7020754
1	1910	1	964	965	-1	B	AK2	TreeBeST005073	Bra017944/A06:8976505-8977834	Tp1g19270/ch1-1:7020892-7023298
1	1911	1	963	964	-1			TreeBeST001133.C.a.b	Bra017945/A06:8979921-8982559
1	1912	1	962	963	-1	B	AK2	TreeBeST001133.F
1	1913	1	961	962	-1	B	AK2	TreeBeST009596.F	Bra017946/A06:8991916-8998252	Tp1g19290/ch1-1:7026869-7034088
1	1914	1	960	961	-1	B	AK2	TreeBeST000048.M.a.b.e	Bra017947/A06:9007003-9010089	Tp1g19300/ch1-1:7037100-7042370
1	1915	1	959	960	-1	B	AK2	TreeBeST000091.E.b.e.a	Bra012293/A07:8773112-8775472, Bra016405/A08:18298518-18301132	Tp1g19310/ch1-1:7042365-7046070
1	1916	1	958	959	-1	B	AK2	TreeBeST004589.A.d	Bra017949/A06:9021659-9023931	Tp1g19320/ch1-1:7046214-7049857
1	1917	1	957	958	1	B	AK2	TreeBeST005804.b.a	Bra017950/A06:9024171-9024576	Tp1g19330/ch1-1:7049737-7050178
1	1918	1	956	957	-1	B	AK2	TreeBeST000757.B	Bra017951/A06:9024900-9026108	Tp1g19340/ch1-1:7050268-7052127
1	1919	1	955	956	-1	B	AK2	TreeBeST005271	Bra017952/A06:9030110-9031017	Tp1g19350/ch1-1:7051880-7054244
1	1920	1	954	955	1	B	AK2	TreeBeST000556.E.a.c		Tp1g19360/ch1-1:7054669-7055211, Tp1g19370/ch1-1:7055370-7056454
1	1921	1	953	954	1			TreeBeST004960.g.a	Bra012294/A07:8767513-8768608	Tp1g19380/ch1-1:7058186-7059854
1	1922	1	952	953	-1	B	AK2	TreeBeST005805	Bra012296/A07:8748696-8749433	Tp1g19390/ch1-1:7060908-7062302
1	1923	1	951	952	1			TreeBeST004960.g.b	Bra016404/A08:18293698-18294938, Bra017953/A06:9035164-9036089
1	1924	1	950	951	-1	B	AK2	TreeBeST002659.G	Bra012328/A07:8490098-8490427
1	1925	1	949	950	1	B	AK2	TreeBeST000145.O.a.b.a.b.g.a.a		Tp1g19400/ch1-1:7062321-7065204
1	1926	1	948	949	-1	B	AK2	TreeBeST008644.I.d.b.b.b	Bra016403/A08:18287970-18289518	Tp1g19410/ch1-1:7077554-7080955
1	1927	1	947	948	-1	B	AK2	TreeBeST001282.D.e	Bra016402/A08:18285137-18287045, Bra017956/A06:9062659-9064262	Tp1g19420/ch1-1:7080878-7083702
1	1928	1	946	947	1	B	AK2	TreeBeST008864.G.b.b	Bra012297/A07:8743322-8745639	Tp1g19430/ch1-1:7083737-7086253
1	1929	1	945	946	1			TreeBeST000515.D.d.b.b	Bra017957/A06:9066724-9069553
1	1930	1	944	945	1			TreeBeST000515.D.d.b.a	Bra016401/A08:18283456-18284388	Tp1g19440/ch1-1:7093075-7095378
1	1931	1	943	944	-1			TreeBeST000202.F.b.b.a.b	Bra012298/A07:8722659-8723318, Bra016400/A08:18278923-18279555	Tp1g19450/ch1-1:7099224-7100257
1	1932	1	942	943	1	B	AK2	TreeBeST000018.T.a.a	Bra012299/A07:8710404-8711744, Bra031352/A05:15811099-15812494, Bra016399/A08:18271415-18272848	Tp1g19460/ch1-1:7106223-7108282
1	1933	1	941	942	1	B	AK2	TreeBeST002659.C
1	1934	1	940	941	1	B	AK2	TreeBeST002659.E
1	1935	1	939	940	-1	B	AK2	TreeBeST005162.A	Bra012300/A07:8702642-8704185, Bra031353/A05:15802521-15803027	Tp1g19470/ch1-1:7113763-7115582
1	1936	1	938	939	1	B	AK2	TreeBeST007191.B	Bra031354/A05:15801931-15802278
1	1937	1	937	938	1	B	AK2	TreeBeST007191.A	Bra031355/A05:15799654-15799980	Tp1g19480/ch1-1:7116611-7117219
1	1938	1	936	937	1	B	AK2	TreeBeST004818.B.b.b.a		Tp1g19520/ch1-1:7144871-7147682
1	1939	1	935	936	-1	B	AK2	TreeBeST000578.N.b.b		Tp1g19530/ch1-1:7148899-7153053
1	1940	1	934	935	1			TreeBeST002578.A.b.b.e.b	Bra016391/A08:18220508-18221906	Tp1g19540/ch1-1:7155154-7156289
1	1941	1	933	934	-1	B	AK2	TreeBeST009577.D.b.b	Bra012304/A07:8674183-8675586, Bra031360/A05:15764221-15765636	Tp1g19550/ch1-1:7164374-7165979
1	1942	1	932	933	-1	B	AK2	TreeBeST001087.G.c	Bra011512/A01:1873371-1873957, Bra027433/A05:20897741-20898356, Bra031361/A05:15761563-15762377, Bra012305/A07:8669505-8670122
1	1943	1	931	932	1	B	AK2	TreeBeST009541.A.b	Bra031362/A05:15754536-15761027	Tp1g19560/ch1-1:7169699-7178876
1	1944	1	930	931	-1	B	AK2	TreeBeST008100	Bra031363/A05:15748711-15748902	Tp1g19570/ch1-1:7180742-7181009
1	1945	1	929	930	-1	B	AK2	TreeBeST000148.C.b.c	Bra016389/A08:18200966-18202552, Bra031364/A05:15735924-15737832	Tp1g19580/ch1-1:7183181-7186623
1	1946	1	928	929	1	B	AK2	TreeBeST003188.A.f	Bra016388/A08:18195663-18200564	Tp1g19600/ch1-1:7188204-7190610
1	1947	1	927	928	1	B	AK2	TreeBeST006500.A.b.a	Bra031365/A05:15727833-15728678
1	1948	1	926	927	1			TreeBeST007774.B.b	Bra031366/A05:15711762-15714500
1	1949	1	925	926	1	B	AK2	TreeBeST000963.I.b.a	Bra012308/A07:8645457-8647446, Bra016386/A08:18183881-18186324	Tp1g19630/ch1-1:7204633-7206453
1	1950	1	924	925	1	B	AK2	TreeBeST006162	Bra031367/A05:15700950-15701427	Tp1g19640/ch1-1:7206799-7208291
1	1951	1	923	924	-1	B	AK2	TreeBeST000106.Q.b.a	Bra031368/A05:15693577-15697823	Tp1g19650/ch1-1:7210375-7214150
1	1952	1	922	923	-1	B	AK2	TreeBeST000704.B.a	Bra031369/A05:15691044-15691641	Tp1g19660/ch1-1:7214149-7216653
1	1953	1	921	922	-1	B	AK2	TreeBeST008811.A.a.a		Tp1g19670/ch1-1:7217733-7220222
1	1954	1	920	921	-1	B	AK2	TreeBeST002103.B.g	Bra012310/A07:8624058-8625569
1	1955	1	919	920	1	B	AK2	TreeBeST000265.G.f	Bra012311/A07:8622176-8623479, Bra031370/A05:15686701-15689402	Tp1g19680/ch1-1:7220046-7222079
1	1956	1	918	919	-1	B	AK2	TreeBeST000129.CB.b	Bra031371/A05:15665555-15666337	Tp1g19690/ch1-1:7226263-7227320
1	1957	1	917	918	1	B	AK2	TreeBeST000689.F.f.a.a	Bra031372/A05:15661291-15663680	Tp1g19700/ch1-1:7227749-7231183
1	1958	1	916	917	-1	B	AK2	TreeBeST000342.I.b.a		Tp1g19710/ch1-1:7232621-7235542
1	1959	1	915	916	-1			TreeBeST001074.D.a.c.b
1	1960	1	914	915	-1	B	AK2	TreeBeST003300.c.a	Bra012315/A07:8590818-8591660	Tp1g19740/ch1-1:7244696-7245732
1	1961	1	913	914	-1			TreeBeST000138.D.b.b.a.b	Bra031375/A05:15644271-15645985
1	1962	1	912	913	-1			TreeBeST002427.A.f.a.b
1	1963	1	911	912	1			TreeBeST003542.g	Bra012318/A07:8565753-8566130, Bra031378/A05:15637205-15637588	Tp1g19780/ch1-1:7260548-7260944
1	1964	1	910	911	-1			TreeBeST009602.C.a	Bra012319/A07:8562231-8563556, Bra016383/A08:18167491-18168683, Bra031382/A05:15601949-15603310	Tp1g19790/ch1-1:7263078-7265532
1	1965	1	909	910	1			TreeBeST000226.E.c.a.b	Bra031383/A05:15599651-15601297
1	1966	1	908	909	1	B	AK2	TreeBeST000226.E.c.a.a		Tp1g19800/ch1-1:7266147-7268981
1	1967	1	907	908	1	B	AK2	TreeBeST003127.D	Bra012320/A07:8557760-8559230	Tp1g19810/ch1-1:7269329-7271514
1	1968	1	906	907	-1	B	AK2	TreeBeST000516.E.b	Bra012321/A07:8542749-8545348, Bra031385/A05:15590852-15593621
1	1969	1	905	906	1	B	AK2	TreeBeST008577.N.b.b.a.a.a	Bra031386/A05:15588335-15590152
1	1970	1	904	905	1	B	AK2	TreeBeST008577.N.b.b.a.a.b.a.b	Bra031387/A05:15582412-15585001	Tp1g19830/ch1-1:7279624-7282918
1	1971	1	903	904	1	B	AK2	TreeBeST008577.N.b.b.a.a.b.a.a	Bra016382/A08:18163445-18165072, Bra031388/A05:15575300-15576887	Tp1g19850/ch1-1:7285631-7287675
1	1972	1	902	903	1			TreeBeST008577.N.b.b.a.a.b.b	Bra012322/A07:8535976-8538545	Tp1g19860/ch1-1:7288855-7293061
1	1973	1	901	902	1	B	AK2	TreeBeST008577.N.b.b.a.b.b	Bra012323/A07:8531501-8533053	Tp1g19870/ch1-1:7294425-7296062
1	1974	1	900	901	1	B	AK2	TreeBeST008577.N.b.b.a.b.a	Bra012324/A07:8525768-8529940	Tp1g19880/ch1-1:7296361-7299001
1	1975	1	899	900	-1			TreeBeST001096.B.a.b	Bra016381/A08:18152884-18155098	Tp1g19890/ch1-1:7303540-7306635
1	1976	1	898	899	1	B	AK2	TreeBeST008022	Bra012326/A07:8510255-8511853	Tp1g19910/ch1-1:7311402-7313647
1	1977	1	897	898	-1	B	AK2	TreeBeST000062.Y.d.a
1	1978	1	896	897	-1	B	AK2	TreeBeST000062.Y.c.a	Bra012327/A07:8500713-8505288	Tp1g19920/ch1-1:7316781-7323917
1	1979	1	895	896	-1	B	AK2	TreeBeST001510.E	Bra031391/A05:15551349-15552603	Tp1g19930/ch1-1:7324792-7327043
1	1980	1	894	895	1	B	AK2	TreeBeST008587.O		Tp1g19940/ch1-1:7327161-7331646
1	1981	1	893	894	1	B	AK2	TreeBeST005749.e.a	Bra040858/Scaffold000282:32967-33416	Tp1g19950/ch1-1:7334341-7334911
1	1982	1	892	893	1	B	AK2	TreeBeST009566.L.a.a	Bra040857/Scaffold000282:31148-32090	Tp1g19960/ch1-1:7335106-7336795
1	1983	1	891	892	1			TreeBeST000303.B.c.a.b	Bra040856/Scaffold000282:25878-27752	Tp1g19970/ch1-1:7338898-7341564
1	1984	1	890	891	-1	B	AK2	TreeBeST000183.I.a.a.c.a	Bra012330/A07:8436684-8437718, Bra040855/Scaffold000282:11336-12466	Tp1g20010/ch1-1:7355913-7357054
1	1985	1	889	890	1	B	AK2	TreeBeST003888.B.b.c	Bra012331/A07:8435094-8436403
1	1986	1	888	889	1	B	AK2	TreeBeST004411.A.e.b	Bra012332/A07:8433281-8434345	Tp1g20030/ch1-1:7359770-7362866
1	1987	1	887	888	1	B	AK2	TreeBeST000854.D.b.c	Bra040854/Scaffold000282:4995-8416	Tp1g20040/ch1-1:7362877-7365542
1	1988	1	886	887	-1	B	AK2	TreeBeST000254.G.a	Bra024519/A09:24682354-24684316	Tp1g20060/ch1-1:7374853-7377488
1	1989	1	885	886	1			TreeBeST000254.F.c.b.a.b	Bra024520/A09:24679816-24682040	Tp1g20070/ch1-1:7377377-7383756
1	1990	1	884	885	1			TreeBeST000254.F.c.b.b
1	1991	1	883	884	1	B	AK2	TreeBeST000254.F.c.a.a	Bra016375/A08:18121269-18123592
1	1992	1	882	883	-1			TreeBeST000711.B.b.d	Bra024521/A09:24662741-24663229
1	1993	1	881	882	1	B	AK2	TreeBeST001702.A.e	Bra012336/A07:8386687-8387446	Tp1g20090/ch1-1:7387984-7389656
1	1994	1	880	881	-1	B	AK2	TreeBeST000114.U.l	Bra024523/A09:24636776-24639826	Tp1g20100/ch1-1:7391235-7393585
1	1995	1	879	880	1	B	AK2	TreeBeST000447.E	Bra016373/A08:18110104-18114764	Tp1g20130/ch1-1:7395888-7399949
1	1996	1	878	879	-1	B	AK2	TreeBeST000745.F		Tp1g20140/ch1-1:7400140-7402476
1	1997	1	877	878	-1	B	AK2	TreeBeST009600.F.b.b	Bra012337/A07:8369619-8370636, Bra024526/A09:24621606-24622608	Tp1g20150/ch1-1:7403471-7405823
1	1998	1	876	877	1	B	AK2	TreeBeST000432.N.j.a	Bra024527/A09:24599359-24602304	Tp1g20160/ch1-1:7408971-7412694
[truncated: 35,229 more rows]
