# Supplementary material for: Understanding Brassicaceae evolution through ancestral genome reconstruction
Source: Genome Biol. 2015 Dec 10;16:262. doi: 10.1186/s13059-015-0814-y (PMC4675067; doi:10.1186/s13059-015-0814-y)
Supplement: Additional file 4: Table S4. — B. rapa subgenome (LF, MF1 and MF2) repertoire. (XLS 3130 kb) [file 13059_2015_814_MOESM4_ESM.xls]

## Sheet: Table S4
		Table S4: B.rapa subgenomes (LF, MF1 and MF2) gene repertoire. The table provides the PCK genes (in row) with their ancestral chromosomes, positions, ABC-AK blocks, T.parvula and B.rapa (subgenomes LF, MF1 and MF2) modern gene nomenclatures (in columns).
PCK_chr	PCK_pos	ABC	AK	Tparvula	Brapa_LF			Brapa_MF1			Brapa_MF2
1	1	A	AK2					Bra032670	A09	37112282
1	3	A	AK2	Tp1g00060/ch1-1:23851-25080	Bra033213	A10	4855472
1	4	A	AK2	Tp1g00070/ch1-1:25055-26917				Bra032430	A09	36024954
1	5	A	AK2	Tp1g00090/ch1-1:27327-28330	Bra033214	A10	4854058
1	6	A	AK2	Tp1g00100/ch1-1:28604-30257	Bra033215	A10	4852219
1	7							Bra032669	A09	37103995
1	8			Tp1g00120/ch1-1:34636-35299				Bra032668	A09	37100918
1	10	A	AK2	Tp1g00160/ch1-1:41900-49360	Bra033218	A10	4842830
1	11	A	AK2		Bra033219	A10	4841438
1	13	A	AK2	Tp1g00170/ch1-1:49515-53944				Bra032667	A09	37097256
1	14	A	AK2	Tp1g00180/ch1-1:53478-56197				Bra032666	A09	37095050
1	15	A	AK2	Tp6g00040/ch6-1:9021-9660				Bra032665	A09	37094274
1	17			Tp1g00220/ch1-1:59911-73874	Bra033222	A10	4805506				Bra028531	A02	900065
1	18			Tp1g00230/ch1-1:75083-75626				Bra032663	A09	37070483
1	19							Bra032662	A09	37065249
1	20	A	AK2	Tp1g00240/ch1-1:76571-78340	Bra033221	A10	4830421
1	22	A	AK2	Tp1g00260/ch1-1:82686-85129
1	23				Bra033220	A10	4837253
1	25	A	AK2	Tp1g37340/ch1-2:3411290-3413506
1	26	A	AK2	Tp1g00290/ch1-1:87881-91732				Bra032660	A09	37055841
1	28	A	AK2	Tp1g00310/ch1-1:94605-95506	Bra033223	A10	4801290
1	29	A	AK2	Tp1g00320/ch1-1:95790-97551							Bra028530	A02	893460
1	30	A	AK2	Tp1g00330/ch1-1:97437-99581	Bra033224	A10	4799502
1	32	A	AK2	Tp1g00350/ch1-1:106711-112268				Bra032658	A09	37042681
1	33	A	AK2	Tp1g00360/ch1-1:112415-114249				Bra032657	A09	37040830
1	34	A	AK2	Tp1g00370/ch1-1:114394-117689				Bra032656	A09	37038109
1	35	A	AK2	Tp1g00380/ch1-1:117441-121881				Bra032655	A09	37034528
1	36	A	AK2	Tp1g00390/ch1-1:121907-125435				Bra032654	A09	37032572
1	37	A	AK2		Bra033225	A10	4787820
1	38	A	AK2	Tp1g00410/ch1-1:131264-134301	Bra033226	A10	4783916
1	39	A	AK2	Tp1g00420/ch1-1:134852-137659				Bra032653	A09	37029498
1	41	A	AK2	Tp1g00440/ch1-1:140402-140884	Bra033227	A10	4777962
1	42	A	AK2	Tp1g00450/ch1-1:144626-146679	Bra033229	A10	4770788
1	44	A	AK2	Tp1g00480/ch1-1:149420-151148	Bra033230	A10	4768832	Bra032573	A09	36681437
1	45			Tp1g00490/ch1-1:151450-157694	Bra033232	A10	4754576	Bra032651	A09	37019321
1	46	A	AK2		Bra033233	A10	4752496	Bra032650	A09	37017341
1	47	A	AK2	Tp1g00530/ch1-1:168210-171743				Bra032649	A09	37012006
1	48	A	AK2	Tp1g00540/ch1-1:171114-173665	Bra033235	A10	4745507
1	49	A	AK2		Bra033236	A10	4744422
1	50	A	AK2	Tp1g00560/ch1-1:175566-177901	Bra033237	A10	4740898
1	51	A	AK2	Tp1g00570/ch1-1:177145-179011				Bra032648	A09	37010779
1	52	A	AK2	Tp1g00580/ch1-1:179019-180324	Bra033238	A10	4739985
1	53	A	AK2	Tp1g00590/ch1-1:179737-182612	Bra033239	A10	4736102
1	54	A	AK2	Tp1g00600/ch1-1:181637-186853	Bra033240	A10	4729503
1	56	A	AK2	Tp1g00610/ch1-1:186947-188412				Bra032647	A09	37008541
1	57			Tp1g00620/ch1-1:189222-192676	Bra033241	A10	4724989
1	58	A	AK2	Tp1g00630/ch1-1:193264-196476	Bra033242	A10	4716665
1	59	A	AK2	Tp1g00640/ch1-1:196386-199971	Bra033243	A10	4713288
1	61			Tp1g00660/ch1-1:201577-203028	Bra033244	A10	4710322
1	62	A	AK2	Tp1g00670/ch1-1:203523-209495	Bra033245	A10	4702483	Bra032646	A09	37001808
1	63	A	AK2	Tp1g00680/ch1-1:208828-211145	Bra033246	A10	4700661
1	64	A	AK2	Tp1g00690/ch1-1:211124-213940	Bra033247	A10	4698901	Bra032645	A09	36999368
1	65	A	AK2	Tp1g00700/ch1-1:214418-216083	Bra033248	A10	4695745	Bra032644	A09	36996122
1	66	A	AK2	Tp1g00710/ch1-1:217101-220648	Bra033249	A10	4691689	Bra032643	A09	36990325
1	67	A	AK2	Tp1g00720/ch1-1:220116-223163	Bra033251	A10	4685326	Bra032642	A09	36987619
1	68			Tp1g00730/ch1-1:225185-228460				Bra032641	A09	36981331
1	69			Tp1g00740/ch1-1:230041-233947				Bra032640	A09	36972889
1	70	A	AK2	Tp1g00750/ch1-1:235386-238302	Bra033253	A10	4660498
1	72	A	AK2	Tp1g00770/ch1-1:240674-241892	Bra033254	A10	4657904
1	73	A	AK2	Tp1g00780/ch1-1:243803-247387	Bra033255	A10	4653687	Bra032639	A09	36968113
1	74	A	AK2	Tp1g00790/ch1-1:247184-249560	Bra033257	A10	4641531
1	75	A	AK2	Tp1g00800/ch1-1:249273-253124	Bra033258	A10	4638198
1	76	A	AK2	Tp1g00810/ch1-1:252961-255734	Bra033259	A10	4636678	Bra032638	A09	36965253
1	77	A	AK2	Tp1g00820/ch1-1:257493-259866	Bra033260	A10	4628927
1	78	A	AK2	Tp1g00830/ch1-1:261816-264237	Bra033261	A10	4623797
1	79	A	AK2	Tp1g00840/ch1-1:267035-267992
1	81	A	AK2	Tp1g00850/ch1-1:270936-273088	Bra033262	A10	4614744
1	82	A	AK2	Tp1g00860/ch1-1:274234-275795	Bra033263	A10	4612640
1	83	A	AK2	Tp1g00870/ch1-1:275845-278426				Bra032636	A09	36938781
1	84	A	AK2	Tp1g00880/ch1-1:280097-285751	Bra033264	A10	4608552
1	85	A	AK2		Bra033265	A10	4605245
1	86	A	AK2	Tp1g00890/ch1-1:286035-287553	Bra033266	A10	4602164
1	87	A	AK2	Tp1g00910/ch1-1:289286-289764				Bra032635	A09	36937512
1	89	A	AK2	Tp1g00930/ch1-1:293710-295351	Bra033267	A10	4592779
1	90	A	AK2		Bra033268	A10	4588854
1	91	A	AK2	Tp1g00960/ch1-1:304076-312812	Bra033269	A10	4572381
1	92				Bra033270	A10	4570991
1	93	A	AK2	Tp1g00990/ch1-1:315204-316919	Bra033271	A10	4563291
1	94	A	AK2	Tp1g01000/ch1-1:317532-319900				Bra032632	A09	36928143
1	96			Tp1g01010/ch1-1:320025-321614	Bra033272	A10	4560161
1	97	A	AK2	Tp1g01020/ch1-1:322331-324667	Bra033273	A10	4557373
1	98	A	AK2	Tp1g01030/ch1-1:328719-329552	Bra033274	A10	4552386
1	99							Bra032630	A09	36922470
1	100	A	AK2	Tp1g01040/ch1-1:332118-333354				Bra032629	A09	36919452
1	101	A	AK2	Tp1g01050/ch1-1:334332-336625	Bra033276	A10	4546533	Bra032628	A09	36917095
1	102	A	AK2	Tp1g01060/ch1-1:336771-338541				Bra032627	A09	36915653
1	103	A	AK2	Tp1g01070/ch1-1:338652-343485				Bra032626	A09	36911605
1	104	A	AK2	Tp1g01080/ch1-1:342902-345188				Bra032625	A09	36908346
1	105	A	AK2	Tp1g01090/ch1-1:345214-346925	Bra033277	A10	4543121
1	106			Tp1g01100/ch1-1:348402-350561	Bra033278	A10	4529857
1	107	A	AK2	Tp1g01110/ch1-1:355566-356600	Bra033279	A10	4519610
1	108	A	AK2		Bra033280	A10	4517585
1	109				Bra033281	A10	4516319
1	110			Tp1g01130/ch1-1:358991-361153				Bra032623	A09	36890414
1	111	A	AK2	Tp1g01140/ch1-1:363593-368208	Bra033282	A10	4506196	Bra032622	A09	36884014
1	112				Bra033283	A10	4501154
1	113	A	AK2	Tp1g01160/ch1-1:374241-377673	Bra033284	A10	4497094
1	114	A	AK2	Tp1g01170/ch1-1:377790-380038	Bra033285	A10	4494961				Bra030495	A08	21584763
1	115	A	AK2	Tp1g01190/ch1-1:380682-382386	Bra033286	A10	4492855	Bra032619	A09	36872603
1	116	A	AK2	Tp1g01200/ch1-1:382376-384214	Bra033287	A10	4491508
1	117			Tp1g01230/ch1-1:393235-396356	Bra033290	A10	4459334
1	118	A	AK2	Tp1g01250/ch1-1:399884-403827	Bra033291	A10	4454880				Bra030496	A08	21579864
1	119	A	AK2		Bra033292	A10	4452564	Bra032616	A09	36850484
1	120	A	AK2	Tp1g01270/ch1-1:406986-415969	Bra033293	A10	4445070
1	121	A	AK2	Tp1g01280/ch1-1:423758-425514	Bra033294	A10	4433176				Bra030497	A08	21573914
1	122	A	AK2	Tp1g01290/ch1-1:427986-429737	Bra033295	A10	4427114
1	124			Tp1g01310/ch1-1:434141-435747	Bra033299	A10	4399271
1	125			Tp1g01320/ch1-1:436970-439182	Bra033308	A10	4346413
1	126	A	AK2	Tp1g01330/ch1-1:440688-443882				Bra032614	A09	36843098
1	127	A	AK2	Tp1g01340/ch1-1:443936-447440	Bra033309	A10	4339989	Bra032613	A09	36839995
1	128	A	AK2	Tp1g01350/ch1-1:448358-449599	Bra033310	A10	4337674
1	131	A	AK2	Tp1g01380/ch1-1:454220-457354							Bra030498	A08	21562606
1	132			Tp1g01400/ch1-1:462068-464964							Bra030499	A08	21560010
1	133	A	AK2		Bra033312	A10	4331496
1	134	A	AK2	Tp1g01410/ch1-1:463473-465254	Bra033313	A10	4313792
1	135	A	AK2	Tp1g01420/ch1-1:465294-466984	Bra033314	A10	4312354
1	136	A	AK2	Tp1g01430/ch1-1:467301-470469	Bra033315	A10	4309263
1	137	A	AK2	Tp1g01440/ch1-1:470672-474711	Bra033317	A10	4298909
1	138	A	AK2		Bra033318	A10	4296402
1	139	A	AK2	Tp1g01450/ch1-1:475390-477710	Bra033321	A10	4284669
1	140	A	AK2	Tp1g01460/ch1-1:478096-480141				Bra032607	A09	36811976
1	141	A	AK2	Tp1g01470/ch1-1:482405-485713	Bra033323	A10	4269086
1	142	A	AK2	Tp1g01480/ch1-1:490875-494008	Bra033324	A10	4258684				Bra030500	A08	21550651
1	143	A	AK2	Tp1g01490/ch1-1:494359-494949				Bra032604	A09	36794289
1	144	A	AK2	Tp1g01500/ch1-1:495245-497433	Bra033325	A10	4255443	Bra032603	A09	36792226	Bra030501	A08	21548377
1	145	A	AK2	Tp1g01510/ch1-1:498619-500693							Bra030502	A08	21546547
1	146	A	AK2					Bra032602	A09	36791143
1	147	A	AK2	Tp1g01520/ch1-1:500746-501357				Bra032601	A09	36790058
1	148			Tp1g01530/ch1-1:505976-508459				Bra032600	A09	36782252
1	149			Tp1g01540/ch1-1:512280-514165				Bra032599	A09	36775598
1	150				Bra033329	A10	4214233
1	151	A	AK2	Tp1g01550/ch1-1:514187-515823	Bra033330	A10	4212384
1	154			Tp1g01570/ch1-1:518928-524665	Bra033331	A10	4204896
1	155	A	AK2	Tp1g01580/ch1-1:524542-527570	Bra033332	A10	4202255				Bra030504	A08	21534591
1	156	A	AK2	Tp1g01590/ch1-1:528918-529844	Bra033333	A10	4199324
1	157				Bra033334	A10	4190926
1	158			Tp1g01600/ch1-1:530253-535092				Bra032592	A09	36751484
1	159	A	AK2	Tp1g01610/ch1-1:535655-538949	Bra033335	A10	4172914				Bra030505	A08	21530075
1	161	A	AK2	Tp1g01630/ch1-1:543302-545225							Bra030506	A08	21527940
1	163	A	AK2	Tp1g01650/ch1-1:550700-554518							Bra030507	A08	21524949
1	164			Tp1g01660/ch1-1:555936-557634							Bra030508	A08	21520513
1	166	A	AK2	Tp1g01670/ch1-1:557771-558425	Bra033339	A10	4153462	Bra032590	A09	36743950
1	167	A	AK2		Bra033340	A10	4150373
1	168	A	AK2		Bra033341	A10	4149338
1	169	A	AK2		Bra033342	A10	4139171
1	170	A	AK2	Tp1g01680/ch1-1:561487-563597	Bra033343	A10	4137504
1	171	A	AK2	Tp1g01700/ch1-1:566001-567809				Bra032589	A09	36740279
1	172	A	AK2	Tp1g01710/ch1-1:568084-571893	Bra033344	A10	4133261
1	173	A	AK2	Tp1g01720/ch1-1:572476-576151				Bra032588	A09	36736336
1	174	A	AK2	Tp1g01730/ch1-1:576215-577971	Bra033345	A10	4130746	Bra032587	A09	36734539
1	175	A	AK2	Tp1g01740/ch1-1:578765-580425				Bra032586	A09	36732482	Bra030509	A08	21517255
1	176	A	AK2		Bra033347	A10	4125677				Bra030510	A08	21514537
1	178	A	AK2	Tp1g01770/ch1-1:585439-588519				Bra032584	A09	36723113
1	179			Tp1g01780/ch1-1:591210-593381							Bra030511	A08	21509695
1	182	A	AK2	Tp1g01800/ch1-1:596042-597134	Bra033350	A10	4115761
1	183	A	AK2	Tp1g01810/ch1-1:597561-598568	Bra033351	A10	4114510	Bra032582	A09	36719741
1	185	A	AK2		Bra033352	A10	4109809
1	186	A	AK2	Tp1g01840/ch1-1:602444-604964, Tp1g01850/ch1-1:606189-609145	Bra033353	A10	4105314	Bra032581	A09	36715782
1	187	A	AK2	Tp1g01860/ch1-1:609054-610610	Bra033354	A10	4104029
1	188	A	AK2		Bra033355	A10	4102072
1	189	A	AK2	Tp1g01890/ch1-1:615614-622654	Bra033356	A10	4085907	Bra032579	A09	36704214
1	190	A	AK2	Tp1g01900/ch1-1:624167-624872							Bra030513	A08	21506016
1	191	A	AK2	Tp1g01910/ch1-1:625905-628757							Bra030514	A08	21502971
1	192	A	AK2	Tp1g01920/ch1-1:628786-630012	Bra033358	A10	4081249				Bra030515	A08	21501199
1	193	A	AK2	Tp1g01930/ch1-1:630633-632143	Bra033360	A10	4075078
1	194	A	AK2	Tp1g01940/ch1-1:633013-634583
1	195	A	AK2	Tp1g01950/ch1-1:634925-637739							Bra030516	A08	21497343
1	196			Tp1g01960/ch1-1:638169-641805				Bra032577	A09	36693456
1	197	A	AK2	Tp1g01970/ch1-1:642278-645362	Bra033363	A10	4062589	Bra032576	A09	36689671	Bra034597	A08	12603232
1	198	A	AK2		Bra033364	A10	4053838	Bra032575	A09	36686318
1	201	A	AK2	Tp1g02000/ch1-1:657230-660844	Bra033365	A10	4049711	Bra032564	A09	36631446
1	202	A	AK2		Bra033366	A10	4048625
1	203	A	AK2	Tp1g02020/ch1-1:664983-668461	Bra033367	A10	4040041
1	204	A	AK2	Tp1g02030/ch1-1:667865-672092	Bra033368	A10	4037666
1	205	A	AK2	Tp1g02040/ch1-1:672585-675236	Bra033369	A10	4034261	Bra032561	A09	36620598	Bra030518	A08	21487481
1	206	A	AK2	Tp1g02050/ch1-1:674786-676912				Bra032560	A09	36618696
1	207	A	AK2	Tp1g02070/ch1-1:695221-699117	Bra033373	A10	4000910
1	208	A	AK2	Tp1g02080/ch1-1:698121-706063				Bra032558	A09	36594491
1	209	A	AK2	Tp1g02090/ch1-1:706213-712457				Bra032557	A09	36585647
1	210	A	AK2	Tp1g02100/ch1-1:710957-713729
1	213	A	AK2	Tp1g02130/ch1-1:718361-719362	Bra033375	A10	3983210
1	214			Tp1g02140/ch1-1:719410-720689	Bra033376	A10	3981474
1	216	A	AK2		Bra033377	A10	3976651
1	217	A	AK2	Tp1g02180/ch1-1:724599-731795							Bra030522	A08	21472059
1	218	A	AK2	Tp1g02190/ch1-1:734932-736137	Bra033378	A10	3973087				Bra030523	A08	21468469
1	220	A	AK2	Tp1g02210/ch1-1:741068-745805							Bra030524	A08	21460903
1	221	A	AK2	Tp1g02220/ch1-1:745693-747069				Bra032555	A09	36581425
1	222	A	AK2		Bra033379	A10	3968747
1	223	A	AK2	Tp1g02240/ch1-1:750628-752990	Bra033380	A10	3966930
1	224	A	AK2	Tp1g02260/ch1-1:753509-756836				Bra032553	A09	36574839
1	225	A	AK2					Bra032552	A09	36570576
1	227	A	AK2	Tp1g02290/ch1-1:765826-770232	Bra033382	A10	3954406
1	228			Tp1g02300/ch1-1:771228-774454							Bra030528	A08	21449015
1	229	A	AK2	Tp1g02310/ch1-1:774345-775364	Bra033389	A10	3916865
1	230	A	AK2	Tp1g02320/ch1-1:775356-776837							Bra030529	A08	21447746
1	231	A	AK2	Tp1g02330/ch1-1:776843-779222	Bra033390	A10	3913981
1	233	A	AK2	Tp1g02350/ch1-1:781716-783369	Bra033391	A10	3912476				Bra030530	A08	21446155
1	234			Tp1g02360/ch1-1:783855-785952	Bra033392	A10	3910602				Bra030531	A08	21444317
1	236	A	AK2	Tp1g02370/ch1-1:785982-789685	Bra033393	A10	3906910
1	237	A	AK2	Tp1g02380/ch1-1:789984-795510	Bra033394	A10	3900958
1	238	A	AK2	Tp1g02390/ch1-1:795837-797254	Bra033395	A10	3899357
1	239	A	AK2	Tp1g02400/ch1-1:797623-800071	Bra033398	A10	3877830
1	241	A	AK2	Tp1g37490/ch1-2:3468672-3471124
1	242	A	AK2	Tp1g02420/ch1-1:803776-807844	Bra033400	A10	3868984
1	243	A	AK2	Tp1g02430/ch1-1:809218-811096	Bra033401	A10	3866352
1	244	A	AK2	Tp1g02440/ch1-1:811942-814595	Bra033402	A10	3857375	Bra032550	A09	36566435
1	245	A	AK2	Tp_un0788_001/un0788:45-2291							Bra030550	A08	21367910
1	246	A	AK2	Tp_un1244_001/un1244:137-1541							Bra030533	A08	21437293
1	247	A	AK2	Tp1g02450/ch1-1:815001-817503	Bra033408	A10	3818927
1	249	A	AK2	Tp1g02470/ch1-1:820039-823239							Bra030534	A08	21432502
1	250			Tp1g02480/ch1-1:823175-825248				Bra032549	A09	36563427	Bra030535	A08	21430479
1	251				Bra033409	A10	3816420
1	252	A	AK2	Tp1g02490/ch1-1:825961-827975	Bra033410	A10	3809325
1	253	A	AK2		Bra033411	A10	3807361				Bra030536	A08	21427798
1	254	A	AK2	Tp1g02510/ch1-1:832776-833837	Bra033412	A10	3801159
1	255	A	AK2	Tp1g02520/ch1-1:834243-837444	Bra033413	A10	3796670				Bra030538	A08	21422010
1	256	A	AK2	Tp1g02530/ch1-1:837743-839815	Bra033414	A10	3793992				Bra030539	A08	21416861
1	257	A	AK2	Tp1g02540/ch1-1:840187-843012							Bra030540	A08	21414302
1	258	A	AK2	Tp1g02550/ch1-1:843516-844727				Bra032548	A09	36561247
1	259	A	AK2	Tp1g02560/ch1-1:844920-847504				Bra032547	A09	36557906
1	260	A	AK2	Tp1g02570/ch1-1:846632-849224				Bra032546	A09	36555561
1	261	A	AK2	Tp1g02580/ch1-1:849597-850519	Bra015256	A10	2856182
1	262	A	AK2		Bra015258	A10	2833943
1	263	A	AK2		Bra015259	A10	2831823
1	264	A	AK2	Tp1g02590/ch1-1:853682-854766				Bra032545	A09	36554475
1	266	A	AK2	Tp1g02610/ch1-1:861456-865028				Bra032544	A09	36543528
1	267	A	AK2	Tp1g02620/ch1-1:864684-868022	Bra015261	A10	2817031
1	268	A	AK2	Tp1g02630/ch1-1:868346-871799	Bra015262	A10	2813499
1	269			Tp1g02640/ch1-1:871784-876405	Bra015263	A10	2809262
1	270	A	AK2	Tp1g02650/ch1-1:880055-881417	Bra015264	A10	2805045
1	271				Bra015266	A10	2798014
1	272	A	AK2	Tp1g02660/ch1-1:883587-884548	Bra015268	A10	2790998
1	273	A	AK2		Bra015269	A10	2789930
1	275			Tp1g02690/ch1-1:888464-891850							Bra030544	A08	21383519
1	276			Tp1g02700/ch1-1:892352-896239	Bra015271	A10	2781615
1	277	A	AK2								Bra030545	A08	21382659
1	278	A	AK2	Tp1g02720/ch1-1:902811-905334	Bra015273	A10	2766476	Bra032539	A09	36522150	Bra030546	A08	21379557
1	279	A	AK2	Tp1g02730/ch1-1:905463-906609	Bra015274	A10	2764017
1	280	A	AK2	Tp1g02740/ch1-1:909108-911881	Bra015275	A10	2759213
1	281	A	AK2	Tp_un0641_001/un0641:57-292				Bra032538	A09	36510447
1	282	A	AK2	Tp1g02750/ch1-1:912118-916702							Bra030548	A08	21373833
1	283	A	AK2	Tp1g02760/ch1-1:916860-919342							Bra030549	A08	21371771
1	284	A	AK2	Tp1g02770/ch1-1:919860-924608	Bra015278	A10	2743076	Bra032537	A09	36501246
1	286	A	AK2	Tp1g02790/ch1-1:928184-931894							Bra032536	A09	36497124
1	287	A	AK2	Tp1g02800/ch1-1:932401-935054	Bra015280	A10	2726319
1	288	A	AK2		Bra015281	A10	2723568
1	289	A	AK2	Tp1g02810/ch1-1:934938-938507							Bra032535	A09	36493759
1	290	A	AK2	Tp1g02820/ch1-1:938601-939817	Bra015282	A10	2721539
1	291	A	AK2	Tp1g02830/ch1-1:941377-944333	Bra015283	A10	2714736
1	292	A	AK2	Tp1g02840/ch1-1:944630-945516							Bra032534	A09	36490506
1	293	A	AK2	Tp1g02850/ch1-1:947627-952646	Bra015285	A10	2706865				Bra032533	A09	36482093
1	294	A	AK2	Tp1g02860/ch1-1:952706-956763							Bra032532	A09	36476326
1	296	A	AK2	Tp1g02880/ch1-1:958828-960461				Bra030553	A08	21352907	Bra032531	A09	36472385
1	298	A	AK2	Tp1g02890/ch1-1:963121-963697	Bra015286	A10	2693386
1	299			Tp1g02900/ch1-1:964224-969607	Bra015287	A10	2687943
1	300	A	AK2	Tp1g02910/ch1-1:969829-972035	Bra015288	A10	2684961
1	301	A	AK2	Tp1g02920/ch1-1:972048-973973	Bra015289	A10	2683313
1	303	A	AK2	Tp1g02940/ch1-1:977443-984204	Bra015291	A10	2670072
1	304	A	AK2	Tp1g02950/ch1-1:985647-989009							Bra032529	A09	36465749
1	305	A	AK2	Tp1g02960/ch1-1:989216-994473				Bra030555	A08	21341618	Bra032528	A09	36461543
1	306	A	AK2	Tp1g02970/ch1-1:994899-998171							Bra032527	A09	36457520
1	307	A	AK2	Tp1g02980/ch1-1:1000395-1011281							Bra032526	A09	36446164
1	308				Bra015292	A10	2661440				Bra032525	A09	36443285
1	309	A	AK2	Tp1g03000/ch1-1:1020557-1022345, Tp_un1380_001/un1380:243-1101	Bra015293	A10	2641107				Bra032524	A09	36434610
1	310	A	AK2	Tp1g03020/ch1-1:1025939-1030895	Bra015294	A10	2634541
1	311			Tp1g03030/ch1-1:1031123-1037817	Bra015295	A10	2629065
1	312	A	AK2	Tp1g03040/ch1-1:1036851-1040037	Bra015296	A10	2625301	Bra030559	A08	21325603
1	313				Bra015297	A10	2609841
1	315	A	AK2	Tp1g03050/ch1-1:1041628-1043088							Bra032521	A09	36426915
1	316			Tp1g03060/ch1-1:1050032-1052540	Bra015298	A10	2598338
1	317	A	AK2	Tp1g03070/ch1-1:1053858-1054924				Bra030561	A08	21309984
1	318	A	AK2	Tp1g03080/ch1-1:1055862-1057901	Bra015299	A10	2594002				Bra032519	A09	36413827
1	319			Tp1g03090/ch1-1:1058095-1061445	Bra015300	A10	2588775
1	320							Bra030562	A08	21303922
1	321	A	AK2	Tp1g03100/ch1-1:1062070-1063177	Bra015301	A10	2585374	Bra030563	A08	21301993
1	322	A	AK2		Bra015302	A10	2579361				Bra032518	A09	36408397
1	323				Bra015303	A10	2576290	Bra030564	A08	21293166
1	324	A	AK2	Tp1g03140/ch1-1:1074542-1075146	Bra015304	A10	2569834
1	325	A	AK2	Tp1g03150/ch1-1:1075905-1078135	Bra015305	A10	2567294	Bra030565	A08	21289622
1	326	A	AK2	Tp1g03160/ch1-1:1078882-1082524				Bra030566	A08	21285762	Bra032515	A09	36400752
1	327	A	AK2	Tp1g03170/ch1-1:1082598-1084032							Bra032514	A09	36397595
1	328	A	AK2								Bra032512	A09	36383835
1	329			Tp1g03180/ch1-1:1090315-1091684	Bra015310	A10	2542683
1	330			Tp1g03190/ch1-1:1092226-1093673	Bra015311	A10	2534353
1	331	A	AK2	Tp1g03210/ch1-1:1097063-1101030	Bra015312	A10	2528726
1	332	A	AK2	Tp1g03220/ch1-1:1101309-1104388				Bra030568	A08	21280803
1	333	A	AK2	Tp1g03230/ch1-1:1104635-1107168	Bra015314	A10	2522871	Bra030569	A08	21277688
1	334	A	AK2	Tp1g03240/ch1-1:1107221-1110380	Bra015315	A10	2516469
1	335	A	AK2	Tp1g03250/ch1-1:1110553-1114609	Bra015316	A10	2510899	Bra030570	A08	21273160
1	336	A	AK2	Tp1g03260/ch1-1:1115040-1119092	Bra015317	A10	2505919				Bra032511	A09	36376241
1	337	A	AK2	Tp1g03270/ch1-1:1120643-1121214				Bra030571	A08	21271765	Bra032510	A09	36370869
1	338	A	AK2								Bra032508	A09	36362992
1	339	A	AK2	Tp1g03300/ch1-1:1124606-1128156	Bra015318	A10	2499400				Bra032507	A09	36358315
1	340	A	AK2		Bra015319	A10	2497179	Bra030573	A08	21268115	Bra032506	A09	36355779
1	341	A	AK2	Tp1g03320/ch1-1:1131910-1133041	Bra015320	A10	2496373
1	342	A	AK2	Tp1g03330/ch1-1:1134535-1137923	Bra015321	A10	2486571
1	343	A	AK2	Tp1g03340/ch1-1:1139532-1144904	Bra015322	A10	2480289	Bra030575	A08	21256132
1	344	A	AK2	Tp1g03350/ch1-1:1145371-1147983	Bra015323	A10	2477342
1	345	A	AK2	Tp1g03360/ch1-1:1148052-1149880	Bra015324	A10	2475497
1	346	A	AK2	Tp1g03370/ch1-1:1150838-1152730	Bra015325	A10	2466110				Bra032504	A09	36347591
1	347	A	AK2	Tp1g03380/ch1-1:1153741-1155830	Bra015326	A10	2463761
1	348	A	AK2	Tp1g03390/ch1-1:1155683-1157869	Bra015327	A10	2461980
1	349	A	AK2	Tp1g03400/ch1-1:1158022-1159543							Bra032502	A09	36340170
1	350	A	AK2	Tp1g03410/ch1-1:1160263-1162573	Bra033386	A10	3926616
1	351	A	AK2	Tp1g03420/ch1-1:1163232-1168830	Bra015330	A10	2452049
1	352	A	AK2	Tp1g03430/ch1-1:1169372-1172502	Bra015331	A10	2448823
1	353	A	AK2	Tp1g03440/ch1-1:1172981-1183502				Bra030576	A08	21242247
1	354			Tp_un0217_002/un0217:4813-6637	Bra015334	A10	2429676
1	355	A	AK2	Tp1g03450/ch1-1:1190226-1194741, Tp_un0217_001/un0217:50-3733	Bra015335	A10	2422237
1	356	A	AK2	Tp1g03460/ch1-1:1194931-1196372	Bra015336	A10	2420700	Bra030577	A08	21240286	Bra032498	A09	36323210
1	358	A	AK2	Tp1g03480/ch1-1:1197683-1199074, Tp4g14620/ch4-6:2361467-2362765	Bra015337	A10	2418612
1	359										Bra032497	A09	36322593
1	361			Tp1g03490/ch1-1:1199497-1204894	Bra015338	A10	2415492
1	362	A	AK2	Tp1g03500/ch1-1:1205523-1207093				Bra030582	A08	21218020
1	363			Tp1g03510/ch1-1:1207941-1208784	Bra015340	A10	2409724
1	364	A	AK2	Tp1g03520/ch1-1:1210197-1214380	Bra015341	A10	2404066	Bra030583	A08	21213970	Bra032494	A09	36312237
1	365	A	AK2		Bra015342	A10	2383849
1	366			Tp1g03530/ch1-1:1220264-1224278				Bra010755	A08	16269835
1	367	A	AK2	Tp1g03540/ch1-1:1224382-1229192	Bra015343	A10	2378939
1	369	A	AK2	Tp1g03560/ch1-1:1232380-1235938				Bra030586	A08	21199795
1	370			Tp1g03570/ch1-1:1235520-1243004	Bra015344	A10	2369821
1	371	A	AK2		Bra015348	A10	2341019	Bra030590	A08	21189951
1	372	A	AK2	Tp1g03630/ch1-1:1256872-1260500	Bra015349	A10	2335342
1	374	A	AK2	Tp1g03670/ch1-1:1266980-1270154	Bra015356	A10	2305295	Bra030591	A08	21186544
1	376	A	AK2	Tp1g03690/ch1-1:1273156-1274734	Bra015357	A10	2293799	Bra030592	A08	21182193
1	377	A	AK2	Tp1g03710/ch1-1:1277390-1282080							Bra032492	A09	36298024
1	378	A	AK2	Tp1g03720/ch1-1:1281924-1284618	Bra015358	A10	2290988	Bra030594	A08	21174733	Bra032491	A09	36295110
1	379	A	AK2	Tp1g03730/ch1-1:1288886-1291080	Bra015360	A10	2278418
1	380	A	AK2	Tp1g03740/ch1-1:1291339-1295451	Bra015362	A10	2267432
1	381	A	AK2	Tp1g03750/ch1-1:1295385-1298873							Bra032487	A09	36279919
1	382	A	AK2	Tp1g03760/ch1-1:1299347-1303835	Bra015364	A10	2258920
1	383	A	AK2	Tp1g03770/ch1-1:1305390-1308370	Bra015366	A10	2252143
1	384	A	AK2		Bra015367	A10	2250721
1	385	A	AK2	Tp1g03790/ch1-1:1310202-1312653
1	386										Bra030598	A08	21158859
1	388	A	AK2	Tp1g03840/ch1-1:1323132-1325805	Bra015371	A10	2234300
1	389	A	AK2	Tp1g03850/ch1-1:1324276-1330375	Bra015375	A10	2211970
1	390	A	AK2	Tp1g03860/ch1-1:1329340-1332156							Bra030599	A08	21156816
1	391	A	AK2	Tp1g03870/ch1-1:1332267-1336741	Bra015377	A10	2209247
1	392	A	AK2	Tp1g03880/ch1-1:1340708-1344061	Bra015379	A10	2187195
1	393	A	AK2	Tp1g03890/ch1-1:1344132-1345826	Bra015380	A10	2185423
1	394	A	AK2	Tp1g03900/ch1-1:1347659-1350151	Bra015381	A10	2178345				Bra030600	A08	21152306
1	395	A	AK2	Tp1g03910/ch1-1:1351211-1352025	Bra015383	A10	2165157
1	396	A	AK2	Tp1g03920/ch1-1:1352324-1354760							Bra030602	A08	21146082
1	397	A	AK2	Tp1g03930/ch1-1:1354804-1356524				Bra023271	A09	20047191
1	398	A	AK2		Bra015385	A10	2160235	Bra032484	A09	36264675
1	399	A	AK2		Bra015386	A10	2156526
1	401	A	AK2	Tp1g03960/ch1-1:1362652-1366582	Bra015387	A10	2153914				Bra030603	A08	21143011
1	402	A	AK2	Tp1g03970/ch1-1:1369564-1370641	Bra015388	A10	2143355
1	403			Tp1g03980/ch1-1:1370818-1375433	Bra015392	A10	2104928
1	404	A	AK2	Tp1g03990/ch1-1:1378159-1379848, Tp_un0024_015/un0024:45982-47671	Bra015391	A10	2109096
1	405	A	AK2	Tp1g04000/ch1-1:1379753-1382350, Tp_un0024_014/un0024:43480-46077	Bra015393	A10	2101791
1	406	A	AK2	Tp1g04010/ch1-1:1382803-1385544, Tp_un0024_013/un0024:40262-43022	Bra015394	A10	2098571
1	408	A	AK2	Tp1g04030/ch1-1:1392420-1396483, Tp_un0024_011/un0024:27602-33401	Bra015396	A10	2081755	Bra032482	A09	36256127
1	409	F	AK6	Tp1g04040/ch1-1:1396497-1398185, Tp_un0024_010/un0024:27602-29324	Bra015397	A10	2079874	Bra032481	A09	36251702
1	410	F	AK6	Tp1g04050/ch1-1:1400026-1403536, Tp_un0024_009/un0024:22290-26008	Bra015398	A10	2072590	Bra032480	A09	36246731
1	412	A	AK2	Tp1g04070/ch1-1:1403347-1406317, Tp_un0024_007/un0024:19504-22446							Bra030605	A08	21122547
1	413				Bra015401	A10	2065847
1	414							Bra032474	A09	36223870
1	415							Bra032473	A09	36217579	Bra030608	A08	21111760
1	416	A	AK2	Tp1g04130/ch1-1:1425009-1431277	Bra015411	A10	2018029	Bra032472	A09	36214272	Bra030610	A08	21102786
1	417				Bra015413	A10	1984753
1	418	A	AK2	Tp1g04150/ch1-1:1434164-1436022	Bra015412	A10	1992295
1	419	A	AK2	Tp1g04160/ch1-1:1437415-1439858	Bra015415	A10	1929777
1	420	A	AK2	Tp1g04180/ch1-1:1445930-1447614				Bra032469	A09	36204812
1	421	A	AK2					Bra032468	A09	36199661
1	422	A	AK2	Tp1g04200/ch1-1:1453417-1454234	Bra015418	A10	1893548
1	423	A	AK2	Tp1g04210/ch1-1:1454403-1455213	Bra015419	A10	1889930
1	424			Tp1g04220/ch1-1:1455443-1460046	Bra015420	A10	1884665
1	425							Bra032467	A09	36196042
1	426	A	AK2	Tp1g04230/ch1-1:1459131-1463603				Bra032466	A09	36193379
1	427	A	AK2	Tp1g04240/ch1-1:1464798-1469705	Bra015421	A10	1870153	Bra032465	A09	36188287
1	428	A	AK2	Tp1g04260/ch1-1:1475757-1481553
1	429	A	AK2	Tp1g04270/ch1-1:1481555-1482826
1	430	A	AK2	Tp1g04280/ch1-1:1484021-1485428				Bra032464	A09	36177858
1	431	A	AK2	Tp1g04290/ch1-1:1486901-1490885	Bra015422	A10	1847571
1	432	A	AK2	Tp1g04300/ch1-1:1490626-1492482	Bra015423	A10	1845837
1	433	A	AK2	Tp1g04310/ch1-1:1492546-1494289				Bra032463	A09	36174443
1	434	A	AK2					Bra032462	A09	36172662
1	435	A	AK2	Tp1g04340/ch1-1:1499298-1502943	Bra015427	A10	1835250
1	436	A	AK2	Tp1g04350/ch1-1:1506734-1510573	Bra015428	A10	1828733				Bra030611	A08	21091916
1	437	A	AK2	Tp1g04360/ch1-1:1514882-1520228	Bra015430	A10	1811485
1	438	A	AK2	Tp1g04370/ch1-1:1521217-1525915	Bra015431	A10	1806099				Bra030612	A08	21080230
1	439	A	AK2	Tp1g04380/ch1-1:1525727-1527499	Bra015432	A10	1804605
1	440	A	AK2	Tp1g04390/ch1-1:1527611-1532697							Bra030613	A08	21075582
1	441	A	AK2		Bra015433	A10	1796475
1	442	A	AK2								Bra030614	A08	21073389
1	443	A	AK2	Tp1g04400/ch1-1:1532956-1534537	Bra015435	A10	1792019
1	444	A	AK2					Bra032416	A09	35971139
1	445	A	AK2	Tp1g04420/ch1-1:1547340-1549703				Bra032461	A09	36167573
1	446	A	AK2	Tp1g04430/ch1-1:1549738-1553990	Bra015442	A10	1735426
1	447	A	AK2	Tp1g04440/ch1-1:1554830-1557594				Bra032460	A09	36161021
1	448	A	AK2	Tp1g04450/ch1-1:1558177-1559698, Tp4g07390/ch4-2:3303857-3304874	Bra015443	A10	1730356
1	449	A	AK2	Tp1g04460/ch1-1:1559751-1561587, Tp4g07370/ch4-2:3294917-3295916, Tp_un0479_001/un0479:13-1457	Bra015444	A10	1726875
1	450	A	AK2	Tp4g07360/ch4-2:3290015-3290741, Tp_un0479_002/un0479:2814-3821				Bra032459	A09	36159515
1	451	A	AK2	Tp1g04470/ch1-1:1562299-1565018							Bra030616	A08	21065827
1	452	A	AK2	Tp1g04480/ch1-1:1566195-1571238	Bra015445	A10	1718184	Bra032456	A09	36144067	Bra030617	A08	21059921
1	453	A	AK2								Bra030618	A08	21057463
1	454										Bra030619	A08	21054231
1	455				Bra015446	A10	1715536
1	456	A	AK2	Tp1g04490/ch1-1:1572342-1574682	Bra015447	A10	1712197
1	457	A	AK2	Tp1g04500/ch1-1:1574877-1577152	Bra015448	A10	1706986				Bra030620	A08	21050263
1	458										Bra030621	A08	21045409
1	459	A	AK2	Tp1g04540/ch1-1:1590267-1591818				Bra032455	A09	36142031
1	460	A	AK2	Tp1g04550/ch1-1:1590645-1593511				Bra032454	A09	36140741
1	462	A	AK2	Tp1g04560/ch1-1:1593563-1595367							Bra030624	A08	21031878
1	463	A	AK2	Tp1g04570/ch1-1:1595556-1597398	Bra015451	A10	1685835
1	464	A	AK2	Tp1g04580/ch1-1:1597328-1599986	Bra015452	A10	1683631
1	465	A	AK2	Tp1g04590/ch1-1:1600060-1605173	Bra015453	A10	1679236				Bra030625	A08	21027194
1	466	A	AK2	Tp1g04600/ch1-1:1608697-1610622	Bra015454	A10	1670625
1	467	A	AK2	Tp1g04610/ch1-1:1614309-1618231	Bra015456	A10	1650615
1	468	A	AK2	Tp1g04620/ch1-1:1617840-1620309				Bra032453	A09	36135323
1	469	A	AK2	Tp1g04630/ch1-1:1620576-1625764							Bra030626	A08	21022686
1	470	A	AK2	Tp1g04640/ch1-1:1625657-1633048				Bra032450	A09	36118232
1	471	A	AK2	Tp1g04650/ch1-1:1633507-1633980							Bra030627	A08	21019074
1	472	A	AK2	Tp1g04660/ch1-1:1634008-1637903				Bra032452	A09	36124903
1	473	A	AK2	Tp1g04670/ch1-1:1637943-1642417	Bra015457	A10	1640162				Bra030628	A08	21017096
1	474	A	AK2	Tp1g04680/ch1-1:1639133-1642549	Bra015458	A10	1638324				Bra030629	A08	21014416
1	475	A	AK2		Bra015459	A10	1636497	Bra032451	A09	36122973
1	476	A	AK2	Tp1g04710/ch1-1:1648091-1651749	Bra015460	A10	1630614
1	477			Tp1g04720/ch1-1:1651755-1657955	Bra015463	A10	1611579
1	478	A	AK2	Tp1g04730/ch1-1:1658768-1660196							Bra030630	A08	21007767
1	480	A	AK2	Tp1g04750/ch1-1:1663824-1670496	Bra015464	A10	1604246
1	481	A	AK2	Tp1g04760/ch1-1:1671031-1672331	Bra015465	A10	1603004
1	482	A	AK2					Bra032449	A09	36112196
1	483	A	AK2					Bra032448	A09	36106352
1	484	A	AK2	Tp1g04790/ch1-1:1677195-1683999	Bra015466	A10	1597374
1	485	A	AK2	Tp1g04800/ch1-1:1684603-1686550, Tp1g04950/ch1-1:1730190-1731241	Bra015467	A10	1594247
1	486	A	AK2	Tp1g04810/ch1-1:1687490-1688060				Bra032444	A09	36091965
1	488	A	AK2	Tp1g04830/ch1-1:1690946-1692716				Bra032443	A09	36086543	Bra030633	A08	20996967
1	489	A	AK2		Bra015468	A10	1590331	Bra032442	A09	36085676	Bra030634	A08	20994319
1	490	A	AK2	Tp1g04850/ch1-1:1695160-1697151	Bra015469	A10	1588434	Bra032441	A09	36084315	Bra030635	A08	20992942
1	491	A	AK2	Tp1g04860/ch1-1:1697370-1698847	Bra015470	A10	1586732
1	492	A	AK2	Tp1g04870/ch1-1:1699585-1702494							Bra030636	A08	20989691
1	493	A	AK2	Tp1g04880/ch1-1:1702659-1706676	Bra015471	A10	1583221
1	494			Tp1g04890/ch1-1:1710761-1713459				Bra032439	A09	36070229
1	495			Tp1g04900/ch1-1:1714912-1716590							Bra030638	A08	20985239
1	496	A	AK2	Tp1g04910/ch1-1:1716539-1718456	Bra015474	A10	1564998				Bra030639	A08	20983238
1	497	A	AK2	Tp1g04920/ch1-1:1718723-1721131				Bra032436	A09	36059123
1	498	A	AK2	Tp1g04940/ch1-1:1726616-1728443	Bra015476	A10	1558065
1	499	A	AK2	Tp1g04970/ch1-1:1738385-1739975				Bra032433	A09	36043716
1	500	A	AK2	Tp1g04980/ch1-1:1740005-1741909	Bra015480	A10	1526236
1	501	A	AK2	Tp1g04990/ch1-1:1745028-1746770	Bra015481	A10	1521599
1	502	A	AK2	Tp1g05000/ch1-1:1748061-1749821	Bra015482	A10	1516115
1	503	A	AK2	Tp1g05010/ch1-1:1750153-1752688	Bra015483	A10	1514367				Bra030640	A08	20980451
1	504	A	AK2		Bra015484	A10	1512378	Bra032432	A09	36039162	Bra030641	A08	20978661
1	505	A	AK2	Tp1g05030/ch1-1:1755788-1760138							Bra030642	A08	20973841
1	506	A	AK2	Tp1g05040/ch1-1:1762070-1765854	Bra015485	A10	1488482	Bra032431	A09	36030210	Bra030643	A08	20970007
1	507	A	AK2	Tp1g05050/ch1-1:1766727-1769294							Bra030644	A08	20967013
1	508	A	AK2	Tp1g05060/ch1-1:1768638-1770719	Bra015486	A10	1484866
1	509	A	AK2	Tp1g05070/ch1-1:1772365-1773623	Bra015487	A10	1483423
1	510	A	AK2	Tp1g05080/ch1-1:1773533-1774992	Bra015488	A10	1479938
1	512	A	AK2	Tp1g05100/ch1-1:1776534-1781449	Bra015491	A10	1442512
1	513	A	AK2		Bra015494	A10	1415210
1	514	A	AK2	Tp1g05110/ch1-1:1781751-1782847				Bra032429	A09	36023915
1	515	A	AK2	Tp1g05120/ch1-1:1782873-1783652				Bra032428	A09	36022660
1	516	A	AK2	Tp1g05130/ch1-1:1784309-1784874				Bra032427	A09	36021356
1	519			Tp1g05140/ch1-1:1787988-1789903							Bra030650	A08	20951887
1	520	A	AK2	Tp1g05150/ch1-1:1790790-1792721				Bra032426	A09	36019886
1	522	A	AK2	Tp1g05160/ch1-1:1792933-1794767				Bra032424	A09	36017208
1	523	A	AK2	Tp1g05170/ch1-1:1797414-1801241	Bra015497	A10	1383161
1	524	A	AK2	Tp1g05180/ch1-1:1801499-1802168	Bra015498	A10	1381835	Bra032423	A09	36015856
1	525	A	AK2	Tp1g05190/ch1-1:1801236-1805684	Bra015499	A10	1379138				Bra030652	A08	20943801
1	526	A	AK2		Bra015500	A10	1377007
1	528	A	AK2	Tp1g05210/ch1-1:1808583-1809871				Bra032421	A09	36012023
1	529	A	AK2	Tp1g05220/ch1-1:1808466-1811916	Bra015501	A10	1373596				Bra030653	A08	20940395
1	530			Tp1g05230/ch1-1:1813342-1817353	Bra015502	A10	1368971
1	531	A	AK2	Tp1g05240/ch1-1:1816948-1817358	Bra015503	A10	1368440
1	532	A	AK2		Bra015505	A10	1352656
1	533	A	AK2	Tp1g05270/ch1-1:1833582-1836031	Bra015506	A10	1347480
1	534	A	AK2	Tp1g05280/ch1-1:1835674-1838483	Bra015507	A10	1345183
1	535	A	AK2	Tp1g05290/ch1-1:1844607-1845497	Bra015508	A10	1326893
1	536	A	AK2	Tp1g05300/ch1-1:1845440-1846136	Bra015509	A10	1326202
1	537	A	AK2	Tp1g05310/ch1-1:1846350-1850095							Bra030657	A08	20924424
1	538	A	AK2	Tp1g05320/ch1-1:1850458-1855413	Bra015510	A10	1322121				Bra030658	A08	20918611
1	539	A	AK2	Tp1g05330/ch1-1:1855101-1856692	Bra015511	A10	1320564	Bra032415	A09	35967112
1	541			Tp1g05340/ch1-1:1856794-1860002				Bra032414	A09	35958243
1	542			Tp1g05350/ch1-1:1860177-1865497	Bra015512	A10	1312912
1	543	A	AK2	Tp1g05360/ch1-1:1865945-1867556	Bra015513	A10	1308345
1	544	A	AK2					Bra031533	A09	35946028
1	545	A	AK2	Tp1g05380/ch1-1:1868730-1872265	Bra015516	A10	1300630				Bra030659	A08	20915366
1	547	A	AK2	Tp1g05410/ch1-1:1878503-1879890	Bra015520	A10	1274639	Bra031534	A09	35944038	Bra030660	A08	20913503
1	548	A	AK2	Tp1g05420/ch1-1:1880101-1883283							Bra030661	A08	20910609
1	551	A	AK2	Tp1g05450/ch1-1:1891309-1898166	Bra015522	A10	1261696	Bra031535	A09	35934267
1	552	A	AK2	Tp1g05460/ch1-1:1898290-1901640	Bra015523	A10	1259163
1	554	A	AK2	Tp1g05480/ch1-1:1905282-1908195				Bra031536	A09	35927493
1	555	A	AK2	Tp1g05490/ch1-1:1907487-1909340	Bra015524	A10	1257107
1	556	A	AK2	Tp1g05500/ch1-1:1909485-1916211	Bra015526	A10	1238514
1	557			Tp1g05510/ch1-1:1915366-1920310	Bra015529	A10	1212199
1	558			Tp1g05520/ch1-1:1919393-1920340	Bra015530	A10	1211159
1	559							Bra031537	A09	35922318
1	560	A	AK2	Tp1g05530/ch1-1:1920794-1923322				Bra031538	A09	35920691	Bra030662	A08	20909067
1	561	A	AK2	Tp1g05540/ch1-1:1922320-1924744	Bra015531	A10	1208666
1	562	A	AK2	Tp1g05550/ch1-1:1925256-1929597				Bra031539	A09	35917308
1	563	A	AK2	Tp1g05560/ch1-1:1930255-1930837				Bra031540	A09	35915060
1	564	A	AK2	Tp1g05570/ch1-1:1930765-1937995	Bra015533	A10	1199383
1	565	A	AK2	Tp1g05580/ch1-1:1938896-1941156				Bra031541	A09	35912251	Bra030663	A08	20906413
1	566			Tp1g05590/ch1-1:1941345-1944552	Bra015534	A10	1192298
1	567			Tp1g05600/ch1-1:1944849-1948590				Bra031543	A09	35900266
1	568			Tp1g05610/ch1-1:1948581-1954343	Bra015536	A10	1182778
1	569	A	AK2	Tp1g05620/ch1-1:1954597-1955715				Bra031545	A09	35893864
1	570	A	AK2	Tp1g05860/ch1-1:2017467-2018621				Bra031546	A09	35892408
1	571	A	AK2	Tp1g05630/ch1-1:1955876-1956592				Bra031547	A09	35889517
1	572	A	AK2	Tp1g05650/ch1-1:1960279-1961158	Bra015537	A10	1180783
1	573			Tp1g05660/ch1-1:1961215-1967702	Bra015538	A10	1175158
1	575	A	AK2	Tp1g05670/ch1-1:1968183-1970960				Bra031548	A09	35885468	Bra030667	A08	20886430
1	576	A	AK2					Bra031549	A09	35883202	Bra030668	A08	20883465
1	577	A	AK2	Tp1g05690/ch1-1:1977587-1979621				Bra031550	A09	35874476
1	578	A	AK2	Tp1g05700/ch1-1:1979818-1981403, Tp1g05710/ch1-1:1980229-1982691	Bra015542	A10	1147718
1	579	A	AK2		Bra015543	A10	1144721
1	580	A	AK2	Tp1g05730/ch1-1:1984047-1987629	Bra015544	A10	1141892
1	581	A	AK2	Tp1g05750/ch1-1:1988891-1990621	Bra015545	A10	1139083
1	582	A	AK2	Tp1g05760/ch1-1:1990886-1993397							Bra015547	A10	1131091
1	583			Tp1g05770/ch1-1:1993537-1994756							Bra015548	A10	1127207
1	584	A	AK2	Tp1g05780/ch1-1:1995631-1997637							Bra015549	A10	1124941
1	585	A	AK2	Tp1g05800/ch1-1:1998820-2001559	Bra031551	A09	35872380
1	586	A	AK2		Bra031552	A09	35869927				Bra015551	A10	1119806
1	587	A	AK2	Tp1g05820/ch1-1:2006972-2009706, Tp1g05830/ch1-1:2009447-2012653	Bra031553	A09	35860555				Bra015552	A10	1107686
1	588	A	AK2	Tp1g05870/ch1-1:2017185-2024415
1	589	A	AK2	Tp1g05880/ch1-1:2025592-2026414
1	590	A	AK2
1	591				Bra031554	A09	35848915
1	592			Tp1g05900/ch1-1:2028188-2030350	Bra031555	A09	35845301
1	594	A	AK2	Tp1g05930/ch1-1:2035689-2038232							Bra015558	A10	1020849
1	595	A	AK2	Tp1g05940/ch1-1:2039970-2041030							Bra015559	A10	1018731
1	597	A	AK2	Tp1g05950/ch1-1:2043391-2046832							Bra015560	A10	1011830
1	598	A	AK2	Tp1g05960/ch1-1:2046526-2051807	Bra031556	A09	35840586				Bra015561	A10	1008127
1	599	A	AK2	Tp1g05970/ch1-1:2053289-2055869	Bra031557	A09	35835577				Bra015562	A10	998348
1	600	A	AK2								Bra015563	A10	995713
1	601	A	AK2	Tp1g05990/ch1-1:2059069-2061616							Bra015564	A10	992311
1	602	A	AK2	Tp1g06000/ch1-1:2062753-2064242							Bra015567	A10	981236
1	603	A	AK2		Bra031559	A09	35830443
1	604	A	AK2	Tp1g06020/ch1-1:2066246-2067823							Bra015568	A10	979562
1	605	A	AK2								Bra015569	A10	972901
1	606			Tp1g06030/ch1-1:2073058-2076251							Bra015570	A10	959929
1	607	A	AK2	Tp1g06040/ch1-1:2077067-2080240	Bra031568	A09	35796544				Bra015571	A10	955323
1	608	A	AK2		Bra031569	A09	35794884				Bra015572	A10	953167
1	609	A	AK2	Tp1g06060/ch1-1:2081918-2084098	Bra031570	A09	35792461
1	610	A	AK2	Tp1g06070/ch1-1:2084428-2086761							Bra015574	A10	949407
1	611	A	AK2
1	612	A	AK2	Tp1g06080/ch1-1:2089151-2091424							Bra015575	A10	928920
1	613	A	AK2	Tp1g06100/ch1-1:2091949-2094194							Bra015576	A10	919687
1	614	A	AK2	Tp1g06110/ch1-1:2094650-2098028
1	616	A	AK2	Tp1g06130/ch1-1:2099122-2103342
1	617	A	AK2	Tp1g06140/ch1-1:2104283-2109445	Bra031572	A09	35780372
1	618	A	AK2		Bra031573	A09	35769219				Bra015578	A10	905702
1	621			Tp1g06170/ch1-1:2114986-2116858	Bra031574	A09	35760879
1	622										Bra015579	A10	898108
1	623	A	AK2	Tp7g15310/ch7-4:3654020-3655845							Bra015580	A10	892378
1	624	A	AK2	Tp1g06180/ch1-1:2119233-2120898	Bra031575	A09	35753163
1	625	A	AK2	Tp1g06190/ch1-1:2122026-2123059
1	626	A	AK2								Bra015582	A10	886424
1	627	A	AK2								Bra015581	A10	891372
1	628			Tp1g06200/ch1-1:2123242-2125543	Bra031577	A09	35747659
1	629			Tp1g06210/ch1-1:2126164-2126685
1	630			Tp1g06220/ch1-1:2130902-2131441
1	631	A	AK2	Tp1g06230/ch1-1:2133446-2134885							Bra015583	A10	876401
1	632	A	AK2	Tp1g06240/ch1-1:2135431-2139775	Bra031579	A09	35726997
1	633	A	AK2	Tp1g06250/ch1-1:2138983-2142151	Bra031581	A09	35720704				Bra015584	A10	871524
1	634	A	AK2	Tp1g06260/ch1-1:2143381-2146143
1	635	A	AK2	Tp1g06270/ch1-1:2147413-2151370
1	636			Tp1g06280/ch1-1:2150739-2153937	Bra031582	A09	35717414
1	637	A	AK2
1	638	A	AK2		Bra031584	A09	35700362
1	639	A	AK2	Tp1g06300/ch1-1:2160334-2162758							Bra015592	A10	787272
1	640	A	AK2	Tp1g06320/ch1-1:2165417-2167621	Bra031586	A09	35691031
1	641	A	AK2	Tp1g06330/ch1-1:2170622-2173343	Bra031587	A09	35686304
1	643	A	AK2	Tp1g06360/ch1-1:2185071-2188310				Bra018693	A06	2577032
1	644	A	AK2	Tp1g06380/ch1-1:2193151-2194499	Bra031589	A09	35676713
1	647			Tp1g06580/ch1-1:2257360-2258573	Bra031599	A09	35646044
1	649	A	AK2	Tp4g05030/ch4-2:1585319-1590088				Bra018673	A06	2691005
1	650	A	AK2					Bra018672	A06	2694568
1	651	A	AK2	Tp1g06610/ch1-1:2262690-2265239	Bra031606	A09	35622673	Bra018668	A06	2708468
1	652	A	AK2					Bra018667	A06	2710649
1	653			Tp1g06630/ch1-1:2267094-2273629				Bra018666	A06	2712035
1	655				Bra031607	A09	35616142
1	656	A	AK2		Bra031608	A09	35614764	Bra018665	A06	2717433
1	657	A	AK2	Tp1g06650/ch1-1:2276397-2281379				Bra018664	A06	2721201
1	658	A	AK2	Tp1g06660/ch1-1:2282969-2283513
1	660	A	AK2	Tp1g06700/ch1-1:2293422-2298765	Bra031609	A09	35605207	Bra018662	A06	2741796
1	661	A	AK2	Tp1g06720/ch1-1:2301888-2303573				Bra018660	A06	2755658
1	662	A	AK2	Tp1g06730/ch1-1:2304235-2306718				Bra018658	A06	2770124
1	663	A	AK2	Tp1g06740/ch1-1:2306934-2310503				Bra018657	A06	2772685
1	664	A	AK2	Tp_un1576_001/un1576:73-1228	Bra031611	A09	35596181
1	665	A	AK2	Tp1g06750/ch1-1:2316882-2320098				Bra018654	A06	2795621
1	666	A	AK2	Tp1g06760/ch1-1:2320091-2322979				Bra018653	A06	2797798
1	667	A	AK2	Tp1g06770/ch1-1:2323339-2328700	Bra031612	A09	35590093	Bra018652	A06	2800545
1	668			Tp1g06780/ch1-1:2328857-2331630	Bra031613	A09	35582694
1	669			Tp1g06790/ch1-1:2332160-2335365				Bra018650	A06	2809089
1	671			Tp1g06810/ch1-1:2340234-2341195	Bra031615	A09	35573713
1	672	A	AK2	Tp1g06820/ch1-1:2343863-2345021				Bra018647	A06	2813906
1	673	A	AK2	Tp1g06830/ch1-1:2345637-2346168				Bra018645	A06	2820812
1	674	A	AK2	Tp1g06840/ch1-1:2346728-2354125				Bra018644	A06	2822560
1	675	A	AK2	Tp1g06850/ch1-1:2353878-2357007	Bra031616	A09	35565028	Bra018643	A06	2828564
1	676	A	AK2	Tp1g06860/ch1-1:2357378-2361865	Bra031617	A09	35560837
1	677	A	AK2
1	678	A	AK2	Tp1g06880/ch1-1:2364691-2366834
1	679							Bra018641	A06	2839896
1	680	A	AK2	Tp1g06900/ch1-1:2383848-2386511				Bra018640	A06	2855322
1	681	A	AK2	Tp1g06910/ch1-1:2387375-2389121	Bra018639	A06	2859527
1	682	A	AK2	Tp1g06920/ch1-1:2389553-2392508	Bra018638	A06	2861460				Bra031621	A09	35542190
1	683			Tp1g06960/ch1-1:2401986-2407622							Bra031622	A09	35535719
1	684			Tp1g06940/ch1-1:2398500-2401347				Bra030720	A08	20660617
1	685	A	AK2	Tp1g06950/ch1-1:2400219-2401255	Bra018635	A06	2874941
1	688	A	AK2	Tp1g06990/ch1-1:2416142-2419291	Bra018632	A06	2887691
1	689	A	AK2		Bra018631	A06	2890954
1	690			Tp1g07010/ch1-1:2421861-2424654	Bra018630	A06	2897797				Bra031623	A09	35524758
1	691	A	AK2	Tp1g07030/ch1-1:2424961-2426386	Bra018629	A06	2900185	Bra030722	A08	20657351	Bra031624	A09	35523641
1	692	A	AK2	Tp1g07040/ch1-1:2426421-2427787	Bra018628	A06	2901286
1	693	A	AK2	Tp1g07050/ch1-1:2427865-2430586	Bra018627	A06	2902526
1	694	A	AK2	Tp1g07060/ch1-1:2430730-2434230				Bra030723	A08	20651025
1	695							Bra030724	A08	20643557
1	696	A	AK2					Bra030725	A08	20640097
1	697							Bra030726	A08	20635145
1	698			Tp1g07080/ch1-1:2443217-2445574	Bra018625	A06	2911577
1	699	A	AK2	Tp1g07090/ch1-1:2447596-2451522				Bra030727	A08	20627898	Bra031627	A09	35504138
1	700	A	AK2	Tp1g07100/ch1-1:2452056-2454017							Bra031628	A09	35501330
1	701										Bra031629	A09	35496106
1	702			Tp1g07110/ch1-1:2456078-2458270				Bra030728	A08	20622551
1	703	A	AK2	Tp1g07120/ch1-1:2460623-2463512	Bra018623	A06	2929418
1	704	A	AK2	Tp1g07130/ch1-1:2463246-2465031	Bra018622	A06	2932218	Bra030729	A08	20613087
1	705	A	AK2	Tp1g07150/ch1-1:2467098-2470956	Bra018621	A06	2933360
1	706	A	AK2	Tp1g07160/ch1-1:2471089-2473171				Bra030730	A08	20611043	Bra031630	A09	35489304
1	707	A	AK2	Tp1g07170/ch1-1:2472939-2476442	Bra018620	A06	2937281	Bra030731	A08	20608181	Bra031631	A09	35486526
1	708	A	AK2	Tp1g07180/ch1-1:2477111-2482377	Bra018619	A06	2943440
1	709	A	AK2	Tp1g07190/ch1-1:2482388-2484251	Bra018618	A06	2947791
1	710			Tp1g07200/ch1-1:2484232-2488338	Bra018617	A06	2949410
1	711	A	AK2	Tp1g07210/ch1-1:2488700-2491325	Bra018616	A06	2954332
1	712	A	AK2	Tp1g07220/ch1-1:2491054-2492066	Bra018615	A06	2956661	Bra030733	A08	20600845
1	713	A	AK2	Tp1g07230/ch1-1:2495375-2496101							Bra031632	A09	35481364
1	714	A	AK2	Tp1g07240/ch1-1:2495829-2498448	Bra018613	A06	2964852				Bra031633	A09	35479927
1	715	A	AK2	Tp1g07250/ch1-1:2500019-2503346				Bra030734	A08	20595343
1	716	A	AK2	Tp1g07260/ch1-1:2504553-2513605	Bra018612	A06	2967075
1	717	A	AK2	Tp1g07270/ch1-1:2513745-2515545							Bra031635	A09	35472893
1	719							Bra030735	A08	20587064
1	720							Bra030736	A08	20584459
1	721			Tp1g07290/ch1-1:2524572-2527863	Bra018611	A06	2983377
1	722	A	AK2	Tp1g07300/ch1-1:2530139-2534158	Bra018610	A06	2988268
1	723	A	AK2	Tp1g07310/ch1-1:2534953-2536079	Bra018609	A06	2992821	Bra030737	A08	20579447
1	724	A	AK2	Tp1g07320/ch1-1:2540958-2544632	Bra018608	A06	3009097				Bra031637	A09	35461408
1	725	A	AK2	Tp1g07330/ch1-1:2544799-2545967							Bra031638	A09	35458093
1	726	A	AK2	Tp1g07340/ch1-1:2545809-2552447	Bra018607	A06	3012340
1	727	A	AK2	Tp1g07350/ch1-1:2553450-2555379	Bra018606	A06	3016750
1	729	A	AK2	Tp1g07370/ch1-1:2555902-2563612							Bra031639	A09	35436366
1	730			Tp1g07380/ch1-1:2563611-2572757				Bra030739	A08	20550731
1	732			Tp1g07400/ch1-1:2577844-2581810							Bra031640	A09	35432768
1	733	A	AK2	Tp1g07410/ch1-1:2581953-2582793	Bra018602	A06	3036921
1	734	A	AK2	Tp1g07420/ch1-1:2582917-2584832				Bra030740	A08	20549472
1	736	A	AK2	Tp1g07440/ch1-1:2586349-2591386	Bra018599	A06	3041457
1	737			Tp1g07450/ch1-1:2592732-2593907				Bra030743	A08	20538648
1	738	A	AK2	Tp1g07460/ch1-1:2595159-2598646	Bra018597	A06	3049136	Bra030744	A08	20535134	Bra031641	A09	35429989
1	739	A	AK2								Bra031642	A09	35427062
1	741	A	AK2	Tp1g07480/ch1-1:2602739-2612701							Bra031643	A09	35417760
1	742	A	AK2	Tp1g07490/ch1-1:2612830-2614759							Bra031644	A09	35415263
1	743	A	AK2	Tp1g07500/ch1-1:2614938-2619088							Bra031645	A09	35409157
1	744	A	AK2		Bra018595	A06	3058886	Bra030745	A08	20530588
1	745	A	AK2	Tp1g07520/ch1-1:2620938-2624210	Bra018594	A06	3060008
1	746			Tp1g07530/ch1-1:2624913-2630653				Bra030746	A08	20525656
1	747			Tp1g07540/ch1-1:2634671-2638835	Bra018592	A06	3075365
1	748			Tp1g07550/ch1-1:2640595-2644280				Bra030748	A08	20509665	Bra031649	A09	35387911
1	749	A	AK2	Tp1g07560/ch1-1:2644815-2646288	Bra018590	A06	3089570
1	750	A	AK2	Tp1g07570/ch1-1:2646485-2649239							Bra031650	A09	35384081
1	751	A	AK2	Tp1g07580/ch1-1:2650933-2652043							Bra031651	A09	35382250
1	752	A	AK2	Tp1g07590/ch1-1:2653396-2656177							Bra031652	A09	35379334
1	753			Tp1g07600/ch1-1:2656815-2659068				Bra030750	A08	20503559
1	754	A	AK2	Tp1g07610/ch1-1:2659279-2663950	Bra018588	A06	3093816
1	755	A	AK2	Tp1g07620/ch1-1:2663976-2668323	Bra018587	A06	3098035
1	756	A	AK2	Tp1g07630/ch1-1:2669186-2676071	Bra018586	A06	3105684	Bra030752	A08	20494129	Bra031654	A09	35371240
1	757	A	AK2	Tp1g07640/ch1-1:2677165-2678593	Bra018585	A06	3114851
1	758	A	AK2	Tp1g07650/ch1-1:2683020-2687426	Bra018583	A06	3125026	Bra030753	A08	20486176
1	759	A	AK2	Tp1g07660/ch1-1:2687557-2692436				Bra030754	A08	20481972
1	760	A	AK2	Tp1g07670/ch1-1:2694612-2695741	Bra018582	A06	3129341	Bra030755	A08	20478536	Bra031656	A09	35365598
1	761	A	AK2								Bra031657	A09	35362629
1	762	A	AK2	Tp1g07690/ch1-1:2697842-2701911							Bra031658	A09	35356591
1	763	A	AK2	Tp_un0237_001/un0237:209-6859, Tp_un0301_001/un0301:1460-4515				Bra030756	A08	20475102
1	764	A	AK2	Tp1g07720/ch1-1:2705335-2708471	Bra018581	A06	3131114
1	765	A	AK2	Tp1g07730/ch1-1:2708726-2710945				Bra030757	A08	20472616
1	766			Tp1g07740/ch1-1:2711512-2713182	Bra018579	A06	3136949
1	767	A	AK2	Tp1g07750/ch1-1:2713081-2716482	Bra018578	A06	3141364
1	768	A	AK2	Tp1g07760/ch1-1:2716544-2722538, Tp1g09450/ch1-1:3331422-3332731				Bra030760	A08	20458834
1	770			Tp1g07780/ch1-1:2724571-2728178				Bra030762	A08	20449041
1	771			Tp1g07790/ch1-1:2728364-2729973	Bra018577	A06	3143684
1	773	A	AK2		Bra018576	A06	3145079
1	774	A	AK2	Tp1g07820/ch1-1:2733388-2736816	Bra018575	A06	3146967	Bra030763	A08	20443017
1	775	A	AK2	Tp1g07830/ch1-1:2737484-2739060				Bra030764	A08	20440722
1	776	A	AK2	Tp1g07840/ch1-1:2739142-2742407	Bra018574	A06	3150780
1	777	A	AK2	Tp1g07850/ch1-1:2744217-2745441	Bra018573	A06	3158547
1	778	A	AK2	Tp1g07870/ch1-1:2748175-2749055	Bra018572	A06	3162763
1	779	A	AK2	Tp3g28810/ch3-5:2138287-2139674	Bra018571	A06	3170164
1	780	A	AK2	Tp1g07880/ch1-1:2752983-2757383	Bra018570	A06	3171559				Bra030765	A08	20436291
1	781	A	AK2	Tp1g07890/ch1-1:2757329-2760999	Bra018569	A06	3174536
1	782	A	AK2	Tp1g07900/ch1-1:2760959-2763140							Bra030766	A08	20434262
1	783	A	AK2	Tp1g07910/ch1-1:2763182-2767473							Bra030767	A08	20430893
1	784	A	AK2		Bra018568	A06	3177995				Bra030768	A08	20429818
1	785	A	AK2	Tp1g07930/ch1-1:2770071-2772350	Bra018567	A06	3179361	Bra031661	A09	35341076
1	786	A	AK2	Tp1g07940/ch1-1:2772475-2774906	Bra018566	A06	3181897				Bra030769	A08	20427730
1	787	A	AK2	Tp1g07950/ch1-1:2774948-2778244	Bra020030	A06	3197728	Bra031662	A09	35339197
1	788	A	AK2	Tp1g07960/ch1-1:2780003-2781897				Bra031663	A09	35335945
1	789	A	AK2	Tp1g07970/ch1-1:2782665-2783795	Bra020029	A06	3199889
1	790	A	AK2	Tp1g07980/ch1-1:2784035-2784617	Bra020028	A06	3201502
1	791			Tp1g07990/ch1-1:2784988-2788711	Bra020026	A06	3206488
1	792	A	AK2	Tp1g08000/ch1-1:2790415-2794230	Bra020025	A06	3211480
1	795	A	AK2	Tp1g08030/ch1-1:2796473-2799897							Bra030775	A08	20406566
1	796	A	AK2	Tp1g08040/ch1-1:2800143-2803683							Bra030777	A08	20403684
1	797			Tp1g08050/ch1-1:2802914-2805441	Bra020024	A06	3225531
1	799	A	AK2	Tp1g08070/ch1-1:2812208-2813332	Bra020023	A06	3229320
1	800	A	AK2	Tp1g08080/ch1-1:2813109-2815842	Bra020022	A06	3230664
1	802	A	AK2	Tp1g08100/ch1-1:2818086-2820602	Bra020021	A06	3239785
1	803							Bra031666	A09	35324998
1	804			Tp1g08120/ch1-1:2822672-2824216				Bra031667	A09	35322519
1	805	A	AK2	Tp1g08130/ch1-1:2826803-2829865				Bra031668	A09	35315845
1	806	A	AK2	Tp1g08140/ch1-1:2835780-2837624				Bra031669	A09	35307880	Bra030783	A08	20380884
1	808			Tp1g08160/ch1-1:2842677-2843827	Bra020014	A06	3275597	Bra031671	A09	35304349	Bra030785	A08	20374003
1	809	A	AK2	Tp1g08170/ch1-1:2843882-2849086	Bra020013	A06	3277123	Bra031672	A09	35299284
1	810	A	AK2	Tp1g08180/ch1-1:2850052-2852335	Bra020011	A06	3291908
1	811							Bra031678	A09	35275835
1	813	A	AK2	Tp1g08220/ch1-1:2861468-2862369							Bra030789	A08	20363924
1	814	A	AK2	Tp1g08230/ch1-1:2862512-2866413	Bra020007	A06	3303253	Bra031675	A09	35288124
1	815	A	AK2	Tp1g08240/ch1-1:2868254-2870777	Bra020006	A06	3307099
1	816			Tp1g08250/ch1-1:2870312-2873826	Bra020005	A06	3308873
1	817	A	AK2		Bra020004	A06	3311829
1	818	A	AK2		Bra020003	A06	3313471				Bra030791	A08	20351889
1	819	A	AK2		Bra020002	A06	3316129
1	820	A	AK2	Tp1g08270/ch1-1:2875712-2880956	Bra020001	A06	3318047
1	821	A	AK2	Tp1g08200/ch1-1:2855648-2857888, Tp1g08280/ch1-1:2880832-2882606	Bra020009	A06	3296717	Bra031682	A09	35263842	Bra030792	A08	20349886
1	822			Tp1g08190/ch1-1:2852898-2855493	Bra020010	A06	3294561				Bra030786	A08	20371996
1	823	A	AK2	Tp1g08290/ch1-1:2882587-2885877							Bra030793	A08	20347592
1	824	A	AK2	Tp1g08300/ch1-1:2886174-2889593	Bra019998	A06	3324357
1	825	A	AK2	Tp1g08310/ch1-1:2889675-2892337	Bra019997	A06	3327132
1	826	A	AK2	Tp1g08320/ch1-1:2892977-2900608	Bra019996	A06	3330495				Bra030794	A08	20341241
1	827	A	AK2	Tp1g08330/ch1-1:2900718-2902680	Bra019995	A06	3337784				Bra030795	A08	20339925
1	828	A	AK2	Tp1g08340/ch1-1:2904614-2906822							Bra030796	A08	20335406
1	829	A	AK2	Tp1g08350/ch1-1:2906266-2909461	Bra019994	A06	3340127	Bra031683	A09	35260621	Bra030797	A08	20333134
1	830			Tp1g08360/ch1-1:2909683-2913132	Bra019993	A06	3341985				Bra030798	A08	20329735
1	831	A	AK2	Tp1g08370/ch1-1:2912448-2915600							Bra030799	A08	20326465
1	832	A	AK2	Tp1g08380/ch1-1:2916353-2918947	Bra019992	A06	3345712
1	834	A	AK2	Tp1g08400/ch1-1:2921622-2924947	Bra019991	A06	3351154
1	836	A	AK2	Tp1g08420/ch1-1:2928698-2932056	Bra019988	A06	3361287
1	837				Bra019987	A06	3374913
1	838	A	AK2	Tp1g08440/ch1-1:2938756-2940474	Bra019986	A06	3376362
1	839	A	AK2	Tp1g08450/ch1-1:2939941-2941862	Bra019985	A06	3377382
1	840	A	AK2	Tp1g08460/ch1-1:2941998-2945091	Bra019984	A06	3379772				Bra030802	A08	20317088
1	841										Bra030803	A08	20313496
1	842			Tp1g08470/ch1-1:2945068-2950447	Bra019983	A06	3382514
1	843	A	AK2	Tp1g08480/ch1-1:2950639-2955419	Bra019982	A06	3388791
1	844	A	AK2	Tp1g08490/ch1-1:2953224-2955118	Bra019981	A06	3391445
1	845	A	AK2	Tp1g08500/ch1-1:2955922-2959094	Bra019980	A06	3394106	Bra031686	A09	35241784
1	846	A	AK2	Tp1g08510/ch1-1:2959161-2962620	Bra019979	A06	3396922				Bra030804	A08	20307338
1	847	A	AK2	Tp1g08520/ch1-1:2965253-2969406	Bra019978	A06	3403233
1	848			Tp1g08540/ch1-1:2969890-2974664	Bra019976	A06	3408970
1	849	A	AK2	Tp1g08530/ch1-1:2970033-2972011	Bra019977	A06	3407012
1	851	A	AK2	Tp1g08560/ch1-1:2976590-2978858	Bra019975	A06	3413201	Bra031687	A09	35240390	Bra030805	A08	20303701
1	852	A	AK2	Tp1g08570/ch1-1:2978871-2982104				Bra031688	A09	35235514
1	853							Bra031689	A09	35232654
1	855			Tp1g08610/ch1-1:2993528-2995108	Bra019973	A06	3427896	Bra031691	A09	35225907
1	856			Tp1g08620/ch1-1:2997777-3001214	Bra019972	A06	3431512	Bra031692	A09	35220206
1	857			Tp1g08630/ch1-1:3004474-3008778	Bra019971	A06	3437599
1	858			Tp1g08640/ch1-1:3008757-3015358	Bra019970	A06	3444096	Bra031694	A09	35206409
1	859			Tp1g08650/ch1-1:3016071-3019417	Bra019969	A06	3451443	Bra031697	A09	35192037
1	860			Tp1g08660/ch1-1:3019997-3023456	Bra019967	A06	3466104
1	861			Tp1g08670/ch1-1:3023519-3026672
1	862			Tp1g08680/ch1-1:3028044-3031115	Bra019965	A06	3474683
1	864			Tp1g08700/ch1-1:3034124-3039150				Bra031698	A09	35186301
1	865			Tp1g08710/ch1-1:3040990-3043640	Bra019964	A06	3480217
1	867			Tp1g08730/ch1-1:3047799-3049749, Tp_un1176_001/un1176:1019-1702	Bra019963	A06	3483928	Bra031699	A09	35183577
1	868			Tp1g08740/ch1-1:3050142-3053042
1	869			Tp1g08750/ch1-1:3054545-3057178
1	870	A	AK2
1	871	A	AK2	Tp1g08780/ch1-1:3077146-3078417
1	872	A	AK2	Tp1g08790/ch1-1:3076610-3079655	Bra019959	A06	3507350
1	873	A	AK2	Tp1g08800/ch1-1:3080066-3083814	Bra019958	A06	3509251	Bra031704	A09	35154491
1	874	A	AK2	Tp1g08810/ch1-1:3084599-3089446
1	875	A	AK2
1	878	A	AK2	Tp1g08860/ch1-1:3104985-3108182	Bra019952	A06	3535202	Bra031706	A09	35142368
1	879			Tp1g08870/ch1-1:3104896-3111506							Bra018450	A05	8279552
1	880										Bra018449	A05	8272095
1	881				Bra019951	A06	3538134
1	882			Tp1g08880/ch1-1:3111536-3120771	Bra019950	A06	3542189
1	885	A	AK2	Tp1g08930/ch1-1:3140727-3142243	Bra019943	A06	3572088
1	886	A	AK2	Tp1g08950/ch1-1:3145454-3146934							Bra018443	A05	8247261
1	887	A	AK2	Tp1g08960/ch1-1:3147417-3148894				Bra031708	A09	35128563
1	888	A	AK2	Tp1g08970/ch1-1:3149246-3150446	Bra019940	A06	3580365
1	890	A	AK2	Tp1g08990/ch1-1:3153835-3157628							Bra018442	A05	8243007
1	891			Tp1g09000/ch1-1:3157643-3164536							Bra018441	A05	8238000
1	892	A	AK2	Tp1g09010/ch1-1:3164710-3166425							Bra018440	A05	8234449
1	893	A	AK2	Tp1g09020/ch1-1:3166755-3170197	Bra019937	A06	3603223	Bra031710	A09	35121902
1	894	A	AK2	Tp1g09040/ch1-1:3173501-3177163	Bra019936	A06	3611402
1	895	A	AK2	Tp1g09070/ch1-1:3190334-3193861	Bra019934	A06	3620276
1	896	A	AK2	Tp1g09080/ch1-1:3193744-3200112	Bra019933	A06	3623202				Bra037066	A05	9742032
1	897										Bra018439	A05	8229767
1	898	A	AK2	Tp1g09090/ch1-1:3200483-3201400				Bra031713	A09	35104886
1	899			Tp1g09100/ch1-1:3203942-3205583	Bra019932	A06	3629746	Bra031714	A09	35099583
1	900	A	AK2	Tp1g09110/ch1-1:3211001-3211811				Bra031715	A09	35089628	Bra018438	A05	8222790
1	901	A	AK2	Tp1g09120/ch1-1:3213237-3221485							Bra018437	A05	8213337
1	902			Tp1g09130/ch1-1:3220892-3223476	Bra019928	A06	3669199
1	903	A	AK2	Tp1g09140/ch1-1:3222947-3227526							Bra018435	A05	8207712
1	904	A	AK2	Tp1g09150/ch1-1:3226784-3231233							Bra018434	A05	8203734
1	905	A	AK2	Tp1g09160/ch1-1:3231368-3233300	Bra019925	A06	3686524
1	906	A	AK2	Tp1g09170/ch1-1:3233632-3234477				Bra031717	A09	35079559
1	909	A	AK2	Tp1g09200/ch1-1:3240802-3242939							Bra018433	A05	8200131
1	910	A	AK2	Tp1g09210/ch1-1:3246232-3248553	Bra019924	A06	3689177
1	911	A	AK2	Tp1g09220/ch1-1:3248618-3252573	Bra019923	A06	3694485
1	912			Tp1g09230/ch1-1:3252605-3254795	Bra019921	A06	3703373	Bra031720	A09	35062276
1	913			Tp1g09250/ch1-1:3259142-3260147	Bra019918	A06	3715929
1	914	A	AK2	Tp1g09260/ch1-1:3261528-3262866	Bra019917	A06	3722606
1	915	A	AK2	Tp1g09270/ch1-1:3263458-3265475				Bra031722	A09	35049101	Bra018432	A05	8187737
1	916	A	AK2	Tp1g09280/ch1-1:3264272-3267285	Bra019915	A06	3724855
1	917			Tp1g09290/ch1-1:3267847-3271889	Bra019914	A06	3726838
1	918	A	AK2	Tp1g09300/ch1-1:3270206-3274131	Bra019913	A06	3729155
1	920	A	AK2								Bra018431	A05	8183582
1	921			Tp1g09320/ch1-1:3277648-3279139							Bra018430	A05	8179789
1	922	A	AK2	Tp1g09330/ch1-1:3279273-3282027	Bra019912	A06	3733432	Bra031724	A09	35043426	Bra018429	A05	8177208
1	923	A	AK2	Tp1g09340/ch1-1:3288476-3290884							Bra018428	A05	8171171
1	925	A	AK2	Tp1g09360/ch1-1:3296615-3299841	Bra019908	A06	3771394				Bra018426	A05	8157144
1	926	A	AK2	Tp1g09370/ch1-1:3300174-3303471							Bra018425	A05	8154294
1	927	A	AK2	Tp1g09380/ch1-1:3303401-3309302	Bra019907	A06	3774011
1	928	A	AK2		Bra019906	A06	3787968
1	929	A	AK2	Tp1g09400/ch1-1:3316549-3319874	Bra019905	A06	3791208
1	930	A	AK2	Tp1g09410/ch1-1:3320139-3323132				Bra031754	A09	34903665
1	931	A	AK2					Bra031753	A09	34906849
1	933	A	AK2	Tp1g09430/ch1-1:3325472-3328644				Bra031752	A09	34917287
1	934			Tp1g09580/ch1-1:3381625-3384910							Bra018424	A05	8148157
1	935	A	AK2	Tp1g09590/ch1-1:3387371-3391783				Bra031750	A09	34926494
1	936			Tp1g09460/ch1-1:3333570-3343462				Bra031749	A09	34934039
1	937	A	AK2	Tp1g09470/ch1-1:3344660-3345217	Bra019903	A06	3801505	Bra031748	A09	34943638	Bra018422	A05	8136046
1	938	A	AK2	Tp1g09480/ch1-1:3345682-3348745				Bra031747	A09	34945094
1	939	A	AK2	Tp1g09490/ch1-1:3349257-3351301	Bra019902	A06	3804548
1	940	A	AK2	Tp1g09500/ch1-1:3351425-3352196	Bra019901	A06	3806277
1	941				Bra019900	A06	3807326
1	942	A	AK2		Bra019899	A06	3812087
1	943	A	AK2	Tp1g09540/ch1-1:3360585-3364007	Bra019898	A06	3815371	Bra031745	A09	34953978	Bra018420	A05	8129323
1	944	A	AK2	Tp1g09550/ch1-1:3365554-3367938	Bra019897	A06	3819308
1	945	A	AK2	Tp1g09560/ch1-1:3367860-3369565				Bra031744	A09	34956969
1	946	A	AK2	Tp1g09570/ch1-1:3369948-3377442	Bra019896	A06	3821794
1	947	A	AK2		Bra019894	A06	3832420
1	948	A	AK2	Tp1g09610/ch1-1:3395057-3397737	Bra019893	A06	3834800
1	949			Tp1g09620/ch1-1:3397667-3402773	Bra019892	A06	3837346
1	950	A	AK2	Tp1g09630/ch1-1:3405606-3409489	Bra019891	A06	3850728
1	951	A	AK2	Tp1g09640/ch1-1:3409574-3417194				Bra031741	A09	34969968	Bra018418	A05	8115652
1	952	A	AK2	Tp1g09660/ch1-1:3418651-3421701	Bra019889	A06	3856442	Bra031740	A09	34977786	Bra018417	A05	8112233
1	953			Tp1g09670/ch1-1:3421851-3426917				Bra031739	A09	34980867
1	955	A	AK2	Tp1g09690/ch1-1:3427966-3429462				Bra031738	A09	34987507
1	956	A	AK2	Tp1g09700/ch1-1:3430267-3434636				Bra031737	A09	34990049
1	957	A	AK2	Tp1g09720/ch1-1:3436322-3436643				Bra031736	A09	34994682	Bra018414	A05	8103197
1	958	A	AK2	Tp1g09730/ch1-1:3436802-3439267	Bra019886	A06	3866523
1	959	A	AK2	Tp1g09740/ch1-1:3439966-3442238				Bra031735	A09	34997485
1	960	A	AK2	Tp1g09750/ch1-1:3442496-3447420	Bra019885	A06	3869546	Bra031734	A09	35000714
1	961	A	AK2	Tp1g09760/ch1-1:3447544-3452590	Bra019884	A06	3874251	Bra031733	A09	35005217
1	962
1	963
1	964	A	AK2	Tp1g09790/ch1-1:3465141-3465752	Bra019881	A06	3892555
1	965	A	AK2	Tp1g09800/ch1-1:3467187-3470440	Bra019880	A06	3896498
1	966	A	AK2	Tp1g09810/ch1-1:3471181-3472558	Bra019879	A06	3900272
1	967	A	AK2		Bra019878	A06	3904786	Bra031727	A09	35023973
1	968	A	AK2	Tp1g09830/ch1-1:3480787-3488709				Bra031757	A09	34880585
1	969			Tp1g09840/ch1-1:3490402-3494546	Bra019877	A06	3910944
1	970	A	AK2	Tp1g09850/ch1-1:3495256-3498735	Bra019876	A06	3914440
1	971			Tp1g09860/ch1-1:3499621-3503207				Bra031758	A09	34877412
1	972	A	AK2	Tp1g09870/ch1-1:3503247-3505510
1	973	A	AK2	Tp1g09880/ch1-1:3505736-3507357	Bra019875	A06	3918094
1	975	A	AK2	Tp1g09900/ch1-1:3511990-3513950	Bra019873	A06	3930432
1	976	A	AK2	Tp1g09910/ch1-1:3514379-3515962	Bra019872	A06	3931870	Bra031761	A09	34865579
1	979			Tp1g09930/ch1-1:3525013-3528339				Bra031762	A09	34858748
1	981	A	AK2	Tp1g09960/ch1-1:3535768-3539428	Bra019869	A06	3944330	Bra031763	A09	34846471
1	982	A	AK2		Bra019868	A06	3949795
1	983	A	AK2	Tp1g09990/ch1-1:3549761-3552934	Bra019863	A06	3967172
1	984	A	AK2	Tp1g10010/ch1-1:3556695-3558709, Tp2g25370/ch2-4:7667540-7668492	Bra019860	A06	3975934
1	985	A	AK2	Tp1g10020/ch1-1:3559008-3563086	Bra019859	A06	3977825	Bra031767	A09	34824604
1	986	A	AK2	Tp1g10030/ch1-1:3563109-3565420	Bra019858	A06	3981428
1	987	A	AK2	Tp1g10060/ch1-1:3574516-3578059	Bra019854	A06	3999513
1	988	A	AK2	Tp1g10070/ch1-1:3578013-3580337	Bra019853	A06	4005394
1	989			Tp1g10080/ch1-1:3580738-3582853
1	990	A	AK2	Tp1g10090/ch1-1:3583011-3584396	Bra019851	A06	4011381
1	991	A	AK2	Tp1g10100/ch1-1:3584555-3587875	Bra019850	A06	4012851
1	992	A	AK2	Tp1g10120/ch1-1:3589321-3590610	Bra019849	A06	4017098
1	993			Tp1g10130/ch1-1:3591116-3592258				Bra031768	A09	34819588
1	995	A	AK2	Tp1g10160/ch1-1:3595435-3597211	Bra019846	A06	4023255
1	996	A	AK2	Tp1g10170/ch1-1:3598981-3600375
1	997	A	AK2	Tp1g10180/ch1-1:3600524-3601356
1	999	A	AK2	Tp1g10200/ch1-1:3603403-3605795				Bra031771	A09	34804322
1	1000			Tp1g10210/ch1-1:3607480-3610147
1	1001	A	AK2	Tp1g10220/ch1-1:3610861-3613756				Bra031772	A09	34801171
1	1002
1	1003	A	AK2	Tp1g10240/ch1-1:3617377-3619360	Bra019842	A06	4054532
1	1004	A	AK2	Tp1g10250/ch1-1:3619645-3622621				Bra031774	A09	34792779
1	1005				Bra019841	A06	4057131	Bra031775	A09	34791130
1	1006	A	AK2
1	1007	A	AK2	Tp1g10270/ch1-1:3625323-3629697	Bra019840	A06	4058424
1	1008	A	AK2	Tp1g10280/ch1-1:3632251-3636750				Bra031776	A09	34784801
1	1009
1	1011			Tp1g10300/ch1-1:3648859-3651097	Bra019838	A06	4067314
1	1012	A	AK2	Tp1g10310/ch1-1:3654104-3655376	Bra019837	A06	4074183
1	1014	A	AK2	Tp1g10330/ch1-1:3661054-3665944	Bra019836	A06	4075553
1	1016	A	AK2		Bra019833	A06	4095423
1	1017	A	AK2	Tp1g10360/ch1-1:3676845-3679908				Bra031777	A09	34774486
1	1018
1	1019	A	AK2	Tp1g10380/ch1-1:3681758-3682458
1	1020	A	AK2	Tp1g10390/ch1-1:3683479-3684311				Bra031779	A09	34771788
1	1021	A	AK2	Tp1g10400/ch1-1:3685238-3687123	Bra019831	A06	4103677	Bra031780	A09	34769012
1	1022	A	AK2	Tp1g10410/ch1-1:3686983-3689808				Bra031781	A09	34767064
1	1024	A	AK2	Tp1g10430/ch1-1:3693930-3696226				Bra031783	A09	34762086
1	1026	A	AK2	Tp1g10440/ch1-1:3696216-3699298
1	1027	A	AK2
1	1028	A	AK2	Tp1g10460/ch1-1:3704631-3705050				Bra031784	A09	34759560
1	1029	A	AK2					Bra031785	A09	34756319
1	1030	A	AK2	Tp1g10490/ch1-1:3711716-3715040				Bra031786	A09	34753169
1	1031			Tp1g10500/ch1-1:3714832-3718312				Bra031787	A09	34750660
1	1032	A	AK2	Tp1g10510/ch1-1:3719180-3721873	Bra019723	A06	4776316	Bra031788	A09	34746789
1	1033	A	AK2	Tp1g10520/ch1-1:3720391-3722414	Bra019724	A06	4774767
1	1034			Tp1g10540/ch1-1:3724506-3727398	Bra019725	A06	4769087
1	1035	A	AK2	Tp1g10580/ch1-1:3736967-3738515	Bra019728	A06	4756312
1	1036	A	AK2	Tp1g10590/ch1-1:3738021-3740355	Bra019730	A06	4751443
1	1039	A	AK2	Tp1g10630/ch1-1:3746666-3749815
1	1040	A	AK2	Tp1g10640/ch1-1:3750128-3754949
1	1041	A	AK2	Tp1g10650/ch1-1:3754873-3759322	Bra019731	A06	4743351
1	1043	A	AK2	Tp1g10660/ch1-1:3761856-3765274	Bra019732	A06	4737069
1	1044	A	AK2	Tp1g10670/ch1-1:3765599-3769947	Bra019733	A06	4732938
1	1045	A	AK2	Tp1g10680/ch1-1:3772636-3774578	Bra019734	A06	4727468
1	1046	A	AK2	Tp1g10690/ch1-1:3777604-3778315
1	1047			Tp1g10700/ch1-1:3779110-3780544	Bra019736	A06	4719393
1	1048			Tp1g10710/ch1-1:3783100-3785064	Bra019737	A06	4713634
1	1049	A	AK2	Tp1g10720/ch1-1:3785273-3788860	Bra019738	A06	4710179
1	1050	A	AK2	Tp1g10730/ch1-1:3789039-3789849
1	1051			Tp1g10740/ch1-1:3790014-3790580				Bra026995	A09	34677396
1	1052	A	AK2	Tp1g10750/ch1-1:3790901-3793264	Bra019740	A06	4706954	Bra026994	A09	34675250
1	1053	A	AK2		Bra019741	A06	4702010	Bra026992	A09	34665771
1	1054			Tp1g10770/ch1-1:3802463-3803159	Bra019742	A06	4695906
1	1055
1	1056	A	AK2	Tp1g10780/ch1-1:3807431-3808546
1	1057			Tp1g10790/ch1-1:3817611-3822173
1	1058	A	AK2	Tp1g10800/ch1-1:3824015-3826808	Bra019746	A06	4647895	Bra026990	A09	34646311
1	1060			Tp1g10810/ch1-1:3829055-3832715
1	1061	A	AK2	Tp1g10820/ch1-1:3830712-3833513				Bra026987	A09	34633346
1	1063	A	AK2	Tp1g10830/ch1-1:3836338-3839210	Bra019747	A06	4637426	Bra026986	A09	34628397
1	1064	A	AK2	Tp1g10840/ch1-1:3839216-3842939	Bra019748	A06	4633486
1	1065			Tp1g10850/ch1-1:3845168-3849033	Bra019749	A06	4626355
1	1066	A	AK2	Tp1g10860/ch1-1:3849221-3850677				Bra026983	A09	34612746
1	1067	A	AK2	Tp1g10870/ch1-1:3850825-3853372				Bra026982	A09	34610770
1	1068	A	AK2	Tp1g10880/ch1-1:3854504-3856827	Bra019750	A06	4621625
1	1069	A	AK2	Tp1g10890/ch1-1:3865126-3868347				Bra026980	A09	34589911
1	1070	A	AK2	Tp1g10900/ch1-1:3867990-3871149				Bra026979	A09	34586239
1	1071	A	AK2	Tp1g10930/ch1-1:3877050-3877748	Bra019756	A06	4591821
1	1072	A	AK2	Tp1g10940/ch1-1:3879974-3881873	Bra019758	A06	4588337
1	1073	A	AK2	Tp1g10950/ch1-1:3884501-3886801	Bra019759	A06	4583212
1	1074			Tp1g10960/ch1-1:3886929-3893028				Bra026974	A09	34564786
1	1075	A	AK2	Tp1g10970/ch1-1:3893023-3897062
1	1076	A	AK2	Tp1g10980/ch1-1:3904720-3907537	Bra019761	A06	4565179	Bra026973	A09	34544603
1	1077	A	AK2		Bra019762	A06	4560913
1	1078	A	AK2	Tp1g11000/ch1-1:3913366-3914317	Bra019763	A06	4554905
1	1079	A	AK2	Tp1g11010/ch1-1:3914415-3916762	Bra019764	A06	4552627	Bra026972	A09	34538505
1	1080			Tp1g11020/ch1-1:3918563-3921692	Bra019765	A06	4548574
1	1081	A	AK2	Tp1g11030/ch1-1:3926958-3932311	Bra019766	A06	4534569
1	1082	A	AK2	Tp1g11040/ch1-1:3934938-3935613				Bra026970	A09	34533775
1	1083	A	AK2		Bra019767	A06	4527985	Bra026969	A09	34530423	Bra016771	A08	19890454
1	1084	A	AK2	Tp1g11060/ch1-1:3942799-3945804	Bra019768	A06	4523247
1	1085	A	AK2	Tp1g11070/ch1-1:3946123-3953160	Bra019769	A06	4512376				Bra016770	A08	19883871
1	1086	A	AK2	Tp1g11080/ch1-1:3952487-3954652	Bra019770	A06	4510363
1	1088			Tp1g11100/ch1-1:3960223-3962685				Bra026968	A09	34525006
1	1090	A	AK2	Tp1g11120/ch1-1:3967064-3968176							Bra034615	A08	12517109
1	1091							Bra026967	A09	34520062
1	1092			Tp1g11150/ch1-1:3975676-3977095				Bra026965	A09	34512025
1	1093										Bra016767	A08	19873484
1	1094	A	AK2	Tp1g11170/ch1-1:3979959-3983041							Bra016766	A08	19870750
1	1095	A	AK2	Tp1g11180/ch1-1:3984721-3988319				Bra026964	A09	34507627
1	1096	A	AK2	Tp1g11190/ch1-1:3988544-3991277							Bra016764	A08	19861990
1	1097	A	AK2	Tp1g11200/ch1-1:3992284-3993728	Bra019777	A06	4456948	Bra026963	A09	34506147
1	1099	A	AK2	Tp1g11220/ch1-1:3998467-3999107							Bra016761	A08	19848008
1	1100	A	AK2	Tp1g11230/ch1-1:4004361-4007468	Bra019778	A06	4451541
1	1101	A	AK2	Tp1g11240/ch1-1:4007012-4009721				Bra026962	A09	34501788
1	1103	A	AK2	Tp1g11290/ch1-1:4018860-4021894	Bra019781	A06	4435791
1	1104	A	AK2	Tp1g11300/ch1-1:4026810-4030632	Bra019782	A06	4418940	Bra026956	A09	34471098
1	1105	A	AK2	Tp1g11310/ch1-1:4030830-4032860	Bra019783	A06	4417317
1	1106	A	AK2	Tp1g11320/ch1-1:4033736-4036481	Bra019784	A06	4414677				Bra016759	A08	19836839
1	1108	A	AK2	Tp1g11340/ch1-1:4037540-4042392							Bra016757	A08	19826433
1	1109	A	AK2	Tp1g11350/ch1-1:4042724-4045508	Bra019786	A06	4407496
1	1110	A	AK2	Tp1g11360/ch1-1:4047936-4052950	Bra019788	A06	4401527
1	1111			Tp1g11370/ch1-1:4053498-4053967	Bra019791	A06	4387462
1	1112	A	AK2	Tp1g11390/ch1-1:4058768-4063364				Bra026953	A09	34460854	Bra016754	A08	19816574
1	1113			Tp1g11400/ch1-1:4064864-4065904				Bra026952	A09	34456673
1	1114	A	AK2	Tp1g11410/ch1-1:4065122-4069490	Bra019792	A06	4383266	Bra026951	A09	34452316	Bra016752	A08	19809666
1	1115	A	AK2		Bra019793	A06	4381457				Bra016751	A08	19808731
1	1116	A	AK2	Tp1g11430/ch1-1:4070863-4074091							Bra016750	A08	19806721
1	1117	A	AK2	Tp1g11440/ch1-1:4073066-4076308	Bra019794	A06	4377462				Bra016749	A08	19803572
1	1118	A	AK2					Bra026950	A09	34448542
1	1119	A	AK2	Tp1g11450/ch1-1:4076594-4080428	Bra019796	A06	4369399
1	1120	A	AK2	Tp1g11460/ch1-1:4079536-4080433				Bra026949	A09	34447110
1	1121	A	AK2					Bra026948	A09	34445106
1	1122	A	AK2	Tp1g11480/ch1-1:4082776-4084525	Bra019798	A06	4363304
1	1123	A	AK2	Tp1g11490/ch1-1:4084631-4086345							Bra016748	A08	19801670
1	1124	A	AK2	Tp1g11500/ch1-1:4086912-4094611				Bra026946	A09	34436400
1	1125	A	AK2	Tp1g11510/ch1-1:4098729-4100924							Bra016747	A08	19790411
1	1126	A	AK2	Tp1g11520/ch1-1:4101927-4104897				Bra026945	A09	34432054
1	1127	A	AK2	Tp1g11530/ch1-1:4105281-4107751				Bra026944	A09	34426962
1	1128			Tp1g11540/ch1-1:4111857-4113150				Bra026942	A09	34418185
1	1129	A	AK2	Tp1g11550/ch1-1:4115306-4118082	Bra019802	A06	4317562				Bra016746	A08	19786938
1	1130	A	AK2		Bra019803	A06	4314568
1	1131	A	AK2	Tp1g11570/ch1-1:4122438-4125725				Bra026941	A09	34414071	Bra016745	A08	19784121
1	1132			Tp1g11580/ch1-1:4126081-4129665	Bra019804	A06	4310032
1	1133	A	AK2	Tp1g11590/ch1-1:4129891-4131454	Bra019805	A06	4308184
1	1134	A	AK2	Tp1g11600/ch1-1:4132813-4133939	Bra019806	A06	4306374
1	1135	A	AK2	Tp1g11610/ch1-1:4133993-4136491	Bra019807	A06	4303876	Bra026938	A09	34402591
1	1136	A	AK2	Tp7g01000/ch7-1:364436-364861
1	1137	A	AK2	Tp1g11630/ch1-1:4140191-4142775				Bra026933	A09	34388911
1	1138	A	AK2	Tp1g11640/ch1-1:4143518-4145819	Bra019809	A06	4293766	Bra026930	A09	34373932
1	1139	A	AK2	Tp1g11660/ch1-1:4151931-4155892	Bra019811	A06	4283712
1	1141	A	AK2	Tp1g11680/ch1-1:4158473-4163336				Bra026921	A09	34325900
1	1142	A	AK2	Tp1g11690/ch1-1:4163461-4167831	Bra019814	A06	4272741
1	1143	A	AK2	Tp1g11700/ch1-1:4169625-4173587	Bra019815	A06	4267676				Bra016738	A08	19755671
1	1144	A	AK2	Tp1g11710/ch1-1:4174897-4176997	Bra019816	A06	4264892
1	1145	A	AK2	Tp1g11720/ch1-1:4176940-4179748				Bra026920	A09	34323046
1	1146	A	AK2	Tp1g11760/ch1-1:4201077-4202175	Bra019820	A06	4231145
1	1148	A	AK2	Tp1g11780/ch1-1:4217846-4220950				Bra026916	A09	34284277
1	1149	A	AK2	Tp1g11790/ch1-1:4220935-4222650							Bra016735	A08	19733130
1	1150	A	AK2	Tp1g11800/ch1-1:4223506-4225230	Bra019822	A06	4199036
1	1151	A	AK2	Tp1g11810/ch1-1:4230609-4232580							Bra016734	A08	19729676
1	1153	A	AK2	Tp1g11840/ch1-1:4241625-4243809	Bra019825	A06	4154892
1	1154	A	AK2	Tp1g11850/ch1-1:4243818-4247511							Bra016733	A08	19722238
1	1155	A	AK2	Tp1g11860/ch1-1:4247419-4248480	Bra019827	A06	4148696				Bra016732	A08	19718662
1	1156	A	AK2	Tp1g11870/ch1-1:4257551-4259248	Bra019828	A06	4123992
1	1157			Tp1g11880/ch1-1:4261260-4263312	Bra019829	A06	4121665
1	1158							Bra026907	A09	34242084
1	1160	A	AK2	Tp1g11900/ch1-1:4270116-4273564							Bra016730	A08	19695959
1	1162			Tp1g11910/ch1-1:4273111-4277540	Bra019722	A06	4778686				Bra016729	A08	19693395
1	1163	A	AK2	Tp1g11920/ch1-1:4277805-4280897	Bra019721	A06	4784186	Bra026903	A09	34214990
1	1164	A	AK2	Tp1g11930/ch1-1:4282443-4285510	Bra019720	A06	4787475
1	1165	A	AK2	Tp1g11940/ch1-1:4285354-4286836				Bra026902	A09	34211685
1	1167	A	AK2								Bra016728	A08	19688736
1	1168	A	AK2					Bra026900	A09	34204951
1	1169	A	AK2	Tp1g11950/ch1-1:4287355-4292082	Bra019718	A06	4791203	Bra026899	A09	34201567
1	1170	A	AK2		Bra019717	A06	4794753
1	1171	A	AK2	Tp1g11960/ch1-1:4292227-4298073				Bra026898	A09	34198489
1	1172			Tp1g11970/ch1-1:4299067-4300856				Bra026897	A09	34196345
1	1173				Bra019716	A06	4798985
1	1174	A	AK2	Tp1g11980/ch1-1:4302341-4302948	Bra019715	A06	4805868
1	1175	A	AK2		Bra019714	A06	4826965
1	1177
1	1178	A	AK2	Tp1g12300/ch1-1:4420198-4422968
1	1179	A	AK2	Tp1g12290/ch1-1:4416759-4419615
1	1180	A	AK2	Tp1g12280/ch1-1:4413510-4416001
1	1182	A	AK2
1	1184	A	AK2	Tp1g12230/ch1-1:4397492-4399929
1	1185	A	AK2	Tp1g12220/ch1-1:4395241-4397102
1	1186	A	AK2	Tp1g12210/ch1-1:4394293-4396249
1	1187	A	AK2	Tp1g12200/ch1-1:4382728-4384456				Bra026892	A09	34157133
1	1188	A	AK2	Tp1g12190/ch1-1:4373862-4377074	Bra019707	A06	4872937
1	1189			Tp1g12180/ch1-1:4371102-4372547	Bra019706	A06	4876375
1	1190	A	AK2	Tp1g12170/ch1-1:4367675-4371804	Bra019705	A06	4877643
1	1191	A	AK2	Tp1g12160/ch1-1:4362702-4366553	Bra019704	A06	4881481
1	1192	A	AK2		Bra019703	A06	4889697	Bra026889	A09	34136108
1	1193	A	AK2	Tp4g03770/ch4-2:824448-825250, Tp4g03780/ch4-2:828679-829302, Tp7g00920/ch7-1:349069-349262				Bra026932	A09	34386023
1	1195	A	AK2	Tp1g12140/ch1-1:4354533-4357424	Bra019702	A06	4891638
1	1196	A	AK2	Tp1g12130/ch1-1:4352867-4354162				Bra026881	A09	34088136
1	1200	A	AK2	Tp1g12090/ch1-1:4341325-4343646				Bra026877	A09	34079795	Bra016723	A08	19674217
1	1201	A	AK2	Tp1g12080/ch1-1:4339563-4341998				Bra026876	A09	34077179	Bra016722	A08	19671720
1	1202	A	AK2	Tp1g12070/ch1-1:4337438-4339019				Bra026875	A09	34074509
1	1203	A	AK2	Tp1g12060/ch1-1:4334804-4337423				Bra026874	A09	34071693	Bra016721	A08	19668417
1	1205	A	AK2	Tp1g12040/ch1-1:4330056-4332258	Bra019698	A06	4905430				Bra016720	A08	19665731
1	1206	A	AK2	Tp1g12030/ch1-1:4328849-4329362							Bra016719	A08	19663766
1	1207	A	AK2	Tp1g12010/ch1-1:4322084-4327595				Bra026871	A09	34061585	Bra016717	A08	19657370
1	1210			Tp1g12340/ch1-1:4437195-4443920	Bra019694	A06	4926976
1	1211	A	AK2	Tp1g12350/ch1-1:4443899-4446464	Bra019693	A06	4932067
1	1212	A	AK2	Tp1g12360/ch1-1:4446600-4449891				Bra026867	A09	34039428
1	1213	A	AK2	Tp1g12370/ch1-1:4449474-4451054				Bra026866	A09	34038287	Bra016715	A08	19648215
1	1214	A	AK2	Tp1g12380/ch1-1:4451866-4454725	Bra019691	A06	4941496				Bra016714	A08	19644957
1	1215	A	AK2	Tp1g12390/ch1-1:4454647-4457763				Bra026865	A09	34035978
1	1216			Tp1g12400/ch1-1:4460035-4464028	Bra019690	A06	4951059
1	1217			Tp1g12410/ch1-1:4464749-4465367				Bra026862	A09	34015727
1	1218			Tp1g12420/ch1-1:4467033-4468936	Bra019685	A06	5004572	Bra026861	A09	34007896
1	1219	A	AK2	Tp1g12430/ch1-1:4470942-4473002	Bra019683	A06	5021810	Bra026860	A09	34003114	Bra016712	A08	19639350
1	1220	A	AK2	Tp1g12440/ch1-1:4473402-4475121, Tp1g12450/ch1-1:4476798-4479413							Bra016711	A08	19637295
1	1221	A	AK2	Tp1g12460/ch1-1:4479550-4481871	Bra019678	A06	5050320
1	1222	A	AK2					Bra026857	A09	33996392
1	1223	A	AK2	Tp1g12480/ch1-1:4484522-4486024				Bra026855	A09	33990978
1	1224							Bra026854	A09	33989111
1	1225	A	AK2					Bra026853	A09	33988050
1	1226			Tp1g12510/ch1-1:4489668-4492555				Bra026852	A09	33985248
1	1227	A	AK2	Tp1g12520/ch1-1:4493659-4496360	Bra019673	A06	5079603	Bra026851	A09	33981883
1	1229	A	AK2	Tp1g12530/ch1-1:4499029-4500699				Bra026850	A09	33979635
1	1230			Tp1g12540/ch1-1:4500724-4501534	Bra019672	A06	5082441
1	1231	A	AK2	Tp1g12550/ch1-1:4501906-4503142				Bra026848	A09	33977391
1	1232	A	AK2					Bra026847	A09	33976293
1	1233	A	AK2					Bra026846	A09	33969194
1	1235	A	AK2	Tp1g12580/ch1-1:4507046-4511182	Bra019670	A06	5092531
1	1236			Tp1g12590/ch1-1:4511097-4514298	Bra019669	A06	5095931
1	1238			Tp1g12610/ch1-1:4520011-4521966	Bra019668	A06	5099506
1	1239	A	AK2	Tp1g12620/ch1-1:4522394-4525012	Bra019667	A06	5101628				Bra016707	A08	19623042
1	1240	A	AK2	Tp1g12630/ch1-1:4525258-4526738	Bra019666	A06	5104025
1	1241	A	AK2	Tp1g12640/ch1-1:4527751-4530120	Bra019665	A06	5106626
1	1242	A	AK2	Tp1g12650/ch1-1:4530093-4533360	Bra019664	A06	5108648
1	1243	A	AK2	Tp1g12660/ch1-1:4533496-4536048	Bra019663	A06	5110962
1	1244	A	AK2	Tp1g12670/ch1-1:4536334-4538260	Bra019662	A06	5113745	Bra026839	A09	33935326	Bra016706	A08	19620972
1	1245	A	AK2	Tp1g12680/ch1-1:4538407-4539907				Bra026838	A09	33932891
1	1246			Tp1g12690/ch1-1:4544628-4547341							Bra016705	A08	19618987
1	1247				Bra019660	A06	5124414
1	1248	A	AK2	Tp1g12710/ch1-1:4554419-4555840	Bra019659	A06	5125631
1	1249	A	AK2	Tp1g12720/ch1-1:4563441-4567039	Bra019658	A06	5147083
1	1250	A	AK2	Tp1g12730/ch1-1:4566509-4569905	Bra019657	A06	5150114
1	1251	A	AK2	Tp1g12740/ch1-1:4570453-4573993	Bra019656	A06	5157005	Bra026834	A09	33917074
1	1252	A	AK2	Tp1g12750/ch1-1:4573039-4577360	Bra019653	A06	5165274
1	1253	A	AK2	Tp1g12760/ch1-1:4578714-4582670	Bra026223	A06	5501260
1	1254	A	AK2	Tp1g12770/ch1-1:4582468-4585211				Bra026833	A09	33915927	Bra016704	A08	19617700
1	1255	A	AK2	Tp1g12780/ch1-1:4584606-4586779							Bra016702	A08	19613085
1	1256	A	AK2	Tp1g12790/ch1-1:4586966-4588853				Bra026832	A09	33912879
1	1257	A	AK2	Tp1g12800/ch1-1:4590034-4592052	Bra026220	A06	5510434	Bra026831	A09	33909903
1	1258			Tp1g12810/ch1-1:4593682-4594685	Bra026219	A06	5521152
1	1259	A	AK2	Tp1g12820/ch1-1:4601659-4602893	Bra026218	A06	5531813
1	1260	A	AK2	Tp1g12830/ch1-1:4603047-4608865	Bra026217	A06	5533220
1	1261	A	AK2	Tp1g12840/ch1-1:4609814-4612226	Bra026216	A06	5542824
1	1262			Tp1g12850/ch1-1:4612703-4614883				Bra026827	A09	33891909
1	1263	A	AK2	Tp1g12860/ch1-1:4614698-4615692	Bra026211	A06	5564999
1	1264	A	AK2	Tp1g12870/ch1-1:4616724-4619374	Bra026210	A06	5566447	Bra026825	A09	33886830	Bra016698	A08	19601492
1	1265	A	AK2	Tp1g12880/ch1-1:4620970-4623165	Bra026209	A06	5569143
1	1266	A	AK2	Tp1g12890/ch1-1:4624313-4627522	Bra026208	A06	5572563
1	1267	A	AK2	Tp1g12900/ch1-1:4627400-4629302	Bra026207	A06	5576209	Bra026822	A09	33879077
1	1268	A	AK2	Tp1g12910/ch1-1:4630202-4633797	Bra026206	A06	5580585				Bra016697	A08	19597586
1	1269	A	AK2		Bra026205	A06	5583289
1	1270	A	AK2	Tp1g12930/ch1-1:4639497-4644430	Bra026204	A06	5588767	Bra026819	A09	33866648
1	1272	A	AK2		Bra026202	A06	5599526
1	1273				Bra026199	A06	5627806
1	1274			Tp1g13010/ch1-1:4679984-4682678							Bra016688	A08	19562389
1	1276	A	AK2	Tp1g13050/ch1-1:4703895-4707450							Bra016689	A08	19565587
1	1278	A	AK2	Tp1g13070/ch1-1:4709909-4711376	Bra026196	A06	5648650	Bra026813	A09	33824581	Bra016686	A08	19556343
1	1279	A	AK2	Tp1g13080/ch1-1:4711152-4712483	Bra026195	A06	5652334
1	1280	A	AK2	Tp1g13090/ch1-1:4713611-4714653				Bra026812	A09	33822095
1	1281	A	AK2	Tp1g13100/ch1-1:4715182-4719352				Bra026811	A09	33818064
1	1282	A	AK2	Tp1g13130/ch1-1:4730939-4734567							Bra016683	A08	19545314
1	1283			Tp1g13150/ch1-1:4735626-4738026				Bra026810	A09	33811205	Bra016682	A08	19540919
1	1284	A	AK2	Tp1g13160/ch1-1:4741652-4743758				Bra026809	A09	33807383
1	1285							Bra026808	A09	33801487
1	1286	A	AK2	Tp1g13170/ch1-1:4748091-4749334	Bra026193	A06	5661669
1	1287	A	AK2	Tp1g13180/ch1-1:4749765-4753377	Bra026192	A06	5663416
1	1288	A	AK2	Tp1g13190/ch1-1:4753607-4757108	Bra026191	A06	5668313
1	1289			Tp1g13200/ch1-1:4759228-4760139	Bra026190	A06	5673058
1	1290	A	AK2		Bra026189	A06	5677942
1	1291	A	AK2								Bra016681	A08	19536765
1	1295			Tp1g13220/ch1-1:4765286-4768644	Bra026188	A06	5681389
1	1296	A	AK2	Tp1g13230/ch1-1:4768861-4772410	Bra026187	A06	5685865
1	1297			Tp1g13250/ch1-1:4774473-4777259	Bra026186	A06	5690463
1	1298	A	AK2	Tp1g13260/ch1-1:4777313-4782335	Bra026185	A06	5692753	Bra026803	A09	33775087
1	1299			Tp1g13270/ch1-1:4782629-4787486				Bra026801	A09	33768859
1	1300	A	AK2	Tp1g13280/ch1-1:4787054-4792257	Bra026184	A06	5695378	Bra026800	A09	33762874
1	1301	A	AK2	Tp1g13290/ch1-1:4791523-4799395	Bra026183	A06	5699279	Bra026798	A09	33750375
1	1302			Tp1g13300/ch1-1:4801478-4802951				Bra026797	A09	33740895
1	1303	A	AK2	Tp1g13310/ch1-1:4804959-4806090	Bra026181	A06	5721845	Bra026795	A09	33729438
1	1304	A	AK2	Tp1g13330/ch1-1:4812199-4813111	Bra026180	A06	5729456				Bra016678	A08	19526289
1	1305	A	AK2	Tp1g13350/ch1-1:4815030-4819627	Bra026179	A06	5731471
1	1307			Tp1g13370/ch1-1:4824244-4825852							Bra016677	A08	19524691
1	1308	A	AK2		Bra026176	A06	5755808
1	1309			Tp1g13360/ch1-1:4820613-4824423	Bra026174	A06	5762909
1	1310				Bra026173	A06	5766545
1	1311	A	AK2	Tp1g13380/ch1-1:4826093-4827740	Bra026172	A06	5768100
1	1312	A	AK2	Tp1g13390/ch1-1:4828126-4830381	Bra026171	A06	5772261
1	1313			Tp1g13400/ch1-1:4830887-4831364							Bra016675	A08	19517124
1	1314	A	AK2	Tp1g13410/ch1-1:4832798-4835649	Bra026169	A06	5777057
1	1315			Tp1g13420/ch1-1:4836769-4840205	Bra026168	A06	5781154
1	1316	A	AK2	Tp1g13430/ch1-1:4839976-4841261	Bra026167	A06	5783064	Bra026784	A09	33679396
1	1317	A	AK2		Bra026166	A06	5785115
1	1318	A	AK2	Tp1g13440/ch1-1:4841922-4845745				Bra026783	A09	33675499	Bra016674	A08	19513859
1	1319	A	AK2					Bra026782	A09	33672248
1	1320	A	AK2		Bra026165	A06	5794681
1	1322	A	AK2	Tp1g13460/ch1-1:4858743-4860783	Bra026164	A06	5812107				Bra016673	A08	19512799
1	1323	A	AK2		Bra026163	A06	5816812
1	1324	A	AK2	Tp1g13470/ch1-1:4860861-4865057	Bra026162	A06	5818498
1	1325	A	AK2	Tp1g13480/ch1-1:4865256-4867207	Bra026161	A06	5822501
1	1326	A	AK2	Tp1g13490/ch1-1:4867389-4870672	Bra026160	A06	5824877	Bra026778	A09	33646562	Bra016671	A08	19507327
1	1327	A	AK2	Tp1g13500/ch1-1:4870900-4871785	Bra026159	A06	5827386				Bra016670	A08	19505981
1	1328	A	AK2	Tp1g13510/ch1-1:4871794-4874642	Bra026158	A06	5828440	Bra026777	A09	33644398
1	1329			Tp1g13520/ch1-1:4874902-4881703	Bra026157	A06	5834076
1	1330	A	AK2	Tp1g13530/ch1-1:4880696-4883959	Bra026155	A06	5855599
1	1331	A	AK2	Tp1g13540/ch1-1:4883973-4885741	Bra026154	A06	5857780				Bra016668	A08	19494811
1	1332	A	AK2	Tp1g13550/ch1-1:4886418-4886973	Bra026153	A06	5859795
1	1333			Tp1g13560/ch1-1:4886282-4892694				Bra026776	A09	33639167
1	1334			Tp1g13570/ch1-1:4893635-4894420				Bra026775	A09	33638159
1	1335	A	AK2	Tp1g13590/ch1-1:4897153-4901385	Bra026148	A06	5870565				Bra016666	A08	19488330
1	1336	A	AK2	Tp1g13610/ch1-1:4903631-4910222	Bra026147	A06	5875047
1	1337	A	AK2	Tp1g13620/ch1-1:4911487-4914392	Bra026146	A06	5883548
1	1338			Tp1g13630/ch1-1:4915008-4917486	Bra026145	A06	5887924
1	1339	A	AK2	Tp1g13640/ch1-1:4918508-4920362	Bra026144	A06	5890741
1	1340	A	AK2	Tp1g13650/ch1-1:4921300-4922581	Bra026143	A06	5892559
1	1341	A	AK2	Tp1g13660/ch1-1:4922574-4924980							Bra016665	A08	19480967
1	1342			Tp1g13670/ch1-1:4925006-4926559				Bra026772	A09	33627823
1	1343	A	AK2	Tp1g13680/ch1-1:4926693-4928124	Bra026141	A06	5898400
1	1344			Tp1g13690/ch1-1:4930613-4931589				Bra026770	A09	33623633
1	1345	A	AK2	Tp1g13700/ch1-1:4933393-4935994	Bra026139	A06	5905207	Bra026769	A09	33619454
1	1346	A	AK2	Tp1g13710/ch1-1:4938420-4939556				Bra026768	A09	33616283
1	1347				Bra026137	A06	5913081
1	1348	A	AK2	Tp1g13740/ch1-1:4941968-4943600	Bra026135	A06	5917604	Bra026766	A09	33611212
1	1349	A	AK2		Bra026134	A06	5919473
1	1350	A	AK2	Tp1g13770/ch1-1:4946613-4948430	Bra026133	A06	5922324
1	1351			Tp1g13780/ch1-1:4948494-4949234							Bra016660	A08	19467390
1	1352	A	AK2		Bra026131	A06	5924519				Bra016659	A08	19465200
1	1353	A	AK2	Tp1g13800/ch1-1:4953312-4954934	Bra026130	A06	5930245	Bra026761	A09	33596219	Bra016658	A08	19461629
1	1354	A	AK2	Tp1g13810/ch1-1:4955009-4959538	Bra026129	A06	5931624				Bra016657	A08	19458146
1	1357	A	AK2	Tp1g13840/ch1-1:4968506-4971503	Bra026128	A06	5942015
1	1358	A	AK2	Tp1g13850/ch1-1:4971385-4975150	Bra026127	A06	5946954
1	1359	A	AK2	Tp1g13860/ch1-1:4976381-4980186	Bra026126	A06	5951763				Bra016656	A08	19454747
1	1360	A	AK2	Tp1g13870/ch1-1:4980336-4983197	Bra026125	A06	5955272
1	1362	A	AK2	Tp1g13890/ch1-1:4990989-4993055				Bra026758	A09	33589030
1	1363	A	AK2	Tp1g13900/ch1-1:4993652-4995038	Bra026123	A06	5967352
1	1364							Bra026757	A09	33582827
1	1365	A	AK2		Bra026120	A06	5993244	Bra026756	A09	33556505	Bra016654	A08	19448575
1	1366	A	AK2					Bra026755	A09	33555338
1	1367	A	AK2					Bra026754	A09	33551729
1	1369	A	AK2	Tp1g13970/ch1-1:5020903-5025216	Bra026117	A06	6007644
1	1370			Tp1g13980/ch1-1:5028635-5029819				Bra026753	A09	33540647
1	1371			Tp1g13990/ch1-1:5033545-5037167	Bra026115	A06	6029085
1	1373	A	AK2	Tp1g14010/ch1-1:5038910-5040028				Bra026752	A09	33529573
1	1374	A	AK2	Tp1g14020/ch1-1:5040298-5043163	Bra026114	A06	6032797
1	1375	A	AK2	Tp1g14030/ch1-1:5043637-5048389	Bra026113	A06	6036927
1	1376	A	AK2	Tp1g14040/ch1-1:5048532-5054684	Bra026112	A06	6040529	Bra026751	A09	33523176
1	1377	A	AK2	Tp1g14050/ch1-1:5060324-5060716				Bra026750	A09	33516956
1	1378	A	AK2	Tp1g14060/ch1-1:5061938-5063060	Bra026110	A06	6063891
1	1379	A	AK2		Bra026108	A06	6078742
1	1380				Bra026105	A06	6099183	Bra028029	A09	19252215
1	1381	A	AK2	Tp1g14070/ch1-1:5063456-5069337							Bra016651	A08	19425930
1	1383							Bra026749	A09	33509728
1	1384			Tp1g14090/ch1-1:5073563-5076301				Bra026748	A09	33495220
1	1385	A	AK2	Tp1g14100/ch1-1:5076554-5079541	Bra026101	A06	6145943	Bra026747	A09	33491181
1	1386	A	AK2	Tp1g14110/ch1-1:5080800-5083105	Bra026100	A06	6149700	Bra026746	A09	33487853
1	1387	A	AK2					Bra026745	A09	33486601
1	1388	A	AK2	Tp1g14170/ch1-1:5094053-5095510	Bra026096	A06	6166364
1	1391	A	AK2	Tp1g14230/ch1-1:5109570-5110415	Bra026093	A06	6177238
1	1392			Tp1g14240/ch1-1:5110760-5112546	Bra026092	A06	6178860
1	1393	A	AK2	Tp1g14250/ch1-1:5113220-5118129	Bra026091	A06	6180170	Bra026738	A09	33454310	Bra016646	A08	19409071
1	1394	A	AK2	Tp1g14260/ch1-1:5118574-5121899	Bra026090	A06	6185076	Bra026737	A09	33450796
1	1395	A	AK2	Tp1g14270/ch1-1:5122126-5125077	Bra026089	A06	6188182
1	1396	A	AK2	Tp1g14280/ch1-1:5126296-5128838				Bra026736	A09	33448849	Bra016645	A08	19407318
1	1397	A	AK2	Tp1g14290/ch1-1:5129123-5131164	Bra026087	A06	6197658
1	1398	A	AK2	Tp1g14300/ch1-1:5129930-5133658	Bra026086	A06	6199592
1	1400	A	AK2	Tp1g14320/ch1-1:5134403-5138364	Bra026085	A06	6203378
1	1401	A	AK2	Tp1g14330/ch1-1:5137849-5141207				Bra026735	A09	33444564
1	1403				Bra026084	A06	6207116
1	1404			Tp1g14360/ch1-1:5144962-5147372				Bra026734	A09	33441391
1	1405	A	AK2	Tp1g14370/ch1-1:5148511-5152046	Bra026082	A06	6213617
1	1406	A	AK2	Tp1g14380/ch1-1:5151380-5154177	Bra026081	A06	6216501
1	1407				Bra026080	A06	6220092
1	1408	A	AK2					Bra026733	A09	33439371
1	1409			Tp1g14390/ch1-1:5154663-5160551				Bra026732	A09	33432378
1	1410	A	AK2	Tp1g14400/ch1-1:5160984-5163473				Bra026731	A09	33429683
1	1411	A	AK2	Tp1g14410/ch1-1:5163491-5163821				Bra026730	A09	33429179
1	1412							Bra026729	A09	33426572
1	1413	A	AK2	Tp1g14420/ch1-1:5164836-5167873							Bra016641	A08	19396131
1	1414	A	AK2	Tp1g14430/ch1-1:5167795-5171256	Bra026076	A06	6236815
1	1416	A	AK2	Tp1g14450/ch1-1:5174832-5177089	Bra026074	A06	6242504	Bra026727	A09	33422183
1	1418	A	AK2		Bra018132	A06	10486278
1	1419	A	AK2		Bra026072	A06	6246889
1	1420	A	AK2					Bra026724	A09	33408416
1	1421	A	AK2	Tp1g14480/ch1-1:5186456-5191892	Bra026069	A06	6254862
1	1422	A	AK2	Tp1g14490/ch1-1:5192940-5196433	Bra026068	A06	6259232
1	1423			Tp1g14500/ch1-1:5196488-5200154	Bra026067	A06	6263508
1	1424	A	AK2	Tp1g14510/ch1-1:5199363-5201658	Bra026066	A06	6268354
1	1425	A	AK2	Tp1g14520/ch1-1:5201580-5207363	Bra026065	A06	6269715				Bra016640	A08	19388175
1	1427	A	AK2	Tp1g14530/ch1-1:5207453-5210372	Bra026064	A06	6274282
1	1428			Tp1g14540/ch1-1:5212038-5213639	Bra026062	A06	6285277
1	1429	A	AK2	Tp1g14550/ch1-1:5213623-5216800	Bra026059	A06	6297514
1	1430	A	AK2								Bra016638	A08	19380785
1	1431	A	AK2	Tp1g14560/ch1-1:5217620-5220104	Bra026058	A06	6302995
1	1434	A	AK2	Tp1g14590/ch1-1:5225529-5227092	Bra026056	A06	6310104
1	1435	A	AK2	Tp1g14600/ch1-1:5227188-5228948				Bra026721	A09	33394700
1	1436	A	AK2	Tp1g14610/ch1-1:5229066-5232916	Bra026055	A06	6312363
1	1438	A	AK2	Tp1g14630/ch1-1:5234881-5237841							Bra016637	A08	19373066
1	1439			Tp1g14640/ch1-1:5239252-5240252				Bra026720	A09	33392331
1	1440	A	AK2	Tp1g14650/ch1-1:5245977-5247951	Bra026046	A06	6353388	Bra026718	A09	33373071
1	1441	A	AK2	Tp1g14670/ch1-1:5251293-5252301	Bra026044	A06	6363692	Bra026717	A09	33367917
1	1442	A	AK2	Tp1g14690/ch1-1:5257507-5259734	Bra026043	A06	6369630
1	1443			Tp1g14700/ch1-1:5259744-5261217	Bra026042	A06	6372131
1	1444	A	AK2	Tp1g14710/ch1-1:5262239-5269273	Bra026041	A06	6378879
1	1445	A	AK2	Tp1g14720/ch1-1:5269200-5272296	Bra026040	A06	6385368	Bra026715	A09	33357003
1	1446	A	AK2					Bra026714	A09	33354181
1	1447	A	AK2	Tp1g14740/ch1-1:5275008-5277032				Bra026713	A09	33352699
1	1448	A	AK2		Bra026038	A06	6394942
1	1450	A	AK2		Bra026037	A06	6400897
1	1451	A	AK2	Tp1g14760/ch1-1:5281941-5286405	Bra026036	A06	6404628
1	1452	A	AK2	Tp1g14770/ch1-1:5286657-5289937	Bra026035	A06	6408726
1	1453	A	AK2	Tp1g14790/ch1-1:5293237-5296895	Bra026033	A06	6420054
1	1454	A	AK2	Tp1g14810/ch1-1:5298464-5301070				Bra026711	A09	33346044
1	1458			Tp1g14860/ch1-1:5313800-5324307	Bra026030	A06	6438296
1	1459	A	AK2	Tp1g14870/ch1-1:5324034-5329278	Bra026029	A06	6446390
1	1460	A	AK2	Tp1g14880/ch1-1:5328232-5329198							Bra016633	A08	19356926
1	1461	A	AK2	Tp1g14890/ch1-1:5329459-5331006	Bra026028	A06	6450164
1	1462	A	AK2	Tp1g14900/ch1-1:5330597-5335047							Bra016632	A08	19353273
1	1463			Tp1g14910/ch1-1:5335468-5339901	Bra026027	A06	6452566	Bra026707	A09	33314555
1	1464	A	AK2	Tp1g14920/ch1-1:5339538-5341349							Bra016630	A08	19343999
1	1465	A	AK2	Tp1g14940/ch1-1:5342281-5352544				Bra026706	A09	33304974
1	1466	A	AK2	Tp1g14950/ch1-1:5352741-5354274				Bra026705	A09	33303609
1	1467	A	AK2	Tp1g14960/ch1-1:5355460-5357567				Bra026704	A09	33295590
1	1468	A	AK2	Tp1g14970/ch1-1:5358014-5359939	Bra026024	A06	6464026
1	1469			Tp1g14980/ch1-1:5361939-5363308				Bra026702	A09	33278177
1	1470			Tp1g14990/ch1-1:5363491-5365242				Bra026701	A09	33273830
1	1471				Bra026022	A06	6467806
1	1472	A	AK2	Tp1g15000/ch1-1:5366224-5369215	Bra026021	A06	6471902				Bra016629	A08	19340129
1	1473	A	AK2	Tp1g15010/ch1-1:5369233-5371833	Bra026020	A06	6474339
1	1474	A	AK2	Tp1g15020/ch1-1:5371997-5374374	Bra026019	A06	6477005
1	1475	A	AK2	Tp1g15030/ch1-1:5374429-5377657	Bra026018	A06	6479195
1	1476			Tp1g15040/ch1-1:5377347-5380973							Bra016625	A08	19331031
1	1478	A	AK2	Tp1g15050/ch1-1:5381252-5382301				Bra026699	A09	33270261
1	1480			Tp1g15060/ch1-1:5381252-5386410	Bra026016	A06	6485509
1	1481	A	AK2	Tp1g15070/ch1-1:5384247-5386922	Bra026015	A06	6498849
1	1482	A	AK2	Tp1g15080/ch1-1:5387492-5389034				Bra026697	A09	33258826
1	1483	A	AK2					Bra026696	A09	33257460
1	1484	A	AK2								Bra016622	A08	19322199
1	1485	A	AK2	Tp1g15110/ch1-1:5394652-5400799	Bra026012	A06	6519705
1	1487			Tp1g15130/ch1-1:5404656-5406339				Bra026695	A09	33249818
1	1488	A	AK2	Tp1g15140/ch1-1:5406329-5409118				Bra026693	A09	33241829
1	1489	A	AK2	Tp1g15150/ch1-1:5409317-5411608	Bra026007	A06	6545600
1	1490	A	AK2	Tp1g15160/ch1-1:5411747-5415806	Bra025426	A06	21577378
1	1491	A	AK2	Tp1g15170/ch1-1:5416450-5418975	Bra026006	A06	6552705
1	1492				Bra026005	A06	6557411
1	1493	A	AK2	Tp1g15190/ch1-1:5425077-5427848				Bra026691	A09	33229184
1	1494	A	AK2	Tp1g15200/ch1-1:5424992-5429599				Bra026690	A09	33227996
1	1496	A	AK2	Tp1g15220/ch1-1:5432866-5434501	Bra026004	A06	6568011
1	1497	A	AK2	Tp1g15230/ch1-1:5433241-5438119	Bra026003	A06	6568958
1	1498	A	AK2	Tp1g15240/ch1-1:5440025-5442122				Bra026688	A09	33222486
1	1499	A	AK2	Tp1g15250/ch1-1:5441919-5444501	Bra026001	A06	6577035	Bra026687	A09	33215859
1	1500	A	AK2	Tp1g15260/ch1-1:5444320-5445817				Bra026686	A09	33214508
1	1501	A	AK2	Tp1g15270/ch1-1:5448179-5449943	Bra025999	A06	6585883
1	1502	A	AK2		Bra025998	A06	6588303
1	1503	A	AK2	Tp6g09060/ch6-3:472015-474485
1	1504			Tp1g15300/ch1-1:5453454-5455783	Bra025997	A06	6591519
1	1505	A	AK2	Tp1g15310/ch1-1:5456317-5458452	Bra025996	A06	6593118
1	1506	A	AK2		Bra025995	A06	6595556
1	1507				Bra025994	A06	6597495
1	1508			Tp1g15330/ch1-1:5463544-5464453	Bra025993	A06	6599756
1	1509			Tp1g15340/ch1-1:5466261-5468509				Bra026678	A09	33173516	Bra016614	A08	19293877
1	1510			Tp1g15350/ch1-1:5468196-5472777							Bra016613	A08	19289258
1	1511	A	AK2	Tp1g15360/ch1-1:5472953-5478653	Bra025989	A06	6613934				Bra016612	A08	19283867
1	1512	A	AK2	Tp1g15370/ch1-1:5478948-5483230	Bra025988	A06	6619820
1	1513			Tp1g15380/ch1-1:5483280-5485726	Bra025987	A06	6624356
1	1514	A	AK2								Bra016611	A08	19281571
1	1515	A	AK2	Tp1g15390/ch1-1:5486597-5492507							Bra016610	A08	19276209
1	1516	A	AK2	Tp1g15400/ch1-1:5491894-5494656							Bra016609	A08	19273710
1	1517			Tp1g15410/ch1-1:5494585-5497171	Bra025986	A06	6629451	Bra026677	A09	33167310
1	1518	A	AK2	Tp1g15420/ch1-1:5499097-5500331	Bra025985	A06	6632780
1	1519			Tp1g15430/ch1-1:5500489-5504478				Bra026675	A09	33160819	Bra016607	A08	19266595
1	1520	A	AK2	Tp1g15440/ch1-1:5504407-5505355				Bra026674	A09	33159301
1	1521	A	AK2	Tp1g15450/ch1-1:5506336-5508627	Bra025983	A06	6639523
1	1522			Tp1g15460/ch1-1:5508724-5513268, Tp_un0033_009/un0033:33993-37860, Tp1g15470/ch1-1:5513789-5518779, Tp_un0033_008/un0033:27648-32650	Bra025982	A06	6646439	Bra030984	A09	33107361
1	1523			Tp1g15480/ch1-1:5520421-5520858, Tp_un0033_007/un0033:25019-26010	Bra025981	A06	6654284
1	1524	A	AK2	Tp1g15490/ch1-1:5521096-5524340, Tp_un0033_006/un0033:22085-25301	Bra025980	A06	6657061
1	1525	A	AK2	Tp1g15500/ch1-1:5526337-5532299, Tp_un0033_005/un0033:14128-20057	Bra025979	A06	6662173
1	1526	A	AK2	Tp1g15520/ch1-1:5533771-5537837, Tp_un0033_003/un0033:8558-12767				Bra030985	A09	33104175
1	1527			Tp1g15530/ch1-1:5537715-5539915, Tp_un0033_002/un0033:6515-8716				Bra030986	A09	33100525
1	1528	A	AK2		Bra025977	A06	6668929
1	1529			Tp1g15540/ch1-1:5543499-5545330, Tp_un0033_001/un0033:794-2654	Bra025976	A06	6676682
1	1532	A	AK2								Bra016601	A08	19232060
1	1533	A	AK2	Tp1g15580/ch1-1:5562349-5567257	Bra025975	A06	6688449
1	1534	A	AK2	Tp1g15590/ch1-1:5567701-5568589	Bra025974	A06	6696817
1	1535	A	AK2	Tp1g15600/ch1-1:5569483-5572353	Bra025973	A06	6698204
1	1536			Tp1g15610/ch1-1:5572841-5576461							Bra016599	A08	19218667
1	1538	A	AK2	Tp1g15630/ch1-1:5578647-5579854	Bra025969	A06	6715737
1	1539	A	AK2	Tp1g15640/ch1-1:5584510-5590637				Bra030991	A09	33059363
1	1540	A	AK2	Tp1g15650/ch1-1:5589632-5590595	Bra025968	A06	6716411
1	1542	A	AK2		Bra025967	A06	6717530	Bra030992	A09	33056689	Bra016598	A08	19215690
1	1543	A	AK2	Tp1g15670/ch1-1:5594228-5594839	Bra025966	A06	6720147				Bra016597	A08	19214348
1	1544	A	AK2	Tp1g15680/ch1-1:5595237-5598769	Bra025965	A06	6721625				Bra016596	A08	19210155
1	1545	A	AK2	Tp1g15690/ch1-1:5598370-5602514	Bra025964	A06	6725565
1	1546	A	AK2	Tp1g15700/ch1-1:5602191-5603651	Bra025963	A06	6729549
1	1547	A	AK2	Tp1g15710/ch1-1:5604252-5614463				Bra030993	A09	33028823
1	1548	A	AK2		Bra025962	A06	6733397
1	1549	A	AK2	Tp1g15730/ch1-1:5620972-5622330	Bra025961	A06	6738405				Bra016593	A08	19199947
1	1550	A	AK2	Tp1g15740/ch1-1:5623255-5626002	Bra025960	A06	6743048
1	1552	A	AK2	Tp1g15760/ch1-1:5628027-5630659	Bra025958	A06	6748162
1	1553	A	AK2	Tp1g15770/ch1-1:5630878-5633517	Bra025957	A06	6750989
1	1554	A	AK2	Tp1g15780/ch1-1:5634017-5641417, Tp4g05220/ch4-2:1683047-1684537	Bra025955	A06	6762127
1	1555	A	AK2	Tp4g05240/ch4-2:1693995-1704106							Bra016592	A08	19191527
1	1556	A	AK2	Tp1g15790/ch1-1:5642702-5643618				Bra031001	A09	32988359
1	1557	A	AK2	Tp1g15800/ch1-1:5644732-5646384	Bra025953	A06	6780320	Bra031002	A09	32982596	Bra016591	A08	19189204
1	1558	A	AK2	Tp1g15810/ch1-1:5647418-5653769	Bra025952	A06	6783586	Bra031003	A09	32975935	Bra016590	A08	19183450
1	1560	A	AK2	Tp1g15820/ch1-1:5654559-5658272							Bra016589	A08	19176302
1	1561	A	AK2	Tp1g15830/ch1-1:5659707-5663206	Bra025951	A06	6799083
1	1562	A	AK2	Tp1g15840/ch1-1:5663249-5670932							Bra016588	A08	19170312
1	1563				Bra025949	A06	6833676
1	1564			Tp1g15850/ch1-1:5675483-5678388
1	1565	A	AK2	Tp1g15860/ch1-1:5678170-5680615							Bra016587	A08	19167275
1	1566	A	AK2	Tp1g15870/ch1-1:5680544-5683694	Bra025948	A06	6846092	Bra031004	A09	32973031	Bra016586	A08	19165292
1	1567	A	AK2	Tp1g15890/ch1-1:5683412-5686906	Bra025947	A06	6848674	Bra031005	A09	32968754
1	1568			Tp1g15900/ch1-1:5685523-5690400				Bra031006	A09	32965242
1	1569	A	AK2	Tp1g15910/ch1-1:5690463-5693294	Bra025945	A06	6854529				Bra016585	A08	19159465
1	1570			Tp1g15920/ch1-1:5695669-5700717							Bra016584	A08	19153430
1	1571	A	AK2	Tp1g15930/ch1-1:5698678-5702367	Bra025943	A06	6863143
1	1572				Bra025942	A06	6866552
1	1573			Tp1g15950/ch1-1:5703421-5703790	Bra025941	A06	6867212
1	1574	A	AK2	Tp1g15970/ch1-1:5705874-5706876	Bra025940	A06	6869695	Bra016579	A08	19141079	Bra031007	A09	32963509
1	1576				Bra025938	A06	6873826
1	1578	A	AK2	Tp1g16010/ch1-1:5717071-5720814	Bra025936	A06	6888002
1	1579	A	AK2	Tp1g16020/ch1-1:5724896-5726923				Bra016575	A08	19125200
1	1580	A	AK2	Tp1g16030/ch1-1:5728883-5731373				Bra016574	A08	19119780
1	1581			Tp1g16040/ch1-1:5731388-5735940							Bra031010	A09	32947591
1	1582	A	AK2	Tp1g16050/ch1-1:5736504-5737931							Bra031011	A09	32944489
1	1583	A	AK2								Bra031012	A09	32941390
1	1584	A	AK2	Tp1g16060/ch1-1:5738700-5741387	Bra025933	A06	6912135
1	1585							Bra016572	A08	19112535
1	1586	A	AK2	Tp1g16090/ch1-1:5746255-5751890	Bra025932	A06	6918773	Bra016571	A08	19105337
1	1587	A	AK2	Tp1g16100/ch1-1:5754408-5756894	Bra025931	A06	6945725	Bra016570	A08	19102225	Bra031014	A09	32931163
1	1588	A	AK2	Tp1g16110/ch1-1:5757148-5760353				Bra016569	A08	19098604
1	1589	A	AK2	Tp1g16120/ch1-1:5760427-5762432	Bra025930	A06	6948626				Bra031016	A09	32926923
1	1590	A	AK2	Tp1g16130/ch1-1:5763687-5766371				Bra016568	A08	19095384
1	1591			Tp1g16140/ch1-1:5769243-5773684				Bra016567	A08	19090083
1	1592	A	AK2	Tp1g16150/ch1-1:5774727-5781827	Bra025927	A06	6962730
1	1593	A	AK2								Bra031018	A09	32921013
1	1594	A	AK2	Tp1g16160/ch1-1:5781844-5784101	Bra025926	A06	6968328
1	1595	A	AK2	Tp1g16170/ch1-1:5784180-5787559	Bra025925	A06	6970474
1	1596	A	AK2	Tp1g16190/ch1-1:5788642-5790058				Bra016565	A08	19082347
1	1597			Tp1g16200/ch1-1:5790510-5791398	Bra025924	A06	6978669
1	1598	A	AK2	Tp1g16210/ch1-1:5792725-5793873	Bra025923	A06	6981657
1	1599	A	AK2	Tp1g16220/ch1-1:5794642-5798208	Bra025922	A06	6983834
1	1600	A	AK2	Tp1g16230/ch1-1:5798316-5799135	Bra025921	A06	6986973
1	1601	A	AK2	Tp1g16240/ch1-1:5799499-5809655	Bra025920	A06	6988103
1	1602	A	AK2		Bra025919	A06	6999292	Bra016563	A08	19077575	Bra031023	A09	32889710
1	1603	A	AK2	Tp1g16260/ch1-1:5813588-5814512	Bra025918	A06	7002544	Bra016562	A08	19071716	Bra031025	A09	32884322
1	1604			Tp1g16270/ch1-1:5816519-5817780	Bra025917	A06	7004944
1	1605	A	AK2	Tp2g19560/ch2-4:5342725-5345331	Bra025916	A06	7006286
1	1606	A	AK2	Tp1g16280/ch1-1:5818722-5820517							Bra031026	A09	32882230
1	1607	A	AK2	Tp1g16290/ch1-1:5819403-5822962	Bra025914	A06	7020886
1	1608	A	AK2	Tp1g16300/ch1-1:5823712-5825637				Bra016559	A08	19063767
1	1609	A	AK2	Tp1g16310/ch1-1:5825708-5828331	Bra025913	A06	7023888
1	1610	A	AK2	Tp1g16320/ch1-1:5828480-5831012				Bra016558	A08	19057963
1	1611			Tp1g16330/ch1-1:5831559-5836921							Bra031027	A09	32877872
1	1612	A	AK2	Tp1g16340/ch1-1:5838127-5842459	Bra025911	A06	7046305
1	1613	A	AK2	Tp1g16350/ch1-1:5843751-5845734	Bra025910	A06	7061049
1	1614	A	AK2	Tp1g16360/ch1-1:5847529-5853096	Bra025908	A06	7073152
1	1616	A	AK2		Bra025906	A06	7081451
1	1617	A	AK2	Tp1g16380/ch1-1:5857313-5860431	Bra025905	A06	7084039
1	1619	A	AK2	Tp1g16400/ch1-1:5865078-5869098				Bra039717	A08	6452356	Bra031029	A09	32863294
1	1620	A	AK2	Tp1g16410/ch1-1:5867632-5873514	Bra025904	A06	7090572	Bra016557	A08	19040244	Bra031030	A09	32859524
1	1621	A	AK2	Tp1g16420/ch1-1:5875229-5876623	Bra025903	A06	7095508
1	1622	A	AK2	Tp1g16430/ch1-1:5876814-5879924	Bra025902	A06	7097318
1	1623	A	AK2		Bra025901	A06	7101409
1	1624	A	AK2	Tp1g16440/ch1-1:5880042-5883025	Bra025900	A06	7105669
1	1625	A	AK2	Tp1g16450/ch1-1:5881793-5887262	Bra025899	A06	7108185				Bra031031	A09	32854192
1	1626	A	AK2	Tp1g16460/ch1-1:5887284-5888723	Bra025898	A06	7111181
1	1627			Tp1g16470/ch1-1:5889501-5890805							Bra031032	A09	32852020
1	1628	A	AK2	Tp1g16480/ch1-1:5890976-5891579							Bra031033	A09	32850862
1	1629	A	AK2	Tp1g16490/ch1-1:5891478-5892799	Bra025895	A06	7114532	Bra016555	A08	19029803	Bra031034	A09	32849350
1	1630	A	AK2	Tp1g16500/ch1-1:5893358-5896569	Bra025894	A06	7116111
1	1632	A	AK2	Tp1g16520/ch1-1:5902377-5904535	Bra025666	A06	7131757
1	1633	A	AK2	Tp1g16540/ch1-1:5919966-5920664, Tp1g16550/ch1-1:5923237-5925115	Bra025667	A06	7138237	Bra016552	A08	19014916	Bra031036	A09	32828663
1	1634	A	AK2	Tp1g16560/ch1-1:5925372-5926647	Bra025668	A06	7140122
1	1635	A	AK2	Tp1g16570/ch1-1:5927259-5929940	Bra025671	A06	7164783
1	1636	A	AK2	Tp1g16580/ch1-1:5930400-5935033	Bra025672	A06	7171846	Bra016550	A08	19008956
1	1637	A	AK2	Tp1g16590/ch1-1:5936048-5940331							Bra031037	A09	32823481
1	1638							Bra016548	A08	18996007
1	1640	A	AK2	Tp1g16630/ch1-1:5948457-5953289	Bra025676	A06	7193358				Bra031038	A09	32819075
1	1642	A	AK2	Tp1g16660/ch1-1:5964202-5966379							Bra031039	A09	32811711
1	1643	A	AK2	Tp1g16670/ch1-1:5966633-5968478	Bra025677	A06	7201710
1	1644	A	AK2	Tp1g16680/ch1-1:5968287-5974835							Bra031040	A09	32806191
1	1645	A	AK2								Bra031041	A09	32786173
1	1646							Bra016545	A08	18958232	Bra031044	A09	32777747
1	1647										Bra031047	A09	32754802
1	1651				Bra025685	A06	7279739	Bra016544	A08	18952885
1	1652				Bra025686	A06	7282165
1	1653							Bra016543	A08	18952021
1	1654	A	AK2					Bra016542	A08	18949709
1	1656	A	AK2	Tp1g16780/ch1-1:6012626-6016013				Bra016541	A08	18946455
1	1657	A	AK2	Tp1g16790/ch1-1:6017660-6018926				Bra016540	A08	18941806
1	1658	A	AK2					Bra016539	A08	18934713
1	1659							Bra016538	A08	18931963
1	1660	A	AK2		Bra025689	A06	7314221	Bra016537	A08	18929389
1	1661	A	AK2	Tp1g16820/ch1-1:6030259-6033314	Bra025690	A06	7315887	Bra016536	A08	18924407
1	1662	A	AK2	Tp1g16830/ch1-1:6033799-6036368	Bra025691	A06	7320035
1	1663	A	AK2					Bra016535	A08	18919484	Bra031053	A09	32725863
1	1666			Tp1g16860/ch1-1:6052157-6055014				Bra016534	A08	18910878	Bra031054	A09	32720178
1	1668			Tp1g16870/ch1-1:6053880-6057793	Bra025696	A06	7354717
1	1669	A	AK2	Tp1g16880/ch1-1:6060907-6063680	Bra025697	A06	7360168	Bra016533	A08	18907511
1	1670	A	AK2	Tp1g16890/ch1-1:6063627-6070086	Bra025698	A06	7362965				Bra031056	A09	32709415
1	1671	A	AK2	Tp1g16900/ch1-1:6070520-6072986	Bra025702	A06	7383368
1	1672	A	AK2	Tp1g16910/ch1-1:6073233-6078691	Bra025703	A06	7387970	Bra016532	A08	18901852
1	1673	A	AK2	Tp1g16920/ch1-1:6077669-6080777				Bra016531	A08	18899750
1	1674	A	AK2	Tp1g16940/ch1-1:6081424-6082404
1	1675	A	AK2		Bra025704	A06	7394344
1	1676	A	AK2	Tp1g16950/ch1-1:6082884-6084809	Bra025705	A06	7395589
1	1677	A	AK2	Tp1g16960/ch1-1:6085271-6087404				Bra016530	A08	18896375
1	1678	A	AK2	Tp1g16970/ch1-1:6089787-6092971				Bra016529	A08	18890968
1	1679			Tp1g16980/ch1-1:6093438-6095307				Bra016528	A08	18887883
1	1680				Bra025707	A06	7404673
1	1681	A	AK2	Tp1g16990/ch1-1:6095849-6098065
1	1682			Tp1g17000/ch1-1:6098115-6101565	Bra025708	A06	7405386
1	1683	A	AK2	Tp1g17010/ch1-1:6104782-6107387	Bra025709	A06	7418631
1	1684	A	AK2
1	1685	A	AK2	Tp1g17020/ch1-1:6107455-6119854	Bra025710	A06	7424141
1	1688	A	AK2					Bra016524	A08	18869288
1	1689	A	AK2	Tp1g17050/ch1-1:6123935-6125673	Bra025711	A06	7434708	Bra016523	A08	18867509
1	1690	A	AK2	Tp1g17060/ch1-1:6126079-6127311				Bra016522	A08	18866069
1	1691	A	AK2	Tp1g17070/ch1-1:6127160-6130100				Bra016521	A08	18862473
1	1692							Bra016520	A08	18857930
1	1693	A	AK2		Bra025714	A06	7443684	Bra016519	A08	18855829
1	1694	A	AK2	Tp1g17100/ch1-1:6138605-6140138	Bra025715	A06	7451349
1	1695							Bra016518	A08	18854473
1	1696	A	AK2					Bra016517	A08	18849539
1	1697	A	AK2	Tp1g17140/ch1-1:6158755-6164544
1	1698	A	AK2	Tp1g17150/ch1-1:6163798-6165243	Bra025722	A06	7493022
1	1699			Tp1g17160/ch1-1:6165416-6168591	Bra025723	A06	7494251	Bra016515	A08	18837431
1	1700	A	AK2	Tp1g17170/ch1-1:6171326-6176695	Bra025724	A06	7505315
1	1701	A	AK2	Tp1g17180/ch1-1:6177714-6181592	Bra025725	A06	7511471
1	1702	A	AK2	Tp1g17190/ch1-1:6181933-6185292				Bra016513	A08	18825319
1	1703			Tp1g17200/ch1-1:6185829-6187576				Bra016512	A08	18821872
1	1704				Bra025726	A06	7522629
1	1705	A	AK2	Tp1g17210/ch1-1:6191491-6192529	Bra025727	A06	7532819
1	1706			Tp1g17220/ch1-1:6196977-6198040, Tp1g17230/ch1-1:6200323-6201411, Tp_un1164_001/un1164:1215-1744	Bra025730	A06	7549757
1	1707				Bra025731	A06	7551864
1	1708	A	AK2	Tp1g17250/ch1-1:6205999-6209156	Bra025732	A06	7556426
1	1709			Tp1g17260/ch1-1:6210089-6211533
1	1710			Tp1g17270/ch1-1:6211724-6213923	Bra025734	A06	7561437
1	1711	A	AK2	Tp1g17280/ch1-1:6214083-6216325	Bra025735	A06	7564241
1	1712	A	AK2	Tp1g17290/ch1-1:6220255-6221112				Bra016506	A08	18793274
1	1713
1	1715	A	AK2	Tp1g17310/ch1-1:6226365-6230668	Bra025737	A06	7587245
1	1716	A	AK2	Tp1g17330/ch1-1:6231414-6233186	Bra025738	A06	7594024
1	1717			Tp1g17340/ch1-1:6233261-6237260	Bra025740	A06	7658271
1	1718	A	AK2	Tp1g17350/ch1-1:6238459-6241568	Bra025741	A06	7663339
1	1719	A	AK2	Tp1g17360/ch1-1:6241707-6247414	Bra025742	A06	7665696	Bra016505	A08	18786984
1	1720	A	AK2	Tp1g17370/ch1-1:6247692-6251233	Bra025743	A06	7670451
1	1721	A	AK2		Bra025744	A06	7673405	Bra016504	A08	18786070
1	1722			Tp1g17380/ch1-1:6253620-6255504	Bra025745	A06	7675462
1	1723	A	AK2	Tp1g17390/ch1-1:6256919-6260403	Bra025746	A06	7679352
1	1724	A	AK2	Tp1g17400/ch1-1:6261366-6262514	Bra025747	A06	7691810
1	1725	A	AK2	Tp1g17410/ch1-1:6262799-6265839	Bra025748	A06	7696297
1	1726	A	AK2	Tp1g17420/ch1-1:6264618-6265908				Bra016503	A08	18784347
1	1727	A	AK2	Tp1g17430/ch1-1:6266391-6268874	Bra025750	A06	7700091	Bra016502	A08	18781599
1	1728	A	AK2	Tp1g17440/ch1-1:6269569-6272174	Bra025751	A06	7702877
1	1729	A	AK2	Tp1g17450/ch1-1:6272245-6272701				Bra016501	A08	18780299
1	1730	A	AK2	Tp1g17460/ch1-1:6274829-6275884	Bra025752	A06	7710573	Bra016500	A08	18777514
1	1731	A	AK2	Tp1g17470/ch1-1:6277815-6280922				Bra016499	A08	18772365
1	1732							Bra016498	A08	18768375
1	1733			Tp1g17480/ch1-1:6282406-6285002	Bra025753	A06	7712820
1	1734	A	AK2	Tp1g17490/ch1-1:6289121-6293213	Bra025754	A06	7719739
1	1735	A	AK2	Tp1g17500/ch1-1:6293506-6296521	Bra025755	A06	7724242
1	1736	A	AK2	Tp1g17510/ch1-1:6297831-6299909	Bra025756	A06	7733521
1	1737	A	AK2	Tp1g17520/ch1-1:6299442-6301734	Bra025757	A06	7735846
1	1738	A	AK2	Tp1g17530/ch1-1:6301700-6305265				Bra016497	A08	18761164
1	1739	A	AK2	Tp1g17540/ch1-1:6306182-6309334	Bra025759	A06	7744678
1	1740			Tp1g17550/ch1-1:6308733-6312129	Bra025760	A06	7746698
1	1741	A	AK2	Tp1g17560/ch1-1:6312523-6315268	Bra025761	A06	7749573
1	1742	A	AK2	Tp1g17570/ch1-1:6315801-6317156	Bra025762	A06	7753056
1	1743	A	AK2	Tp1g17580/ch1-1:6317905-6319536	Bra025763	A06	7756050
1	1744	A	AK2	Tp1g17590/ch1-1:6320242-6322592	Bra025764	A06	7758465	Bra016495	A08	18748569
1	1745				Bra025767	A06	7775429
1	1746	A	AK2	Tp1g17600/ch1-1:6324298-6326159	Bra025768	A06	7778642
1	1747	A	AK2	Tp1g17610/ch1-1:6331703-6334137	Bra025769	A06	7790016
1	1748	A	AK2	Tp1g17620/ch1-1:6335849-6336404	Bra025770	A06	7796443
1	1749	A	AK2	Tp1g17630/ch1-1:6339740-6343488	Bra025772	A06	7839715	Bra016494	A08	18745613
1	1750			Tp1g17640/ch1-1:6351831-6353477	Bra025774	A06	7875408
1	1751	B	AK2	Tp1g17650/ch1-1:6368182-6373985	Bra025775	A06	7913387
1	1752	B	AK2	Tp1g17660/ch1-1:6373938-6376984	Bra025776	A06	7917492	Bra016491	A08	18701569
1	1753	B	AK2	Tp1g17670/ch1-1:6377445-6382557	Bra025777	A06	7922341
1	1754	B	AK2	Tp1g17680/ch1-1:6383362-6388184							Bra012191	A07	9395682
1	1755	B	AK2	Tp1g17690/ch1-1:6389937-6391866	Bra025780	A06	7958153	Bra016489	A08	18684287	Bra012194	A07	9368269
1	1756			Tp1g17700/ch1-1:6394033-6395943	Bra025781	A06	7973204
1	1757	B	AK2	Tp1g17710/ch1-1:6396164-6398659	Bra025782	A06	7974926	Bra016487	A08	18677721
1	1758	B	AK2	Tp1g17720/ch1-1:6398870-6401961	Bra025783	A06	7983712				Bra012198	A07	9346633
1	1759	B	AK2	Tp1g17730/ch1-1:6403109-6406120	Bra025784	A06	7994522
1	1760	B	AK2	Tp1g17740/ch1-1:6406494-6406860	Bra025785	A06	7998225	Bra016485	A08	18672517	Bra012199	A07	9343359
1	1761	B	AK2	Tp1g17750/ch1-1:6409228-6409928				Bra016484	A08	18670278
1	1762			Tp1g17760/ch1-1:6409784-6411823							Bra012200	A07	9333333
1	1763	B	AK2	Tp1g17770/ch1-1:6411930-6413922				Bra016482	A08	18665579	Bra012201	A07	9330637
1	1764	B	AK2	Tp1g17780/ch1-1:6414306-6416624	Bra025787	A06	8004592
1	1767			Tp1g17810/ch1-1:6424218-6426761							Bra012204	A07	9323132
1	1768			Tp1g17820/ch1-1:6426253-6431725							Bra012205	A07	9317892
1	1769			Tp1g17830/ch1-1:6431647-6433386							Bra012206	A07	9316214
1	1770			Tp1g17840/ch1-1:6433587-6434217				Bra016479	A08	18656800
1	1771			Tp1g17850/ch1-1:6437592-6440884				Bra016478	A08	18652126
1	1772	B	AK2	Tp1g17860/ch1-1:6442585-6444647				Bra016477	A08	18649662
1	1773	B	AK2	Tp1g17870/ch1-1:6444913-6446727	Bra025792	A06	8038762
1	1774	B	AK2	Tp1g17880/ch1-1:6446816-6451557				Bra016476	A08	18645880
1	1775	B	AK2	Tp1g17890/ch1-1:6452329-6454379							Bra012211	A07	9289030
1	1776	B	AK2	Tp1g17900/ch1-1:6454989-6457244							Bra012212	A07	9283688
1	1777	B	AK2	Tp1g17910/ch1-1:6458465-6466134	Bra025794	A06	8043016
1	1778			Tp1g17920/ch1-1:6466176-6467071							Bra012216	A07	9262289
1	1779	B	AK2	Tp1g17930/ch1-1:6467094-6470173							Bra012217	A07	9258668
1	1780	B	AK2	Tp1g17940/ch1-1:6470576-6473748	Bra025798	A06	8066042
1	1781	B	AK2	Tp1g17950/ch1-1:6476882-6478785	Bra025799	A06	8073950	Bra016474	A08	18638653
1	1782	B	AK2	Tp1g17960/ch1-1:6478518-6480084							Bra012218	A07	9243808
1	1784			Tp1g17980/ch1-1:6484968-6487663	Bra025801	A06	8078404
1	1785	B	AK2	Tp1g17990/ch1-1:6488071-6490071	Bra025802	A06	8081457
1	1786	B	AK2	Tp1g18000/ch1-1:6490318-6492942	Bra025803	A06	8082944
1	1787	B	AK2	Tp1g18010/ch1-1:6493084-6497140	Bra025804	A06	8089456				Bra012223	A07	9211810
1	1788			Tp1g18020/ch1-1:6497329-6499870	Bra025805	A06	8093486
1	1789	B	AK2	Tp1g18030/ch1-1:6502398-6504248	Bra025806	A06	8104781
1	1790	B	AK2	Tp1g18040/ch1-1:6505397-6507021	Bra025807	A06	8108633				Bra012225	A07	9207390
1	1791	B	AK2	Tp1g18050/ch1-1:6507051-6508641	Bra025811	A06	8151956
1	1792	B	AK2	Tp1g18060/ch1-1:6510359-6511450	Bra025812	A06	8159872	Bra016470	A08	18625455	Bra012226	A07	9205211
1	1793	B	AK2					Bra016469	A08	18622286
1	1795	B	AK2	Tp1g18110/ch1-1:6524714-6527142	Bra025814	A06	8164952
1	1796	B	AK2	Tp1g18120/ch1-1:6532543-6536232	Bra025816	A06	8195491
1	1797			Tp1g18130/ch1-1:6536147-6540036	Bra025817	A06	8199254
1	1798	B	AK2	Tp1g18140/ch1-1:6540277-6543478	Bra025818	A06	8204046
1	1799										Bra012228	A07	9175807
1	1800	B	AK2	Tp1g18150/ch1-1:6543694-6544579							Bra012229	A07	9174508
1	1802	B	AK2	Tp1g18160/ch1-1:6545170-6546521	Bra025819	A06	8220932				Bra012230	A07	9172141
1	1803	B	AK2	Tp1g18170/ch1-1:6548205-6550630	Bra025820	A06	8228236
1	1804			Tp1g18180/ch1-1:6551892-6552509	Bra025821	A06	8231443
1	1805	B	AK2	Tp1g18190/ch1-1:6551643-6555611	Bra025822	A06	8232065	Bra016466	A08	18606431
1	1806							Bra016465	A08	18603283
1	1807	B	AK2					Bra016464	A08	18600339
1	1808	B	AK2	Tp1g18220/ch1-1:6564987-6567701				Bra016463	A08	18592551
1	1809	B	AK2	Tp1g18230/ch1-1:6567994-6568846				Bra016462	A08	18590988
1	1811	B	AK2	Tp1g18250/ch1-1:6574709-6577660	Bra025825	A06	8252772
1	1812	B	AK2	Tp1g18260/ch1-1:6577679-6580623	Bra025826	A06	8255542
1	1813	B	AK2	Tp1g18270/ch1-1:6581830-6584440	Bra025827	A06	8259633
1	1814	B	AK2	Tp1g18280/ch1-1:6584333-6587021	Bra025828	A06	8261956				Bra012235	A07	9150222
1	1815	B	AK2	Tp1g18290/ch1-1:6587032-6589046	Bra025830	A06	8274967	Bra016461	A08	18587323
1	1816	B	AK2	Tp1g18300/ch1-1:6589113-6592337	Bra025831	A06	8276815	Bra016460	A08	18584774
1	1817	B	AK2	Tp1g18320/ch1-1:6596712-6600923	Bra025832	A06	8293288	Bra016459	A08	18575161	Bra012238	A07	9140351
1	1818	B	AK2	Tp1g18330/ch1-1:6601188-6604486							Bra012239	A07	9137165
1	1819			Tp1g18360/ch1-1:6618266-6621896	Bra025834	A06	8315314				Bra012241	A07	9123369
1	1820	B	AK2	Tp1g18370/ch1-1:6621903-6625138	Bra025835	A06	8318861	Bra016457	A08	18566320
1	1821	B	AK2		Bra025837	A06	8329724	Bra016456	A08	18557738
1	1822	B	AK2		Bra025838	A06	8347726
1	1823	B	AK2		Bra025839	A06	8350097
1	1824	B	AK2	Tp1g18380/ch1-1:6626311-6630408							Bra012243	A07	9112872
1	1825	B	AK2								Bra012244	A07	9107932
1	1826	B	AK2	Tp1g18430/ch1-1:6641390-6644918							Bra012245	A07	9098781
1	1827			Tp1g18440/ch1-1:6645055-6650545	Bra025840	A06	8351948
1	1828	B	AK2	Tp1g18460/ch1-1:6652740-6658374	Bra025842	A06	8392107	Bra016455	A08	18548475	Bra012247	A07	9092170
1	1829	B	AK2	Tp1g18470/ch1-1:6658423-6660609				Bra016454	A08	18547094	Bra012248	A07	9090309
1	1830	B	AK2	Tp1g18480/ch1-1:6659420-6664668				Bra016453	A08	18542406	Bra012249	A07	9086088
1	1831	B	AK2	Tp1g18490/ch1-1:6664567-6665936				Bra016452	A08	18540019
1	1832	B	AK2		Bra025843	A06	8398148	Bra016451	A08	18538135
1	1833	B	AK2	Tp1g18500/ch1-1:6667227-6669297	Bra025844	A06	8398984	Bra016450	A08	18535753
1	1834	B	AK2	Tp1g18510/ch1-1:6668662-6670682	Bra025845	A06	8400717
1	1835			Tp1g18520/ch1-1:6674916-6675931							Bra012251	A07	9078464
1	1836	B	AK2	Tp1g18530/ch1-1:6677820-6680589	Bra025847	A06	8414967
1	1837	B	AK2	Tp1g18540/ch1-1:6680138-6683705	Bra025848	A06	8416680	Bra016448	A08	18524895
1	1838	B	AK2	Tp1g18550/ch1-1:6690575-6692128							Bra012252	A07	9072562
1	1839	B	AK2	Tp1g18560/ch1-1:6692048-6694815				Bra016446	A08	18515407
1	1840	B	AK2	Tp1g18570/ch1-1:6694956-6697066	Bra025851	A06	8432709
1	1841	B	AK2	Tp1g18580/ch1-1:6698347-6701931	Bra025852	A06	8435320	Bra016445	A08	18512856	Bra012254	A07	9066350
1	1842				Bra025853	A06	8438276
1	1843	B	AK2	Tp1g18600/ch1-1:6709847-6711211	Bra025854	A06	8452918				Bra012256	A07	9048236
1	1844			Tp1g18610/ch1-1:6713409-6717240				Bra016443	A08	18495902	Bra012257	A07	9042954
1	1845	B	AK2	Tp1g18620/ch1-1:6719556-6722983	Bra025856	A06	8465305
1	1846	B	AK2	Tp1g18630/ch1-1:6725634-6727627	Bra025857	A06	8471594
1	1847	B	AK2	Tp1g18640/ch1-1:6727109-6729863							Bra012258	A07	9032972
1	1848	B	AK2	Tp1g18650/ch1-1:6730056-6734680	Bra025858	A06	8492710
1	1849	B	AK2	Tp1g18660/ch1-1:6735343-6743426				Bra020835	A08	11791687	Bra012260	A07	9020226
1	1850	B	AK2	Tp1g18670/ch1-1:6747459-6754410	Bra025862	A06	8532195
1	1851	B	AK2	Tp1g18680/ch1-1:6758004-6762930	Bra025863	A06	8551429
1	1852	B	AK2	Tp1g18690/ch1-1:6763471-6765998	Bra025864	A06	8557317
1	1853			Tp1g18700/ch1-1:6770263-6773812							Bra012263	A07	8991979
1	1854										Bra012264	A07	8981636
1	1855				Bra025865	A06	8572630	Bra016441	A08	18489337
1	1856			Tp1g18710/ch1-1:6779682-6780357	Bra025866	A06	8584545	Bra016439	A08	18482093
1	1857	B	AK2	Tp1g18720/ch1-1:6789066-6789926	Bra025868	A06	8602594	Bra016437	A08	18468183	Bra012266	A07	8966174
1	1858	B	AK2		Bra025869	A06	8610365
1	1859	B	AK2	Tp1g18730/ch1-1:6793861-6798498	Bra025870	A06	8612754	Bra016436	A08	18460949
1	1860	B	AK2	Tp1g18740/ch1-1:6798487-6800740	Bra025871	A06	8614496
1	1861				Bra025872	A06	8617659
1	1862	B	AK2	Tp1g18760/ch1-1:6807208-6810044	Bra025873	A06	8625212				Bra012267	A07	8954601
1	1863	B	AK2		Bra025874	A06	8628196
1	1865	B	AK2					Bra016430	A08	18430084
1	1868	B	AK2	Tp1g18840/ch1-1:6834754-6836466	Bra025881	A06	8674613	Bra016429	A08	18425517
1	1869	B	AK2
1	1871	B	AK2	Tp1g18890/ch1-1:6865418-6867097				Bra012277	A07	8877853
1	1872	B	AK2	Tp1g18900/ch1-1:6865356-6868491	Bra017907	A06	8781867
1	1873	B	AK2	Tp1g18910/ch1-1:6870870-6873237	Bra017908	A06	8787103	Bra012278	A07	8862911
1	1874	B	AK2	Tp1g18920/ch1-1:6874590-6877011	Bra017909	A06	8789851
1	1876	B	AK2		Bra017910	A06	8791352	Bra012279	A07	8856006
1	1877	B	AK2	Tp1g18940/ch1-1:6880319-6882785	Bra017911	A06	8794969
1	1879	B	AK2		Bra017912	A06	8801572
1	1880	B	AK2	Tp1g18960/ch1-1:6887725-6890650
1	1881	B	AK2	Tp1g18970/ch1-1:6891747-6893225	Bra017913	A06	8806937
1	1882	B	AK2	Tp1g18980/ch1-1:6892904-6895469	Bra017914	A06	8808369
1	1883	B	AK2	Tp1g18990/ch1-1:6899273-6901089	Bra017915	A06	8814285	Bra012280	A07	8849743
1	1884			Tp1g19000/ch1-1:6901467-6903085	Bra017916	A06	8816082
1	1887	B	AK2	Tp1g19040/ch1-1:6920456-6921551	Bra017921	A06	8843662
1	1888			Tp1g19050/ch1-1:6926224-6927180	Bra017923	A06	8850069	Bra012284	A07	8825789
1	1889			Tp1g19060/ch1-1:6931809-6932685				Bra012285	A07	8817478
1	1890	B	AK2	Tp1g19070/ch1-1:6935297-6935820	Bra017924	A06	8876077	Bra012287	A07	8802975
1	1891	B	AK2	Tp1g19080/ch1-1:6937975-6945784	Bra017925	A06	8881432
1	1892	B	AK2	Tp1g19090/ch1-1:6947657-6948769	Bra017927	A06	8903616
1	1893	B	AK2	Tp1g19100/ch1-1:6949512-6952021	Bra017928	A06	8905754
1	1894			Tp1g19110/ch1-1:6952047-6960813	Bra017929	A06	8907817
1	1895			Tp1g19120/ch1-1:6961072-6965815	Bra017931	A06	8921733
1	1896	B	AK2	Tp1g19130/ch1-1:6966485-6969133	Bra017932	A06	8927427
1	1898	B	AK2	Tp1g19150/ch1-1:6974785-6982077	Bra017933	A06	8929985	Bra012288	A07	8791349
1	1899	B	AK2	Tp1g19160/ch1-1:6980734-6986939	Bra017934	A06	8936673
1	1900	B	AK2
1	1901	B	AK2	Tp1g19180/ch1-1:6995115-6998591	Bra017935	A06	8940900
1	1902				Bra017936	A06	8944405
1	1903			Tp1g19190/ch1-1:6998659-7000651				Bra012289	A07	8789220
1	1904	B	AK2	Tp1g19200/ch1-1:7000678-7005032	Bra017937	A06	8946258	Bra012290	A07	8783914
1	1905	B	AK2	Tp1g19210/ch1-1:7006034-7008377	Bra017939	A06	8959181
1	1906	B	AK2	Tp1g19220/ch1-1:7008644-7010899	Bra017940	A06	8965161
1	1907	B	AK2	Tp1g19230/ch1-1:7008620-7013990	Bra017941	A06	8967585
1	1908	B	AK2	Tp1g19250/ch1-1:7015814-7016537	Bra017942	A06	8971107	Bra012291	A07	8781160
1	1909	B	AK2	Tp1g19260/ch1-1:7016633-7020754	Bra017943	A06	8971974
1	1910	B	AK2	Tp1g19270/ch1-1:7020892-7023298	Bra017944	A06	8976505
1	1911				Bra017945	A06	8979921
1	1913	B	AK2	Tp1g19290/ch1-1:7026869-7034088	Bra017946	A06	8991916
1	1914	B	AK2	Tp1g19300/ch1-1:7037100-7042370	Bra017947	A06	9007003
1	1915	B	AK2	Tp1g19310/ch1-1:7042365-7046070				Bra012293	A07	8773112
1	1916	B	AK2	Tp1g19320/ch1-1:7046214-7049857	Bra017949	A06	9021659
1	1917	B	AK2	Tp1g19330/ch1-1:7049737-7050178	Bra017950	A06	9024171
1	1918	B	AK2	Tp1g19340/ch1-1:7050268-7052127	Bra017951	A06	9024900
1	1919	B	AK2	Tp1g19350/ch1-1:7051880-7054244	Bra017952	A06	9030110
1	1921			Tp1g19380/ch1-1:7058186-7059854				Bra012294	A07	8767513
1	1922	B	AK2	Tp1g19390/ch1-1:7060908-7062302				Bra012296	A07	8748696
1	1923				Bra017953	A06	9035164
1	1924	B	AK2					Bra012328	A07	8490098
1	1926	B	AK2	Tp1g19410/ch1-1:7077554-7080955
1	1927	B	AK2	Tp1g19420/ch1-1:7080878-7083702	Bra017956	A06	9062659
1	1928	B	AK2	Tp1g19430/ch1-1:7083737-7086253				Bra012297	A07	8743322
1	1929				Bra017957	A06	9066724
1	1930			Tp1g19440/ch1-1:7093075-7095378
1	1931			Tp1g19450/ch1-1:7099224-7100257				Bra012298	A07	8722659
1	1932	B	AK2	Tp1g19460/ch1-1:7106223-7108282				Bra012299	A07	8710404	Bra031352	A05	15811099
1	1935	B	AK2	Tp1g19470/ch1-1:7113763-7115582				Bra012300	A07	8702642	Bra031353	A05	15802521
1	1936	B	AK2								Bra031354	A05	15801931
1	1937	B	AK2	Tp1g19480/ch1-1:7116611-7117219							Bra031355	A05	15799654
1	1940			Tp1g19540/ch1-1:7155154-7156289
1	1941	B	AK2	Tp1g19550/ch1-1:7164374-7165979				Bra012304	A07	8674183	Bra031360	A05	15764221
1	1942	B	AK2					Bra012305	A07	8669505	Bra031361	A05	15761563
1	1943	B	AK2	Tp1g19560/ch1-1:7169699-7178876							Bra031362	A05	15754536
1	1944	B	AK2	Tp1g19570/ch1-1:7180742-7181009							Bra031363	A05	15748711
1	1945	B	AK2	Tp1g19580/ch1-1:7183181-7186623							Bra031364	A05	15735924
1	1946	B	AK2	Tp1g19600/ch1-1:7188204-7190610
1	1947	B	AK2								Bra031365	A05	15727833
1	1948										Bra031366	A05	15711762
1	1949	B	AK2	Tp1g19630/ch1-1:7204633-7206453				Bra012308	A07	8645457
1	1950	B	AK2	Tp1g19640/ch1-1:7206799-7208291							Bra031367	A05	15700950
1	1951	B	AK2	Tp1g19650/ch1-1:7210375-7214150							Bra031368	A05	15693577
1	1952	B	AK2	Tp1g19660/ch1-1:7214149-7216653							Bra031369	A05	15691044
1	1954	B	AK2					Bra012310	A07	8624058
1	1955	B	AK2	Tp1g19680/ch1-1:7220046-7222079				Bra012311	A07	8622176	Bra031370	A05	15686701
1	1956	B	AK2	Tp1g19690/ch1-1:7226263-7227320							Bra031371	A05	15665555
1	1957	B	AK2	Tp1g19700/ch1-1:7227749-7231183							Bra031372	A05	15661291
1	1960	B	AK2	Tp1g19740/ch1-1:7244696-7245732				Bra012315	A07	8590818
1	1961										Bra031375	A05	15644271
1	1963			Tp1g19780/ch1-1:7260548-7260944				Bra012318	A07	8565753	Bra031378	A05	15637205
1	1964			Tp1g19790/ch1-1:7263078-7265532				Bra012319	A07	8562231	Bra031382	A05	15601949
1	1965										Bra031383	A05	15599651
1	1967	B	AK2	Tp1g19810/ch1-1:7269329-7271514				Bra012320	A07	8557760
1	1968	B	AK2					Bra012321	A07	8542749
1	1969	B	AK2
1	1970	B	AK2	Tp1g19830/ch1-1:7279624-7282918
1	1971	B	AK2	Tp1g19850/ch1-1:7285631-7287675							Bra016382	A08	18163445
1	1972			Tp1g19860/ch1-1:7288855-7293061				Bra012322	A07	8535976
1	1973	B	AK2	Tp1g19870/ch1-1:7294425-7296062				Bra012323	A07	8531501
1	1974	B	AK2	Tp1g19880/ch1-1:7296361-7299001				Bra012324	A07	8525768
1	1975			Tp1g19890/ch1-1:7303540-7306635							Bra016381	A08	18152884
1	1976	B	AK2	Tp1g19910/ch1-1:7311402-7313647				Bra012326	A07	8510255
1	1978	B	AK2	Tp1g19920/ch1-1:7316781-7323917				Bra012327	A07	8500713
1	1979	B	AK2	Tp1g19930/ch1-1:7324792-7327043
1	1981	B	AK2	Tp1g19950/ch1-1:7334341-7334911
1	1982	B	AK2	Tp1g19960/ch1-1:7335106-7336795
1	1983			Tp1g19970/ch1-1:7338898-7341564
1	1984	B	AK2	Tp1g20010/ch1-1:7355913-7357054				Bra012330	A07	8436684
1	1985	B	AK2					Bra012331	A07	8435094
1	1986	B	AK2	Tp1g20030/ch1-1:7359770-7362866				Bra012332	A07	8433281
1	1987	B	AK2	Tp1g20040/ch1-1:7362877-7365542
1	1988	B	AK2	Tp1g20060/ch1-1:7374853-7377488	Bra024519	A09	24682354
1	1989			Tp1g20070/ch1-1:7377377-7383756	Bra024520	A09	24679816
1	1991	B	AK2								Bra016375	A08	18121269
1	1992				Bra024521	A09	24662741
1	1993	B	AK2	Tp1g20090/ch1-1:7387984-7389656				Bra012336	A07	8386687
1	1994	B	AK2	Tp1g20100/ch1-1:7391235-7393585	Bra024523	A09	24636776
1	1995	B	AK2	Tp1g20130/ch1-1:7395888-7399949							Bra016373	A08	18110104
1	1997	B	AK2	Tp1g20150/ch1-1:7403471-7405823	Bra024526	A09	24621606	Bra012337	A07	8369619
1	1998	B	AK2	Tp1g20160/ch1-1:7408971-7412694	Bra024527	A09	24599359
1	1999			Tp1g20170/ch1-1:7412629-7418541	Bra024528	A09	24587251
1	2000	B	AK2	Tp1g20180/ch1-1:7418609-7420602	Bra024529	A09	24585424
1	2002	B	AK2	Tp1g20200/ch1-1:7426251-7427988	Bra024530	A09	24582390
1	2003	B	AK2	Tp1g20210/ch1-1:7427075-7430447				Bra012339	A07	8355421
1	2004			Tp1g20220/ch1-1:7430701-7433283				Bra012340	A07	8349043
1	2005	B	AK2					Bra012342	A07	8325496
1	2006	B	AK2	Tp1g20230/ch1-1:7446331-7447699	Bra024533	A09	24553384
1	2007	B	AK2	Tp1g20240/ch1-1:7449982-7452719	Bra024534	A09	24549608
1	2008	B	AK2	Tp1g20250/ch1-1:7452620-7454534							Bra016372	A08	18106821
1	2009	B	AK2	Tp1g20260/ch1-1:7454442-7457058	Bra024535	A09	24544583
1	2010	B	AK2	Tp1g20270/ch1-1:7459212-7463027							Bra016371	A08	18100114
1	2011	B	AK2	Tp1g20280/ch1-1:7465525-7471971	Bra024536	A09	24531708
1	2012	B	AK2		Bra024537	A09	24528832
1	2013	B	AK2		Bra024538	A09	24525632
1	2014				Bra024539	A09	24524573
1	2015	B	AK2	Tp1g20310/ch1-1:7478373-7480626	Bra024540	A09	24512117
1	2016	B	AK2	Tp1g20320/ch1-1:7481046-7481950	Bra024541	A09	24510109	Bra012346	A07	8315332
1	2017	B	AK2	Tp1g20330/ch1-1:7481786-7485325	Bra024542	A09	24507647	Bra012347	A07	8313959
1	2018	B	AK2	Tp1g20340/ch1-1:7487325-7493473	Bra024543	A09	24499682
1	2019	B	AK2	Tp1g20350/ch1-1:7493982-7499959	Bra024544	A09	24494475
1	2020	B	AK2	Tp_un0209_001/un0209:3148-7097, Tp_un0807_001/un0807:112-1386				Bra012349	A07	8307275
1	2021				Bra024546	A09	24477623
1	2022	B	AK2	Tp1g20370/ch1-1:7506692-7508412	Bra024547	A09	24473824	Bra012350	A07	8300193
1	2023			Tp1g20380/ch1-1:7509175-7515103				Bra012351	A07	8296590
1	2024	B	AK2	Tp1g20390/ch1-1:7514791-7520258	Bra024549	A09	24461858
1	2025	B	AK2	Tp1g20400/ch1-1:7520191-7523240	Bra024550	A09	24458802
1	2026	B	AK2	Tp1g20410/ch1-1:7523568-7525988	Bra024551	A09	24456329
1	2027	B	AK2	Tp1g20420/ch1-1:7526401-7529014	Bra024554	A09	24444397
1	2028	B	AK2	Tp1g20430/ch1-1:7529226-7531561	Bra024555	A09	24441063
1	2029			Tp1g20440/ch1-1:7532110-7532695				Bra012352	A07	8290723
1	2030			Tp1g20450/ch1-1:7536743-7537780				Bra012353	A07	8284447
1	2031				Bra024556	A09	24437033
1	2032	B	AK2	Tp1g20460/ch1-1:7541230-7543495	Bra024557	A09	24430859
1	2033	B	AK2	Tp1g20470/ch1-1:7545696-7548576	Bra024558	A09	24420844
1	2034	B	AK2	Tp1g20480/ch1-1:7550350-7553712	Bra024559	A09	24411610	Bra012355	A07	8266083
1	2035			Tp1g20490/ch1-1:7555996-7556803				Bra012356	A07	8263289
1	2036	B	AK2	Tp1g20500/ch1-1:7559747-7560292	Bra024561	A09	24403476
1	2037			Tp1g20520/ch1-1:7567763-7570990							Bra016366	A08	18063753
1	2038	B	AK2	Tp1g20530/ch1-1:7572612-7576898	Bra024562	A09	24397751	Bra012359	A07	8231401
1	2039	B	AK2	Tp1g20540/ch1-1:7583023-7584364	Bra024563	A09	24387712
1	2040	B	AK2	Tp1g20550/ch1-1:7583867-7586210				Bra012360	A07	8205064
1	2041	B	AK2	Tp1g20560/ch1-1:7586233-7587857							Bra016363	A08	18051585
1	2042			Tp1g20590/ch1-1:7597875-7598358				Bra012361	A07	8198284
1	2043	B	AK2	Tp1g20600/ch1-1:7598123-7599574	Bra024565	A09	24367642
1	2044	B	AK2	Tp1g20610/ch1-1:7601161-7603680	Bra024566	A09	24365283				Bra016360	A08	18045277
1	2045	B	AK2	Tp1g20620/ch1-1:7604085-7606388							Bra016359	A08	18041583
1	2046	B	AK2	Tp1g20630/ch1-1:7607215-7611417	Bra024567	A09	24348362	Bra012365	A07	8165457
1	2047	B	AK2	Tp1g20640/ch1-1:7611765-7615831							Bra016358	A08	18036295
1	2048	B	AK2	Tp1g20650/ch1-1:7615883-7621138	Bra024568	A09	24342325
1	2049	B	AK2	Tp1g20660/ch1-1:7624650-7627725	Bra024569	A09	24336372
1	2050			Tp1g20670/ch1-1:7630359-7631039				Bra012366	A07	8158291
1	2051	B	AK2	Tp1g20680/ch1-1:7632422-7635015	Bra024571	A09	24324373
1	2052			Tp1g20690/ch1-1:7634885-7637544	Bra024572	A09	24315374
1	2053	B	AK2	Tp1g20700/ch1-1:7637736-7645544	Bra024573	A09	24306985
1	2054	B	AK2	Tp1g20710/ch1-1:7645920-7647675				Bra012369	A07	8145740
1	2058	B	AK2	Tp1g20750/ch1-1:7655503-7659289	Bra024580	A09	24282410	Bra012371	A07	8138956	Bra016353	A08	18019397
1	2059	B	AK2	Tp1g20760/ch1-1:7659667-7662253	Bra024585	A09	24237523
1	2060	B	AK2	Tp1g20780/ch1-1:7664930-7667735	Bra024588	A09	24212737				Bra016352	A08	18015223
1	2061	B	AK2	Tp1g20790/ch1-1:7669044-7672304	Bra024589	A09	24209196				Bra016351	A08	18010339
1	2062										Bra016350	A08	18006371
1	2063	B	AK2	Tp1g20810/ch1-1:7676112-7678339							Bra016349	A08	18003800
1	2064	B	AK2	Tp1g20820/ch1-1:7678085-7683757							Bra016348	A08	17997657
1	2065	B	AK2	Tp1g20830/ch1-1:7690455-7691794	Bra024596	A09	24141857
1	2066	B	AK2	Tp1g20840/ch1-1:7692449-7695645	Bra024597	A09	24132346
1	2067			Tp1g20860/ch1-1:7698457-7700611	Bra024599	A09	24120807
1	2068	B	AK2	Tp1g20870/ch1-1:7701657-7703747	Bra024600	A09	24112076	Bra012374	A07	8126373
1	2069	B	AK2	Tp1g20880/ch1-1:7703978-7706507	Bra024601	A09	24109637
1	2070	B	AK2		Bra024602	A09	24105646	Bra012375	A07	8123267	Bra016345	A08	17980610
1	2071	B	AK2	Tp1g20900/ch1-1:7710382-7713493	Bra024603	A09	24101243
1	2073				Bra024607	A09	24084295
1	2074			Tp1g20980/ch1-1:7728918-7732332	Bra024608	A09	24080895
1	2075			Tp1g20990/ch1-1:7733438-7736305				Bra012380	A07	8098261
1	2077			Tp1g21000/ch1-1:7735317-7737620	Bra035912	A09	2935550				Bra016341	A08	17967614
1	2078			Tp1g21010/ch1-1:7738003-7739518				Bra012383	A07	8076794
1	2082			Tp1g21040/ch1-1:7743702-7747197				Bra012381	A07	8095117
1	2084	B	AK2	Tp1g21110/ch1-1:7772171-7773594	Bra024611	A09	24069641
1	2086	B	AK2	Tp1g21130/ch1-1:7779774-7782394				Bra012384	A07	8064551
1	2087	B	AK2	Tp1g21140/ch1-1:7782420-7784056	Bra024616	A09	24006650
1	2088	B	AK2	Tp1g21150/ch1-1:7784404-7785814	Bra024617	A09	24005354	Bra012386	A07	8058612
1	2089			Tp1g21160/ch1-1:7786226-7787851				Bra012387	A07	8056767
1	2090	B	AK2	Tp1g21170/ch1-1:7789388-7792406	Bra024618	A09	24002161				Bra016331	A08	17923125
1	2091			Tp1g21180/ch1-1:7791187-7795231							Bra016330	A08	17920353
1	2092				Bra024619	A09	23999121
1	2093	B	AK2	Tp1g21190/ch1-1:7798336-7803343	Bra024620	A09	23989840	Bra012389	A07	8046595	Bra016329	A08	17916174
1	2094	B	AK2	Tp1g21200/ch1-1:7800717-7802906				Bra012390	A07	8045273
1	2095	B	AK2		Bra024621	A09	23988556
1	2097	B	AK2	Tp1g21220/ch1-1:7811418-7814928							Bra016328	A08	17908560
1	2098	B	AK2	Tp1g21230/ch1-1:7814857-7817958	Bra024625	A09	23944616
1	2099	B	AK2	Tp1g21240/ch1-1:7817935-7820109	Bra024626	A09	23942856
1	2100	B	AK2	Tp1g21250/ch1-1:7820279-7826899	Bra024627	A09	23937210	Bra012393	A07	8023340
1	2101	B	AK2					Bra012395	A07	8014288
1	2102	B	AK2	Tp1g21260/ch1-1:7826938-7829255	Bra024628	A09	23935129				Bra016327	A08	17905992
1	2103	B	AK2	Tp1g21270/ch1-1:7829634-7830470							Bra016326	A08	17904765
1	2104			Tp1g21280/ch1-1:7831437-7832130							Bra016325	A08	17902227
1	2105			Tp1g21290/ch1-1:7833513-7834220	Bra024629	A09	23923912				Bra016324	A08	17899409
1	2106			Tp1g21300/ch1-1:7837200-7838128, Tp1g28840/ch1-1:11159553-11160408, Tp1g21320/ch1-1:7841062-7841735							Bra016323	A08	17895074
1	2109	B	AK2	Tp1g21350/ch1-1:7849076-7850087				Bra012414	A07	7821529
1	2110	B	AK2	Tp1g21360/ch1-1:7851516-7853428	Bra024631	A09	23909707
1	2111	B	AK2	Tp1g21370/ch1-1:7852849-7855229	Bra024632	A09	23908016
1	2112	B	AK2	Tp1g21390/ch1-1:7856923-7860951				Bra012416	A07	7813971
1	2113			Tp1g21400/ch1-1:7861380-7864634	Bra024633	A09	23901459
1	2115	B	AK2	Tp1g21430/ch1-1:7868993-7870767	Bra024634	A09	23898962
1	2116	B	AK2	Tp1g21440/ch1-1:7871234-7872634	Bra024635	A09	23896271
1	2117	B	AK2	Tp1g21450/ch1-1:7872354-7876399	Bra024636	A09	23893250
1	2118	B	AK2	Tp1g21460/ch1-1:7877773-7879260	Bra024637	A09	23886320
1	2119	B	AK2	Tp1g21470/ch1-1:7879577-7881258	Bra024638	A09	23884044
1	2120				Bra024653	A09	23794980
1	2122	B	AK2	Tp1g21510/ch1-1:7896457-7898789	Bra024641	A09	23864393				Bra016318	A08	17873210
1	2123	B	AK2	Tp1g21520/ch1-1:7900163-7901551	Bra024642	A09	23861823	Bra012417	A07	7795324
1	2124	B	AK2	Tp1g21530/ch1-1:7904101-7907429	Bra024643	A09	23857841	Bra012418	A07	7789452
1	2125			Tp1g21540/ch1-1:7908403-7910407	Bra024644	A09	23856036
1	2126			Tp1g21550/ch1-1:7913554-7914325	Bra024645	A09	23850166
1	2127	B	AK2	Tp1g21560/ch1-1:7920707-7924566	Bra024646	A09	23830626				Bra016316	A08	17855496
1	2128	B	AK2	Tp1g21570/ch1-1:7926629-7928614	Bra024649	A09	23816514
1	2129	B	AK2	Tp1g21580/ch1-1:7929294-7931936	Bra024650	A09	23813552
1	2130			Tp1g21590/ch1-1:7931398-7936766	Bra024651	A09	23809030
1	2131			Tp1g21640/ch1-1:7952379-7954295				Bra012422	A07	7771262
1	2132			Tp1g21650/ch1-1:7954504-7957739	Bra024660	A09	23740194	Bra012423	A07	7767642	Bra016308	A08	17825126
1	2134	B	AK2	Tp1g21620/ch1-1:7945927-7950217							Bra036732	A08	7563417
1	2135	B	AK2	Tp1g21670/ch1-1:7962948-7967186				Bra012424	A07	7761837
1	2136	B	AK2	Tp1g21680/ch1-1:7968152-7972054	Bra024662	A09	23725007				Bra016306	A08	17815264
1	2138	B	AK2	Tp1g21700/ch1-1:7975328-7978584				Bra012429	A07	7733803
1	2139	B	AK2	Tp1g21710/ch1-1:7979319-7981954	Bra024663	A09	23718045
1	2140			Tp1g21720/ch1-1:7981976-7984503	Bra024664	A09	23716111
1	2141	B	AK2	Tp1g21730/ch1-1:7984789-7985517				Bra012430	A07	7721062
1	2142	B	AK2	Tp1g21740/ch1-1:7986274-7987880	Bra024665	A09	23714579
1	2143	B	AK2	Tp1g21750/ch1-1:7990564-7993428				Bra012431	A07	7716729
1	2144	B	AK2	Tp1g21780/ch1-1:7999546-8001534				Bra012432	A07	7690515
1	2145	B	AK2					Bra012433	A07	7679574
1	2146	B	AK2	Tp1g21790/ch1-1:8002467-8008948	Bra024666	A09	23709207				Bra016303	A08	17804313
1	2147	B	AK2								Bra016302	A08	17799644
1	2148	B	AK2	Tp1g21800/ch1-1:8013278-8015870							Bra016301	A08	17794069
1	2149	B	AK2	Tp1g21820/ch1-1:8021058-8022482							Bra016300	A08	17781228
1	2150	B	AK2	Tp1g21830/ch1-1:8024564-8026425							Bra016299	A08	17776072
1	2151	B	AK2	Tp1g21840/ch1-1:8032166-8034727	Bra024674	A09	23638328				Bra016298	A08	17768772
1	2152	B	AK2	Tp1g21850/ch1-1:8041662-8043892							Bra016297	A08	17760977
1	2153	B	AK2	Tp1g21860/ch1-1:8048895-8049700	Bra024675	A09	23612964				Bra016296	A08	17756968
1	2155	B	AK2	Tp1g21880/ch1-1:8056170-8058173
1	2156	B	AK2	Tp1g21890/ch1-1:8058186-8060288							Bra016295	A08	17746828
1	2157	B	AK2	Tp1g21900/ch1-1:8060460-8062748	Bra024677	A09	23581484
1	2158	B	AK2	Tp1g21920/ch1-1:8069671-8073528	Bra024678	A09	23552269	Bra012437	A07	7599150
1	2160			Tp1g21940/ch1-1:8074989-8076991							Bra016292	A08	17732460
1	2161	B	AK2	Tp1g21950/ch1-1:8077024-8080736	Bra024680	A09	23546940				Bra016291	A08	17729421
1	2162				Bra024681	A09	23543091
1	2165	J	AK8	Tp3g21120/ch3-1:7751633-7757558, Tp_un0047_001/un0047:2330-7863				Bra014951	A07	4941139
1	2166	J	AK8								Bra014949	A07	4964625
1	2167	B	AK2								Bra012439	A07	7589028
1	2168			Tp1g21980/ch1-1:8085451-8087950							Bra012440	A07	7583825
1	2169	B	AK2	Tp1g21990/ch1-1:8088156-8089084							Bra012441	A07	7582681
1	2170	B	AK2	Tp1g22000/ch1-1:8088108-8090944				Bra016289	A08	17718644
1	2171							Bra016288	A08	17715766
1	2172	B	AK2	Tp1g22010/ch1-1:8097181-8098808	Bra024683	A09	23533869	Bra016286	A08	17708652
1	2173	B	AK2	Tp1g22020/ch1-1:8100883-8102641	Bra024685	A09	23523485
1	2174	B	AK2	Tp1g22030/ch1-1:8110756-8112911	Bra024686	A09	23518063
1	2175	B	AK2	Tp1g22040/ch1-1:8119256-8120642	Bra024687	A09	23490287
1	2176	B	AK2	Tp1g22050/ch1-1:8121025-8122831	Bra024688	A09	23488287
1	2177	B	AK2	Tp1g22060/ch1-1:8122837-8124309	Bra024689	A09	23487049				Bra012443	A07	7556106
1	2178			Tp1g22070/ch1-1:8124325-8126123	Bra024690	A09	23485635
1	2179			Tp1g22080/ch1-1:8125769-8129994	Bra024691	A09	23478646
1	2181	B	AK2	Tp1g22100/ch1-1:8133909-8138885	Bra024693	A09	23466933
1	2182	B	AK2	Tp1g22110/ch1-1:8140754-8142305	Bra024694	A09	23464298	Bra016283	A08	17682515
1	2185	B	AK2	Tp1g22150/ch1-1:8147620-8149985							Bra012447	A07	7536265
1	2187	B	AK2	Tp_un0008_012/un0008:111558-112864, Tp_un0009_012/un0009:111558-112864, Tp_un0019_002/un0019:28674-29980, Tp_un0296_001/un0296:1677-4180	Bra024700	A09	23428803
1	2188	B	AK2	Tp1g22160/ch1-1:8150269-8153051	Bra024701	A09	23426049
1	2190			Tp1g22180/ch1-1:8159535-8163947							Bra012449	A07	7525482
1	2191			Tp1g22190/ch1-1:8164175-8165964							Bra012450	A07	7523570
1	2192				Bra024704	A09	23410105
1	2193	B	AK2		Bra024705	A09	23407976	Bra016279	A08	17668087	Bra012451	A07	7521743
1	2194	B	AK2		Bra024706	A09	23406141	Bra016278	A08	17665387	Bra012452	A07	7520165
1	2195			Tp1g22200/ch1-1:8169607-8173949				Bra016277	A08	17662215
1	2196				Bra024707	A09	23400526
1	2197	B	AK2	Tp1g22210/ch1-1:8174986-8176868	Bra024708	A09	23397834
1	2198	B	AK2	Tp1g22220/ch1-1:8178000-8183868	Bra024709	A09	23393562
1	2199	B	AK2	Tp1g22230/ch1-1:8183213-8184907				Bra016275	A08	17652956
1	2201	B	AK2	Tp1g22250/ch1-1:8188425-8190092	Bra024712	A09	23384189
1	2202			Tp1g22260/ch1-1:8191260-8192872							Bra012455	A07	7508034
1	2203	B	AK2	Tp1g22270/ch1-1:8192765-8195148	Bra024714	A09	23381180				Bra012456	A07	7506972
1	2204				Bra024715	A09	23377805
1	2206	B	AK2	Tp1g22290/ch1-1:8198607-8201042	Bra024716	A09	23374506
1	2207	B	AK2	Tp1g22300/ch1-1:8208558-8210289	Bra024717	A09	23367443
1	2208	B	AK2	Tp1g22310/ch1-1:8211394-8213215	Bra024719	A09	23355217
1	2209			Tp1g22320/ch1-1:8213839-8218327	Bra024720	A09	23345657
1	2210	B	AK2	Tp1g22330/ch1-1:8218424-8220961				Bra011022	A08	17625796
1	2212	B	AK2		Bra024721	A09	23342598
1	2213	B	AK2	Tp1g22360/ch1-1:8224694-8231249	Bra024722	A09	23333431
1	2214	B	AK2	Tp1g22370/ch1-1:8231238-8233642	Bra024723	A09	23330768
1	2215	B	AK2	Tp1g22380/ch1-1:8235205-8239526				Bra011021	A08	17618922
1	2216	B	AK2	Tp1g22400/ch1-1:8250288-8252103	Bra024724	A09	23321510
1	2219	B	AK2	Tp1g22440/ch1-1:8266113-8267210				Bra011018	A08	17601614
1	2220	B	AK2	Tp1g22450/ch1-1:8269858-8270719				Bra011017	A08	17598764	Bra012463	A07	7450947
1	2221	B	AK2	Tp1g22460/ch1-1:8273487-8275346				Bra011016	A08	17594829
1	2222	B	AK2	Tp1g22470/ch1-1:8276592-8282043							Bra012464	A07	7438724
1	2223	B	AK2	Tp1g22480/ch1-1:8282455-8285160				Bra011013	A08	17583036
1	2224	B	AK2	Tp1g22490/ch1-1:8285278-8292695							Bra012465	A07	7431474
1	2225	B	AK2	Tp1g22500/ch1-1:8292699-8296271							Bra012466	A07	7401400
1	2226	B	AK2	Tp1g22510/ch1-1:8297155-8300888	Bra024725	A09	23304191
1	2227	B	AK2					Bra011011	A08	17579381
1	2228	B	AK2	Tp1g22530/ch1-1:8302819-8307501							Bra012469	A07	7389845
1	2230	B	AK2	Tp1g22580/ch1-1:8322041-8326013				Bra011009	A08	17572159
1	2232	B	AK2	Tp1g22600/ch1-1:8327325-8330287				Bra011007	A08	17568324
1	2233	B	AK2	Tp1g22610/ch1-1:8330361-8333650	Bra024732	A09	23250378	Bra011006	A08	17565744
1	2234	B	AK2		Bra024733	A09	23246933	Bra030811	A08	22570
1	2235	B	AK2	Tp1g22630/ch1-1:8338305-8342621							Bra012470	A07	7374367
1	2236	B	AK2	Tp1g22640/ch1-1:8343511-8347447	Bra024734	A09	23241593
1	2237	B	AK2		Bra024735	A09	23226388	Bra011002	A08	17532161
1	2238	B	AK2	Tp1g22660/ch1-1:8361961-8364029							Bra012471	A07	7369150
1	2239	B	AK2	Tp1g22670/ch1-1:8367073-8373726	Bra024737	A09	23150671	Bra011001	A08	17524833
1	2240			Tp1g22680/ch1-1:8375417-8378778	Bra024738	A09	23140397
1	2241			Tp1g22690/ch1-1:8378991-8382158				Bra010999	A08	17508914
1	2242	B	AK2	Tp1g22700/ch1-1:8383402-8385152				Bra010998	A08	17505982	Bra012473	A07	7359581
1	2243	B	AK2	Tp1g22710/ch1-1:8386939-8390229				Bra010997	A08	17500900
1	2244	B	AK2	Tp1g22720/ch1-1:8390364-8393866				Bra010996	A08	17496133	Bra012474	A07	7350241
1	2247	B	AK2	Tp1g22740/ch1-1:8400706-8401702	Bra024743	A09	23115432
1	2248				Bra024744	A09	23113374
1	2250			Tp1g22750/ch1-1:8401730-8404844	Bra024747	A09	23090835
1	2251	B	AK2	Tp1g22770/ch1-1:8413223-8414665				Bra010994	A08	17484006
1	2252			Tp1g22780/ch1-1:8419311-8419735	Bra024751	A09	23060944
1	2253			Tp1g22790/ch1-1:8424727-8425426							Bra012477	A07	7316057
1	2254	B	AK2	Tp1g22800/ch1-1:8426773-8429225							Bra012478	A07	7310789
1	2256	B	AK2	Tp1g22820/ch1-1:8437800-8438743							Bra012479	A07	7308156
1	2257			Tp1g22830/ch1-1:8439747-8443585							Bra012480	A07	7297661
1	2258	B	AK2	Tp1g22840/ch1-1:8443895-8446545	Bra024756	A09	22982381	Bra010989	A08	17435292
1	2259	B	AK2		Bra024757	A09	22972368
1	2260			Tp1g22850/ch1-1:8450108-8451590	Bra024758	A09	22967605
1	2261				Bra027608	A09	12889711
1	2262				Bra027609	A09	12882218
1	2263	B	AK2		Bra032785	A09	12848491
1	2264			Tp1g23160/ch1-1:8589632-8592589	Bra032788	A09	12807098
1	2265	B	AK2	Tp1g23170/ch1-1:8592006-8592312				Bra010973	A08	17348400
1	2266	B	AK2	Tp1g23180/ch1-1:8598621-8599709				Bra010972	A08	17331290	Bra012499	A07	7175270
1	2267	B	AK2	Tp1g23190/ch1-1:8601196-8601950				Bra010971	A08	17329077
1	2268	B	AK2	Tp1g23200/ch1-1:8602847-8603128				Bra010970	A08	17327326
1	2269	B	AK2	Tp1g23210/ch1-1:8603439-8604041				Bra010969	A08	17325939
1	2271	B	AK2	Tp1g23230/ch1-1:8609441-8613217				Bra010968	A08	17323854
1	2272	B	AK2	Tp1g23240/ch1-1:8614013-8617797	Bra032793	A09	12746720
1	2273	B	AK2	Tp1g23250/ch1-1:8617684-8619668	Bra032794	A09	12744900
1	2274	B	AK2	Tp1g23260/ch1-1:8626301-8627776	Bra032795	A09	12738557	Bra010967	A08	17315806	Bra012504	A07	7131965
1	2275	B	AK2		Bra032796	A09	12729683	Bra010966	A08	17312957	Bra012505	A07	7129046
1	2276			Tp1g23280/ch1-1:8632192-8637032				Bra010965	A08	17308648	Bra012506	A07	7123133
[truncated: 16,513 more rows]
